# Supplementary material for: Nitrogen Deficiency Outperforms Water Stress in Triggering Strigolactone‐Dependent Responses in Maize
Source: Physiol Plant. 2026 Jul 9;178(4):e70987. doi: 10.1111/ppl.70987 (PMC13348872; doi:10.1111/ppl.70987)
Supplement: Supplementary file 2 — Table S1: List of genes and corresponding primers used for qRT‐PCR (Excel file). [file PPL-178-e70987-s001.xlsx]

## Sheet: Table S1
List of genes and corresponding primers used for qRT-PCR.
Gene name	Gene ID	Primers		Reference	Description
CCD8	Zm00001eb153000	For	AGAAAGGTGTCTCTGCTGCT	Ravazzolo et al., 2019	SL-related genes			Forestan, C., Farinati, S., Zambelli, F., Pavesi, G., Rossi, V., & Varotto, S. (2020). Epigenetic signatures of stress adaptation and flowering regulation in response to extended drought and recovery in Zea mays. Plant, Cell & Environment, 43(1), 55–75. https://doi.org/10.1111/pce.13660
		Rev	CTATGGGCTCGCTCACATGA
CCD7	Zm00001eb074640	For	TCCGGCTCGCGCAGATTC	Ravazzolo et al., 2019
		Rev	CTGCCCAGAACCCATGGA					Li, C., Dong, L., Durairaj, J., Guan, J.-C., Yoshimura, M., Quinodoz, P., Horber, R., Gaus, K., Li, J., Setotaw, Y. B., Qi, J., de Groote, H., Wang, Y., Thiombiano, B., Floková, K., Walmsley, A., Charnikhova, T. v., Chojnacka, A., Correia de Lemos, S., … Bouwmeester, H. J. (2023). Maize resistance to witchweed through changes in strigolactone biosynthesis. Science, 379(6627), 94–99. https://doi.o…
WBC33	Zm00001eb305190	For	CGCTAACACGGTCTCATCAA	Ravazzolo et al., 2019
		Rev	ATCATCATCAGCCCTTCGAC
LBD7	Zm00001eb051620	For	GTCTTCGTCGCCAAGTTCTT	Trevisan et al., 2015	Nitrogen-related genes			Manoli, A., Sturaro, A., Trevisan, S., Quaggiotti, S., & Nonis, A. (2012). Evaluation of candidate reference genes for qPCR in maize. Journal of Plant Physiology, 169(8), 807–815. https://doi.org/10.1016/j.jplph.2012.01.019
		Rev	AGTTGCCCGTCCACATGAG
HSP101	Zm00001eb293780	For	TGAATAAGCGTGTAGATAAGC	Ravazzolo et al., 2021
		Rev	TATGAGAGCATTCGTCCAT					Quaggiotti, S., Buzzicotti, L., Koch, K. E., Guan, J. C., Trevisan, S., Varotto, S., Ruperti, B., & Ravazzolo, L. (2024). Strigolactone roles in maize tolerance to low nitrogen involve shifts in acquisition and partitioning of protein, sulfur, and iron. Plant and Soil, 505(1), 41–64. https://doi.org/10.1007/s11104-024-06561-6
HB2	Zm00001eb293010	For	GGCTGTTGATGCTTCCTAGC	Trevisan et al., 2015
		Rev	ATGACGGGCCTTTTCTGAAT
GS2	Zm00001eb432590	For	TTCGCCGTGACAGAGAAAGG	Ravazzolo et al., 2021				Ravazzolo, L., Trevisan, S., Manoli, A., Boutet-Mercey, S., Perreau, F., & Quaggiotti, S. (2019). The Control of Zealactone Biosynthesis and Exudation is Involved in the Response to Nitrogen in Maize Root. Plant and Cell Physiology, 60(9), 2100–2112. https://doi.org/10.1093/pcp/pcz108
		Rev	AACCGTACAAGTGTCCAGCA
ASN3	Zm00001eb013430	For	ACTGGAGGATAAGAACGACTGG	Quaggiotti et al., 2024
		Rev	GCGGCAGTACAACACGTAAC					Ravazzolo, L., Boutet-Mercey, S., Perreau, F., Forestan, C., Varotto, S., Ruperti, B., & Quaggiotti, S. (2021). Strigolactones and Auxin Cooperate to Regulate Maize Root Development and Response to Nitrate. Plant and Cell Physiology, 62(4), 610–623. https://doi.org/10.1093/pcp/pcab014
ASN4	Zm00001eb396990	For	GGACTCAAAGCCTTCACCGA	Quaggiotti et al., 2024
		Rev	TCATCTCATCCGTCACCTGG
NAC1	Zm00001eb077580	For	CGACCATGTGGCAGTACAGCTC	Forestan et al., 2020	Other genes			Trevisan, S., Manoli, A., Ravazzolo, L., Botton, A., Pivato, M., Masi, A., & Quaggiotti, S. (2015). Nitrate sensing by the maize root apex transition zone: A merged transcriptomic and proteomic survey. Journal of Experimental Botany, 66(13), 3699–3715. https://doi.org/10.1093/jxb/erv165
		Rev	CAGTTGGTGCCTTGCCTCCTCA
TPS6	Zm00001eb178890	For	ATTACGTGGACTAGGCACCA	Trevisan et al., 2015
		Rev	CGAAACGGCGAACTTCAACT
HHT1	Zm00001eb146710	For	CGTGGACGAGATATGATTGATT	Forestan et al., 2020
		Rev	ACATAAACCAAAGCAGGCAC
ROPGEF	Zm00001eb147940	For	ACTCTTCCCAATCGAGCTGC	Li et al., 2023
		Rev	GAGTGGAGTGGCGTTGCTT
ROP5	Zm00001eb372070	For	CAGAGGTGAGAACGGGAGAG	Li et al., 2023
		Rev	TTGCAGAAGACGAGAAGGGA
MPE	Zm00001eb257640	For	TGTACTCGGCAATGCTCTTG	Manoli et al., 2012	Housekeeping gene
		Rev	TTTGATGCTCCAGGCTTACC
