# Supplementary material for: Nitrogen Deficiency Outperforms Water Stress in Triggering Strigolactone‐Dependent Responses in Maize
Source: Physiol Plant. 2026 Jul 9;178(4):e70987. doi: 10.1111/ppl.70987 (PMC13348872; doi:10.1111/ppl.70987)
Supplement: Supplementary file 3 — Table S2: List of identified novel transcripts (Excel file). [file PPL-178-e70987-s003.xlsx]

## Sheet: Foglio1
List of identified novel transcripts
>novel.328
TCTTCTTCGTTCTTCCAATCTCCTTCCTATTCCTCTGTTAGGGTAGCCAGTAGCTAACAGCTAGGTCCTGCTCTGCTGGTACGCTGTCATCCTGGATCTACCGCGCGTCATCCTCCTTGCCTAGGCGTAGCGCTCGGGCGGAACCGAGCTGCGGCCTTAAGCATCGACACCGTCCTCGACTTCCCCACCAGTACCTACAGTGAAGGCCGACCAGATTGAAGTGAAGCGCCAACGCCGACCTGTAGATCTCGCCTCCACCGCCGCTAGTGCCCTCCATCCCCTGTCCGCGAGTCTCGGCAACCAAATCTGGCCAGAAATGGTTCTAGGCTGGTATCACTCACATCCTGGCTTCAATTGCTGGATATCTGACGTTGATATCAATACTCAACAAGTCTTTAC…
>novel.329
TCGCAATCTAAATTTATCACTAACAAATTAATATTGCGAGGGGCTACTGTTGGGGGCCTTCGTCCTCCGAAGGTCCTCAAAAACATGATTTGACAATATTTTCCAAGTGAAATGTATGAACAGGTATCTTCGGACTCAGATTATGAACATGAAGTACGATCAGGACGAAGCTTAAGCTAGACGAAGGAGGATTGAGATGAAGGACGGGCTGATCACCAAGCTGTACGAAGGATGGTGCATAGCCGAAGCTATGCGCAGGGGAGCTTCGGCATGGTGGCAGAAAGGGGAACCGACTTAAAGATGAAAAGACTACTTAGGCCTTGACAGATCCCCATAAGTCATTAGCAAATGTAGTGGACATGAATGTAATTTTACATGGGCTGCGTCCCACGTCTATAA…
>novel.330
TTGCAGCTATGTTCAGAATATGTGAGGAATGTTCTCCTGTGGAAGAGTCTACAGGGGGCTACACTGCTACTAAATTGATACTTGATGGATCTGATGACAAGAATCCTTGTGATAAGGAACTAGTTAATAAGGACAACCTGCTGCAGAGGAACAAGATAAATCAAAAATACCAAGGACTGTTCAAAGGAAAAACAACTAAATGCCGACACCCTGTACAAAAGCAAGAACCAGGAGATGGAG
>novel.331
ATTCTTTATCGATCAGTCGCCGCCGCTGGTTATTCGTGTCGTCAGATTGGTCTCCAGATCAGTGGTCGTCCTCGTGTGGCGTGCTCATCCGGGCTGCGGGTGTGCCAAGCGCTGCCGGGAGACTGTCTGCTACGCGGCTACGCCGTTCGACGCCTCCTGTCCAGACGGCAGGATCTGGTGTTCGCGAAGCGCCCGCCGTGGTCTTCTCTGCACAAGTTCATCCGGTCCAAGAATTTGCTTGTGCAAAGTCACGTCACTGTTCGGCCACCTGCATCCCATTTGTGCACACAGATTTCTATTTCATTTGGAATTTTATTTCGGATTATAATATCGATTAAACTTGATATTCCGAAGTTTGATGGCAAAATCAGTTTTGCTATTTGGCAGATCCAGATGAAG…
>novel.1
GCTTGTTCTTCATGCCGCGTGCTCCTCAAATTCCCAGCTCCGGCTCATCTTCCACCAACGCGCGCTGCTCCAGCCTTTAGCTCCCTGGTCGCCGCGCAGAGGAGCTCCCTCAGCTCGCTCCTCCTGTGTCGCGCCCCAGCCCCTGGTTCGGCTCTGCTCCTCCCTGTGCCCATCTCCCATGGCGGCTCTCTCTGTCCGGCCACCGGCGCCTTTGTTTTCCTCTCTCCTCTACGCTGTCGCTGTTTCCTTGTGCAGCGCCGGTTGTCCTCGCGCTCGGCTCCCAGCTCGCCCAGCTTTGGTGGTCGTCGTCTCCACCTCGACCAGAGCATCGCCGTGGAGTCCCTGCTTCTTCGGCTGGCCGCGGCGCTCTCTCCCTGGCGCGCTCGTCCGCCCCTGCTC…
>novel.2
AATCCTGCCGCCCTCCCCTTGTCTAATTTTTTTCAGCCGGCGTTATCTCCCTGCTCGGCAGCCCTTCCCTGTGCTTGTTCTTCATGCCGCGTGCTCCTCAAATTCCCAGCTCCGGCTCATCTTCCACCAACGCGCGCTGCTCCAGCCTTTAGCTCCCTGGTCGCCGCGCAGAGGAGCTCCCTCAGCTCGTTCCTCCTGTGTCGCGCCCCAGCCCCTGGTTCGGCTCTGCTCCTCCCTGTGCCCATCTCCCATGGCGGCTCTCTCTGTCCGGCCACCGGCGCCTTTGTTTTCCTCTCTCCTCTACGCTGTCGCTGTTTCCTTGTGCAGCGCCGGTTGTCCTCGCGCTCGGCTCCCAGCTCGCCCAGCTTTGGTGGTCGTCGTCTCCACCTCGACCTGAGC…
>novel.332
TCGGTAATCAATACACATCCTCATACTTCCATCCTTTTTGGTGACGAATAGGACTGGTGCTTCCTAAGGAGATGAGCTGGGACGAATGTACCCTTTCTGTTGGAGTTCTACAATCTGGAGTTTTAGTTCTGCTAATTCAGTGGGAGCCATGCGGTATGGTCTCTTTGCGATGGGTGCAGTGCAGGGGATTAGATCAATGTAGGACTCTACTTCTCTTTCTGGCGGCATTCCTGGCAATTCTTCTGGGAATACATGCATGAATTCTTCTACTACAGATATGCTTTCTGCTGCAAGATTAAACACCATTGGATCTTGGGAGGGTGGTTGAGCCTGACATGAAACT
>novel.333
GTAGACAGTCCTATATGCGGCCGACGGCGTGACGAATAAATTTACCGTCGGAGAAAAGTCAAAGGCGACGCGATAGCGGGCGATGGAGAAACCGTCCGGAGGCCTCCGCTAAATTTACCGGAGCTGATACGGATCATTGTTGTAGGGGTTACGAACAGCCTAAAATCCAGAAAAAGGTTTTCTGGATTATCATCCACGTGTAAAGCCAAACTATCTATTCATAACTTTTA
>novel.334
CCCTGGTCCCCCATCTTTCCCCACCGCCCCTCCTCCCCCTACAACCTGACCACATTCATCCCGTCTCCTCGCCATCGAAGACCTCCACGAGGACCTCTACAGGTCTATCTTCGCGCTCTACCTCGCTGGCCGTTGCAGGGCCTCCTGGAGTTCATTGCCTCGACAGATTGGTCACACGCGAGGCTCGACATCAAGCGCCACTGCGGCGAGCACCTCGACCCACATTTAATGAACCCCTTTGTTAGTGTGTCCTTCTGTGGCGTCAAGCCAGAGTTCTGATATGGGATCTGATCTCGTGTCGCACCCGCAAAACTCGATATCAAGCGCTGTTGCGGCAAGCACCTCCATCCGCAGCTATGGAACCCTTTCGTCGACGTGACCAGGTCCTTCCCTGGGGTC…
>novel.335
ATCTCCCATATACTTGGATGGAGAGAGAACAGGTGACTACGCATTTTGTGACTCCAAAATCCGTAGTCCTCTCCATCAAAGTGTGGAGGTTTGCCAAGAGGGATGGAAAGCAAATGTGCATTTGAGCTATGCGGAATACGAGAGTAATCGAAAGAAAAGTTCGAATTAACCGTCTTTCTTTTGTCGTAGTCGTTGTCGTCGTTGTCCTTTTGGGAAGAAATGGACTCATCGCTGTCGTCGTAGTAGACGATCTCCTTGATGCGCCTTGTCTTCTTCTTCTTCCCATCTTTGCGTTTGTGGCCCGAGCCCGAGTCGGTAGGCTTGTCATCATTAGGCTCGTTGACGAAGGACTCCTTCTCCTTATCATTGATCACAATCCCCTTTCCCTTAGGATCCATC…
>novel.336
TTTCAGTCTAAGAGTGAGAGACATGTATCGAAGCTGTTTATGTACAACCTTTGCCACCACCTTCTCCCCTTCTTCATTTACAAGCTCCACGTACCTCGACTTCCCACATTTTAAGCATTTATGCTCTCTGTCATGTTCCTTCCAAAAAAGCATACAATTGTCCTGGCAAACATCAATCTTCTCATACTCCATACTAAGACCTTCAAGCAATTTCTTGGACTGGTACATGTCTTTGGGCATCTTGTGACCCGTAGGAAGAACCTCACTAATTAAATCAACAAGCTCCTTGTAACATATAATTAAGAATGCA
>novel.337
CTAACCCACACGGCCCACCTGCACCGAGCGGTTGCCGCCGTTAAACCCTACCGCTGCTCTCGTCACCATCTCTCCGACTCACCCCTCTGTCCTCGCAAGCCGCCGCCGGCCAAGTCCTGTCCCTCTCCCTTGTCTGGTTCGGATCGTCGTTGCTAGCCAGGTGCTGGATCCGTAGCGGCGGCGGCGGCCATGGACAAGAGCATGCTCGGCGACCTGGACGGCCTCCCCGAGGAGGACAAGATGCGGATGGCCGCCATGATCGACCAGCTCCAGATCCGCGACAGCCTGAGAATGTACAATTCGCTGGTGGAGAGGTGCTTCACGGACTGCGTGGACACGTTCCGGCGCAAGAACCTGGACAAGCAAGAGGAGTCGTGCGTCCGCCGGTGCGCGGAGAAG…
>novel.338
CTCCTCCTCCCCCCCTGCTTCGATTCTGCTCGCCAGCTCACCGCCAGTGCTCTGCGCTGCCTGCCCATCACTCACTCACTCACTCCCCCCACCCGGCGCACACTGCCGCTGCCTGCCACCACCCTACATAAACCCCCGGCACCCCCTCCGTTGTTGCCACGCCACTTCCCTCCCCGCACCCTGCTCCCTCGCTTCAAATCGATTCGGCGCTACCGAGCACCAAACGCCAAGGCGGCTGCTTACCAGAGTCATGCGGACCCAAAGAAGCCTCCTTCCCCTGCTCCTGCTTTCCGCCGCCGCGCTGCTCGCCGACGCGCAGGAGCGCAAGAACTACGTGGTTCATCTCGAGCCGAGGGACGGCGGCAGCACCGCTTCGTTGGAGGAGTGGCACCGGTCCTT…
>novel.339
CCAAGAAGCTAGAATTTCGCGTCGCCATTGCTGGGTGTGGGAGCTCGTAGTCGCCTCCACAGCCTTGTCGCGGGCAGTCCGCTGCCGGTGCGCGCGCGCGGCTGGGTTGCCTGGACATCGGTGTGGTACTCTAGGGCAGCACCATTGTTTCGTGGAGTCCCAGAAACCATCAATTTGGCCTGCGGACCTTGGGCGTCTTGGCAATTGCTCGCCGGACACCCGAAAGTGCCGTGGAGCCGCCTCCGACGTGGACCATCCCTGCTTCGTCGCCCCTGCCTTTGCGCGAGGTTTCGAGGATCTGAAGAATTACCCTGGTAACTGGAATCTCAAGTGCCAGGTCAAGAACAGGTACCGCAGGATGAGGCGCATGGAGGATGCTGCGATGAGTTTGTGAGAGAT…
>novel.3
CGGCTTTCTCCCATAGCTTCTTTTCGACACCCGTCGTCGCAGCAGCGGCCGCCATGTTGATAGTCGGACGGGTGGCCCCCTTGTAGTCCCTCTATAGGTGCACAAATATGGCCTTCTTAGACGCGAACATCTTGTCACACTCGCACTCGAGAAACTTTTCCCCCATGGTTAGAGCAAGGCCACGGCCTTGGCACGACGCGGGCTCGACAGTCGTGCCTTGGGCTTGGATCTTCGGTAGCAGAGCCTTCGGCGGCTCGTCGCCTTCTGCGCCATGAGCTGTATCCTCCGCCGCCGCCGCCTCAGCAGCCAGGAGGTGGAACTGGAGAACTCGTGCGTTCATGATGAGGTCGATCGTTGCTGATCAGGGCGAGGAGTTATGGTGCTGCTTCTGGGCGTGGG…
>novel.340
TGCCGCTTAATAAAGGGGAGGGGGAGGTCGCGGCAGCCGTTGAAAGCAGTCTCATACAACAGCAGCCAGTGAGTCAGTGACAGAACGGAATGGAAGGAGAGAGCGAGAACAGAACAGAGGGAGAGGGCGAACCCTTGCTTTGCTTCCATTTCCATCCCCTCCCTCCCCTTCCTAGGATATGCGGGCGACGTCAGGTCAGGTCATGTCAGGTGGTGGCCGTAAAAGGGAGGAGAGGAGGTGAGTCAGCTCGCACGCACGCACGTACAGCAATGGCAGTATACAATATCCGCGTGGACTGGCCGTCTTCCCCCCCCTCCCCCTCCCCCCCCACCCACCCCCCACCCCAGTATAATAAAAGGCAGAGCCGCGTTCCCGTTCCCGCTCCCGCCCCTGCCGCCG…
>novel.4
GAGTCAAGCTGCAGCTGCGTACGTGCCTGCTACAGGAGCACGGAGTGGTACCGCTCCACAGCAGGCAGTGTGTGTGTGTCACAGCTGAGAGGTGGAGACCTGTCACCCGCCGCCACTAGCTACTCCGGTAGTCTGCCCTGCTTCTGTAGCACAGTCGGCCACTGCTCACTCCGCTTCGCACCAACGCTACCTCCGCGCTCTGCATCTCCTCTCCACTCCTGCTATTTAGCGCCGCCCTGCGCCTCCCACTCCCGAATTCCCCTGCGCCTCTCACCTCCCTGCTCGAATCCAGCGCTCACCCGCGCCGCGTCGAGACATGTCGAAGAAAATCGTGGTGAAGCTGGACCTGCACGACAACAAGGACAAGCAGAAGGCGCTGAAGGCCATCTCCGTGCTCGT…
>novel.5
GTGGGGCCTGGGGAGGATAGGCGAGAGGCTTCCCCAGCTTCGCCCATCCCCCGACGCGACGTGAGAGCGGCGCGGCGTCTGTGTCTCCGGCGCCGGCCCGCGCTATCCGTCCGGTGGTGCCGCCTCGCTCTCGCGTGACATGACCAGCCGCCTTCCCCGATCGTAGGCGTCGCCCGTGCTCAATCGCAGCCTTGCCGGAGGGATCTTTTTTTTCTTCACTTTTC
>novel.341
TAGTCTGAGTCTGATGTCTGATCCCTGTCTCCCCAGTTTTCGCTGCAAGATCATTCCTTCTGCTGCGTTGCACGAATGGGCGACCAACAGGGAGGTAGGCAACCAAGCTAGCACTTCTGCATTGTAGGCAACGTCCCGTTCCTATACAACACTATAGCTGTTGCACAAAGTTAGACTTTTTGAGCTATATTTTAATTCAGAAAATAAACAACTGTTGATAATAGAAGGTGTATGCCCTGTTCCTATGCAACACCACAGCTGCCACACATGGACGTCACTGTAGCAGAAACCTTCCGCTGAGCTCTGGAGCGGAAGAAGAGAGAAATGTGCACAGAGCAAGCCCGGAGTGTCAGGACGCCAAAACAGTTTCCATGGCACTGCTCATGAATCAGACCACCC…
>novel.342
GCTCTACAACAGGAAACAAATCCCTTGGATTAACCTGGTTTGGAATACCTACTACTTTGACGACAAGACCCCTCATGCATTCAAGTTCATGGGCTCGTTTTGGTGGAGAGACGTCCTTAAACTTTGTGATCTCTTCAGAGGAATCTCCAACTGTAAGGTTGGAGATGGTAAAAATGTTCTATTTTGGCATGATTTATGGAATGACAACATCCGCAGAAACAAGTATCCAAGGCTTTTCACCTTCGCAAAAAATCAAAGCATTTCGGTTGCTTCCTTTTTGACTCAGGAAAACTTGACAGACATTTTC
>novel.343
GAGACATCCGATAAAATTGGAACGATACAGAGAAGATTAGCATGGCCCCTGCGCAAGGATGACACGCACAAATCGAGAAATGGTCCAAATTTTTTTGAGATTTTACGCACTGGTCCCTGGCCGTCCAAATTTTGTTTGAGATTTTACGCATTGGTCCCTGACCGCGTTAGCCTGTGGATGCGCCCCCTGGAGTGCTTGTTTTCCCTTGCACATATGTTATCTTAACCCTTTTTCTTTCAGCGGTTCAGACTTGTGTTTGCATATAGCTGCACTCATCGTCATCTCCCCATCTAAAACTC
>novel.344
TCTCACACCTAGTGCTAGTGGCTAGGCGCACGTCGATCGACACGGAGCAGGAGCGAGGTGTACATCACGCCATGCGCGTGGGGACAAAGGCCGGGGACACGGGGCTCGGAGGTCGGACAGCCGGGACAAAACGGAAGGGGCCACCGGCTCCACCTCCGCTCCGCTCCGCCCGTGCAACAACAACAAACATGCGCGGTGGAAAGGCGCGGCGAGGCGTCAGCGCAGCGGACCACTGCGCCAGCCCGTACCCGTTGGCCGCTTGCAGGCCGGGACGGCCGACGGCGGGACATCAAACTCAAAACGGCTTTCGTCGACCTCTGAACGATGGTGGTGCGGGGGGCAATGGCCAGCTTTTGCAGATCCAGCAGAGACTTCCGTTTTGGAACAAGATTTTGGAGA…
>novel.345
ATTTTGTTGGTTTTCTCATATTCGGGCATACGTGAACCTAAATTATTGTGCAGTGTTATATATATCCGAACCCAAGTTATTGTTTAGTGTTTTCTTGGGACAACAATCAGCGCTAGCGCTAGCGCTCCAGTGGGTTCCCTGTTATATCTCATATCTCATTTTCTATTTTAAATTTCTCTCTACAAACAGGTCAAACATTATTATCTATAGTTTCACGTCCCATATTTTACACGCTCTATTGAAGACGGTCTTACGGCATCTCCA
>novel.346
CGCTCCCACAGTACAGATGGGCGCGTGCTTTCGCTGGTCCTCTTTCCTCATTAACCGCGGCATTAACGTCGTCAGCCGTAACAAACACAGCGGGGGGAACGGGCAAGGCACCTGGCGGTGGTGGCCTCTTGCTGTGGTGGGCGAGACGAGCGCGGCGCGGGGCGGAGCGGAGGCAAGGCAAGAGGGGAAGGAAACCCCACCAAGGACCAAGCAGAAGCAGGCGAGCGTGGCAGTTCAGGTCCAGTCTCCACTCTCCACTCCAGTACACTCCACACCATCACCGCCGCCGCCGCCGCCGTGACGAGGGGGCAGAGGGCAGTGATAGAGCAGAGCAGAGAGGGCTAGGGCGGGGAGACGAGGCCGAGAGATCCCCAGGACCCCGGTGGCGAGATGGGCATT…
>novel.347
TTTTTCTTTGTGTAGTGCGGACGTGCGGTCCGCGAGAAACCGCGACAGCGCGAGACATTCGCCGGAAGGAATAAACCCCGGCCGGGGCGGCGCGGCGCACACATGGTGACACGTGCATTCGCCGCGGACTCCGGCCACGACGACCAGGGTCGCGGGTCGCCTCGCCTCTAGGGATGGCAGTGGGTACGGATATGGGTAAATAACCGCGGTTATTTACCCGTTGGGTACGGATATGGTGAAGTTTCATATCCGCGGGTACGGGTATGGATACTATATGGTATCCACGGGTAATAATTTCGCGGGTATGGATATCTGCTATCCATATCCGTTACCCGGTGGACATATGTCATGTGGACCCAAACATCTAATGGACGCATCCCAGGTCCCAGCGGCCAGCAT…
>novel.348
CACCAGCGTGTGGGCCCGGGAGGTCAGGGTGCCTTTCCCCTTTCTCCGCATGAACGACGCCCCGAACTCAACAAACTACGCCGAATCCTCCAGGGGTTGTTATGGGTTCCCGGCCCTCTCCCTCTAGCACTAATCTACCAGCCGCAACTCCCCTGCCTCCTCGTTTCGTTTCACCAGAGCCAAAATCGAGCACTAGTACCAGAGCAGAGGTGAGCTGAGAGCAGGGAGCACCGCCAACACCGACCTATTCCTCGACCGATGTTCGGGGATCCGCGGCGAGTCTGGGAGCCTCGTGGAGTTGCTTGTGAGGCACCTGTAGCCGAGTGGGGAAGGATTGACCACCGAGGCGGCTGGAATTCTTCGTCGAACACTGTGATCCGTCACGCTTCATGGGTTGGG…
>novel.6
TGAAGCCCAAGTCGCAGAAGCAGGCCCAAGAAGGGGAAGCCGTGTCCGCAGGCCCAGTTCTCGTCTACAGGGTTTTGTGTAGCCTAGAGGAGAGCTGTGAGAGAGAGAGTTAAATGGCGGCTGCCATTGTATGGATGCAGACTTGAACAATACGAACACAAAAAAATCCTGCAGATTCTGTCGTCCTCCCTTCTTCCTCCTTGAGACTTCTTCTACCACTATTCCACCGCTGCTTCTAACATTTGGTATCAAAGACAGCGCTCGCGTCCTGGAGCCCTACCACCAATACTACACTCGGCGTCAGAAGAATTTAGGCGCCATGGATCCCAATTTCAAACCGATCTTCGAAGAAGCGATGAAGATGATGCGAGTCGAGATCACGAAGGAAATCTCCAAGTG…
>novel.7
TTTGTGATCAGAAATTTTCATAGATATGGCATGGTTATTATTTGACCAACGTTGAATATTTAATTCATGCATGTTCTATGATTCAGTATTCAGTATTTATTTCAGATGTCCTAAATATTTTCTGTTTTAATTTTGCAAAGGTGCTCATACCGCCATGCTGATTAGCCAGATTGCTCAGATGAAACCGCTAGATGGTAGTAATTACCATTCTTGGCGGGAGGATATAGACATGATAACCACAGTGGGTGAGATAGATTACGCACTGAGGTTTGATAAACCAGTTGAGCCCACAGTGGGCACTCCCAACTATGACCACAGGTGGATGCAATACAGCATCGACAAGGTCAAGTGGGAGAGATCAAATGACAAATGTATGATTATTCTTAAGAGGAGCATCAA…
>novel.349
CAATTACCATCCACGAAGCCGAGAAGTGAGAGAGGGAGAGCTGCCGCATCCGCTCTCCGTTGGTGTAGCAGAGTGAAGCGCGAGGATAGGCCACAGACCGTTGCAGTGTTCTCAGGGGTGAAATCAACGCCGCCCCAGTGCGGATTGGCGCTCGAGACGAGCGAGAATTCCTCACCAGAGATTTGCGGCCGCCGTGGCCCGAGATCCACCATGGACGAAGCCCGGCACGACGGAATCCACGACGAGCAAGTGACCGAGGAGCCCGAAACATAACAGGTGGAAAATACTGAGCAGCAGCTCGTTGAAG
>novel.350
GGCAGCTTTAACAATTAGGCCATTGAGAACATCCATAACGATGATGAAGAGGAGAGGGGATAACGAGTCCCCCTGCCGCAGGCCCCTCAAGTGTTGAATGAATTCCCCAGGAACTCCATTAAGTAGAATTTGGGTAGAGGAGGTCATAAGCAGCCCACTGATCACATCTCTCCAAATGGGGCCGAATCCAACCATTTCCAATACTTCAAGTAAGAAGGACCAAGACACCGAATCGAAGGCCTTGGAAATGTCCAACTTGAGAAGGATTCTGGGCTGTTTTTGAGCGTGCAGCAGTCTTGCAGTTTGCTGAACTAACATGAAATTATCTTGGATGAATCGGCCCTTGATGAACGCACTTTGGTTCCTAGAAACCAGCTTGTCCATATAACCACTAAGTCT…
>novel.351
GTCGGCCGCGCCATTTTAGGAAGGAAATCGGGCACCGGACAGTGTCCGGTGTGCACCGGACTGTCCGGTGCCCCCGATGACAGAAGGCAAGGATGGCCTTCCAGATTTGTGCTCAACGGCTCCTAGCTGCCTTGGGGCTATAAAAGGGACCCCTAGGCGCATGGAGGAGCACACCAAGCAACCTTAGAGCATTCTTGATCATCCACACTCAGTCTTTGCGCATTCGTTTGTCATT
>novel.352
CCGCCGTCCGTTGGATGTCACTGCTACGTCTCCGCTCTACGTCTCTCTCACAAGTCACACAGCCTTTGCTTTCCCTGCGCGTACGCTTCTCTGCCCACAACTGTTCCGGACTAGCAGCCTTGATATCTCGGCCGGGACCGGGAGGAGGGCGGTGGCTAGAAATGGATCCTCCGCCACCACTGGCGCTATTCGCCTCCAGCTCGTCCTCGTCCTCGCCCTCGCCGCCGACGTCGTCGTCGTCCGGCGCGAGCATCACCATGGTGATCATCACAGTCGTGGGCATCCTCGCGGCGTTCGCGCTCCTCGCCAGCTACTACGCGTTCGTGACCAAGTGCCAGCTCCTGCGCGCGGTGTGGTCGCGCCAGCCGCCGTGGCACCGGCGCGTGCGGGGGGCCGGCG…
>novel.8
ATCAATGCTATGCAAAATTTTCAACTTATTTGGCTGGGTATTATCTGCAAAACCATCAAATTGAACACTTGTGGCGGCTAGGGTTCTTGGAGTCGCCCCTGGTCGGTCGCGGACCGTCCGCCTGGTGGACGCGGACCGTCCGGGCCTCTGGCGCGGACCGTCCGGCCCCCTAGCGCGGACAGTCCGGACCCTGGCAGAGCATTACAGTTCCATTCCTTTTATAAATGGTGATTGGTTTCAATTATTCATCTATGGATGTTTGTCACATTGTTGCAGTGGTCTTGGTGGTCTACGCAAGAAACTTGCAGGTCGCTTTAAATCCAAGCGCCCTCGAGGAAATGATGATGATTATGTACCAACCACTGATTCAGAAGCCCAATCCTCAGCTGGGGGCACTGA…
>novel.9
TCGACCACATAATCGCCCATTCGGTCCATGACCGAATCCACCAGCCCACTACACATCCCAAATCCCCCAACCCTAACTAATCCGCCGTCACCCCTCCCGGATCGCCAGCAGGCCTCATCCCTTCCACAGTTCCACGGCTACGCCGCCGTCGTCGGCTCATCCCTCCTCCCCCTCCCGCCCGCAGTTCCAGGTGGTGCACCCCTCGACCCCATCAGACTCGATCTGTCGTTTCCTGGCTCCCTTAGGTCCCCTCTTCGCCACCACTCCGCCGCATGCTCCCCAAATCCGCCGCTCTATGGGTGCATCAGGTCTCGCTGCCAGTTCCAATGGAGGGAATAAATGGGCAAAGGCGGCCAACGAGGAAGCTACGATGACGGTGGTGGCTGTGGAGTCAGATGA…
>novel.10
GAAAAGATTAGCACGAAAAGGACTCCATAAAAAGCACTAGCTAATCACCAGCAGCCCCCTACACCATCTCAATCGCACGCGCAGCGCTTCTCTCTCTCTTCTCCCTCTCACTCTCTCTCTCTCTCTCTGGTCGAGATAGTAGCGTGTGTTTGTGTTTGTGCAGCACAAGAAGATGAAGCTGCCAGCATGATCTGAAACCATACGTGTTCTTTGATTCCCATCTGAAGAAAGAGTTGGCTTTCATGGAGAACCGACGGTCAGATCATGTGGCAGTTTCATTTTCTCGTGGCAGCACACCGTCGCCAATTCGCCATGCATGCTTGTTTGGAAACCCTAGCTAAATCGATGGAGTCAGCCAAGCAGCCAGCTTTCTTCTTTGCAGCGGCGCCGTACGTCCCA…
>novel.11
CTGTGCGTTGCCATGTGTGCCACGACGCACGGCCTATGTATACTGTACATCTCCATGGAATACAATCAAGCAATTCCTAACAATTCACACTTTCATGGTATCTCACGCGGTTCCGATCCGCACGCTTCCGCAACCCACGACCGCGCTGTCGCTGATCCGATCGTCGCTCTTGTCGAGCTCGTCACCCAGAGCGCCGCCGATCCCATCGCCGCGTTGTCCGTGAAGATCGCCTGTCCCGTTGCTGGATCAGCCGGGTGCGGCCGCTGGTCTCCCCAAATCTGCTCGCGCCGCCGATCCGCCAGCAGGCGCGGCGCTTCTTCTCCTACAGGCTCCCGCCAGGCGAGTTGGATCTGCTCGCGCCGCCGATCCTCCAGCAGGCGCGGCGCCTTTTCTTCTCCT…
>novel.12
AAGTCTACAAGTGGCTATGTGTTCACTTTAGCTGGTGGGGCCGTGTCATGGAGATCGTCTAAACAATCAGTGTCGACACGTTCCACCAAGGAGGCTGAATTAGTTGCACTTGATTCAGCAGCATTGGAGGCTGAATGGTTGAGAGACCTATTATCAGACCTTCCAATGCTAGCAAAGCCGATACCGGCTGTCCTAGTATACTGTGACAACACTTCTGTGTTGCTAAAAGTGAACAGTAGAAAGGACAACCAAAAATCCTCGAGGCATATCAGAAGACGACTTGATTCATGTCGGCATGCTAGAGAGACGGGTGTAATAACAGTAGATTACATCAAGTCTGAAAGGAACCTTGCTGATCCTTTCACCAAAGGGCTGGCTCAAAAGCCAATCCAAGCAGCG…
>novel.353
CAAAAATCATCCAATAGCAATGCCAAAAATACAATGTAGCAAATATCTCAAATTTTCAATAGCAAATAGTTCTGATCGCAAATGTTCTACTGAAATTGGTCGTGCAACAAAATATCTCTGTCCTCAACACACAATGAGATACGTGCTGCTATTGAATTATAATATTGGTTGCAGGACCCATGACAGATCTAATTATAATATTGATGGGCAAGTGCAGTAAGGAAAAGTCTTAAATAAGAAAAGAAATTACACTATCTTATTCAATGGGAAAGCTACACAACATGTCGTACTCAGTCTGTATTCTCTTCGCACAAGCATGCAACCATGGGCCATGGCGCTACGACACCAGTGACATTGATGTGGTCTAGTGGGATACTACCAGCCAGAGAAGCCATGGAT…
>novel.13
AAGTACACTAAGATCGTCCACTGCAACCTTTTCTGCCTCCACTCGATGAAACAGCATGACAGCATCCAGACCATAACCATGAGTTGCAAGTCCAACGACATCCAGACCACATCATCAGATAGCACTTCTCCAAGCAAGAGTGAAGCCATCTTACTTGCTCCAAAGCGCCCAGCTGAGCACTAGCACTGACAGCCCCCACGGCAACGACCTTATCAGGCCTTACGCCACACCCCGGCATACTCTGAAAATACTCCAAAGCCTCCTTGGCTTCCTCACACCTGAATGCCCATCAACAAAAATGTTTCTAAGATCACATTCCGTGTAAACGTCGATCAAGGAC
>novel.14
GGCCTTTTGGCTAAGATCAAGTGTAGTATCTGTTCTTATCAGTTTAATATCTGATATGTGAACTATGTGTTCACTTCGATATTAAATTTATTTTTTGTGGGGGAGGGTCCGTATAGTAGCTTGCTACTTGGTCCTCGTGTGTCGCTCGGGCGTTGCACTTCTGCCCGAGCCAGGCGCATCCCAACCAGTTCAAATCAAATTTCGTGTTCTCTGCTTAAACGGCTTACAGTAGTTTGTTTTCAGTTTATTTTGATTGCGGAATCTTGTTGTATTACCGGTTAAGATGATTTTTATCTTGTATATGTCCACAGACCAGTAATCAGATAAATCTATATTGAACAGAAAAGTGACTTCCACGCACCTCAACACTTGACCGTCCCAAACTAAATCCGTACCTCA…
>novel.15
AATGACTTGCCGAGGATGGAAGCAGAGAGACGGATTTGGCCGAGCGCACAGCAGCTCGCCAAAGACGGCGTCGAAGCAGCAGTGACCGCGGTCGAGTGAGGGAGTCATCCTGGATTCGCGGTTTATCGACTCGGCACGGGGGCAACCATGGCGTTGAAGGTAGGCAACATGAGGAGCCATCGATTGACACCGGTCTTCGGAATCGGCGGATCTCGACGATGGTGACAAGGAGGAGGCCACGAAGCGTCGTCGAGCAGAGCGCGACAAGCAAATCGAGTCGGCCACGAGCGTGGATTTGGATCTGACCCCCAAGTTTTTGTATGGATCCTATTCCCCAATTTGTAGATCTTCAATTTCCTTACTTTAATTTTCCATAGCACAAACGATGTTTGCATGCAC…
>novel.354
CTTTCCCCAAAATTTTCGTCACCCCGTATCCGAGCTCTCTCCTCCTGCAAATTTCCGTGACGTGATTTCTTCCCCAATCCTTACGTGCGCGCTTCACCAGTCATTTCCCGCTTTATTTTTCACCCTTGCGCTCAGGCGGAGGAGTGGAAAGCGGCGACAGCGGGAGAGAAAGCAGAGGTGGTGGTTGGACGGTTGAAGTCTCGAGATGCAGCCACCACGATCATCTGCTATGAATGCACAACCACAAGTACGTTGTGACAGCCAGCTAATACGGGAGGTGTTGTCCTTCGGCGGCGGGATCCCGCACTGGCAGATGGCCACGACCAGAGAACTAGATCTCGACGACGGAAGCGAGCTGCATCCAATTGGTGGGGCCTTGTTCAACGACGACTTATGTGC…
>novel.16
CCCCGCCCGGTCCCCGCTCATCGCGAGATCGACCATCATCACAGATCATCCACAGAGGAGACCATCTTCCGTGTAGAGACTAGACTAGAGAGAGAGGGGGATATATGGCAGACATCGTCCAAGGTGTGGAGCTCGTGGGTGGAGTCCGCCGCCGCGTCCGGGGTGAGGTTCAGCGTCGCGCTGCACCTGGAGCCCAAGACCGCGCTCGCCCTGGCCGCCGCCGATGGCCTCTTCTCCGCCTAGCTAGCTAGCTAGCCTAGCTGCTTCCAGGCCCTTCTCCTGAGTGAGCAGAGCACTGAGCAGCAGTAGTCGAGTTCTTCTGGACCATATAATACAATGCGCGGTTCACCTGTACATTCATTCTTCGCTTCTCCTGCGCTCATTGATATGCGCATCTGC…
>novel.355
CAGAACTTCTGCTTAAATTTATGAAAAAGCTAAAAATAAGTTGTGTCAAACAGGACCTATATATGTTTTCATACTATATTTATTTTGTGTTATAAATCTTTAAAATTCTTGCTGTACTTTCATTTAAACTTTAAAAACTTTAACTTTCCAAAAATCTTAAAATAACTTATATTTTGGTATGGAGGTAGTACTTATTAGAGCAGCTAGATTACGTGCATAGTTACAAGCGCACAAATTCTTGAGTCCACAAGCTTACTAATGTTGATCCATGAAAAACGACTTAGG
>novel.356
CGCACGCCCAACGGGCGCCACACCCCGTTTCGTTTCCACCTCCCTGTCGCCACGTCGGCGCCTCCCTCCGCCCCGCCCCCGCCCCGCCGCTATATCTTCACGCCGGTCGCTCCACTCTTCCTCCCCAGCTTTCCACCACCCTTTCGCCACACCGCGCTCGACACTACACAGCGCGCACGCTCGGCTTCGCTAGCCGCCACCACCACCAAGCGACCTCTTCTCCAGCTCTCCTGTTCCATGCACCACCGCTCGCTCCTTGTCTCCTAGCTAGACAGGGGCTTGCATTGAGGCTGTCCTTGTGTTGCATCAGGACGCCAGGCTTCTTTCTGCGGTGTCGGTTCGTCTGCTGTGATGGAGAGGTGGGGGGACAAGGACAGGGGGGCGGCGGTTCCGGCGCCG…
>novel.17
TCTCTCTCTCTCTCTCTCTCTCTCTCTCGCGTTCCGTGCGGCCATTGCTCGCGCAGAACAACAGCGTACTCTTCTGCGCCTACGGTCTGCGCGCGTGACGCGAACCGGAGGTGGTTGGCGCCAATTCGTCCTCCTCCCTCCCTTCGTCGCCCAAGAGCTCCGGGACAGCTACAACAGCGACGCGTGATGTGAAGCCGGAGGCAAAGCGTCTCTGCTTTCTACCTTCTACGATCCTGTCTTTTGGGAAGCATCGTCGAGCTAAAAGGCGAAGGATGCTGGCGACACACGCACTCCGGTGAAAGTGAAACCCCGCCGGACCGACGAGCGGCTTACGTGATCTTCTCAGAAGGCGCGTGAGGTCATGGTGAGCGCTGTGATTTCTCCCAATTTTCTTCGCGC…
>novel.357
CAGAGGACTTGGTCATCGAGGGCGTAGCGGTGAAGGGTGAGTAGGAGGAGGTCCCGCCAGCGCGCGTAGGATGGCGACTCTGGCTCCAGGACGACGGGGACCATGAGGCAAATGTTTTGGATACTCCCAGCCTGAAGGTGGAGTTGAGCCACGAGCGGGTCAGTCGGGTCATGCCAGAGCATCGGGGTGATGGTGCGGGGCACGGTTCCGACGGTCGCGCCGCCCAGGTGGCAAAGGAAGTGACCCCGCCGTCGTGGGCCGTAGGCGAGGCGAGGAGCTGTTCCGCCGCAGCAATCTGAGCAGCGATAGCGTCGGTAGCCTCGCGCTCGCGCTCCCACACGAGTGCCGCAGCAATCTGAGCAAACGGGTCTGTCGCGCCGCGTGCTCCACACGGGCAGC…
>novel.358
TGCACTGTCTGGCCCAGGCTTCCTTTAGTTATTGGAAGCCCAGGGCTCCTAATATACAATATATATATATATATATATATATATATATATATATATATATATATATATATATATATATATATATATATATATACTTAAAGCACCAGTTTCAACGGTCGTCATGGTCATCTTTTTACAAATAACCCCTCACAACTATTTCAAATTAACCCGCTGTACGTCTGTCCGGTCCGCGCAACCAACCTCCATGTATAGATGGCCAAACGGCGGCCCGACACGGGCCAGACGTCCACGGGCCACAGCTCTGGCCCAGGCACGTCATGCCGGTCTGCTGGATGTGCCGGGCCGGTCCGCTAGCCCGTCGGTCCATCTGATTAAATTAGCGTAAAATGCGTAAAATGT…
>novel.18
CTAGTATGCTAGGTCGAGTAGCTGCTTTATTAATTAGGGATCTCGGTAGAAGTCGAGTGATTTTTCTAGCACTCGCGCGAGGTCAGGAATTGGTTGTATCCATTTTGATATCATAATGATGGTGGTCTGTGGACAACGGTCCATGGGGATGCGTTGTCTACGAGACGGAAATTGGAATAAGGATTAAGGTGTGGTACCGTGAGTCAAGCGTTTGAACGTAC
>novel.359
ATCTAAGCCGCGTCTAAACCTAATTCAAATCACACGATGTCGTGGCCTGGCCTCTGTCTCTCCACGCCGCCGCTAGCCAGAGCCAAGCTACTGCTTTGCTTCCTGCTGACTTGCTCATCGCCGCCGCTAGCCTAGCCCGCTACAGGCTATAGCCTACGCCCTACAGCTTCCCGCAATCCTGCTCGTGCCGCTACTAGCCACCGACAGCCAGCCGCGCGGACCGCCCTCCACTACCAGCTGCGACGTCGGCCGCGACGGCGCCCTCGACGTCGACTGTGTGCCCGTGACGCCGCCCTCGACGCCGGCCACAAGGACGCCCTTGACGCCAGCCGCGACGCTGGCCACAAGGACGCCCTCGACGGCAGCCACAAGGACGCCCTTGACGCCAGCCGCGACGAT…
>novel.19
TTTTATTACTGAAGTTAAGCATAAAAGGAACACATTATGATTTGTTTTCCCCTTCGATAGAATTTCTTATGATGTTAGATGCAGGCAATCTCGTTGTACAAGCAGGTGCTAGAAGCAAACATTTTGTTTGGTCCATAAAGTACGCAAACATTTACTATATTGCAATGTGGTATTAACTATATTCAGTGAAAGCCCCATTTATGTTGGGCAAAGGCTTTGGAACCCCTCCAACACCCAAACCCCTCACCAACGTCACCTCTATGACCAAAAGTAGTAGAGAAAAAAGATTAGGACACTGGCATAACTGCAATGACATATTTTAAATAAAAACTAGAGTCTAAATCCTGCTGAATAGTTGCTTTAGGAACAGCTCTAGGTGCTCAAATGATGCACATTGCC…
>novel.360
ATATTTCTTTCAGTGAACGTGCTCCAATTGAACTCTCACGCATAGCGCATAGCACTCGCCTTCGCCTTGTACCCTGTGCTCAAGTCCCAGATACTGAGCCTGGACGCGAGCTCCCTTCTCACGCTGGCTTGGGCGCTGTTGCTGCTCTTCCATGCCTTGAGCTGCTTCCTCACGCGCTCGACCGACCATCTGTCGCTGCTCCATCGCACACGTTCCAGCTCGCCGGCCTGGTACCGTCTTCCAACTCCACGCTTTGCCATCCGCCGACCTCGTTGGTGAGGGCTGACGTCGTCCTGCAGCTTCCACGCCGTGCCGACGCTCGTCGTGCAGCCTTGCTTGTTGTGCTTGCCGCAGTTCCCCATCATGCTGTGAGCTGCAACATGCTCATGGTTGTTGTCT…
>novel.361
CAAATCTTATATCCCAAGTTTTTTATATGCCGCAGAGGACTAAGTACAACAACATGGAGCCGGATGCTGTTGATTTCTTTGGGGAATGTATGAATAGTCCCCGAAATGGTCGTACTCCGCTTGCAAATGAGATATATGAGCAAATGGTTGCAGAGAAGGATAGAGAGCTAGAAGAAGGAGAAGCACAAAAGTCACCCTCCAAGATTGTTGCTAATAGTCTCAGCCAGATCATCCGCTCATCCACCTTCCTTCCAAACATTGG
>novel.362
GGCCTTTTGGCTAAGATCAAGTGTAGTATCTGTTCTTATCAGTTTAATATCTGATATGTGGGCCATGTGCTCACTTCGATATTAAATTTATTTTTTTGTGGGGGAGGGTCCACTACTAATGGCTTGCCATTAGGGGCCCTCACGCGTCGTCCAGCTATTGCACTGCTGGCCGGACGTGGCGCACCCCAACCAAGACAAATTGCAATTTCTCTGTTTGGGAACTCTTCGGTGCCATGAGGCTGGTCTCGGCGAATTAAAGCAACTGGAGTGGTTCTGGTTCTGTTAGATATATTATGTGGGTTATGAGCTATTGTCATGTGTAGTAGATGAGCATGTGGGCTTGAGGAGATATAAATATAGGTCATGTGTAGTAGATGAGCATGTGGGCTTGAGGAGATA…
>novel.20
GTGCCATTGCAGCTGGTAGGCTCAGCAGATTGGGTTTTGTCTAACCCGAGGAGGAGTAGACTAGAGTAGAGTAGGAGTACTAGATTACTACTTGGTTCGCTGCTCCTTCTCTTTGGAGGCTTCGACTGCTTTCTAGCGGAAGTGTGTGTGTTTTAGTGGTCCATCATCATCCCCTAGATGCTAGAGGCCTGTGGATTTTTTTTTTGTGGTGTGGTGCCGACGTGCCGTACGGTTTCTTGTTGCAGAAGTGATTGCATCCAGCCATGCAGTGCAGGGGCCGCCGGGGTCAGGGCCACGGCCAATCTGGCTGCTTCCGCTTCCGCCGAAAAGAAAATTGCCCCGAGCCATCCCCACGAATTTTGGTGCTACTCACATAATCATCCTCCTCTGGCCGATTGA…
>novel.363
ACTAGCTTTACAGCGAGAGGAAAGATTATTATCCGGACGTACTCTCCGGACTTCCGCGCGCCTACGAGCAAGCAATTCACGCAAGTGGACGGCGGTGAACTGGACCTGGCATGGCATGGTGCAGTGGTTTGAGCCAAGGCGGCTGCGAGCTGCAAATGGATCAGGACAGCCCTAGCTAGCTAGCTCCTCGGGAAGAGGGTGACCGGTGGCCGTGGAAACAGGCACAGGCCGGCGCAGAGAGTCTACAGCCACGAACACGAAGTGGTGTCGGCGCACGACGCTCTCGTTAAGTTCGAGATGGCTGCGTCACATGCCCTGCGCAGCGCAGGTACGTACGCGAAGGGGGGAAAAAAGAGAATAAACTCAGGAATTCGGTTGGTTTCCAGTCAGGTCCATGCC…
>novel.364
GTTGCTGCCATCGAGAGTAGAACACAACCAAAGCATCTAGTTTCGTCCCTGCTTCCTGCCTACAGCGTCGTGCGTATGATACTTCTTCCTAATCATTCGCGTGCACCGACAAACAAGAGAGCAGGTCTCCAAAACTATTGCCCCCAGAGATCTTGTATCAGGAGAGGGTAAATAAAGTTTTTGGGAAGCACTCTACATGGATGCTCGATCACTTCATTGCCGTCTTCAATCTCATTGCCATGGCTCATCTGTCGCCTTGTCACGTGGACGTTTCATGTCGTCGGTAACAATGAGATGGTGTTAGGCGTCAAGTTGTCTTCTCTACCCGATCGTCGGCAAGGAACAAACGTTCATTCAAATCAAAGCGCAAGTACCCGATGTACAAGATGACGTGGCCAT…
>novel.365
AGAACAGTTGTTGCTCCTCTTGAGAGGTTAAAGTTGGAGTATATAGTTCGTGGTGAGCAGAGGAATCTATTTGAGCTTATGCATGCTATTGCAACAACACAAGGGTTGAAAGGCTTTTGGAAAGGGAACTTTGTCAACATCCTCCGCACTGCTCCATTCAAGGCAGTCAACTTCTACGCATATGACAGTTACAGAAAGCAACTGCTCAAATGGTCTGGTAACGAAGAATCTGCAAACTTTGAAAGATTTATTGCTGGTGCTTTTGCTGGTGTTACAG
>novel.21
CGAATCGGAGGAACTCAACCATGCACGCTTCTCGGAGTCCGTTGACTACCGTCCACAAACTAACCTTTGGCGGCCACAAAAAGGGGTTGCCGAGTCCTCCCTTCCCCCTCCCTTCTGGATCGCGCCGCCTCAGCCCTTGCACGTCCCAGCCACGCTCGCCCACTGTGTGCCGTCGTGGTGAGAAAGAAAGCAACGCCGCCGCCGGGGACCAGCAGGTATTCAGTCGCCGGGGCCCAATCCAGTGTCCTGGGAGAGGTGCCTCTACTCGATGGTGTATTCCGGAGTCTCGGGTCGGGCGAAGAAGCTTCACGGTCTGGGAAATTGCTCATCGAAGTCGATATCTGCAGTGGGGTTGAGCTCTTCCGTGGTTGGGTGTCGCTGCTCCAAAATCGCCGGTGA…
>novel.366
GGAGGGAGGCTGCGCGGTCTTTTAACCGCTTGGCACCATGCCATCGCCGACGCCGTGCGGGGCTGCGCCGGCATCTTCTGCATGTTCAACACGCCCGACGTCCAGGCCCAATGCGATCTTCTGTGGGTGAACCTCATAATGGACACACTTGGAGCTCTTGCATTAGCAACCGAGCCTCCAACAGACAACCTTATGAAGAGAAATCCTGTTGGTCGAAGGGAACCTCTTGTTACAAATATCATGTGGAGAAACTTGTTTGTTCAGGCCCTTTACCAAGTAGCAATTCTTCTGATTTTCGATTTTGATGGAGTAAGGATTCTGCGTCTGCAGAATGAAAGCCGATCTGATGCTGAGAAGGTAACAAATACTTTCATCTTCAACACATTTGTATTTTGCCAG…
>novel.22
AGCACTTTCAGCAGCAAGGCCGCAAGGCCAACAGACAGCAGTCCAAGTGGCCCAGGACTGCTCACGTACAGAGTCTCAGAGTCTCGGTCAGTCTCTCTCTCACTCTCTCTTGTCTCCCAGTTTCTAACCCTAGCTGCCAAGGTCAAGCTCCCTCCCAAGTCCAAAGTCCCAAACTGCCCGTCTGCGGTGCAGGGCTGCAGGCATCCACCTCCATCAGGCGCTGACCCAGTTTCCGCCATCCACCAGGCGTCCTCAGAATACGGTGCAGGGCTGCCGAGCAGCGAGCAGCAAGCACTGAGGACCGTCGAGCACCGAGCAGCCAAGCAGCGAGCAGAGGGCAGCGACCATCGAGCAACCGAGTCGCGAGTCTTCTCTGCCATAGGTGCACAAACTTCAGAT…
>novel.23
CGCCCCGCAACCCGCAGCCGCCCCACGCCGCAACCCGCAGCCGCCCTGGCAACCGCCCGCATCCGTGGCTTCCATCCGGAAATCTCGGTCGCGATAGCATCCCGCAACCGCCATAATCCCCCCAATCTCGCGCTCCCCTGTGCTCTGCGGCCTCCACATTTCACGCAGCCGATCTCTGCTCCCTGCGCCGTGTTCGTTCGCGAGGTTGGGGCCGATGATGGCGGCGGCGGGGCGGACTCCGATTTCTGCGGCGGCCAAGTCGGAGACACAGGCGACGCCCGGAGAGGCGCTAGCGGAGGCAGCCGGGTCCCACGGCTGGCTGCGCGAGTACGTGGACCGCCTCGCGTCCTCGGCCTCCTCCCTCTCCGGGCGGTGGAGCGCGCGGTGGAGCCAGGGACA…
>novel.24
ATTTTTGACAGTCATGTCATTAAGTTTCCTGTAGTCGACACAAAATCTCCAAGATCCATCTTTCTTCTTAACCAAAAGCACTGGAGAGGCAAAGGGACTCACACTTGGAGTAATCAAACCAGCTTCTAATAAAGCATTCACCTGCCTCTCTATCTCATCTTTATGGAGAGGAGAATATCTATAAGGTTTGGAGTTCACAGGTACAGCTCCTGGCACTAGCGGAATATAGTGATCATATACTCTGGATGGAGGTAGCTGATTTGGAATTGTGAACAATTCTGCAAATTCCATCAATACACACTGAACATCTGCATGTTGTAGGTGTGATTGTTGGTCCACATTAGCTTCTACCAACACAAAGGCCCACACCTCATTTCCTTTCTCCCATTTGTGCAACTG…
>novel.25
CTGGCTGTTTCAGCTTAACTCCTTTTGCTCCCTTTGGACTTGACTTAATTGAGTTCCGAAGATTGAGACATGGATGATGCTAGACACGTTGTGCAGTAACTCCGCGGCTTCCCTCAACGTCAACGAGGAATCTCCAGACTTCCCCAGCGAGGGCACAATCTCCTTCTGTGCGTCCCAACGAAGCTCCCTTAGCAAAACCCCCGAGGTTGAGAGCTGGTGTGGATGAACTCCGGGTGCGGCGGC
>novel.26
GCGCAAACACCTTGCCCTGTCTAAGCGGCCACAACCTCCCAGCCGTCGCTAGTCGCTCGCTCCATCACCGATAACCAAGATCCCAAGACCTCCTCCAGCCTCCTCTGCTCTCGCGCCGGCACCCGCACGCATGGCTGCCTGTGTCGACAAGTGGCACCCCACGCACGCCGGCCGCCTCACCGGCGCCATCTACCGCTACTTGCCGGACGGCGCCACGGACCGCGCGGTGGCCGCCGCCGCCGCCGCGCCGGCGTCCGCGAGCGGCGGCGACGACGACGACGTCTGGGACGAGCTGCGCGCGGAGGCGCAGGCCGACGCGGACGCCGAGCCTCTGCTCCGCAAGTACTACGCCGACCTCGTCCTGTCGCGCCCGTCGCTGGAGGCCGCCCTCGCCGCGCA…
>novel.27
CGATCGGGTACTTGGGGAATATGGAATTTATTTACTGTTGGTTTACCTAGTACTTGCCTACCAGCCAGGCGCCCCAGGGGACGACGGCAAAGATACAGTCTCGGGTATTAGGATGGCAAAGGCAGCGATAGATAAATTCTACTCCAAGTATATGTTGGGATCACGTAAGCTGGTGCTTGACCCACATTCAACGATCTTTGGCAAAAGGATGCTTGTCAAAAGTGCGATCATGTGCTATTCCAATAACACAAGATAGATCAGTCCTCGAGGAAGGTCTAC
>novel.367
CTTGTTCTTAACTCATAGCATTTGAGAACAAGTCCCCAACATTGGCGCCCACCTCCGGTGAACTCACTTCCACTTTTCGAGCTGATGGCTTCGTTCAATGACCGAGCTGGAGCTGCTTCGAACCCGAAGCTGGTGCTCCCGATCACAGGTGGTTCGTCCTCAGAACCAGCTAACAAGAAACAAAAGAAGGAAGCACAGAGAAGGGTACAACATGTTGGGGTGCAAGGACCCTTCATCAAGTCAAGATGGTCTCACATTCCTATTACCTTCTCCCAAGAGGACCTTCAGCTCAAAGATTACCCACACAACGATGCCATG
>novel.28
CGTTAACCAGGGAGTCGACTTCCACTTTTGCCCTTCCTCTATCCATCACTCACGAGCGCTCCAACATCGGCCGTGATGGCGGCGGCTGCGCCGTCATATTCGGCAACAACAACTGAGTTTGGAGCCACGAGATCTTTGTCGCCGGCAACAGTCCCGGAGTCGCCCAGGTTCGGATCCATGGAGGCACAAATCACTGCATCGGCCACAGATCCGAAGTCGCCTCCTCGTCCTTCCTTCGCTAGATGTTCTCCTTCGCCGGCGGTCTTGTTGCTAGAGGCGCCCCCGACCTGTGCATCCGTTTCAACGCCAACTCCTCCACCAGTCAGTTCAATTTCTACAGCCTATGGCTAACTCATTCGGAGTAGGTTTAGAAATTGATTGGGATTCAATTCAGCTAGA…
>novel.29
GTAGTGCAGAGGTTCCTAGGAGGTATGCTGTGCCTACCAACTACTCTGATTTGGTTCCCCCACCTGCAGTAGACCTGAGACGTTTGGTGCCAGAACCATTTAATTGGAGTTCTGATGTCCGAGGCACTGCAATATCAGGAAGTATTCCTCCTGTATCAAGAACTAATAACAGTTCAACAGTTAATCCACCAGCAGGATTCAATCACCAAAACCTCACCAGA
>novel.368
TCAAAATCTGAGTTTGATCCTGGCTCAGAAGGAACGCTAGCTATATGCTTAACACATGCAAGTCGAACGTTGTTTTCGGGGAGCTGGGCAGAAGGAAAAGAGGCTCCTAGCTAAAGTTGTCTCGCCCTGCCTGCAGGGCGCGCGCAACGGCTTTGACCTAACGGCCTCCGTTTGCTGGAATCGGAATAGTTGAGAACAAAGTGGCGAACGGGTGCGTAACGCGTGGGAATCTGCCGAACAGTTCGGGCCAAATCCTGAAGAAAGCTCAAAAGCGCTGTTTGATGAGCCTGCGTAGTATTAGGTAGTTGGTCAGGTAAAGGCTGACCAAGCCAATGATGCTTAGCTGGTCTTTTCGGATGATCAGCCACACTGGGACTGAGACACGGCCCGGACTCCCAC…
>novel.30
GAACCTGCCCGCAGACATATCCCCTCACGCGACCTGAGACGTGGTCTCCCATTCCGGTTATGGTGGGTACAAGTGCGGTCACTGCACGACGGCAGTCGGGGTCAGTGAGGCATTGTACGCCAAGGCGGTGAGCCCTGATCTGTTGCCAGGGAATCGACGGGGACGGTTGATGTGTGTGGGGACGGAGTGCCTTGCCACGTCGTGTGTTTAGGTTTACCTTGCAAGGATAAAAACTCGATTCGAATCGTCTGCTTCTCGCAGCTAATGAGACTGCTTGATCCATTGTACTGCATTGAG
>novel.31
AGGATGACATGTCACACTTTAGGAAAAAAATGGCTGCTATATTACTATCTTCAGACCTGAATAAGAGAAGGGGGTGTCTGTTATACAAGAATGAAAAAGAAGTTGACTCTGGAAGCTCATCTGATGTTGAGATATTAGAAAACCCAACAGATTCTAATAAGAGGAAACTACTCCACGTGCTTGATGATAGCGAAGTGGTGTATGAAGATGAGGAAGGCCCTATTACTCAAGCAGACTTGCAAAGGTGGTTTGTTGATGATTGGGATAAAAAAGCTCCTGTAAAAGTATCTACCGATGGTTGCACCAATGACTTTTTAATGGTTGGCCTTTCCACAAAGGACATGCCAGTGACCAAAGCCGATTCAATAGATGTTTTATGTGATTATATCATGGCAATAG…
>novel.32
AGAATGGTTGGTTTTGGTAAACTTCCAAAGTACCATCAGGATCCTACAACAGAAGAGTTAGCCAAAACACTCGATTGTTGGCCATCAATGAATTATTATATCACGGGTTGTAGATATGTTCTCATGCCATGGAAATTCAATGGATGTTACGCCCTTTTCGTAATAGATCATGTTAAAAAGCATGTGACTTTTATCGATTTTACACCGACTCAAGATTGGTGTAAGCACATGCCATACAAGAGGTTCGCGGAAGCGATTATCATGGCCTCAAAAAAATATAAGATTGCTTACAGCAAGAAACGTTCTGGATGGGCGGAGGATATCTTTAAGTGGGAACATACAATTCAGACTGGTGTTCCAATTGACTTAAGAGGGT
>novel.369
CTGACATTCAGGGAGCCCTTTCTGTTGGATATCAATGAGTTTCTCATCTTGTGGGATTTAATTGACACAATTGTTCTAAGACCTCAAGTTGAAGACAAAAATTTTTTTGCCTAGCTGCAAATGTAAAGTTCTCCTCTAAGGAGACATATAAGGCTCTCTTTATTGGATCTTCTGAGTTTGAGCCTTTTCATAGAATATGGAAAACTTGGGCTCCTCCAAAAACCAAGTTCTCTGGAATTGCAAGGGATGGCCTCAATTCTCTAGTCATCCTAGGTGTTTGGACCTTATGGAAGCATCACAATGGCTGTGTTTTTGACAACAAGAGCCCCAGTATTAATGATGCTATTAGAAGAGTTGGGCTGGAGGTTGAGCTTTGGGAGATGGCTGGTGCAAAGAAGT…
>novel.33
CTCGACTCCGCGTTCGCCCGCGCCGCATCCGCCTTCAGGCAACCTGGCACATCGATCTTTCACCAAACCGCCGCCGCGCATGCCCCTGCCGCTCTCCATGGCGCCGCCGGAGCCGGAGATGTTCGACGTCGTCATCTTCGGGGCCTCGGGCTTCACCGGCAAGTACGCTATTCGCGAGGCCCCCATGTTCCTCAACGCCTCATCCTGTCATCCTCCTCCCCGTTCCGCTCTCTCGCCGCCTCGCGGTCACTGGCTGCAGTCGTGACCGCGTCGCAACCGCGCGGGCCCCGCCGCCCGAGGAGGCGAGGACGTGCCCATCCTCATCGCCGACACCTCCGACCCGGCCTCCTTTCGGCGCTCGCCACCTGCGCTCGCGTCGTTCTCTCCTGCGCGGGGCTC…
>novel.370
CTGGCTCTTCCGGGGCCACAAAGTGAACAATGGACTTGGATTCAGATCACAAGCTGCTGCCAGCCTTCATGTGCGTTTCGATTATGACATCAATGTGTCTAGCCGAAAACAGACCAGAACACCAAACCAAATTATTTAGCAACCCCACAAGAGAGCCTTCCATTTTTTTTTTTTGGGTGGGTGGGTGGGGGCAAGGTTTCATGGATGATAAGGAGAAAAACAGGAACCCTATTGACGAGGCATCATCCTTTGAATCTTGTTATCACAAACCCCAGAGAGAGAGGATCGGATGCATGTTAAGATAAGCCACTTTAACCCCCACTCCAAGAGAAGAATTCCTCCCTTAGTCCATTCTACCTTGTTGGACCTCTCCACTCCACTTGCACATCTTTTCTCCCC…
>novel.371
AGCGGATAAACCGCAAGTGTTCGTACCCCTTGTGACTATATATATCCGGCCAAAAGAGACAGAGCGAGACGTCCAGCACACACACACACACAGGGAGACTGGGAGAGACACAGTGTTCCACCTCCGACGGTCCGAGAGTTCGACCCGTGCCCCGGACGGGCGCCAAGCACAAGAGCTAGCAGAAGGGCCCCCGCCCGCGCTGCACGAACAGCGCGCCCGCTTCCGGGCCGCGCTGCCACTGCCAGCCCCGCGCCGCGCCCGTGGTTTCGTTTCGTGGCCGGCGACTGGGAGAATGACAGCAAACATCGGGCGGCGTGTGCGCACGTATAGTACCACGGTCCAGCTAGCGCTTTCTCGCCCTGTCTCAGCTCAGGCGCCCGACTGCGCTCGGCGCGTGTG…
>novel.372
GGGAATTCCGGTTGCCTGCATCTGCGTCTGCGTCTGCGTGCGTGCATGATTGAGGCACGCACATGGAAGCATCAGCGCGCGCGCAGGCGCCGCGCGGGCACGGCACTCATCATGCTCGCGCTCACTAGAAAATTTGCAAGCCACAGGGCACTGGGAGAGAGTACCGAGGCTGCCACATCCATGGCGATGTTCAGGTGCGGCTCTCTCATTTTCAGAAACAAATCAAAAGAGGAGCTGAATCAGTCGACGCATCTAGACACAGGATTTGGAGAGATGCAACTTTTTAAGTGGATCAAAATGGTCCTCAAAAGTTTGACCCAAAGGGTGCCTTCTTTCTAACGACCGGTGGACGTTGGTCACACGAGCACACTCAACAATAAGTTCCACATCCCGCGGAGA…
>novel.373
ATTGGATTCCTCTCCCTCTCGTACACGCCAACCAGCACCTTTTGCCTACCCCGGCACCACCCCGCCTTTGCCTTGGTGTTGAAAAGTCGCCGCGTTCCTCTTGCCTGATGAAATCAATCCTCTTCTCGTCTAGATCTGAGCCTCCGCGTGGCTTCCAGATCAGATGCTTGGTCCGATCAACGACGGTGAGTCTTGCTCTGTTAGTTGATTGTTCGAAATGCATGGTTTTGTTTTTGTGATGATGTGCAGGTTCCGATCAGTTTCGTTTGATTGATGAGTTGACGCATCGGTTCGAAGCGAGACGAGGCTGCATGGTTTTTGTGCCTGGAGGTTTCTGATCAGCGTGTTTAAGGAAACTGGATGCTACAATTTGTTATCTGCAGACCTTCAGAGCTGCGA…
>novel.374
CTGAACTCTGTAATTCCTTTCCTCTTCCCCAAGGCCAACTACTTCAGCCGCCACTCTGCTCTACTTCTCCGTTATTCTCGTTCTTATTCTCTGTGGAGTGATCGGAGTTGCTAACACCCTCACATGGACGCGCCCCCTGCTCGTGATCTCCCCAGGACCGAGCGCCCCTCCCCAACTCTCCTACACCCTCAAGTCGAGTGGGCTCTCTCCATGGGTGAAGCTTAGGCGCCGATGCTCTCCTTCTCTGGTTCGACATGTCAGCTTGGTGCCCTCTCTCCCATGCCCGATCCTGAGGTCCCTGCCTCGACCTCCACATCGGCCTCCATGGCGCTCTTCTCCCTGGGCACCCAGACGTGTGCGCCCCCTTCCCTGCTCTTGCCGCGGCGAGCTCCTTCCCTC…
>novel.375
GAGTTGGAGTCCTCTGGTGCACCGGACATGTCCGGTGGTGCACCGGACACTGTCCGGTGGCACACCGGACAGTCCGGTGCGCCAGACCAGAGGTGCCTTCGGTTGACCCCTTTTGCTCTTTTGTTGAATCCAACTCTTGGTCTTTTTATTGGCTAAGTGTGAACCTTTAACACCTGTATAACTTATACACTGGAGCAAACTAGTTAGTCCAATTATTTGTGTTGGGCAATTCAACCACCAAAATTAATTAGGGACTAGGTGTAAGCCTAATTCCCTTTCACCAACCACAAGGTGCAGTCGGTGGACGACCCAAAGAAGGATGGACTTAACCAGTGGATGCTCGCCAAGCGAGCACCTCCCCCAGCAAACACTACCTAAGTGTTAAATTAAAGGTACCTC…
>novel.376
CGCACGGGAAGAAGACCTTGGTTGGAGAGAGCGCTGGCTGGAGATGGACGTCGAGCGCGCAGACCGAGCAGTCGCCATGGGGACGAGCGAAGCTCCGGTCGGCGAGCTGGAGCAAGGTCCAGTGCGCGGCCGAGCAGGAGAGAGATGGACGGCCGAGCAGTCGAGCAAGGGCCTGGCCGGGATGCGTCAAGTGAATTCAGGACGCGCGTGCTTGATTTTATACTCGAGTTGAGCGGTGGCTGGAGCTGGAACACCGGCGAGCCAGGCGCGGCGCTGGAAAGATCGGA
>novel.34
TTGACGCATCCCGGCCAGGCCCTTGCTCGACTGCTCGGCCGTCCATCTCTCTCCTGCTCGGCCGCGCACTGGACCTTGCTCCAGCTCGCCGACCGGAGCTTCGCTCGTCCCCATGGCGACTGCTCGGTCTGCGCGCTCGACGTCCATCTCCAGCCAGCGCTCTCTCCAACCAAGGTCTTCTTCCCGTGCGCGCTATCCTGCGCACGCACCGTGACCTGCTCGGCCTAATCGTCCCCTTTACCGCTCCCTCAGCTCGCCCGAGCTCCTCCCCTGCTCGCCGTGCTAACCGTCTATGTTGTCGCTGGACTTGTCTCCTCGACCATCTTGGCGTTGTTATTTCCTGCTGCTCCATGACATCGTCGAGCCATTCTCAGTTGCTCGCCGTCGAAGCTCCCCTGT…
>novel.377
CTCAATTTCAAAGCTCTAATGCTCTATCTGTTAATGGTCAGGTGGATTTGATGGAACAGCTTGCAAGGCATTTCATAAGGCCCCTTACTAAGGATCAAATGGAGGCAATTATGGAGTTGGCAATTCAGGGAAAGGAGAAGGAAGGGACCAAGAAGAAGGGCAGAAAGGTGGCACCTCTCAAGGCTCCTTTCATAGAGGCTGCTGAGAGGATCTGAGTGGTGTTTTTAGATCTTGTGTGGGTCGGTCTGGTGCAGAATGTTATCTCGCATGTGTAATAGTCTGT
>novel.378
TTATCCTCTGATAAGAGCACGAACGAACTCTCGCTTGCTGATTACTGCTGATTTATTACTGGAATTGGTTGGTAGGTAGCACACTATGCAGTGCAGGAGCTAACAGCAGACCCAACGCCAACGGCAGCCGATTCTTCATCACCTACGCCAAGCAGCCGTTCTGAAAAAAAATTGAACAGAGTCACCCAAGAATGTGCATGTATGGAATGACAGCTTCAGATTAACGACAACCACAATTTTCCAATTGTGTGGTTTTGATGGAGTCATGTATGGGTAACCAGGAGGCCATCTAAATAAATCCGAGAACTACGACTCATTATATTAAGAAGATAGGAAAAAAAGGCTTGAGAATTACGCCTCATGATTCATCGCATTTTTCTTGGTCGTTGTTGCTTCAAG…
>novel.35
CTGGCAAGTGGCAACCCTAGCTCTCGCTGCCGGCGTGTCCCTGACTCCCTGTCCAGCGGCCAAGCGGCGGCTGCGGCTCTCTCCCAGTCTTCATGTCCGACTGTCCCTGTTCAGCAGAGTGGCGGCTGTGGCTCTCTCCTTCGCTCTAATCTCTACTCCACTCTCCACTTCTCTAGTGCAAGGAGCAGGCAGCCAGCAGTCTAGCACCAGCAAGGCACGGCCGGCTTGCCGCCAGGCGCCAGCGGCAAGGCCGCAAGGCAACCAGCCAACCAGGCAGCAAGCACATCACGGCTGGCTTGCATGAGGATTGCTTCCATGTGCTGCTGCTGTCTTGGACTCACTAGCAAAAGTTGTGTTTAGTGTGTTCTCTTGCTCTATTATTCTCTATTACGTGTTATA…
>novel.36
CCCATCTTTCTCCTGCGTCGCGCCGAGCTCCTCGCGCTGGCCGCGCCCCTGCCCTGCTTCCATGGCTGGCCGCCGAGCTCCCTCTCCCGCGGTCCCTGGCTCGTCTTTGGTGCTCGCCTGGCCGCGCCCCTGCTTCCCCTCCCCAGCCGAGCTTCTCCCTCATCGGCGCGTGCCCAGCCGGAGTTCCGCCCGTCCGCGCTCCTCCCTGCCCCAGCGCCTGCTCCCTGGACGGCGCTTGGACTTCTCCTTCTCGGCCATCTCCAGCGCGCCCCATCGCCCTGTGCTCGGACCTTGCCTCTCTGCTCGCCGGCGACTTGCGCCTTCTCCAGCCAAGCCGCGCCTATGCCGAGCTCCCCTGCCGCGCGCCTCTCTGCTGGCCAGCGCCCAGTGCTGCGCCTA…
>novel.379
TTTGCATCTCCCCCTTGATCATTGTCGTCATCTTGAGGTGGCTCATTTGCTTGATCTTCTATTTCATCAACTTGAGCTTCATCCTCATTTTGAGTCGGTGGAGATGCTTGCGTGGAGGAGGATGGTTGATCTTGTGCATTTGGAGGCTCTTCGGATTCCTTAGGACACACATCCCCAATGGACATGTTCCTTAGCGCGATGCATGGTGCCTCTTCATTACCTATCTCATCAAGATCAACTTGCTTTACTTGAGAGCCGTTAGTCTCATCAAACACAACGTCACAAGAAACTTCAACTTGTCCAGTGGACTTGTTAAAGACTCTATATGCCCTTGTTTTTGA
>novel.380
TGGCGATGACGAACGGTCCCTCCCAGGGGGGCATGAGCTTGTGCCTCCCTCGGGCGTCTTGTCGCAGCCGAAGCACCAGGTCGCCCACCTAGAGGTCTCAGGACCGGACCCCTCGGGCGTGGTAGCGTCGCAGGGACTGCTGGTACCGCGCCGAGTGTAGTAAGGCCTTGTCCCGAGCCTCTTCCAGCTGGTCCAGCGAGTCTTCTCGGCTAGCTTGGTTGCTTTGGTCGGTGT
>novel.37
CGAAGAGTGGTGTGGAGTGACGACGAAGGATGAAAGATACCGGTAGAGTGGAGTAGTGAAAGCCTTGTTTTCGTCGAGTACTCCATTTCCCTTTCAATCTACGACTTAGCATAGAAATACACTTGAAAACACATTAGTTGTAGTCATGAAAGAGATATGATCAAAGGTATGCAAATGAGCTAAGTGTGCAATGTTTCAATCAAAGTTCTGAGAATCAAGTATATTTAGCTCATTCCTAAGTTTGCTAAAGGTTTTCTCATCTAAAAGCTTGGTAAAGATATCGGCTAATTGTTCTTTGGTGCTAACATAAGCAATTTTGATATCCCCTCTTTGTTGGTGATCCCTCAGAAAGTGATACCGAATGTCTATGTGCTTAGTGCGGTTGTGTTCAACAGGATT…
>novel.381
CAGCCTGTGACAAGGAGTGGGACTTTTTGGTGGAGTCCGAGGACGAGGCCTCCCTCAATAATGGTGAGGACCTCGAGCTCCTCCTCGGTGTGGATTGGGAGGAGAGCGACGACGATCTCTTCTCTTGGGACAGAGCCGATAAGTCCTCGGAGGGCTAGGAAGGCGACATGTCCTTGGCGGAGGAGCCACTCTTTGTTAGGTTCTCCAACGACAACGACGATGATGGGAACACCGGCAAGGGGTCTGGCGACCCGGCAGGAGCGACGACGATGGCGACGAGGCTGACGCGTCCCCTCCATCCAAATGTCACAAGGTTGAGTAACTTGTTGGAGTAGTTAGTTAGCATTTTGGTGGTGCCTAGCCCAGCTGACGGATCGGCTCGTGGAAGAACTTGGCCTC…
>novel.38
GTAGACGGTTTAGTCATGATGCATCGCTACCGACAAAAGAGACAGGGCGGAGAGAAACAATGGAGGAAACCGTGGGAGATGGAGAAAGTTGCTGGGGTGTGACGTGGTGTTCCGGGAGAGTGACCATGATGCCTCGTCGGATTGCATCACATGTCTTCTGCGCCTAGTCGAGCAAAAAGGGGATGGCTGGTGAGCGTGCAGTTCTTCGCCGAAGCAGAAGCATCACCACTGGACCGCTGCTCGTCGCGAGCAGCGCTGTTGGCGCCCGTGGTTTTGGTAAGACACCCATCTCGAGTACATGTTGGCTCCTGCACTATTTTACACTCGCCTACAATAGGAGATATGGACCCAACGGCCGAGCATGTGCTTCGGCAATGGCGGGCACCGCGACGGTCTCTC
>novel.39
GTGTATTTTGCAGAGCGGCAAACTAGAGTGACCTATTTTGCCAAATTCCTCCGCCCAGGCACGCACACACATCCTCTCCGCTCCGCCCACCAAAGCAAAAGCAAACCAGCCCGAGCCTCTTCCCCGGCGACGTCCCCACGCCCACTGCTCCGCCCAGATCGACGTCCCCTTAGCCGCTACGCTGCCCCACGCCACCTCACCCGCTCCCCCGTACCGTCGCCCTCTCGGAACCCTCGCCATTCCGCGCCGCGAGAGGTCTTCCTAGCCGCTGCGGGTCTGCCTGCACCGCGTCGCGTCGCCACTGCACCGACCCGCCACAGCCCCACTAGCCTGACTCCACCGCCACCCTAGGTATAACCTCTATTTCCGCATCATGGTCGTAGATCACGTAACCCAGTT…
>novel.40
CCCGAATTGCTCCCTCCGCAGTCAGCGCGCACGTCCACGGATCCGTGCCTAAAGTTCCAAAGCCAGAACCACCCGCGGCCCCATCTTTCGCCTGCGCAGTTCGTCGCCCCCAGACCCCTCTCCTCCTCGTGCACTGCCCCTCGCCATGGCTGCTCCATGTCTAGAAAATGCACGCTGCTTCGACGAGCCGTCGAGTCTCATCAGCATCCGTGGTCGGTACACCCTGCGATGCCAAGTTCGTCTTCGCTTCGCGTTGCGATTAGATTGCGATTTGTTTTCGTGCTTCGAGGAATCGAAGATCAAGCGTTGGCGACCAAGTGATCAGGCTCTTTGAGTTCCATGAGGCTGAAGACCCTGAGCATCTGTTTGGTGAAGGTTGCCTTTGGTGCAATCTATGCT…
>novel.41
GCTATATCTAAATTCGAATAGAAATAGATAAAAAAGAGGTGAAGAAAATAAAAAAGGAAAACAAAAAAGGTCCAGCCCTCCCCGCAGTGCAGCTTCTGGACGGCCCACCTAGCCCCCCCTCCCGTGCTTCCCCCTTGTGGCCCAGCGTTCCGCAGCCCAGCAGCGCGCCAAAGCCGTGCCTCGCGTGCCCTAGCGCCCACACCGCCTCGTCCCCCAGCCACGCGCGCCGCCGGGCCCACCTGTCAATCACACGAGCGTCGCCCACGGTTCATCTTCCCGAATTGCTCCCTCCGCAGTCAGCGCGCACGTCCACGGATCCGTGCCTAAAGTTCCAAAGCCAGAACCACCCGCGGCCCCATCTTTCGCCTGCGCAGTTCGTCGCCCCCAGACCCCTCTCCT…
>novel.382
CCTCTCGTATCCACCGATGTGGAATTCTTGTTTATCTCCACGCGTCCTTCTCTCTCGAATATTCAGCCGCCGCGCCCACCCCACGTCCGCTGCAAGCACACCGTGCTCCCTCCCCTGGCGCCCTAGTCCCCAACGCCGGAAATGCCGCTGCTGCTGCTCCTGAACGCCAGTGCCGACCACCATCTCCCATAGTGCAGAGCTCCCGATCCTCCTCTTGCCAGGGCGCCATCGCTGAGCTCGCCCTGCCCCAGCCATGGACGCCGTCGGGCCACCCGTCTCCTATCTCCTCTCGCCCTCATCCTCTGGCTGCTGCCCCTTCCTATTCCTGGTGGCTGAGTCTTCTTCCATGGATGCTGGCCGTGCTGCCCTCTCTGGTGCTCACCTCTGCCCCCTGCGTTG…
>novel.383
GTCAATCCCCAGGCAGCCACCCGGACGCCTGGAGCCAGCCAGCCACCCGCGTCCCTACGCGCCGTCATCCTCATCCCCACGCAACTGAGGCAAGCCACCCGCGCCGCCGCCGGCCCGCCGTGCCCCTGGCTCCCTGTGCTGCGTCCTGATCCTCCCTGGTATCTGTGCTGCGTCCTGCGTCCGCCGCGCCCCATGCGTCCCGCGTCACTCGTCAGCCCGCCCTGTGCAGCTGCGCTGAGCTCCGCCCTGCTCTGAGCCGCGGGAGCACGGCGCGTCGCCCTTCAGGTTCGCGGACGTGGAGGAGCTCGGTCGTGCGTGCGAGGTCGTGTGCTGACTGCTGGTGCATACAGCAGAGCAAGGCGCTCAGGAGTCAGACCAACCATGGGACATGTGGTGCGT…
>novel.42
GGCCTATTCAACCTCAGCCTGGACTTCAAAAGCATGCCACACACTCGCCTATCTAACCTGCCGGGGAGGTAACAACACGTACGTAGAGTCTGATAAGAAAAGGAAAGAAAGGCCCTGCGTGAAGCATGTGAAAGCATCAACGTCATCACTCATGGACTTGATGGTACAATCCAAGCACTGACGTGACACAATGAGGAAATTAGCGGGGGGTGTTAAAGCGAGGATCGCTCTTGCTCGATTTCGGCTAGTGAATGAAACGATAGTTCAAGTCAACGTCGTTTATATTACATCTGCCTCGGCACTCGGCAGCTTGGCTTGCCGTGTCGCCAATCTCACCATACCATTCGATCGACACAGCTTGTGAAGCAACAACAACAGCTTGACTGGAATGGGTCGTCC…
>novel.384
AGATAATCTCTGTCCAGTCGTTATGCTGCCGAAATTCCGATCGTTCGCTCGTCCGATCATTCGATCGTTCGTCCATAGTTCCTATTCATCGTTCATCGTTCGTTCATAGTCACTATTCATCGTTCGTTCATACGACTATTCAACATCACTATTCACCATCACTATTTACCATCGTTACTTACTATTCACCGTTACTACTTACCAACACTATTCATCATTGTTACTATTTATCATCGTTACTATTCATCGATGATATCTATAATTACTTTTTCGTCGTCACTATTCATCGTTACTATTCATCGATCATCCGATCACCCCAAATTTCAACTACTC
>novel.43
CGGCAGGAAACCTCGTCATTTCCCTGTACCGACAACCTAGTATGAAATTTACACGGGACAGAGATTCAACCTCTTTGGAAGACAGGTTCGTGCGGATATCAGCCCATCCCAAGGCAAATTTCTGCGTGGAAACGCATCCGGCCTCTGGACGTCGGGCGACTTTCCACTTCTCGAGCATGTCGCGTCTCCTCTCGCCTCTCGCTCAGAGTCGCTCGAGCACGCCGCCGCCCCGCTTCCGCTCGCCTGAGCACGCTGCCACTAGAGTCGCCCGACGTTGCCGTCTCCGTCGACTGCCGTTGCTCGAGCACGCCCCCGCTCCTCTCGCCTGGAGGCTGGAGTCGCCTGAGCACGTCGCCTTCTCTGGCCTAGAGTCTCCGAGCATGTTGTCGCCTCAGTCAC…
>novel.385
TTGGACATCCACGGTCCAGCTCCAGCTCCAGCCCCACCTTCCAGAAACTGCTCGTACGATCTCAAGAACGCCGCCTCCCCGGTTCCCGCACCCCCGTCGCCGCGCCGGTAGTCTGCCCGTCGCCGTCTCCTCCTCCAGATCTGACCCGCCTGTCAACGTAGTCTGCCGGGAGTCCATCACTGTGCCGGGGCGTTACTCCTCACCGCCGCTGTGTTGCCTCTTCTGCGGGGTTGAGGTGAAGGCGAAGGTGAAGCAGCAGGATGGGTCGGAAGGCCGGTGCTTTGTACATAAACCCAAAGAAGTTTGGTGCTATGGCGAAGCCCTGCATGCCGGAAATGGTTGCCTTCCTCAACTGCCTAGCCTTAAACAAACAGAACGATGACAAGTGCATCAAGCAGA…
>novel.386
GAAACCCTAGTCTCCCACACGCAGTCATGGTCTCTCTCACGGTCTCACCGTCTCTCTCAGCCAGTCACCACCAGCCGCCTGAAACCAAGCGCCGGCCTCCAAGGCTCCAATCCCTCCATGGATCCATCTCCATAGTTGCTCTGCGGCTGTACGCCTGTACCGAGCAACCGCCGGCGTCGACCCTGCCGTCCAGGCCCGTCTTGCCGCGGTGCCGCCTCCGTCCCTGCCCAGCTATCCGACCGCCAGTCTCTACCTCGTTCCCTTCTATCTGCCCTGCAGGTTTCTCCAATCTCCAACACTGCCGGCCGCGGCAGTCTGCAATCTCCTTGGCACCGTGCCAAGGTTTGGATTACTGACCTTGTGTTTTGGGGTCCATGGCTATAGCACTAAAAGAGCATC…
>novel.44
CCTCGGTGATAGAGGAGACTTCTGCGCCTTCGCCAGCGCCCGCGGAGCTGTATCGGTCCTTGAGAAGGTTGGTTGCGAACATGCCAAGGTTGTGGTTCAGCTAGGATTCCCGCTCTCAGCCAACGACATTAGGAACCCTTCGGCCGAAGCTGCCGCACTAAGTGGAAAGTTTTATTCCGAAGTCTGGTTGAGAGGTGGCCGAGAGATAGCTGACGAAGCTATCAGAAAGAACGAGAAAGAGCCTCATGATGCCTTGGAAGAGGCCAGAAAAACTAAAGAAGGTGCTGAACCTGCAAAACTTATAGCTGAGCTCTCTCCCCCTCCGGGGCCATATAATCCTGAAGCCGATCTATCTCTGAAGGAGGCGCTTGACGTAATTAGAATAGCTAACGAAGATGT…
>novel.45
GCCCGAGAGCACATAGTTGCGGCCTATCTGCGCAGACTGAACAGTGTCTCACCAGACAGTCTGGTGCACACCGGACATGTACTGTTTACTGTCCAGTATACCACCAGTGCACTGGCTGACTGCACACTTCATAGATTTCCTTGTTGTTTCCTTGGACTTCTTTTGTTCTTGAGTATTGGACTTGTACACTTCTTTTATGTCTTCTTTTGAGGTGTTGCACCCTCAGTGCATTAGTCCAATCCTCTTCGTAT
>novel.387
CCGCACAGGGATCTTCCCTCCCTTTCTTTCTTCCCTGCGTTTTGTGCCTGTTCCTTGCCTGTTGGCTGGCTGGCTGAAAGTTGAAGAAGGTGTTTGTGAGGCTGACGTGTGGGTCCAAGGCGAAGGGACCGAGAGATGATGATCGTGCAAGTGATGTGGTGCCAACCACAAGATGCAGTCGGTGGACGACTCAAAGAAGGATGGACTTAACCAGTGGATGCTCGCCAAGCGAGTGCTACCCAGCAAACACTGTCTAAGTGTTAAATTAAAGG
>novel.388
TAGAAACACCAGCATTCCCAAATCCCAATCGCACGATGGCTTCAGCCGGCGCTTCCATTCCGAAGAAGGCCAGCGTTGCTGCCGTCGTCGTATTCTTCCTGCTGATCCTCGGCAAGGGGATGCCGGCGGCGGCGGGGGTGGCAAAATGCGGCTATTATTGTCGCGCCAAGTGCAGCTTGGGCTGCGAGGACAGTGCCTCGGCTTGCATCGCAGGCAACATCATGTGCAACGACTATCCTGAAACATGTCACAATTGCAAGGCCTTGGCCATCGGCGCCTGCTTCGGAGCCTGCTACAGC
>novel.46
GTTCATCTGGCCTTATCTCACTGCCGCCCCAGGACTCGGCCTCATCTTCTCCAGATCGTCGTGCTCGTCTCCAACTCCGGCGTCCTGATTTTTTTTATCACCGCTCAAGGGTCATCGTCTTTATCTCCCTAGCGCGTCTCCTATTTTTCCTGCTGCGTGCTCTCTCTGCCGAGCGTGGTCTCTGCAGCTTGCTGCTCCAGCCCATCCCCTTCCTGGCGCTCGCCCTCGCTCCCTGCTGGCCAGTGCCCAGCTCCCTCCATCTCTCCTGCGTACGCCTTTCTCTGTTTGCTGCTCGCCCCAGCTCCTAGCTATGGCGTCTGGCCGAGAGAGCCTCTCTCATCTCCTCCCTGCTTCCTCTGCCGACCGAAACTCCCTACTCGAAATTTCGCTCACAGAGCT…
>novel.47
AAGCAAATGGGCCTGTCTTCGTCGATGGAGGAGCCTTGCAGTTTGCTGAACTAACATGTAGTTATCCTGAATAAAACGGCCTTTTATAAAAGCACTTTGAATGGGTGAAATCATCTCATTTAACCTTCCAGCTAGGCGATTAGCTAGCAGCTTGGTGATCAGTTTTGCGAAGCTATGTACCAGGCTAATTGGTCTGAAGTCTTTTACTTGATCGGCCCCCTCCTTCTTTGGGATCAATGTGATGTACGCTGTGTTCAGCCTATTGAACTGCGCAAATCTCCTGCTCCAAACTGCTGAAACTGCTGCCATTATATCCCCTTTAATTATAGACCAGCAGGCCTTATAAAAT
>novel.48
TAAAGAAGCCCCCCGCCCGACCTACGCAGGCATCCCACTCGCGCCATCACCCGACGCAAAGACCACTCTCAGCCAGCCTCAAGGCGCGCGCAACGCCGCTCCTGCGCTTGCGTGGGTCGTCGGCATGGACAAGCAGGATGAGAGGAAGAAGCCCCACGGGAAAACAGACCCCAAGAGGGGCGACATCATGAAGCGGATCATAAAGGACCTCACCGGCGGCGGCAACGACGGCGGCGGCGGTGCCAGTGACGGTGGTGGTAACAGCGGCTCCGGCTCCACCCCCGCTGGCGCCGACTGACGCACATGGCGCGTGCGTACCCAGTTACGACGGCAGGGGCGAGCGGTGAGCCCCCGTGAATCCGTGATGGTTTGTGTAGTTGTTGCTTTCTCGAATCTGGT…
>novel.389
TGCCTGGCCCATGGTTCACCTGCAAGCGAGGACTAAGACAAGGAGATCCCCTCTCGCCGTACCTTTTTCTCCTGGTTGCTGACGTTCTGCAGAGCTTGATCCAATGCAACTCCTCTATCCACCATCCGCTTGTGGGTGATAGCCCCTGCCCAGTCTTACAGTATGCGGATGATACCCTTATTCTCCTGCGTGCCAACATTGCAGACATCACAGCTCTAAAATCAGTTCTTGATGCTTTCTCAGAGGCTACAGGGCTAAAGATCAACTTCCATAAAAGTACTGCAGTGCCCATAAACGTGGACAACACCCAACTCTCAGACATGCTTAATATTCTTGGATGCAAACTTGAAGGTTTCCCACAGACTTATCTAGGCCTACCTCTGTCCAGCACGAAACTAC…
>novel.390
ATATAAACGTACGGGCGCGTGCCCCCTTTCGCCAGGCGCGCGGTTTCCAGGCGGTTCCTCCTCCAGACTCTAGAGAAAGAAGGCGCATCGTGAGCGAGAGAGAGAGAGGCAATGGCGTCGGCGACGTTCCTGGAGGTGCTCCTCGCCATCTTCCTCCCGCCGGTCGGCGTCTTCCTTCGCTACGGCTGCGGCGTGGAGTTCTGGATCGACCTCTTGCTGACCGTGCTGGGGTACATTCCGGGGATCATCTACGCCGTGTACGTGCTGGTGGCTTAAGTTGTGCGAAGAGGAGGACATGAAGACTCTCGATCTGTCCAGAAGTACGTAGTGATGTGAGGACTTCTCCCAGTCCCAGTGTGCATGTCTGTCTCGATTACGCGAATTAGGAGTGACTATCGG…
>novel.391
GAGAATAGAGATGCAGGGGGAAATCTGCTAGACACGTCTCGATCGATCTCCCTATATATACTAGCACCAGATTTTACTTTTGATTTACCACCCCTGCTGATCTCGTACGTACAACTAGCTAGCAGGCTCTACTACTCCATAGCCAACACTAGCTGCAGCAGCACTGCTGCTCCGGCCTCCGGTCATGGACGACTACGGCAACGCGAGCGCGGGCACGGCGGCGCCGCAGCCGCAGCAATATTACTGCCGCTCCGTGTCGCCGCCGTCCAGGGTGTCGTCGTCGTGCTCGCCGCCACCGCCTCCTCCTCCTCCCGCTGTCCTGCAGGTGGTGGGCAACGTGCCGCCGCCGACCGTCGTCCTGAGCCCGTGCGCGGCGTGCAAGATCCTCCGCCGCCGCTG…
>novel.49
CTGAATTTTGATGGCGATGATGCATGTCTATATTGTGAGAATCTTGGCACCATTTATTTGTTGTTTATATGACTTTTTGCAAACACCAATCACTTCAATTTACCTTATTTTAATTTCCTATTATCTTCTAAACACTGTCATCTTCTCAATAAGCCTCTATGCTTCATGATTGTGGCAGTGCCTAATAGTTTTCTTATTTAATGTTTTGTTCTTCATATTTGCATGATTATATGAGCCATCCTGATAAGATCTTTGGCACAACAATAGATATCTATTTGTAGTGTTAGTTATTCATCTTCAGGTTGATTATGTACCTATGTCTGTGTGTTTTCAGAAACCCCTCATATGCAAAAGCTTAATACTGTCAAGGCTGCTACAGTGGTTATAGGTTAGAATAAA…
>novel.50
GGTTCCCAGAAAAAAAAAGACAGGGAAGGGAGCTCCGTCGCTTGGGGAGAGAAGACTGAGATCGTGATTTTCCTGCGTCAGGCTTTGGTGGGGACCTGGTGATGTTCGCCAGAGCCTTCTGAACCGAGACATAGCATCTTCACGCCGGTCTAGCGGTCGGGAGGGTGGAATTCATTGCCGTGGTTCTCTGCCATCACAAATCCGCCCCTCGACAAGCAAGCTGTCCGCTCGGGCGTCTGGATGATTGATGCAGCCTGGTGCATCGTGGTGGCATGTGGAGTCTGCTCAGCGCCCAGTAAACCAGGGGGCCTGGACGACGACTCCATGGACGAACTGTGCAGCTGCGGCAATGGAGGGCCACCGCTCCCTCTCCTCCTCAGTCTGCGCCCACCCACCGCT…
>novel.392
CTCTTCTTTATCTTCTCCCTGGCCTCCTTCATCTGTTCGTGGCTCCAACGCCCACATGGAGCACTGGTTCCGGCGCAGCGGAAGCAGCTTCCATGGCTGCCCAGGCTTTGCTCGGAGCTCCCCTCTCCTGCTGCGCTCGCCCGGCCATGCTCCACCTCGCCCCATCGCGACGCTCCAGCTCGCGTCGAGCTCCCCATCGAACCCCCATGGCGGCCGAGCTCACAGCCTGCGCGCGCTCCGGCTGCTTTGCTCCAGCGTCGCGCGCTCCGCTCCTGCACGCCGAGCGTCCTCTTCAGCTCCTTGGTCAACCTTCTCTCGCGCTCTGCTCCTCTCTCTTCCTTGCCGCGGAGCTCCTGTGCGCGCGCTGTTCCTGCTCGCCGAGCTGTTCTCTGCCCTGCG…
>novel.51
TCTCCTTTACACGAGGAATTTGTAGTATTTATGATAATGAAGTCTCTGCCCAAGGAGTTTGAGACTTTTCACATACAGTACAACACTAGTGTCACTGATAAGTGGAATATAGACCAACTCTTGGCACAGTGTGTCCAGGAGGAAGAGAGGTTAAAGCAGACTGGAGACTCTGTCAACCTCATCAAAGGCAATATTCCCAGATAGAACAAGAACTCAAAGAAAAAGTTCAAGAAGCAAGGTAAACAGAATAACCAGGCTTCCTCGAGCAATAATAATCAGCCAAGACAAGGAGGCAGTTTCTCAGTTCCCCCTGATACCTGCCTCTATTGCAAGAAGACAGGTCATTACAAGAGAAAGTGCCCTGAATTCCTGCAGTATCTACTAGAGAGTGGGACTCCG…
>novel.52
CCACCGGCCGCCAGGGGAGCCCCTCGCGCTCTTCCTCCGGCGCCCAAGCAGCCGCTGCTCGCCCTCCCTGCACCACCAGCGGGCGCGCCCCTGTCGCGACCAGAGGGTCCGCCCTTGAAGCGGCTGTCACCGGAGGAACAGGCGGAACGGCGCCGCCTCGGCCTCTGCTTCAACTGCAATGAGCCGTACACCCGCGGCCACAACCGTGTCTGCCGCCGCATCTTCTTCCTCCATGGCGTCGAGCTCACGGCCGCCGCCGAGGAACCCGCAAGGGACGACCCGCAGGACGACGCCCCTGTCTTCTCCCTCAGGGCAGTCACTGGCATGCCCATCTGCAATTCCATGCAGGTGCGGGCCACCCTAGGCGCCACCACCCTCCTCGCGCTCCTGGACACCGGC…
>novel.53
AAACAATAAACTGTCAGGTTTTGATGGAATTTGAGCTAAATTGTGGCCCAGCATACTCTGCGATTCGCGAGACTGGCATTCTTCCTTGAGTAACAAAGCTAATGTTTTAGAAACTTGCTTGTAAACCTTGAATGTTTTGTCATTCTCCTTATACATAAATGTTTTAGTTTTAAAGCATTCTCTTAGTTTCTAGACTGTTCACGACCTGTAGTGATAAAAAATGTTGATAGAGCTTGTTTGAATCTAATTCTGTGCCAAACAAAGCACCATAGGAATATATATTGTAATATAACCATGCTCACGCTAAGCGAAGGATCAATACAGGCATGTCATATATATAACTTATATACGCCAAAACACCCTTGTGACATGGACATATAACTGCAACTATGATTTAGT…
>novel.54
TCCATGAAACCAACGAAACAAATAAAAACTGATTTTAGCTAGGGAAGAGCAGATTCTTGGTTTTAAAAAACTGGAAATCTGATTTCTATAAAATGAGACATAAATCGGTATATTTGGAACCATTCTAATTTTATAAATTAGTTTCTTAAAAATTGGGTGCTTCCAAACCAACCCTTAGACCCTGTTTGGAAGTGTAGTGTTTTTATAGTTTTGAATAAATACTATGGTATTGGAAGCCAACAGGTGTTTGGTTGATATAGACAAAACACAATTTTGAATACCATGGTTTACCTAAACCCGTGTTATTTTTTTGGAAACTCCACTCAGGACCTCAGTTTTCTTCTCTCTACACATACTTTAGTTTTCCAATGGAACCAAACATATCTCAGTTTTGAGAAA…
>novel.393
GTTTCCACCTACGATATCTTGTACTAATGGTGCTTTTGTTGGTTTCTGTAAATTGGCTGGTGGACAGATAGTTGGCTATATTGCTGACAGATAGCTGGTTGCACAATTACCTGTTGATAAGGCGATTGAACTGTGGGGTTTTAGCAGGGAGTTTGAAGTCCTATTTGGTGCCAAGCTCCTAAACTGAGAAGGCACAGTAGGCACACAAGTAACTATTGTTTCTATGCTCCAAACTTAGATGTTCTAAGCTCTCCATGATTAGGAAATATCTATTGTTTCTGTGCACCAAATCCAAGTTGCAGAAAGTTGTAGCAGCGGTAGTCCACGATGTCAACGCTGAGGGCTGGGATCGAGGATTGGAGGGGTGAGAGGCGGGCCCGACGACGGTGGGGGTGGGCG…
>novel.394
CGGCGAACAAGGCTCAGTGCAGACAGCGGAGCTGGCGAGGAGCAGCAGGACGTACACGTACTACTGTACTAGTAGCACTAGTTTACGACTCGCCACGCGCGACTCCGCGTCGGGTTTTGGTGCGGTTTTCTTTGGGGGAATGAGGAGCAGCAGCAGGAGCAATGGAGCATGCAGGTCGTGAGGCCGCGCGCGCATGCTGCATGCATGTCAACGACATGCACGCACGGGGAGCCCCCCGCGCGTTCGGTCTTCGCGTCGCCGCGGCGTGGCTTTCCAAACCATCCCCTTACTTATTCCCGCTGCCTTCGAGGCAGTGCAGGCACCTCGCACCTGCGCA
>novel.395
ACCAGAATCCATTGATATAGTGTACTCGGTGCATGGCAGCTACCTGCTTCCTCACTTTTTCATCACAAGTTTGTTTTGGGATCTTTCGCCTCAAGTTTCATCTAGCTACCTTCAACAAATCCTTCAATCTCCATGGCTACATCGGGTCGGCTTCGGATTCACGCATACTACGTGATGCCATGTCACGGGAGGACTCATTTGTTGTTCCTAGTGGTAAATACTATCTAGTGGATGCTGGATATACAAATGGTCCGGGATTTCTTGCCCCGTACCGATCTACACGGTACCACTTGAATGAATGGGCTATTCAAGGCAACAATCCATCTACTGCGAGAGAGTTATTCAACCTACGCCATGCAACAGCTAGGAATGTGATAGAGAGAACTTTTGGGCTATTGA…
>novel.396
CGGAAATGTATGGGCCTCAAAAGGAGCCCAGTGCAAAAGTACCCCTAAATTCCTCGACTCCTCTGCATGTGGAGTGGAACAAAACGGCCCCTACAGATCGTACAGCACGGCCCATAAGGAGAAGACTCTGAAAACCCTAGCCATGGTAACTCAACTACTATAAAACGCAACGCCGCGAGACGACCTCCTCACCACTGCAGCGCCGCAACAGGTAACGAAGAATCATCATCTACGGTTTCCCCGCTCGTTTCGTTCCTAGTGTTATGCGATGTATTGTTGCTTGATTCCGTCACGAGTAATCCAACGACACTCGAGCCCCTAGATGAGTCGATCCCTCAGATTTTTTTTCTCCGGGGCTCGAATTTTCCAGAGGGGCGACATCTGTGGAGATCTTGAGTC…
>novel.397
CTGATGCCTCGTCTTCCTCCTCTGGGGTAGATCGGGCACGGCGACTGCGTGCTCCGTTGAGGGACGGTGCTGGAGATCGGCCGTCCGCGGTGAAGGTCGCCATGGCGGATGATGACGATGTCAATCCGGTCACCGGCAACGACGACCTTCGCGCGGCAGGGCTTGTCCCAGATGACGAAGACGACATCCAGGCTGACGCTGCTGCTTTGCTCGGTATCGATCTAACCTCTGCTCCTGTCGATCTAAGTTCTAATCCGACCAACGCTGGTGGAGGGCCTGCTACGGCCACCGATACTCCGGTCGGCTCCACCAGCACCGATGGTGGTACTGGTACCTCATCTGTTGGTAAGCGTAAATCTACTGTCTGGGTTGATTTTGATGAGGTATTTGAGAAAGTGA…
>novel.55
CAGATCTACCCCACTTAAAATGAATCTTGTCCTCGATATTCGGCTTAGAAGGGTTATAGGTATAGCTTTACTTCAGCTACATATCTTCACTTTGTAGACTCTTCGAGGAGATGGAGCTTCAACAAAATCTAGCCTTTGAGGAGCATCCGGTTGCCGATTGCAAACGCTGATTTTGGCTACTCAAAGATCATCTTCAGGCTTCTAGTTTTCGCTTGGTAACTAGCTTATTGAAGAAGCATCGATGCTAACACACAAACTTTCCTCATACAAACTTAT
>novel.56
CTCACTCTGGCCCTAACCATGCTTTTATGTATAAGGGTGAGGCATCTAGTTCTAGGCAACCAACCCGTGCTAAGTTGCCTAAGAAGAAAACTCCTAGTGCATCAAATGAACATATCATTTCATTTAAAACTTTTGATGCATCTTATGTGTTAACTAACAAATCCGGCAAGGTAGTTGCCAAATATGTTGGGGGCAAGCACAAGGGGTCAAAGACTTGTGTTTGGGTACCCAAAGTTCTTGTGTCTAATGCCAAAGGACCCAAAACCATTTGGGTACCAAAAGTCAAGAACTAAACTTGTTTTGTAGGTTTATGCATCCGGGGGCTCAAGTTGGATCATTGATAGCGGGTGCACAAACCACATGACAAGGGAGAAGAAGATGTTCTCCTCCTATGAGAAA…
>novel.398
AATATTCCTGGATGCCTAAGGCCGGACACGTTTCCCCGTCGCGGTCTCTACGGTCCAAGGTGACCTCCACGGTCTGCGCCGCCACCATTCGCTCTGCCTCCATGGTCTCCACGGTCTGAGCCGCCAGCATCGAGGGGGAGGGTCGGAGGGACACGAGCGGATCCGAGGCGGCCTCCATGGTCTGCGCCGCCACCATCCGCTCTGCCGCCCTTCGCTCCACTTCGAAGACTACTTGCAGAGCTGGAGCTTGAAGCGCTGAGCCTTTACCTGTGCGCGGACCAAACCATAGGATTTGTTCATGCACGGGAGAGGAATCAAGATCTGCGCCTCCTAGACATCGCGGATTGTGTCCGCAAGGCCGTGGAGTTTACGGTCCACTGGGGCGCAGCAGTGGCTCTC…
>novel.57
CTAAGGTAGATTCTCATGTTTGCATTGATCCTAGAAATGATAATGTTGATTTACTTGCTAGGATTGATGAGTTAAATGTTTCCATTGCTAGCCTTAGAAATGAGAATGAGAAACTAATTGCTAAGGCTAAGGATTTTGATGTTTGCAATGCTACTATTTCCGACCTTAGAACTAAAAATGATATGTTGCATGCTAAGGTTGTTGAACTAAAATCTTGCAAACCCTCTACATCTAATGTTGAGCATATTTCCATTTGTACTAGATGTAGAGATATTAATGTTGATGCTATCCATGATCACCTAGCCTTAATTAATAAACAAAATGATCACATAGCTCAACTAAATGCTAAGATTAGAGAGCATGACTTAGAAAATGAAAAATTTAAATTGGCTAGAAGCA…
>novel.58
CTCCCTCTCTGCCTCATCACCTACTCCGCCTGCGCCTGCGAGCTGTGCTGTGCTGTGCTGTGCTGCGCAACGGGGAGATCCAATCCACAGAACAGGATGCAGTCCAAGCACCGGGTCTTCGCGGAGGACCTGCTCCTGGCGGCGGCGGCGGAGGGCGAGGACCACTTCGACCGGGTGCCCGACTCCCTGGTGCTCCTCATCTTCAACAAGCTGGCCGACGCGCGGTCGCTGGGCCGCTGCTCCGCGGTGTCGCGCCGCTTCAGCGCGCTGGTCCCGCTCGTGGACGACGCCTGCCTGCGCATCGACCGCGTCATCCCCGCCGACGCCGCCGACGCGGGGGCGCCGCGCCCGCGCGCCGCGCTCTCGCACCTCCTCAAGTCCGTGCTGCTCGCCGTGCTC…
>novel.399
GCGGCAGAAGATGGCATAAAACTAAGACGGCGCGCGTGTTTCTCTTCCATCTTTGAACGAGAGAAAAGATGTGCAGTGCTCCTAGCTGGTCCAGAGTTGGGCCGGTCGTCTTGTTAGGTTTTCTGCGTAGGGCGTTGAGGCAAGAACCAGGTCCAAAACATGAACATCGTTGGCCAGACTGAAATTGGGCAGCAGCAGCAGCCAGCATCAACCTTGAATGTTTCCTGGAACAGCCTCTGATGAAGTTGGGCACTTGGGACACGGAGATACCGCTGTTCCGTTCCTGTTCCCACAGATGCCATAGATGCCAGTTTGCCACGTGTGCGGAAATAGATAGACTGATGAGAGGAAGAGGAATGCCTTTTACGCAGATTAGTTACCCATAATTACGTACGACTG…
>novel.400
CTAATGGTGAGACATAGACCAACCGTTCACCGAGAGACCTAGACACAGACGGACAGACCCAAAGGCCAAAGGTCCAGAGCGCTCGACCTAGGCGAGTGGGTGACTGCTTCAACCACGAGCGCAGCGCGGCGGCGACGCCATCTCCCACGGATGTAGCTTCGTCTCCTTCCCGTTCGCTGTCGTCGACGCCATCATCCACGGGCACAGCGCGACGCCGCTCCATACCGAGTCTGTGGGCCTGACACCAGGGGAGTCGCCCTCCAGCCCTCGCCCGGCTGCCCCTGCCTATGCCCCTCGGCTCCGACCACCGAGTTTTGGCCAAGTCGCCAATCGCTCAGCCATTCAGCCATATGGATTTAGGGGTATGTGAGGGTTCAAGTACTAATATCACCTCGGATT…
>novel.401
AGTCTGGTTTTATAAGGAAGACAAGTGAGGAGAGAATTTCGAATCGTTAGAACAAACACTCAAGCCTGGACCAATCCTGGCAGCAACTGAAAAGAGGTATAAAGATATTATCCTTATTCCTTAAGGGAAACGGAAAGTGGGTAGACGAATCCGATGGGCTGTGCATCTGTATGGAGTCCTCTGAGTTTGGCTACTATCTGTTCTACATAAGGCGCAGAAAGTTGGGGCTTAAAAATGACGGCGAGCGCGCACGCGATCCCGCGGGAAGGGAATAAGGAAAAGCGATGTTGACAAAGCTGGATGGGAATCCTGCGCTTTTTTGGAGGCGAAGATGAGAAGGAATATATCGCCTGTGTCGACCTCGCCGGCCTGCTTCTTCTGTTCCGTGGCTTGGTTGTG…
>novel.402
GTTTTTGTATGCAGGATTTCTTCAGATGCGATGCTGGATACGAGGCTAGGGCGGATGTGGTGGCCACCACGTGCTGTAAGAAGCTCGTCGTGGACATGCACTATGAGGCCCGCATCCAGGCCATCATCACCTACCACGGCTCCGTCCTTGGGGATAAGGTGACCAAACCTCAAGCCCGAACCATGTCGTTGACCAGGGAGCAGTACATGCAGGTGATTCCACATTGGTGCGCCGCACATCCTCTCTGCTGGGAGCAGATGGTGGATAGGTGGTGTTCGGCTGAGTGGGACGAGGTGCACACAGCTAGCCGGGAACGGCGTTTGCAGATGCAAGGGCCCTCGCACCACCAAGGCAGCCGGAGCCTGGGCCAATATGCCGAAGCATGGTCGGCGTCACATG…
>novel.403
GGGTTTTACCTAACTAAGGATTTCCTAGATTTACTACCTGTATTCCTTGTTTAACCTGGGAAATAATTAAGCTGTGCAAGATTTATGCTACCGCTAAACTTAATGATTTCTTAATGTCACTCATTAATTGGTTTAATGTTCCAAAAATGTTAATTTGCAATTATGACATTAACCCGATGGTTAAGATAACTTTATTATAAATTTAATTGGAACATGGAGTGACCACCCAGGATAACAGTGCAACCACGAGTGCTATCATGGCTCTGGCTTTGGTAATTAGCTCTATATGCTTAGTGCCTAGCAACCTTACCTGAAAAATGGGCAAG
>novel.59
GACTTCAAGGCTTGGGTGACTGACCGCGCGCCAGTTCGGCACTTTGGCTGATCTGCAGACGCCCGATATTTGCTGCCGTCCCCGGTCCCCCATCTTGTTTTTGCTCAATGTAATTGCTGAACACGCACGCACGCCGTGGCTTCAATCGCGCGGCAACCTGATTTTCAGTGCCAGACGCAAGGCTCAATGATCGATGACTTTACTTGCCGTGACTTGACGGGCAAACTTGTGTAGCTTAGTGAATGGTTGATAGCATAGAAGGCGTCGTTCCCAGCATCTCGAACAGCCTCTGTTCCAATTCTCAACGATTGTACACAGATGAAAAAATTTGGTAAGGTGTACAAATTCAGCTTGGGGAAGAGGCTTCAGAATGCAATGGAGTGGCTGACAAAGGAACTG…
>novel.404
CTTAGCCACCGTATTTGTTCTAGGCTCTTCTCTATCCTCTCCACACCTTTCTTCTTCGTGCACGCCTAGGAGCAAGCTGCTGCCCTCTCCCTGGCCAGCCCTCTCCCATGGCCGCCCCCTCCCTCAGCTTCGTCTTCAGCCGCCGTCGAACCAGGGCGAGCACCCCACGCCCGTCGCCACTCCCATCCCCTCCCCCTCTCTGCTGATGGTCACGCGCCCTAGCATCCGCTCGCCCCTGCGCGCACTCCTCCCCCATGGCGAGCTCGCCCTCAACTCCCTACCATGGTGCTCGCCCAGGCTCGCCGGCATCCATGGCCGCAGTTCCCTAGATGCTGCCAGCTCTGGCTCCCTAGACGCCGCCAGCTCTGGCTCGCCGGTCTCCGGGCTCGTTGGAGATGG…
>novel.405
GCATCAAGCATGAGTTCTCTTCTCCCTACACACCTCAACAAAATGGTGTAGTGGAGAGGAAGAATCGAACTCTATTGGACATGGCAAGAACCATGCTTGATGAGTACAAGACACCGAACAGGTTTTGGGCCGAAGCGGTCAACACCGCCTGCTACGCCATCAACCGGTTATATCTTCACCGAATCCTCAAGAAGACATCATATGAACTCCTAACCGGTAAAAAGCC
>novel.60
CCGCAGAAGAAGCCCTAGCTTCCGCCGCCGCCGCCGTTTCTTACCTTGGTCTGCTGGGTGCTGCTGCGGCTTCTTTCAACCTCCAGAGACTTCCGACCTCCATCTCTCAACTAGGATCGCTCGGGGCACTGTTTCGTTCCTTTCTTTGTTTCCCCGTCGATCCGTTTTCATTGAGGTTTGATTCCTCCCGATTTTTCGCTTCCCTGTCGATACGTTTCAACATCTCCGGGGAGTTGGATAGATTTTCTCGTGTCCCCCCCTCTCGAACGCCTATTTTTCTCGTGTCCATATTCTAAACAGTTAAGCGACTATGGATTTTGCTGGATTGGTTTGATGTGCGGGTTGGCTTTCGATGTCGTTGCCGGTGATGACAGCGTATGGCATGAGTCTCGGTAACTA…
>novel.61
AAGGTGTTGTGCTACAAAGCTAGGGTTTGGTTGAATAAAACCAGATCGCGCGATGAAATGTCATGTCTGTGTTCAATTATCATCCGAGGGGAGCGAGTCGACGGCAACAACAGCTCGAGGAGACGCGCCACCGCCCACCAGCTAGCGCACCACGCCACCACCCCCGCCCCCGATCAACGCAGCAGCAGGGACGCCTATAAATGCCTAGGTGCGTGCGGGCATCGTCTGACGCCCCGGCGCCTTCCTGCTAGCACTACGCCACTACCAGTCAGGGCAAGACTCGCAGCCCGGACAAGGTAAGGCGACGTACGGCGGCGATGGCGCCGGTGGTCATGATGAGCATGTGCGTCGTCGTGTCGCTGGTGGCGGTGCAGCTGCAGGCGACGAGCAGCGACGGCG…
>novel.406
GTTGGTAAGATTTTTCCTGCGCAGCGTGTCCCTGCTTGCTTCTTCTCTGCTTGCTTCTTCTAGCGCTCGAGCTCATCTTCTCCAGCCTTATCCCGCCGCCGCTCTGCTTCTGAAGAAAGAAAAATCAGGCCGCCGTTCCCTCGTCCTCCTTATCTCCTATGCGCACAGGGTCCTTATCCGGTGGTCGTCGCCCAGTTCCCATCGTCTTCCCCAGCAGCGCTCGACCGCCCTCCCTGTTCGCCCATCATTTCCTCCTCTCCAGCCGCCTAACCGCCCTCTGGGGTTTTTTTAGCCGCCGCCCGCTGTTCTTTTTATACGCACGTAGCCTTCTTCAACCTCCAGCGCTGTGTCCGGTTCCCTACACTGCCGAGCGGCTCGCC
>novel.62
GCAGCCTGTTGAACCACGCGCTCTTCTCCTTCTCTTCTCTCCCCATTACTATTACTACCGGAACAAAAAAGATGTCGAGAAGAGGAAGAATCAAATCAAGAGACGGGGGGTTGAGAGAGCCCCGTTCGGATAGTGAAGAGGAAGACGAGAAGCGGAGCGGAGGCGAGATGGGGGCGGCCGAGTCCGTGCCGGAGACCTCCATACACGAATCTCTTTGGAAGATCAGCGCAGGGTTCTGAAAGGAGGCAGTGAGAAACCCTGTTTTCGAAACAGGTTTTCGCTGTGCCCTCCCAAATTTCTTGGCCAACAAAAATTAGCCTCCACCCGACGTTCTTCCTGACCGACAGCCAGCCAGCCAGCCAGCCAACACGGGGCACGCGGTTCAGTGAAATTAATCGA…
>novel.63
AAAAATTCGATGCCGCCAAAAAGCTAATATATGGGAGGGATATGTATTTCCTTCTCCGATATGTTAGGACGGCAGTTCCCACAACATCTTCCCCAACCTCGTACGAGCCGGCTGCGAGATCCAACGACCTCCGCACGGCAGTTCCATTAGAGATGCCTCTAGGGAAGAGATCCACACGACTATCCTAGAAATCCGAAGGTAATTTTGTTTAACTGTTCATCTTTGTTCGTCACTCACTGGATCTAGGCTTGAAAGGCAGCACGCAATCTTGCTGGGCCAATCCTCAATCCTTGACACCCCCGCCACACCTCCAGAGGCCGCAAGCCATAGCCGACGACCGCCCACTGCACCGCCGGTTCGGTAGCCATCGCGCCTTGTCCGCTTCTCCATGCCTCACCT…
>novel.407
CTGTACTCTGGTTCTATACGGGGTCTCCTTCATACCACCCCAGCCTTATCTCTTCAAGTGGTACGCATCTCTCCCTGTCAGCCTTATCTCTCGCTTCCTGTCCACAGCAAGCCGCGCCCCAGCCCGTGGCCATCGGCCTCTTCTTCGCCGCATGCTCTCCTTGCTCGAGCTCGCCCACTTCCTGGTGCATCTTCCTCCTCGCCTCCCATCTCAGGGCCAGGCTGCTCGGCCACGCCCAGCAGCTCCTTGAACGCGTGCCCCTCCGAGCATCTTGTCCCTTTGTTGGTTGCCATCTTTCCCAGCTCCCCAGCGCAGGTGGCTGGCTGTGCGTTCCCCTTGCCGGCGTCCTCGTTCTCCCTGCTCGTCGGTCCCCGGGAAAAAAAAACATCTCCCTCACGG…
>novel.64
AAAGAGCTTCCACACCTCGTGCTTGCCCCGCGCCCCCGCCTGCGCGTGCAGAGACATAGGCCTCGCCGTCGTGATTGATGCGCCACCGCTGCACCGGCCCCGCCGCCGTGATTACCACGCCACTTATGCCCTCGCCCTCGCTCTGTCTCGCGTTCGCGTGCCCCCCCGCAGCGCAGGTCCGCGACCGCACCCCTCCCCCCCCCCGCCCCACATAGGTCCGGTCCCCGGCGCCGGCGCCGCGATGCCCAGGATCAGAAGCGGCGACCTCGCTCTTGCCGCTCAAGCACGAAAGAAGCCCCGTCGAGCCGGAGGCCGCGTGTCGTGTTCCGGCCCTCGACGCCGTGCTCGACCGCAATACGACCTTCCTCTTCCTTCGCCGAGTGTGATCGTTCCTGGCTT…
>novel.408
GTTCCACACAAAAATGGTTCTTTCATGGATGATGAGGATGAGGATGAGGTTGATCTTGATGAGTTGTATGCAGCAGCAAACAATGTGAAGAAGGTTTCAGAATTGGATGTGTATATGAGTGAGGGTTTGGTGAAGGTCAATGAAGGTGATGCTCCATTTGATATCCTATCTTGGTGGAGGGGGCAAGTGACAAATCTTCCTATCCTTTCGACCCTTGCTCGTGATGTGTTATCTATGCAAGTTTCTACTGTTGCTTCGGAGTCAGCATTTAGCTCTAGTGGACGTATTGTTGATGCCTT
>novel.409
ATGTGCTCAATTGGAACCTTGATAAGAAAATGTTTGCTCTTTCTTTGGATAATGCTGCGGCAAACAAGGTTGCAGTTGATATAGTGATAGATAATGCTAAAGACTTGCTCATATGTGGTGGAAAGTTCTTTCATGTTAGATGTGCAAATCATATATTGAACCTTGTTGCTAAAGATGGCTTAGCAGTAATGGGAAATGCTATTGCAAACATTAGAATGTTCATAACAGCTATCAAGAGGTCACCTTTGCAATTTGAGGCA
>novel.410
CGGTAGGAGTCAGCATCACGGTTATATTCGCATAGAATGTATTCCTTCAGGCTCTCCTTATCCATGCAAACCTGGAGCGGGAGGTCGACCTGGGAGAGGAGGTCGAGGGAGTGGTCGGGGAGGAGGGAGAGCAGCGCGTTGAGCGCCGTCTCCGCGCTCCGTGGCGGCATCCGCCGCATCAGATCCATCGCCGCCTCCATGCGAATGGCTCTCGGCTCGCCTTATTCTTTCTTCCTGCCTACCACACTCCTCTCTCGGAGATCCCTCGTTTGAGTCTTCCCTTCTCCTGCTGCTGCCGCTACGACGACGTCGTCTGCCCCCTCCAGTCCTAATTCAGCTGGTCGTCGTCCCTCGAGCTCCTCCTCCTGTGGCTCTCCGCCTCCGGTGTTCTTTCCGTCT…
>novel.411
CGTGGAGATATATGTGCTTTCTCGGGTGCCAGAGGGATTGCCACCATTTTAGAGAAAAAGGGCTGCGAACATGTAAAAATTTTAGCACAATCCGAAGCTGCTTTATCCTTCGAAGATGCAAGAGATCCTTCGGCCGAAGCTAGCATGATTGGTGGAAAATTTTTCACCGATATCTGGGATAATGGTGGCCGAGAAATGGCTGGAGAAATTATCCGAAAAAGTGAAAAGGGCATTCACGATGCTAGAGAAGTGGCTGAGGCTGCTGAAAAAAGCGCAGAGCCCGAAGGGCAAATAGGTATCGACTAATGGTTTTATTGTGTTGTAATTTTTGGATTTTAAACTTCGTTCGCAATTTGTAATAGCAATGTAGTCGTATCCTGTCCTCCTTCAGATCCTACT…
>novel.412
CCTCGAATGGGTTTTGATGGCGAGTTGATTGGCGGATCACGAGTCGGGAGGGAGTCGTGCTACGTTGGATTAGGGTGAGACTCTTCCTCGTCCGAGTATCACCCTTTACTATCTCTCTCTCGGTGATTCGGGCGCATGCCTTCCTTGTTGTAGGGTGCCCTTGCTTCCATCGTCCGAGAGGCATCACCCTCCATGGAGTCGTTGTGGCCAGGCCCGCTGGCTCCTCTTCCCCTCCCTTGGGAATCCCAGGAGAGTCATGACACCTTTTCGCTCGGTGCAAGAGGCCAGTGAGACTGAGGCTAGAGTGATTCGAGCTCAGCTCGCTGAATCCGATTGTCGCATGGCTGATAGGTTCCTACATTATAACCTTTCTATCCCCCTTGCGTTTTGACCCCTTTC…
>novel.65
ATTGGGCCTGGATTGACGACATCCAGGTATCGAATCGAAGTGGAAAAAAGGAAGGACGGGATTCAGAACTTCAGACTAGAGAAGAGATTCCTCAAACGAAGTGAGGAAATAGAGAAGGCGAAAGGCTGGGGAGAGATCCCAGAGTCGGGTCGTCTCCACTGCGAGAGGGGATGAGAAGCGAACCTCGGAGAAAGGGTCGCGGCAGCAGAACGGGCACCGTACGAACCCGCGACGGAGGATAAGGAGTGAGGGTATGTATAAGGGGACGAAGAGGACGACGACGGTTCCTCCCGTCTGAAGGCCGCCCACCTTGGAGGCGCCGCCGCTCCCCACCTTGGAGGCGCCGCCGGGACCGGGGCCCATGGAGCTGGACGCCCCACCTCCCGCCGCCGCCGTGGC…
>novel.413
TTTGTGAAAGCAAGGGTGAGTACACATCAACGTACTCAGCAAATGTCCCATTTGGCTGAGGTGGACTAGCTTTATGTGGGGTTAAGCTCAAGCAGTTGCTTTTAGTTAGTCAGGTAATTATTACTAGTAGAGAGTCAGGTTTTAGCATTAACCCAAGTTGTTAACCCAAAAGTACCATTTCCAAACGGAAAGAATACCAGAAACCATAACCATAATCATAATCACAATAGAAACCAGC
>novel.414
CCTTGCCCATGGAAACGACATACAGGCGTGCCAAGCTGCTTATAACACAGTATGCACTTACATAGGCACTAGGGACTTAGTCCAAAAACACATTGCCTTCAAGGTGTGACCGCTCGGGAGTGGATGGGAGATGCCGAAGGAGGCTGCTGCTGAGTCTAGCCAAGGTGGCCTGGTGTTGGGGGCCTTCGTCCTCCGAAGGTCCTCAAAAACATGATTTAACAATGTTTTCCAAGTGAAACATGTGGACAGGTACCTTCGGACATAGATCAAAATCATACACGACACAAG
>novel.415
GCCTGTTCAAAGTGTAATATGTTAATGAAATCGTTATTTACGCTTTTATGCATTGTTCTTTGGATATATTACACACATATGGTATGCGCTCGGTTCTACCCCCCTGGAACCGGGTGTGACATCCCACCACCAAGGTAGCCGCAGCCTAGGCCAATATGTAGAAGCATGGTCGGCATCACATGGTGGTCGGGCTTGCTCCATCTTCTCGGCCTATGCTATGGCCCATAAGGGCAAGGTGACGTCCGACGTCACCTACAACCCGGATGACGGGCCCGAGACCTACAGCAACCCCTGCCTTCATGACTACACCGCCATGGCGCAGGAGGTCCATGGCACAGAATATGATCCTAGCACCGAGCAAATCGACCTCGATGTGCTCATGAGGGTCGGAGGAGGCAA…
>novel.416
TCACAATCCAAAATAAGTACTGAAAACTCCAAATCACAATGATGACTGGTGCTATATCCTCAGTTATTTGCAGGACAACAAATTTACCGGTACGATAGATGTCCTCACCGACGGACCTGAATGCTGCTGCACTACACAAACATCTTTTTTATTGGTTGCTGTACTTCAGAACTGAGGCCCATCCGTGCTGTCTCACTCTCACCCACCGCAAAGGAG
>novel.417
TCCAGGTGTGGCGCCCCGTCGTCCAAGTGGCAGCGCCGATGGAAGCCCCTAGAGGCCGTATGGAGGATCATGCAAGGTGTGCCGGGGGAGGCTCTGCTGATGGCGGACGAAGGCGTACTCGCCGTGGGCCGAGGAAGAGGCGGGGACGGAGCTCTGGTGGTCATGGTGATCGTGATGCCGCCGATGCCCCCTCTCCCTCTTTCGCATTCAGATACCAGTATACCACCATCCCGTCTGTTTCCTCCGGATGACATGTGAGTTACATCAAACACTCATGGAAAATTTGGCAGGCTGAGCAAGATCTTCACCGCACTCTTCTTATCTCAGCTGTTGATCTGGAGGGTTCTGGTGGCGCCACGGAGGTCTTGATCGCACTAAGCTTGAGTTTTAACCTTGATG…
>novel.418
GCCTTATCTCGATTCCCACCTCTCCCCACCTCCTGCTTCCGCACCTCTCTAGATTCACCATGGTGAGTCCGTCAGGATCATCCTCCTCGAGCACCAACCTTTTTGTTGATCCCGCTCCACCCTCTGCCTCCTCTCTGGTGATGCTCAACATCCGAAGCCATGCCTCCATCGTCCTCTCTACCGATGCAGGCAACTTCCGTCAGTGGCGTTCGTATTTTGAACTCACCTTCCACAAATTCGGCCTCCTCGATCATATCGACGGCACGGTGGATGCCGCCGCTAAGTTCGACGACCCCGAATGGCTTCAAGTTGACGCCTGCATCGTCTCCTGGCTTTACAACACGATCTCCACGGAGATCTGGAACGACGTCAACCGCCCCAACACCTGCGCCTACTCCG…
>novel.66
TGGAAGTGTTGCTGGTGGTGCACATTTATGAAGCCCGGTGCGGAGCACGGAGGCCATGAACGCCTGGTGCTGCTCGTGCAAAATGGCCCTGTCGAGGTCGCTATGGCCTGCGCCGGTGGACGAGCCCTTGGTGTTGGCCATGCGGAGCCGGGACGTCGTCTGTGTATGACCTGCAAGAGAAGAAGGGAATGGCGGGGTCAGGTGGTGTGGTGTGGTGGTGGCCACGACTATGTTGCCATTGAAGAATAAAAGACTGTTGGAGTTGCTCTAAGCCAACAGTTCTACCATGACTTTACTCCACGCAACAGTCGCTTCGTGACGCCCGCCGCGACCTCCGCCTCGCGTCGTCGTTCCCCAGGAACTCCGACGCGCAGGACGAGCTGTAGGCCAGCAACGCCG…
>novel.419
CACATGTACACGTTCTCTCTCCTTTTGTTCTTATCACACACGGACACGCCCTACTCCAGCACATGTCTACGATCTGGAGGCTTCTCATATCCATCTCCTAAACACGCCGGCACCCTTCCTTGCTCCCTCCCCACGCAGATGCTGCAGCACTAAACTGCCTCCTCTGTTAGCCACGCTCGGCTCCTGGGCATCAGCCCCCACGCCAGAAGCTAGGGCACCACCCTCTTGATGTTTCCCATGGCCGCCTCCAGCTGCTCCTATGGCGAGCTCGCCCTCCCTCTGTGCCCTGCCCTCTGTATGACGCTCTCCCTGCTCCAGTTTGTTTTTCCAGCCGCCCTCCCCATCACTCTCACATGGCTGCTGCACCAGCCCCATCCTCTAGTTGTGCTCGCTGCTGGC…
>novel.420
GTCCATTTTCCTTACGTAACTTATCTTCCTTATCCTATCTCCATAGCCCCATTTCCTATCCTCCTAGCCGATCCCCTCTCCCTCACGGCGCCCTCTCCCATGGCCGTCGGCCCTCCCCGCCATGGACGCCGCTCTTCCTTCCTACAGTACGTCAGCGACCTCGTCTCCCTCCCTTCCCGTGGACGCCTGCTGCAGGAGCTGTTCCTCCCCTGCGCTCGCCTAAGATGGCCGAACTCGCCCATGATGGCTTTCCCCTGTCGATGCTGTTCTCTAGCCGCCATGGCAGTGCCTCCCTGCAGCAGTCCGGTGACCGGGCCCTCCCCTTCCCACGTCATGTTGGTGCCATGTCTTCTCCCTCACCGGCCAACCTCGCCAGCCACCAGGAAGGTGTCTCCCTCT…
>novel.67
GCAGGTTTGCCTTTGGCACCGGCGTTGTGGAGTACAACAGGACTATAGGTCAAGGGAAGGCATCGTCTTCGGGAGGGAGTTCTCGCTCCTCCAGGTCTGCTCGAGAGGCTCAGCTGGAGGAGGAGACTCGGGCAGCACAGGAGCAGGCTCGAGCAGCACAGGAGCAGGCTCGAGCAGCGCAGGAGCAGGTTGGGCAGCTGACGCAATATATGGCTTCTTATTTTCAGGAAATGACTACTCGACTCGGCCCTGATATGAACTTGCCCGCTTTTCGCCCTCCC
>novel.421
GCTCACGAACACGCCTGTTTCGTTCCCTGTCGCCCGTGCCTCGGTCGTCTCCGGCGACCCGCGCCCCGCCCCCGCCCTGCCTCCGAGCCTCTGGCTACCCCGCACCCGCAGCGGCATCCCCGGCCCGCCCCCGCGCGTTTGCCCGCCGCTGCTCCAGCCGGCACCGCCGCTGGCCACTTCGGCTGCAGGGCCGTCGCCGCCGGCCTCTCCCGCCACCGCTCTCGGCCGCTGCTCCCTCTACGCAGCCTAACCCGGCGTCGAGCCCTCCTCCGGCCGGCCACCGCCCCATCGATACGTTTTTTTTTAGTATTTTATTCTTTCCTCTTCCTTTTCTTTTTGAAGTTGTATTGAATCCCAATTTATCAGTGGAGGTGCTTGCTCTAGTAATGTAACTGATGA…
>novel.68
GTACAACTTTCCTTTTCCGTGCTTAAGTAAAAAAATGTTGTTCCATTCGATACACAGTCGGATTATTTGATTTAAAGCCTTGCTGAAGTTGACATTCTGATATATCGTGACTCTGGTAAAAAATATTTTCAAGTTCGGAAAGTAGGATACTTCATTTAATATGTCTATCACACATGTTCACGGAGATAATTCTACACATGGTTTTTATACCTCTTTTTGACCCTGCTTGGAGATGGAAGCGAGATTTTGAAGTTTTAAGGCCTGCAGTGCCGTGGTCTTGCGTTGATATCTGTAGTTGTACATAGAAATTTTCTCATTTGGTGTATGTCTTTGCTACTTTTTCCTTAAACATAAATTATATTTTTATAACTATCTGGCAGTTATTGATCTATCACTGCC…
>novel.422
CCCAGGCTCCCAGGATAATAAGAGGGTCCAAGCCATCCTGTTTTCAAGCGATATATCTTTTTGTTAGTGTTAATAGAATGAGCATTAGAGTAGTAAACTATTCCTATTTTATATGAGACCATAACTCTTCAAAGCTTAGCTGCAGTGTAGAAGATGCTTGAAGTACGACACAAATAGTTTTAAAGAAGTCAGCAACCAATAATTACTGAATGTACCAATTCATTTTGTTAGTTGTATCATAGGAAGGAATCGAGGGTAAGATAAACCAGATTTCTTCTTTGCA
>novel.423
GCTTCAATGCAGCAGTTGCTGGGTGCTTCTTTGCCATTGAAACTGTATTAAGACCTCTTAAAGCAGAAAATTCACCTCCATTTACGACTGCAATGATAATATTGGCATCTGTTATATCATCTACTGTTTCAAATGTTTTACTTGGAGCCAGACCAGCTTTTATAGTGCCAGCCTATGAGCTAAAATCTGCTGCCGGTTGGAATGGCTGCTACACTAGCTTCAGTCTGTTCAGTCCCATTGACTTCAGTACTGCTTCTCTTTGAGCTGACAAAGGATTACAGGATTTTGCTTCCTCTCATGTGAACAAGGGAGAATATTGTGAACTGAAGGTCATGTATCAGCGAAAAGCAGGCTTTCCTCTTGTAGCAATTGTGCACTGAAAAACTACAGTGCCCTTAT…
>novel.424
CCGAGCGTTCCACTCTCCTCCGGAGCTCCTCCAGCCAGCTCGCCCTCCCAGCTCCTGCCGCACTGAGCTCATTGCACGCTCCTGTGCCCCTGCCGCGTCTAGCTCCAGCGCTCGGTGTCCCTCAGCCCAGCTGTGTCTACGTGCTGCTCGCTCCGAGCTCCCTGTGCGATGGCGTCAGCCGCAGTTCACCGCGCTCGGCCTCCCGTCTTGCCGCGAGTCCCAGCTCGAATCTCCATGGCCGCAGGCCTCTGGTGCCGCGCGCGCGCCCTTGTCAGGGTCCTGCGCGTCCTGCGTCTTCTTCCCCAAGCTCGGCCGCCGTGCTCTCTGCGCGCGACTCTGCTCTTCTGGGTGCGCGCCTGGGTCCCTGCTGAGCTCGGCGTCTATCTCTCTGTAGCTCTA…
>novel.425
CCGAGCGTTCCACTCTCCTCCGGAGCTCCTCCAGCCAGCTCGCCCTCCCAGCTCCTGCCGCACTGAGCTCATTGCACGCTCCTGTGCCCCTGCCGCGTCTAGCTCCAGCGCTCGGTGTCCCTCAGCCCAGCTGTGTCTACGTGCTGCTCGCTCCGAGCTCCCTGTGCGATGGCGTCAGCCGCAGTTCACCGCGCTCGGCCTCCCGTCTTGCCGCGAGTCCCAGCTCGAATCTCCATGGCCGCAGGCCTCTGGTGCCGCGCGCGCGCCCTTGTCAGGGTCCTGCGCGTCCTGCGTCTTCTTCCCCAAGCTCGGCCGCCGTGCTCTCTGCGCGCGACTCTGCTCTTCTGGGTGCGCGCCTGGGTCCCTGCTGAGCTCGGCGTCTATCTCTCTGTAGCTCTA…
>novel.69
TCCATATCCAGAGCCTGCTCGATCTCTATCGCTTCACCTGATATTCCCCATCGTACTTGATGCAAGCACAGAGCTATCCCTAATCCGTTTCCACGTACACTCCTCACGGCTCGTCACCAAGCGTCGCTTCCATCTCTAGATTTTCTTTCTGCTGTGCCGTCACCGCTTCCCTCTTCAAAAATCTCATCACCCGTCGGCCTTATCCTGCCGCCGTCTTCATCTTCCTCGCTGCTGCGCTCGTGCCCACACGGAGCATCAGTTCTGGCGCAGCAGAAGCAGCCATCCTCGCCCAGGCTTTGCTCGGCCTCCTCTCCATCTCTCTGCGTCGGCCTCTCCTGCCTGCTGCTCGGTCCCAAGCTCCCTGTGCGCGCGGTACTCTTCCTTCCCATGTTACTGCGC…
>novel.426
CCGAGCTAATTCCGCGGATATAGCTAACAAACATAGCACAAAACTCGGAACTCTAATCTATTCTGCGCGTGGCCGGACCGTCCGCACCTCATTTTGGTGCTCAACACTGACCTACCTCCCATCTCCTAGCCACACAACGTCATGACGAATTCTTACCACTGGATTGTACCTGATGCTGTAACCCACGTGCTGAGAGGTCGAGAGCAAAACA
>novel.70
TACGTTTATTGACTACGTGATGCGGAGAACCAAAGCGAAGTCGACCACAAGATGTCGTTGCGCGTGAGCTTCTCCACAAGATGATGCTGATGAACGAACCTGAAGATGGATACTCTGAAAGAGTGCCAAGACAAAGGATGATCGTCAAGTGGACGCCATCTAACAAACACTAACCTAGTGTTTATTCCAGGTTCTAACTTTGTGCTGTTGTTGATGGTGTTAAGTGCCGGTGGGCTCGGCCTTCTTATAAGTCTAAGTAACTCTTCTATACTTCTTATTGAGGATGTTCACTTGAGCTAGCATATATTTTAAAACTATAAATAATTTATAATAGTTTAAAGTTATTTCTTTGAACCACTTCTGTAACCACTCCGATAAATATAATGTAAAACTTGATGT…
>novel.427
TGGGCTGCGGCTGCTCCATCTCCAATTCTCCATCCAACATGGCAACATCCCAGGCTGGTAGCACCATAGCAGCAGGCCAGCAGCCGCGTGTCCACATCCTAGGCTCCCAGCAGCCGCTGCCGTAACCTAGCAGCCGCCGTCGTCCACATCCCAGCAGCCGCTGCCGCCTGCCGTCTAACCTAGCAGCCGAGCGCCCGAGCGTGCCGAGTTGCCATCGACCGTCGCCCGTCGAACCGCACCGAGCGCCTAGCAGGCTAGCAGCAGGCAGTAGCCGCCAGCCCGCCATCCATCACCAGTTCCCCACTGCTCCGCGTTGTCCTGCCAGGCTGCCACTGTCGAGTGCCGACCACATCCCAGCCGTGGAGGCGCCCAGGCCGTGAGCCGCGGAGCACGGTGCAC…
>novel.428
CCTGGATTTTCACGTGCTGGCGCGCCCCTGTGCCGGCCTGGCTGCCCGCGCCCGCCGCTCGCCCCGCGTGACGTGAGTGACCGGAGTTGGCCATGGCCGGGCACGCCGCGGAGGCCGACGTGGATGGACTGGGTGCGACCGAGGGGACGACATCGACGGATGAGATTGAGACGCAGCGACGTCGGCCACGAGGGCGCGCGTCCTGAGCAACCCCTGCTCGTGTGGTGGCCAGAGGAGTGCGACGTGCCGCCCACAGCGTGTTCGACAGATTGCTTTCATGAATTACGGTGAACGCTCAGAAAACTGCGCCACAATGCTAAGGCAGGACCATTTTTCTGGTTTGGAGCCTCGGAAGAATCTCTGTTGTTACAACTCTTTTTTCTCAACGACCGCTGCTAG…
>novel.429
TCGGACGCCAACTCTCCCACGCCTCTGCCTGCCCAGATTTATCTCCTCCAGGCCACCCCTCCCCAGGTTCTCTTCCCCTAGATCTCCCCGCCACCTTTCTCGCTTGTGCAGTGGCACCACCATGCGAGGAGCTAGGAAGGAGGACAGAACTTGGTATGTACCTGTTCATTCTCCTCTCCATTCATGTCTATTCATAGCGGAATCAAGCTGGCAAGGAGCTGGGAAGGAGGATAGAACTGAGAATGATTTTCATCTAACCATTGGCTGATTATCATGTATTTGCTGCAATGTTTTGTCGACTAATGGTTGCTGCATCATGTATTTGATGGACTAATTTTATTTTAAGCTTCTCTAGCCGATGGTAACTGTTGTTTAAATTTGAACTGTGCTACCAATCAT…
>novel.71
CTGGTGACACGGTCGCTACCTCCTCTTGGCCGCTGGACGTCTCTCCTTCCTAGCCTTCGCCTGTCCCTCCTCCCCTGCCCGCTACCCCCGTAGACAGGCACGTTGCTACCTCCTCCACGCCCTAGGAGAAGCCGCAGGGCCCGCCACCCCTCACCATGTTCGGCGTCGACGGCCAGGAGGTGGAGCCATGAATGATCTATCCTAGATTTGTCACTGCTTGCTAATCGTTGCTCCAACCGTTGAGTTTGCGCGGTGGATTTCTTTTCCTAGCATCAACACATGTAAAACAGGGGAGATTTAGATCCAACACATCAGCGAAGTGGCGCCCTTGCTGGCACAATAATACGTCCAGGTCTCGTAGAACACCTAACACTGGATTGTGTAGTGGTCTAGGGATTG…
>novel.430
AAACGGTACTAGGAACGAAAGCAACCGCCGCGCGCATGTTTTTGCAATAGATTACGGTGACCTTGATGCACCACCGCGTGCTATAAAAACCAGTGTCCCCGAGTCTACTCATCAACCAATCCATAACTCGAAACCTTTTCTTGTGCTCTGTTCTGTCTGTGTGTTTCCAAAGCAAACGAAAGAGGTCGAGGATGTCTTGCAGCTGCGGATCAAGCTGCAACTGCGGATCAAGCTGCAAGTGCGGCAAGATGTACCCTGACCTGGAGGAGAAGAGCGGCGGGGGCGCTCAGGCCAGCGCCGCCGCCGTCGTCCTCGGCGTTGCCCCTGAGACGAAGAAGGCGGCGCAGTTCGAGGCGGCGGGCGAGTCCGGCGAGGCCGCTCACGGCTGCAGCTGCGGTG…
>novel.72
CAGATCTTTTCATTTCATTTATGTTCTTTGGTAATTCCTACATCTATGGTTAATACTTAATATTTTTTCACAGAAGTGATGTGATTTTTTCTCTGTGAAGTGCTGTTGCACCACTTTTTTGTGTTGTTTTGGTAAAACAGGAAAAAACTTTGTTAGGGAAGTAGTAACTTTTCAGGGTTTTCTTTTCTTTATATGGGCCAACCAAACAGAAATAATTTTGGAGATTTAATCGGTTCTCACATGTCATTAATCCTTATACCAAACACACGAACTCATATCCAAGCAGGACTGTAACGAACTGTTTGGGAAAGACCAGGTAGGCTTTTATGTTTTATCGTCACATTGCAAAATACCCTTTATTCAGAAGTCCTAGCTCATCTTTCCATTCC
>novel.73
CGGTGGACCGCATTACATACATAATTACTCGTTTCTTCCCCATGGAAGAACCGTAGCCTCCTCTGTTCAAATCGATTCCCTAGCAGCTCTGCCCCCTCCCCTAGATCTAACCCGCATCGCACCCATTAATGGAACATCCACCTCCATATGTGACCGATGCAGTACAAGAAAGGTGATTGCACTCAGGGCCAAGACAAGCGGAAACTATGGACGGTACTTCTACATCTGCCCGACATACAAGCGTGATGGTAGTGGTTGTGACTTCTGGTACTAGGAAGATGACTATGAGCAATATTTGATGGAGAATGGCCATGTTCTACATAATCATCTACCAATATTCAGCCAAGCAGAGAAGATGATTACTGGTGAAGCTGATGTTTTAGGAAGTTGTGGAATGAA…
>novel.431
CGCGGACGCCCAGGGCCCTCTCAAGTCTCAACACACTCGTTGTCTCTAGAATCCTCCCCATGTCTCCTCTCTGCTCGCCTCATTCCCCAACATCGATCCCCCACGCGCTCGCGCTCTGCACCGGCTCCCAGGCACACGTCGACGACGCATTCTGGCACGTGTTTTCTTCCTGATTGGATTCCCCAGCACCGGTCAGTCTCGCCTTGGCCTCGGGCCATTGCATCCTAGGCCGAGCTCGGCCAGTTCACCAGCGACCTGGCCGTGGCGCTCGCCCTCCTGCTCCGGTCTCTCCATCACGCTCGGCTCCAGCTGGTCACGCTCCTCGCACCAACCCCGACTCCAAGTGCTGCCATGACCTCGTCATGGATTCGAGGCATCACATCGTCGCTCTGCTGCATA…
>novel.74
CTATTTTAGAGCTTAATGCCAAAGTGGAGAAATTAAGGCCAACGCAAAAGTAAAATGGATCAGTCAACCACTTGTGAATTTTCAAAATAGAGGAATATTAGAATTTAGTTTTTGTCAAAATACTCTTATTACAAAATTTGGTCTCTTATGGGGGAGAATTTTGATTATAGGAAAAAGGTGGAGTTTTTGACACTTGATCAATTTTACTCTTAGAATATCTCTCGATTTGCCCAAACAAGTGTGTTTGACTTAGAGATAGGAAAAAGAATTTGATTTGCAAAAACAAACCAAGTGGTGGCAAAGAGTGATCCAAATATGCCAAATCTTAAGTAAA
>novel.432
GCCCACCTTCCCCCTTCCTTCGTCGCTTGGCTCGGGCGAGCTCGGTCGCAGTGGGCGATGCGGAATCCGTTGTGAGCGCGCGAACCAATCCTAGGCAACCATAAAAGGGACACAGCCGAGCCCCTATCCTCCCTTTACTCCATCAACGCGCAATTAGCCCCAACCAAACTAATCTCCATCGCCACCGTAAGAACCGTGAGGGTCGAGTGCCGCCGCACGGGGCAAGCCTTTCCCCTCGCCGATCTGGGCACGTTGTCGTGTCGTGGTACATCGCGGGGGCGTGGTGGTGCTGTTTAGCCTCTCACGGCGATTGAAGAAGCACGGGGCCGCCGGGAATTTCTCGCCGGGATTTTTCATCGTCGCTGCGCCGTGGGCGGAGGGTCTCTACGGGTGCAATCT…
>novel.433
GCCAGGATCAACAAAGTAGCTGTACGCCTGTACCTGTCAAAGTGTCAAACGGGATGCCGAAGAGAGCATTCAGATACGCAGTGGTCGGTCGCAAAGCTCTCTATCACCAACTAGCTCGCTCCATTTCTTCTAACATGTTGATCTGTCCCTGCAGGTTGATGCCTTCACGGATGAACCGTTCAAGGGCAACTCCGCGGCCGTCTGCCTCTTGGTCTTGGAGGACGACGCCGGCGCCGCAGGAGAGCGTCTGGACGGGCGGTGGATGCAGGCGGTGGCAGCAGAGTTCAACACACCCATCACCGCGTTCCTGGTCCGCGGCGATGGTTCCGGCGGCCGGCACGGATGCTGCAGGGGGTGGTGTTACGACTGTGACTCCCCAGTTCCGTATCCGCTGGTTCA…
>novel.75
TAATGTTGTGACAAGTGTCCGAACAAGTGATGGGGACACCGATGACTTTCCAATTAACATAGGACTACATCAAGGGTCGGCTTTGAGCCCTTATCTTTTCGCTTTGGTGATAGATGAGGTCACAAGGGACATACAAGGAGATATACCGTGGTGTATGCTTTTTGCCGATGATGTGGTACTTATTGAGGAGAGTAGGAGTGGTGTTTCGCAAAAGTTGGAATTGTGGAGGCAGACGCTGGAAGCAAAAGGTTTTAGGCTTAGTAGGTCTAAAACGGAGTATATGAAGTGTGATTTCAGTGCCATGGGGTATGAAGATGGCGATGTTAGTCTTGATGGGCAAGTGGTACCCAAGAAAGACACTTTTCGTTACTTAGGATCAATGCTTCAGAAGGATGGAGA…
>novel.434
CTTAGCGGTTCGTGTTTGTAAGTCTAGGCTCCTCTTCCCAGCCACCAACTCGATCTGCCCTAGTCTTCCCATCTCCTACTTAAGTCATGGTCCAGTAGGCCGTGCAGTCCTAGAGCTCGAGTGATCTCCTTGGCTCTTGTAGCCTATGTTTCCCCGGAGTTAATCCCCTCCCAATATCTTGGTCCATCTGCCCAGAGCTTGGTGTACCAGTCCCTAGGTGGTGACCATCGTCGGCAATCAGTCCACCTCGCCGTGACCAGATTAGCTGAAAACTGGATTGCAGCAGATTGCTCAGTTTGGAGCTCTCCTATGACCAGTTCATGAGGTTTTGAGTTACCAGTTGTATAGAAAAGTCAAAGACCAGATGAAGGTGAACAAGCTTCATCAGAGGAGTGGGGC…
>novel.435
GGCTTCCAAGACTCCATCCGTCACAGCGCTTGGAGCTTGCCGGTTGCCGAGATGACCCCTGTGATTGGTCCCTCAGCACCCTATCCTCCCATTCACAGTCCCTCCCTGACCTCCCTCACGCCAAAGCAGCAACAGCACTCGGCTCCAGTGCCCTCAACACCCAGCCATAGTCTACCTCTACGCTCGATACGAAGCCGCTTGCCCTACAGTTCCATCGTGTCACCGTCCTGCAAGCGCTAAGTTCCGTCCACCTCGTTGAACGCCATCGTCCGCTTCTTCACCGTGCCCTCGGCATCAGCCCCCTGGTGCACACCGACGCAACACTCTGGTCCTCGCCCTCCATCGCGCCCGGACATCAGTACATGTTTCCTTTGGTTTCTCCCTGCCCATTCCGTATGT…
>novel.436
TGCCTGACCCCGTGCACTTGCCAACTAACCATACCATTACCACCAGCCGCTGCAGAAGTTCGCGCACCGTCGTCGCGCGTCCACCGGGAAGCGGGTGTGGCTGGGCTCGCTCCTCGTTAGGGTTCGTCGTGATCGCTACAGAATCGGGTGTGGCCGGATCGGAGTCTCGACGTGGATCTCCTCAGCGAGTAGTGGTTGAAGTCTGCTCGGTCTACCGCTTGTCCAGGGGAAAGAATGTCTCAGGACAAGAAGGTTGCCGCTGAGACAAAGCTTGCTAAAGAGGAGAAGCTTTTTGAGGAGAAGAAGGCTGTGAATCCATACATTGCTGGATTTATCGAGTCAATGGCAAAAACAAATACAGAAAAGATTACTAAGGAGATATTGGAGGGCCTGTCTGAA…
>novel.437
TGCGACTTAGGGAGTTGGACGCACAGAGCGCATCCGGCGCATGTGGACGGCAGCCTGCCGCGTTGACTATGGAGCTCGGCGGACATGGCGAGTTGAGCAACCGCGGCACCGGGGCTGGGTGCGAGAGGGCATGAGCAGGGTTCCACGGCGCGCAGAACCACCGCGTGGCCAGGAGCAGCGCATCGACGAGCTGCAACGCCAGGCCGAGTCCGAGGAGCGCGGGGCCTAGAGACTGGATCTTCTGGCGGAACATCTGCGCGCACAGAGGGAGAGGAAGAAAACTGAGCGCCATGGAAGGGAGCTTGGGGGAAAAACCACGACGCAGGGACTGGAGGCGAGCACCAGGGAGATCCGAGCTGGGGCAAACGGACAGAGGGAGCACTGGGCGCGCGACGAGCG…
>novel.76
CTCTCACCAGAGTACGAACTACGAAGACCCGACAGGCCGACACCCGCTCGTCTCCCCTCGCACGTAGGCGGCGCAACCGGACCCCCTCCCCCTCCAGATCGGTGCTCCGCTGGGAGATCTCCTCGTGCAGGCGCCGAATCTCTTCGTCGTCTCTTCCAAGCACGGTTGGCAGCACAATAGATCTGTTTGCAAGCATTCTTTGGTACTACTTCAAGGCTTTGATGATTGCTTTACAGCGCCGATATGGCCTCCCGCCCAAAGCTGTCTGGTATTCAGAAGCAGGTTTTGGCGCTGTACAGGGGATTCCTTCGAACAGCACGTCTTAAGGCCCCTGAAGAGCGCCACAGGATCGAGTCCGTTGTCTTGGCAGAGTTCCGTGACAAGGCAAAGAGTGTTGAC…
>novel.438
GCCAAGCACACCAGCTCCAGTTCACATCAGTGACAAGTGGGGTCACGACTCACGAAGCCTGGACTTGGGTGAGCGACCGGTCCAACCCTAGCATGGCGGTGGCGGCGGCGGCGGCGGCTTCGGATCCGGCCTTGGCGCTGGCCGACGGCGAGCTTCTGGTGGTGGCTCCGGTTCTCCTCCATATAGTACTCGAATAATTGAATAAAGATGGTGGGCGGTGGGATGAGGAGAGTAGTGTCGCTTTACCAAAGGCCGAGGTTTGTTTTACCATCAGAGAGGAGGAGGAGGAGCACTCGCAGGGCGGACGCAGAGCAAGCGCCTCCCGCCCCGTCATGTGAGGAAGAGCAACTGCCCTTGGAGGCTGAGGAGGCGCAGAACGATGCCGAGGAGGCACAGGGC…
>novel.439
CGGGCCCGTGCCTCATGTACATCTATAGTCGTCGTGTCCTCATTCAGCCGTGCAGCCAGTGGCGGTGGACCGGAGATCTCCCTCCGCTCCAGCTCCGATTGATGATCCCCCCACCCAACTTCTTCCGCCAAGTGTTACTCGGGTGTTCCCTCCCCTCCCCTGTGGCCTGAGAGCTGTGCTGCAGAGCCCAAGAGAAGTCGTTGGTGCAGACAGCCTTGGATTGGATGTGGAATGAGGCGATGGCATCTGACGGATCATCATCCTCTACCTTCCGGGGGTTGTACGGCAACGTCCACGGCCCGGCGGTGCTCACTGGCGCGCCGTTCGCGCTCGTGGCGCTCCTCATCTCGCTCTGGCTCATCCTGCAGCACCTCAGATCCTACAGCGATCCAGCTGAAC…
>novel.77
CTAGCCGCCACCCTCTTCTTTTTCTCCCTGTCTTCTTCCACACGGCGTGCAGGAGGGAGCTCAGCTCCACCTCCCTGCCTGCTCTCTACCTCCCATGGCCGACGGCCTCCACAGCGCAGCAGCCATGGCCCGGCGTCCTCCCCTTCCTCCAAACGTGTAAGAGCAGGGCGCCCCTTCTTCCTCCCGCATCACGGCAGCAAGCAGTTTCTCCATGCCGATCTCGCCCTGCAGCCAAGGACGCCCCCTGCCTCTGCTCCAAATGGCGAGCTCCATATTTGCATGGAGCCGAGCTCTCCCATCTCCACCAGCCGGCTCCCCCTTCTTCTTCCTCCACCAGCAGCTCCTCTCTATTTCCTGTACGTGCGCAGGGAGCAGAAGCTTTTTCTTCCACGGCGCCAT…
>novel.78
CGCGCGACGGCGGCCCCTGGGAGAGCCATGCGAGACTGGAGGCGGAACCGCGCACGACACCAAGCTGCCGCGCCGGACTGCTGCACGCAAGCGCAGCGCAGGACCGACCGACCTCCGTAGGCACGCACGGCGCCGGCGGCATGGCGGAGCACCTCCTGTCGACGGCCGTGCACGACACGCTGCCGGGGAGCTACGTGCGGCCGGAGCCGGAGCGCCCGCGCCTCGCGGAGGTCGTGACCGGCGCGCGCATCCCCGTCGTGGACCTGGGCAGCCCCGACCGCGGCGCGGTCGTGGCCGCCGTCGGCGACGCCTGCCGCTCGCACGGCTTCTTCCAGGTCGTCAACCACGGGATACACGCCGCCCTGGTCGCGGCGGTGATGGCCGCGGGGCGCGGCTTCT…
>novel.79
CGGCATTCTTATCCCCTGTACGCCGCCCCTGTTCAGATTTTTTTCAGCGCCCTTATCTCCTACGCGCGTGCTCATCGATCCATTTCAGCTGCCGCGCGTCCCTGCGGTCTTCCAGCTCCAGCGTCGGCTGCTCCTCCCTGGCCACCCGCGCCCCTTGCTTCTCCCTTCTCACGCTCCCCGTCGAGCTCCCTGGTCGCCGCGCAGTCGAGCTCCCTCAGCTCGCTCCTCCTGTGCCGCGCGCCAGCCCCTGGTTCGGCTCTACTCCTCCCTGCTTGCCGTTCCTATCCCCCTGCCATGGAGTCCGTCGTCAGTCCGAGCTCGCCCATCCTCTGCTCGGTTTCAACTTGGTCGTGCCTGCAGCTTCTCCCATAGTGAGCTCCCTCCACTGCCCTAGGTTCC…
>novel.80
TGCAGCGTTGCGTCCGGTCTTCCTTTCCCAACTCGGTCGACGCGTTCGCCACGGCTGCGCAGTCCTCCTCCTCGCCTCCGATCCCCTCCCTTCGACGATGCGAGCACACCCGCTCATCCTCTTCGTACCTGCACCGCCACCTCATCCTCTTCCTCGCCGCGCCGACACCCACCGCGCTCTCTCCCTCCCGCGGCGACGCCCTTCGCCAACGAGAACCGCACGCCGTCGTCTCCCACGGGCACTGTCGCACGCTGGGCCACGCTGCAGTCGGTGGCGCCGCCACACCTTCTTCCTCCATGTGCCGTCGCCGCCCTATTCTTCTTCGAGATGCAGCCGCTAGCGCTGCCCTCCTCCCAGCTCCCCTTCATGGCCGCGTGCAGGTGGACCGCTCCCCACCCC…
>novel.440
CTCGCGTGCAGGCGCGCCCCAGCGCAGCCACCGCACGCCTTTCGGTCGCCTGAGCACCCCGCGTCCACGACAAAAAAAACCGCCCACGTCGCCTCTTCCATCGCCAAAACCGCCGCGACCCGCTCTCTCTCCTTCCCACGCAACAGCACCTCGCGCCCCTGTGTTGCGTCGTCGCCGGAGGAGCGCCCATCCAAGCATCCGAGGCTCGAGGGCAACGACATCACCTGAGGCGGTGTCATCTCCTACACCAAAACAACGCTACGGGAGTCGAATCAGCAGGTGCATCCCTTTCCTCTTGGTTGCCCGTGCTCGTACAATTCTTCGATCTGATCCCGTCCTCCCTGCTTTCCTCAACGCCCGCGCGCTAGCCATGCCTGCTCCTGGCGTGCGCTCGCGGGC…
>novel.81
GCAGCGCATCCAAGCCAAGCGGCCTCCTCTTCCCGGGCAAAGCAGAGCAAGCAGAAGCAGTGCAACAATGGCCGTGGGGTTCCGTCGGACGCTGACCACGCTGGCGTCGCCCAAGTCGATGGCTCCGTCGTTCCTGCTGGACTGCGCGCGGCCCAAGAAGCTGTCGTACGCGCGGGTGCGGTCGACCAGCCTCCCCGTGCGGCTGCACCCGCTGGCGGCGGCGCTGCACGAGTCGGCGCGCGCGCTGCTGGCGTGGGCGGACGCGCCGGCGCAGACGGGGCCCGCGTGGGTGGCGGACGGCGCCGGGCGCGCGGGGCGCGTGCTGTCGGGGCTGGCGGACCTGCTCCACCACCCGCAGGCCCGCGACGCGCTCCGGCGGCACCCCTGGACGACGGAGCA…
>novel.82
GCTCTACTCACATACCACTGCATGGGTGTTGGGGTTCTTGTATTCCTGCTAGTGATGACCCTCTCCCACAGCCACCAAGTCTACTCTGTCCAGAGCATCAAGCGCCAGTGGTGACCACGCTCACAATTCTTCACCCCACCATAGCTAGAACGTTCTAGGTAGTTGCTGGTCTGTATGAAGCTTGTTCCGTAATCATCTCAGAACTCCTACCAGAAGGAGTGAAGATTCAAGCTGAAGTGGTGACTGAAGAGGAATCTACTCCAGTGGCTGCTGATCAAGTGGAGGAGCCATCTAACTGGGGTTTAATAGAGGGATCGAGTACCTCTTCACTGCAATAAGGCAAGCCCCGGTGCATTTGCCACCCTCCTTGTATTTACAAAATTTTATCACTTATATGAT…
>novel.441
TAGCACGTCAGTCGGCCTCATCCTCTGCACTGCAGTCATTGAGCGAGCTCTGCTCGGCCCTCTCCTATGCGCATGTTGCCTTGCTTCTTCCCTTGATGCTCGCCGTCGCTAGTACTGGACGTTCCCTCTCTCTTGTCGCGTCCTGGTAGCCACTGGTCCGGCTGTCTTTTCCCTCGGCGTCCAGATCCAATCCCAACTCCAAGCGTTGTCCATGGAGCTGCTCGCCGATCACCGCCCACAATCGTGCCCCTTTACTGTGCTCGCCCATGTCGCCGCCGTCGCCCAGCTCGATGCCTTCCCTGCTCGCCAGCACTTGTTCAGTCGTCTCAGCTCGCCGGTGTCGTGTTCTAGTCAGCATCATGCTCTGCGCGATGCGCTCCAATGTCATTTGTCGCGTTT…
>novel.83
CCGAGAGGTCACGCTGGCGAGGAAGACGAGTACAGCTGGCAAGCTGAGAGATCACGGCGCGAGCTCCATGGAACCTGCGGAGAAGAGAACGCGCAAAACGCGACAAATGACATTGGAGCGCATCGCGCAGAGCATGATGCTGACTAGAACACGACACCGGCGAGCTGAGACGACTGAACAAGTGCTGGCGAGCAGGGAAGGCATCGAGCTGGGCGACGGCGGCGACATGGGCGAGCACAGTAAAGGGGCACGATTGTGGGCGGTGATCGGCGAGCAGCTCCATGGACAACGCTTGGAGTTGGGATTGGATCTGGACGCCGAGGGAAAAGACAGCCGGACCAGTGGCTACCAGG
>novel.442
CTCCCCCTCTCTGTGACGCGCGGGCCCCACCCAAGGCGCCTCGCCTCCTCGAGCAAGGCCGCACGCAGGCGCACCGTCACTACGCCGCCGCCGGGCTAGCTAGGGCGCCTGGGCGTCCGCGCCCAAATTAATCCGTCGTCGATTCGTCTCCCTGCGTGATGGAGCAGTGATGGCGGCCGTTTCTTTCTCCCCCATTCCTCCTCTCACCATTGATGCCGAGAAGAAACAGCCACGCCATTGATGGCGCTTGATGGAGCCGTCGGCTACCTCTCCCTCTCTCTAGCGCCCTCTCCTCTCCCTCTCCTCCTCTATAAAGGGCAATCGAGCCTCCTCCCTTCCTCCCCCTGCCCCAAGCTCTCCCTCACCTCTCACAGCCACGTCCACGCCGACCACTGGAGC…
>novel.84
CTCCTCCATGTTCATCAACAGACGACCGATACGTACGAACAACGTTTATATATATGTAGGCCCGAGCAAACTGCGCCATGACCGGCCAGTAACTTCGCCACAGACAAGAGTACCTAACTACCTACGTGCCTGCCTGCCATCACCAGCTAGCATGCACGGCTGCTTCTTCCGTTCCGGGAGCCCTCGGCGTCCGCAAGCGCTCCACAGCGGCGGCGGCGTCGTCATCACCGTCGTGTCACGAGGCGGCGAAGGTGGTGTCCGCGCCAAGATCGTGGTGAGCAGGGGCGAGCTGGAGCGCATCGCCGCGGGCGTGGCGTGGCGGCAGTGCAGCGGAGGCGGAGGCGGAGGCGGAGCCGCGAACGCGCCGAGCCGTCGGCACATAGTCACGGCCGCCGTGTC…
>novel.443
CTCATCTGAAGCTCTTTAAATCAAACTCTCGACGATTGTTATTTGATTTGAGCCCGAGTCTAATTCCTCGAACCCCGATCGATGTCCGACTATTTTGATCCGAGTCCGTACTCTCACACGGAATACTCAGTACGTCGTTCTCTAATTATTTCTTACTCGACGCGGCCGAATATCTCTATGTCCAAACCGAATTCAGAACCCCGTATCAACCGCGATTTTAAAATATCACGATTCGCCTTCTCCGACTAAAAATCCAAATTCGATCAAATCTCAGGACGATTTATTTTCGAATCACGCGTAGGTAATTATTTTCGAGCGAAATCAAATTAGACTCTCGGCCGAATTAATTGCTCAATCGTCCGTTCGCCGAAATTTATTTCGCTCTGTTCTGTGTACAGA…
>novel.85
CCTCCAACGGCCAACGGCTGCTCCTCCTCCTCTCAGGCTCTCACACCAATCCCCACTCTCCCTCCTTCCGTAATTGCGTCTCTCACCACCTCGGCAACTCCAATCCCAAACGGCCACACCCTAGCTGGTCTGGTGGCATCGGCCGGCACACGGCGATGCCTGCCACGGTCTTCGCCTCCCCCTCCATCGCCGCGTCGCCGTCGCCGTCGCTGTCTCCGTGGTCCCCACGTCCGCCTCCTCGTCGCGTCCACGTCCGTGTCCGCGTCCGCCCGCCCCCGCCGAGAAGCGGAAGCAGCGGGGGCGACGAGCCCTCTACTGCCACCCCGTGGGCGAGCCCCGACTGGCTCACGTCTCTCTCGCGCGCGGTCGGCCGGAGCGGCGGCGACGACTCGGGGATCC…
>novel.86
GTCTGTCTGAGATAGCACTTTCACGTCTGTTCAAGATGTATATATATGTGTACACAGTCATTAATGAAAGTTTAGTTCTCTCCATTTCGTCATTTCCTCAAACACGTTATCAGCACTTCGCTCGAACCAAGAGAAGCAACCAACGCAGTAGAGGAGTTCGTGAAGAACCAGAAAGGTGAGATGCCGAACATCAACCTTGTGGTTTCCATGGTGACAGCGGCTGTGGTTCGCGAGTTCCGTCGTGGGAACCGCTTCGGCATCCTGGCTCGCGCTCGTCTCCGGGCCGCCATACGGCGCAGCCTCCTCCGCAGCGGCGTTGCAGGGCTTCATCATCGTCGTGTGCGCGTGCCGAGGGCCACGGAGACGGTTTACGTACCCGTACCGACGGACTTCCTCCAG…
>novel.87
GATCTCCTTGGCTCTTGTAGCCTATGTTTCCCCCGGAGTTCATCCCCTCCCTGTATCTTGGTCCATCTGCCCGGAGCTTGATGTACCATTCCCTAGGGGTGACCAAACCCACCCGTTCTTCACCTCCCCGTGGACAAGGTTTCCCACAAGTATTCTTGGCCGTGTATTACTTGTTCCATGCTCGGCAAAGAGCTCCCAAAACAAAGAGTGAAGATTCAAGATGAAGTGGTTGCTAAAGAGGAGTCTACTCAAGTGTCTTATCATCAAGAGGATGGAGCTATCTAATTGATGGTTGGGTAGAGGGATCTAGAACCTCTTCACTGCAAAAAGGTCATAGCTTTGTGCTGCTGATGATGGTGTTAAGTGCCGGTGGGCTCGGCCTTCTTATTAGTCTAAGTA…
>novel.444
TCTGTCATCAAGGCTTGTGGTTTCTATTCTAGTGATCATGATCCTGCATTGTTCATTCATGTTTCTTCACGAGGACGCACGTTGCTATTACTATATGTTGATGACATGTTGATTACAGGCGATGATCCAGACCATATTGCTCATGTGAAGTCGTCTCTGAGTAAGGAATTTCAAATGTCTGACTTGGGGGCACTCAGTTATTTCTTGGGCATTGAGGTTTTGCAGACTCAAGATGGTATTTATCTTTCTCAGGCTAAGTACATACAAGACCTTCTTGATCGTTC
>novel.445
GCTCGCACTCACTCACAGTCGCCGCCGCTGCCCAGTGCCCACTGCTCGCCGCTAGAGGAATCTGAGAGAGAGAGGGGAAAGGGCGAAGGAGGCGCAGGCAGGCATGGGCTCCCCTTCCTCCCTCCCCGCCGCGGCGGCGCTCGTGCTCCTGGCCCTGCTCGCCGGAGCCCAGTGCCGCGAGGCCCAGTTCGACGCCGCGGACGCCGGCGCGGAGAACTTCAACACCAGCGAGGCCGCCGTGTACTGGGGCCCCTGGCAGAAGGCCCGGGCCACCTGGTACGGCCAGCCCAACGGCGCCGGCCCGGACGACAACGGTGGTGCGTGCGGCTTCAAGCACACCAACCAGTACCCCTTCATGTCCATGGGCTCCTGCGGAAACCAGCCATTGTTCAAGGACGG…
>novel.446
CGCGCACATATTTTTTTCCGCCGCCCCAGTCGTCGTTATCTCCAGCAGCCGGGCTTCTTCTTCCCCTGCACACCGCGCCCATCTCTCTCTCTCGCGAAGCTCCCTGGCGAGCGCCTTTGCTCCCTTTGCCCTCTCCCTGCCGCGCGCTCCTTTCTGCACCGTGCCCCTGGCCCCTTTGCCCGAGCTCGTCCATAGCCGGCTTCGAGCTCGCCGGCGTTCGGACCGTGGCTTCCTCCTCCAGCTCGGCGCCCATCTCCCTCCTCTGCTCGACTTTCTTCCTCCCTGCCGAGCTCCTGCTTCCCCTCCGTGGAGCACCCCCCCTGCGCCCTGCTCCTGCTCCCCGAGCTCGCCCTTCTCTCGGCTTCTTCTTCCCACTTCTTCCAGCCGCGCCCCTCAGCT…
>novel.88
CCTAGCCGCCCAAACCAGCCCTCTTCTTTCCTCCTTCTCCTACACGATAGAACAGCAGGCGTCAGCTTCTTCCTCCCTGGTTCCCCACGGCGGCCAGCAGGGAGCAAGCCAGCAGCCATGGCGTCCATCCCTCCTCCCTCAACACTGGCCCACAGGCGCCCAGGCAAGCTTTCCCCGTGGCGCTCGCTCCCTATAGGCGAGCAGCAGCACCCCCTTCTCAGCGCAGGGAGCAGCAGCTCCTTTCCTCCATGGCCATGGCGCCCCCTTTTTCTCTTCCCTGCCGCGGCCAGGAAACGCCTAGGCCCTCGCCTCTCTGTTCCACGCGCCATTTCTACCTCTCCAGCGAGCTGCTCTCCGGATCGTCGCTTCCCCTGCTACCTGTGGCCTCGCCCAGATCCG…
>novel.447
CCAAAAAACGTTGTTTTCTGCATCCTCATGCAAGCGCCATTATGGGAGAGAGCGAAGAGAGACCGCCAGGAGAGAGTAGATGGCCACCGCCGTGCTTGTCTCGGTTTCCCCCGCGATTGATTATGGTGCGGAGTCCTAGGGTATTCGCAGCACCATAGGCGCCCGGGAACTTTCCTGTGCTTGTGCCGTTTGGTGGACCGGGCCTCCTCGCCGCAGCACGACAGCCGGGAAGAAAGCTCCGCCGCGGTGCAGCTCGTTGTGCTGTTGCCTTGGCGCATGGATGCTCGGGATGCTTCGTTGAATGCCTGCGGAATTGCCCATGTGGGAGTTGGGCTCGTGGTCTCGGGCAGTGGTGCTCCGACGGGCAGCTTCGCCATGGTGGCAGGCGCGCTGCTATCT…
>novel.89
ACAACACATGTACAACCGGCTCAAGACCTTGGTGAACCAAGTGCGCAACCTCGGGAGCGTAAAATGGGATGACCATGAAGTGGTTAAGGTTATTCTAAGATCTCTTATTTTCCTTAACCCTACTCAAGTTCAATTAATTCGTGGTAATCCTAGATATACTAAAATGACCCCCGAGGAAGTAATCGGGCATTTTGTAAGTTTTGAGTGCATGATCGAAGGCTCGAGGAAGATCAACGAGCTTGATGATCCATCTACATCCGAGGCTCAACCCGTCGCATTCAAGGCGACGGAAGAAAAGAAGGAGGAGTCTACCCCAAGTCGACAACCAATAGACGCC
>novel.448
CAGCAAAGCTTCAGCGGACTCATGCGTATTTGCTGCTAGCTCTCTTCGCCATGCATCTGACCTTTTGAAGTCGTCGTCTCTTTCCCTCGTGCTCGCTTATCCTGCCGTGCCTCACCGGACGCTCACCATTGGCAGCTGGAGGAGTGCCCAGCTCCAACTTCCCGTGGCCCTCCATGTTCTTGTCCAGCTCACCGCATTAGTGCCCGAAACCGAGAGGCGTTGTATATTGGCGACGCCACAGCGCAAAAGGTGGCTCGCGCGGCAAGGCGCTTGCCCTCCACGACCGCAAGACCGGCTGTACTGTTCCGGATCGAGTGAGTCTCGTGTCCTGCTCACGCCGCACCCAACTGCGCAAGCGCGACGCGTGCATGCTGCTTGCACCGTGCCGTGCCTCCACCA…
>novel.90
GGTGAAACTATTTCTATTTACTACTAATTTGAGTTCGATTCTTGGTGTGAATCTGCTGCAACTATTGCCTGATTGACCAAACTACTCAAATTAATCTGATTTTTTCATGCAGCCATGGCCTTTAACTACTACCGAAGCACTTGGTGTGGGTCTGCTGCAGCTAATAAGAACAATGAAGAAATTGAAGCATGTGCTGTTTTGGTTGCAACATTGAGGAAGAAGCGGCGTTGGGGAGGGTCTGTTGTTGGCCA
>novel.91
GGACACTTTAGTCTGGAAATGGACACAGCACGGTCTCTACTCCTCCAACTCAGCCTACAGAGCCCAATTCTTGGGATCCTATATCAACCACAAGATCAGCCTCATTTGGCGGGCTAGAACAGAGAACAAATGTAAATTCTTCGCTTGGGTGCTCATCCAAAATAAACTCCTCACTGCAGACAACCTAGTACGTCGTGGATGGCCACACCACCCATCTTGCGCCCTATGCAATGGACCTATAGAATCAGGACTCCATCTATGCCTAACCTGCCCCTTCGCTCATGAGGTCTGGAACACAGTTCTTGCTTGGGAAAGCTTTTCCCTGCCGCAACATGTGGTTTGGAGCAACATCTCCAGCATTAGCGAGTGGTGGGAGAAGACGGAGACTCTCTTTCCGCA…
>novel.449
CGAAAGATTTCCCATCGCCGCCGTTGCTAGCTCTCTGTGTCCGATGGTTCTTTCGCCTTCATGTTTTCTCCATTTTTTCTTTGTTTCTGTTTGTCGATTACTATATCGTTTTGAGCAGTTTGATGGCGATGAGGAAAGAAATCCGTGTGCCGGAGGCATCCCTCGGACGCCGGTGTTGGTTGCACAAACCCTCTAAGAAGTTCTGAGCCACTTGTTATTTCTTTTCTTCTCTTAGATTCATTCCTCGTGTTCTTCCAACTGACCCGGTTTTATCGTTGGCATAGTCTCTTTTGTGAGTTGGTTTTCGTAGCCGTTCTCTTGTCGGATATTTGTTCTTGTTAGTTGATCTTCGATGCGAGGTGATGATGCATGTATGAAAGTCTGTCAATCCCCTGATGT…
>novel.92
GAAGAAGTCTGCAACTTGCATTTCTGAGGGCACATGTTGAAGAGCAATAGTTTTCTGTTGACAATGAGACCGTGTGAAGAAAACATCGACACCAATATGTTTTGCTGCCATTGTACGACCACTCTCAGCAGTAAGTGCTCTTGTTCGATTTGCTGAAGAGCCACAGATGTTTGCATTTGAATTCAATGATGGCTGCCCAATTCATGTATATGCAAGCACTTCCCGTGATAATCTACTTGCAACAGTTCTTGACATTTTACAAACCCAGAGACAGTGTGCAATTCCAGTGCTACCAAGGTTAACAATGCCTGGTCATCGGATAGATCCGCCTTGCGGGGTATCACATCTTCAGATGCCCCATCATAGTTCTGTTGATATGGAGTCTGCTACCATGCACAT…
>novel.93
GAAAGTTACCCTGGGCTAAGGTTATTATGAGCAGATTAAACAAAGCAATACAACATGTGCGGCCCAGTTCATGTTTTCCCAAGTTTGGTAACTTCACAATTGACTTGTGCCAAAATTGTCCTAACATGGTAGCTGGATCAAATGACTGTGGTTTTTATGTCATGGGTTACATTCTATTTTATCTATGCGACGAAGGATCTTTGCGGTCAGACATAGAAGCAGGCAACACCAGTGAGATACGGTCTCTTGCGCTGCATTACATCACATTCCACCCGAAGAACAAAGCATTATCGCTGCTCCAAGACATCCAAAGATTCAAGGTCTAAAGGATGTAGTTTAGTTTGGTCATGTAATATATTTTGTATACAATGGTTCCCTAAACTCCAGATCAGTCATGTG…
>novel.450
CACCGGTGTGCTGCTGTTCTAGTTCGGATCTCGCCCATGGCGTCGATCTGTTCGTTCTGCCGTAGCTCAGCTCGCATCCACCTCCTTTGTTGTTAACACCGTGTGCTCGGCTTCTCTGGCGCTGATCCGTACTCGCCTATGTCGCCGTCGTAGTGTCGTCACTAGTGATAGCTTCGTGTGTCGTCGAGCTTTGCCTTGCTCGTCGTCGTTCGCCGTCGAGCCTCACTGCCATCACAAAGTTCCCTGCTGTCAGTTTCCGCACTCGTCCTAGGCCGTAGTAAAACTCTAGTGTTTGTCACTGATATCCGGTCGTCTCCAACCTTTGTTTTGCCGTCGTCATTCGATCACCCTGTCTCGATATCGGTCCCTACGTGACATCTCCGACTTATGTTCACGCCG…
>novel.94
TACAGTTTTTGACAGTGCCGTGTGTTTGGTTGCTTGAACAAATGTTTGAGCCAGGTCACGCTCGTGCAAAATAACCATCTCATCCAGGCCCATCACAAACGGCCAAAATCTCCGTTTCTCCAGAGCCAGGCTCCACTCGCTCCCTGTCCTCGCAGCTCAGAGCACGCGCAGGCCCCTTCCCTGTGTCCTGGCGTGGAGCTCGCGCAGCCGCCTCGCCTCGCCTGGAGCTCGCGCAGCCGCCTCGCCTGGATCTCGCGCTAGGGTTGGAGCCAGGGTCCTCACAGCCGCCTCTATCCTCGCCTGGAGCTCGCGCTAGGGTTCCTCTCGCAGCCGCCGCTGTTGAGGTCAGACTCTGCCTTCTCCTCTCACCCTCAAGCTCTCCCTCTCCCGTCTCCTCTC…
>novel.95
AACCACGGCAGCGAAACCGTCCTCACCGGTCCCCTCCTTCTTCCCCTCCCGCAGTCCAGCAAGCAGTAGCATGACCCTCTCCCCGGCGTCTCCAACTACCTTAGGCACCGCCATCGCCCTCAACGGTGAACCCGCCCAACGAGGCATGGCCGCCGGATCAGGTGCGACCCGACCACCGGCTAATCAGCTGCCCTTCCGCGATGGCAACGCCCGGTACCATCGCCCTCGACGGCGAGCCCGCCCAGCTAGGAGTGGCCTCCAGATCAGGTGCGACCCGGTCGTTGGAGAAAGTAATGTTATTTGATACAGGTTTACTCACCGCCACAGACCCATACTCGCCCCTAAGAGCAGGAAGTGACTTGTTACGAGGCAAACACTTGAGACTTATCACTGCAAATA…
>novel.96
GTCCGGTTCCCTACACTGCCGAGCGGCTCGCCGGACTGCGCCGCAACTCCCTCTCCTGCTTCTCTCTTGCGGCCCTCTCCTTCCTCCCTCTGCTGGACCGCGTCCCCCATGGCGCTCGGTCGCCCGGCCACCGATTCCTCCTCCAGCTCCGGCGCCGTGAAGCTCCCATGGTGCTCCTCCCTGCCGCGTACAGCTCGGATCTCGCCATAGTCTGCTGCTCCCCCGGCCGTGGCCGCCGAGTTCTTTCCCCAGCCATGGAGCTCGGTCCTGGCTTCTCTGCTGGACGCGCGTCTTCTTCTTCAATCTTCCTGCACGCGCGTTCCGTTGTTCCTGCGCGTGCTGCCATGAAGTTCTCGTCTCTCGCGTTGTTGTGCGCGAAGTTCTTTGCTCGCCATGACG…
>novel.451
TCAGACAGTCTCCCTAGTCATTATATAATGCGAGCCGAGTACTGTTTTTCTTGCTGCTTTGCACGCCGTAGAAGCTAGCGACCAATTAAACTTTCTGGGCAACCTGAGAAGTGTCGTCTTCTCCTCTGCCATTCCCGGCTCCACGGTGATGAGTGCCTCCATGTTGAGTCATCGGAACAGCCCTTCGACGCCGAAGCACCCCGTCATCAAACATCTCCAAGTGGATCGTTCTCTCTGTTCTTCGTCCAGGCCGTCCCACTGCCGTTCCAGGTTCCTGAACACGAGGAAGAAATCGTTGTGGAAGACGAGGTTATCTCCCAGACTGAACATCCTCCAGCAGAAACCAACTTTTACTTCGACCTCTGCGGTGTGGAACCAGAACCTCCTACAACACAAGGC…
>novel.97
GAGGATGGCGATGTTAGTCTTGATGGGCAAGTGGTACCCAAGAAAGACACTTTTCGTTACTTAGGATCAATGCTTCAAAAGGAGGGAGACATCGATGAGGATGTCAGTCATAGAATTAAAGCCGGATGGTTGAAGTGGCGACAAGCTGCGGGTGTCTTATGCGACCACCGGGTGCCACGCAAACTAAAAGGCAAATTCTACAGGACAGCAATCCGGCCGGCTATGTTGTATGGAGCAGAATGTTGGCCCACTAAAAGACGACATGTCCAACAACTAAGTGTGGCAGAGATGCGTATGTTGCGCTGGATATGTGGCCACACAAGGAGAGATCGAGTCCGGAATGATGATATACGAGAGAGAGTAGGAGTGGCGCCAATTGAGGAGAAGCTTATGCAACAT…
>novel.98
TCCAGATGGAGACGAAACACCACACGGCGGGGAAGAAAAAGAGGGATCAGATCTCAGACGCCGGCGTCCGTCTCCGCCAAGCTGCATCGCCTCAAACGCTTTGTCCCGGCCATCGCGCCGGCCATGGCCGCCATGTCGAAGAAGGCGACTCTCCATCCCTTTCGAGTTCCGAGCTCATTCTCCCCTCCGCCCCTAGCCTCACGCCACGTCCCGCGGACCGTACTATAGCCTCCACAGCCGTGGTCGCTCGGCCACACGTATCGGTCGCTTCGCATGCCATCGCTGCGGCGACAGTCGTGATACCTGCCTTCGTCAGCAACACGTCCCAACCCGACTAAGCGTCCCGGGCCACCGCGATACTTCATTTCCGAAATCGCTGCGGCGGCAGCAGTTATGCAT…
>novel.452
CCCAGCTACCGTCCGTGCGCGAGAGAGAGGGGGAGAGCTTGTGCCAGGGAGAAAAAGAAAGCAACACCGCCACGATGAATTCACGCCATCGCTGCTTGCTCGCCATCGATTGGTCAACCAAGAGATTCGCTAAGAACCGGAGGTCCTTCCCGTGCTCAAGCGGTGCGCAAGGTGGACTCATCCTTGGCTAGTTGCTCGCTGGTGAGGTGTGGGCATCATGGACCGCATATCGTCGTGGACAGACATCTCCATGACTCTCGGAGCCGGCGAGCAAATGACCAAGGAGCTCGAGGCACCGCAGGTTAAAGATTATGAGTAGGAGCTCGTAGAAGTTATCTCAACTCAAGAGGACTATTGCGCGTGGATAGGCGCCTGAAGTACTGGTTTAGTTCTACTGAA…
>novel.99
GGTAAAACAGGCTTCGCTCGTATAGACAGAGAGGCGAGTGCTTCACCTAAATGGAGACAAGACACGCTTAAAGTCATCCAAATAGACAAGCTCACACGTCTTGTCATCTTCAACTCGGATTTAATAAGCCAGAGACGTCACCATTAGCGGCCGTCACCGCAGACATTTTCAGGCTCTTGCGCAATGCAAGCTCACGCTCAACACCATCACCTCAACATGGCCCGCGAGGCCTTCGAGAACACTGCGGGTGCCGCCGACCACATCGCCGCGGGGGACTCCGGGACGCCGCCGCAATCGCGTCCGCGCACACCGTAGAGCTCTACGACCTCTAGGTCCTCGCCGCCGGCAACGTCACCACAAGAACGAGAGGTGGATGTGAAAGGGAAATATGTTTTTTAG…
>novel.100
CTCCTCCTCACAATCCTCTTCGCCGCCTGGCTCGCAGTCTGCCGGGGATTCAGCTGCATTGGTCGGTAAATAGCTACACAACCTCCAAGGTACGTACGTAAATCACTAAATCAAATCCATGGCCTTTCTTCCACTTCTGTTCCATGATTTGGATCATTCCAGGGTTCACACTGACGCTCTCTCTCTCTCACACAACACCAAAAAAAAATTGACTGCTTGCTAGAGACTGGGGATCCATGTATTCTGTTCACTAGTCTTCACCAATCCTTCCAACCTAGGACAGATCTTACGAAATTCGGATTCTCACTACGATGGTTTTCACTCGGGATCCTACAATCATTATCGCCATCTTGACAAATATGTCTCCTTTTGAATCTTGACCAAGCAATGAGAGCTATG…
>novel.453
GTGCAAAGAACTAGGGTTTTAGCGGCGACGGTTCCACTTGACATGAACGCGAGCGACCTTCGCACCGGCCACCTCCACCCATGCTATTGAGCCCCACTCTTCGACCCAAACCACCACACTGCCCAGATTCAGATCCACCCAGCGCAGCGCCGTTGTGACTACTGGATCTCACCGTGGTTCTCACCACCGTCAGCAAGCCCACCTCCGAGCTCTCCTACTAGCGGAAGGTGCTTCGCACCACTGAGCAAGTTGGGTAGTGCTCGTTGGCCTCACCGCCGACGAATGTGTCCTATCGCGCTTCCTCTACAACGAGTGCATCAACCACTCCTTTGTCTATGAGGCACCGCTCCCCGTCTCCATGTTTGCGCTTAGGCTCATTGATAAGGCGCAGGAACCGAG…
>novel.101
GTCGCATCTGGAATCTTCTTCCTCCTCGGCAATGGCTAACGATGGTGGAGGTGCGCCACCGTCCTAGGGTCGTTACAACCGGCCAGGCGGCCACTCCATCTTCCAGTCATGGACAGCACCTCCCAGCCATCTCCCTTCCCCATCCGACGCCCTGCTCCATGGGCACCTCCTCCCTCCGGCCACCTGCTAGCGAGCGCCCCTTCCCTTTCCAGTTTGGTCACGGACACACAGGTCCGACCCTCCTCTGCTCTCTGCTCCCTTGGACCCTCGATGCCCCTGCTCCACTCCGGTCGTCGGCGCCCAGAAGCCATGGACGAGCCTCCGGCGTGCATCGAGCTCCCCGCGGTCTGGCTCCCCTTCCTTACTGCGAGCCAGCGACTCCTCTAGGCCGGTCTTCAT…
>novel.102
CCGCCACCCCCTTTTCTCCCCCTTGGCTGGACGCCCCCTCCCCCTATGGCAGCCATCATCCATTGCTTCCTCCCCCAAGATCTCCCCCTACGCAGCAAGGATCGAGAAAAGGAGGGGCACGTTGAATTGAAGAGGAAGAGAGGATCAAGGAGATGTTCTTCCCCATCTCTTCTTGAAGATTTCTTGGGGAAACCCTAGGTGGCTACACTCCAGATCATGTCTAGTACATTTCTTCTTCTTCGATGAAGGTGCTTGTTGCTCATCAAGGGGAGTGGGAAGTAGCAGCACATCCACCTTCACTCTCATAATAATGCTGCCCAGACACAGCCATGATTTAATTAGAAACTTCTTGTCAAAGGATGTTTGTTTTTAACTAGTCGTGCGCTCTGATTAATTCAG…
>novel.103
CTCCACACTCGATCCCCAGCAGAAAAAAATCCCATCGCTGTTCTCATCCTTTCCCAGTCGCCGTCCTAGGCCTTGATTTTTTTTCCTGTGCAGTGCTCACTCCCAAGAGCTCCCACGTATGCCACTATCTACACCAGCTTTTCAACCGCTAACCGCTGGGTCTCTGCCTTTGTGCGCGCTCGGCATTCTGCGCAGTAGCGTCCTTCGCTCAGCCGACGATGGCTACCTCGCCGTTGTCCTCCACCACTGGGCGTCCCCTCGCTGCCGGTCTGTTACACCGTTCCTTGCGCCCTGCTCTGACCAGGCTCGCCCAAGTCGTGACCTCGCCGAATCGCGCCTCTGCTTGACGCCGGTGATGGCCGCCGTTGGTCCCTGCGTCCTTCCCCGGTCGTCTCACCT…
>novel.454
CGAGCTGCTATTGCCTTCCGTCGATCTGCTGCTCAGCACCCCTGAGGCAAGCTGAGCCTTAGGTTAATTGTGCGTGTGCTCGTTGGCGACTGTTGGAATAGAGCTGATTCTAGAGGAGACCAGCCAGAGCTCGCCGACCAGGAGCCCGACGTCGAGGAGGAGTACGCAAGTGAAGATTGCAACCTCGCTGACGGAGAGTACGTGCTCATCCCTGAGCAAGAAGCTGTCCACAAGAAGGATCAGGAGCCAGCTCCCGAGCCTGCCATCGAGGATCTCCCCGCAGCCCCAACAATTGAAGGTACGCTTCAGGATATGGTTGATGGTGTGACTTGGCCTACCACCCTGCCACCGGGTTGGACGGTCGAGTGGGATGCTGCTCCAGTAGGAGAGGAGCAGGAG…
>novel.455
CCTCCCCTCTAGTTCAGCGCAGGAGCACCCTCTTCTCCCATGGCACCGTCTCCTCGCTGCTTGGCCCCCTCCATAGATGAACCAGCCACGCAAGCGGCCCCTATGGTTTTTCTGCAGCTCTCTGTTGTTCACGTGATGGCTGGAGGTAGAAGAAGACCTCCTGTGAGTCTATGACAAGTGGGCCCAAGGCGAGATGACCGAGAGATGATAATCGTGCAAGTGATGTGGTGCCAACCACAAGATGCAGTTGGTGGACGACCCAAAGAACGATGGACTTAACCAGTGGATGCTCGCCAAGCGAGTGTCATCTAACAAACACTATCAAGTGTTGAATTCCAGGCAAGCCCCGGTTTTATGCATAACTGTTATATATGCTATTTTACTGCGCTTAATGTTTGT…
>novel.104
CTCGTCTTGATCGGTAGGAGGTTACAAGTTGGTGCAAGCCGATAGATTCGGGGAAGTTAGTTGGGATTCAGTCTGATCCGAGCTTCACCATGGTATAAAACGGTGGTCGGGGCCCTTGCCTCATTAGCATAGCCTGCTATAGGGAGCCAGAAGCCAACAAAATATGAAGCCAGAGCGCGCGAGAGAGAAGCATCGAGGAAAATTGACGGATTATATTTTGTGGGGCGTGCTCGAGGTCTATCTTGGGATGAGGGAGTATCAGACCACCTGGGTGTTGCTCGTCGGCTCCTGTCATCGAAGACCAGCCTCTTCACGGCATCTTTGCCGGTAAGACATATGCTTAGTAAATCGATGTATACTCCTCGTTCTGTACTCGTATTAGTTCCAATATCCGAGCTC…
>novel.105
CCGGGAGGTCTGCTCGGTAAAGGTGGCGGCACCAATCTACCTAGACTGGTCCGACAAGCCCATCACCTTCGACCAAGGCGACCACCCCGACTGCGTGCCGAGCCTAGGAAAGTACCCGCTCGTCGTCGACCCCGTCATCGGCAACGCCAGGCTCACCAAGGTCCTCATGGACGGAGGCATCAGCCTCAACATCATCTACGCCGAGACCCTCGGGCTCTTGAAGATCGATCTGTCCACGATCCGGGCCGGTGCGGCACCCTTTCACGGGATCGTCCTCGGAAAGCGTGTCCTGCCCCTCGGACAACTCGATCTGCTCGTCTGCTTCGGAACTCCC
>novel.106
GGCAAACCCTCCGGGACTTTGGCTAAAATCTGAGCAAAGTCCCACTCCTATGTGACAATGAGAGTGCAATCCGCATGGCAGATAATCCTGTTGAACACAGCCGCACTAAGCACATAGACATCTGGCATCACTTTTTGAGAGACCACCAGCAAAAGGGAGATATCGAAGTGTTCTATATTTGCACCGAGAACCAGCTAGCCGATATCTTTACCAAGCCTTTAGATGAGAAAACCTTTTGTAGGCTGCGTAGTGAGCTAAATGTCTTAGATTCGCGTAACTTGGATTGATTTATAGCAT
>novel.107
GATTGACTGGGCCAACCCTAGGGGTGGCTATATAGGGTATATACATGGGCCACATGGGCTTAGCCTCATGGGCCTAATCCACATACTCTAACACCCCCCCGCAGTCTGAACTTCCGTCGCAGCGGAGTATACAGACTGGACTCGAAAAGAAGAAGTACATCACACACAACAGGATCCCCCCACAGACTCAACTAGCCACTACTGATGTTGAGGCTGGAGCGAAACTCGACGAAGGTCGATGACGGAAGACCCTTGGTGAAGATGTCGGCAAACTGGGAGGTGGTCGGGACGTGGAGTACCCGAACAGCACCGGCGGCGACATAATCGCGAACGAAGTGTAGATCGATCTCTACATGTTTGGTCCGCTGGTGCTGCACTGGGTTGGTGGAGAGGTAGACC…
>novel.456
CCTCAGCGTCGGTGAGTACTGCCGCAAGATGAAGGCCATGGCGGACTCACTTGGTGATCTGGGTTGTCCTGTGGAGGACCGCATGCTCGTCCTCAACGTCCTCCGTGGCCTCAGCGATCGCTACACCCACCTCCGGTCGTTGGTCATGCGCCAGCGTCCCTTCCCTACCTTCCTCCAGGTCCGCGACGACCTTGCCCTGGAGGAGATCACTCTGGGTGCCCAGGCTGCATCGCTTTCCGGCCCGGGGTCCTCGTCCTCCTCGACGGCCCTTGCGGCTATCACCCCGACCCGTCCACCTCCTCTGTCCCACTCTT
>novel.457
GGGGCTTCCGCGTTGCAAACATCGAGAACAGTATCGCCACATGGGAGAGCTGAGAGATGGAGTGTTGCGGCCACCATTGATCCGACCTCGCGCCACCGATAAGCAACCAGAGAGCGCCTGAGGTGAACCACGAGGGAGCTTTGCCCACTATCGAATGCACTATTGGTTCGTGGGCGGCAGTTCATGGACCGAATTCGTCGCCAGGGTGCGCGCAACGGGGCGGGCGGCACTGCATCGTCGATCGGCCGCGTCTTCGTCCCCTCGGCAGTGAAGTCACGAGGATTTGAAGAATCATCCTGGTACCTGGAATCTCAAGTGCCAGGAGAAGTACAGGTGGTTCAAGAGGAGCCACACAACGAGGAGTTTGACTTGATCTAGGTGGTGTCTCCCAGTTGACTT…
>novel.108
GATTTTCCGCGGTGGGGAAATATCAAGAATACCCCTGGCATCCGCAGCCCTAACAAATCAACCCCGCTTCGTCTTCCCCTCCTCCTTCCCTTCTTCCCCTCCCTTCCCGGCCGCCGCGGTGCGCGCCCGCCTCCTTCCGTCCGGAGGCAACTACTCGCTTCTCTCTACTCTCGGGGAAGCCTGAGCTGATTCCTCCTCGTGCTCTCTCGTGGGAAGCATGGCGGATGGGGGTATTGTGGTAGCCATTTGCCAATATGGTGGAGAATTCACTTCTGGCCCCAATGGTAATTTGACATACAAAGGAGGCGAGGCGCATGCTGTTGATGTTACTCGTGACATGCCACTGGAGAACTTCAAGGATGAGGTGTCCAAGGTGTTCCATGTTGACGTCACTGACAT…
>novel.458
CCGGTATTCTCCAAGGGTAATTTTCTTATACCTGACGTTATCAATGTGTAGTGTGGTCCTGGATTTATGATGGTCGTAGCAACCATGTTGTGACATTGCAGCAAGGTACACTGTGAGATCGCATGCTATGTGACGGTGCGGGGTGAGAAGGCAATGCAGCTGCTGGAGAGTGGCTTGAAGGTGAAGGAGAACGAGCTGCTGAGGAGGAACTTCAGTGACACTGGTTGCTTTGGATTTGGTATCCAAGAGCACATTGATCTTGGCATCAATGACACGACCTTGACAGTCAAGATGCTCTTTCAGGAGATGGTCCCAGTTACTTTACATGGTTCTGTTGGACACAACGAAGCCATCCAGATATGCTATTAAAAATCCTGCTAGTCATTATGGCTTTAAACT…
>novel.459
CTAGGGATGAAAGTAGGATGGGAAAATCCCGTACCGACCGTTATCGTATAACCGATTTTGTTAGTTTTATCCCGATCGATTTCGAACCCGAGGTAAAAAACGAAAACGGAACGGAAACGGGATATACAAAACGGTAAACGGAAACGGAAACGGTAGAGCTAGTTTCCCGACCGTTTCACCGGGATCCCTTTTTTAATCGGGATGCTCCCGTTTCGTTACCGTATTTTCTAATTCGGGATCACTGCAATATGGC
>novel.460
CGTGCCCTCCCTGATATTTTCACTGTGCCGCCGCTCCCTGGACTTCTCTCCCTCCCCTTTTCCCTGTTGCGCGCATCGGATCCCAGCTTGTGGAGCTCCCTTCCGCTCGCAGCTTCCTCTGCCGGCACCCAAGCTTCTAGTCCTTCAATCTGCGTCGCGCCCCTCTCTGCTCGCCCTCCCCAGCCATGGACCTTCCTGCGCGCGCGCTCCTCTGCTCTTGCGCGCTCCCAATTTTCCATGGCGCTCGGTCGCGCAAAGCCTTCATCGGCCATGAGGCCTCATCGTCGATGTCCTTGCTTCCCTGCATCTCGGTCATGATCTCCATCGGGCGTTCTGTTTTCGTGTGACATGGGGAGCGAGTCTTTGTCGGTGGCGAGGTTGTTGGGTGTGTGATTTATG…
>novel.461
GCCGTCTTCATCCTTTCTGCAGCCGCAGGCATCCGAGCCCCTGGCTTCCCATGGCACTCGCCCCTCCCTGCTCGCTCTCTAGCTCGGTCTCCAGCTCCCTCCTCTCCCTCCATCTCCCTCACAGCCGCGCCCTGCTCGCCCTTGCTTCTCCCTCCCTCTGCCCGTTTCCATGGCCGTCGCCCTGCCCTGCCTTCCACTGCCGCGCCGCGTGCTCTGCTCTCTGCGCGCCGCGGTCGCCTAGCTCGCGAAGGCCGCCGAGTCCGACCCCGCCGTGAGCTCACCCTGGGTGCTTGGCCGCTCTTCATCGCACTTGCTCACTGGACACCGGCTCCTTGCTCGGCCTCTGCTCCTCTCTACGCGCGTCTCCCTGCGCACGCGCCGCCGTCGAGCTTCCTGCTC…
>novel.462
CTTTCCGCCTACAACAGAGCGTCATTCCTTCCCCAATCTATTCGCCACCCCGCATCTGCAGCCTTATCCCCTGCAAATTTGCGTGTAGCAAGGTTCCCACTCGCGCACGCGCATCACTGTGGTTTCCTGCGTTGATTCCCACCGTCGCGTGCTCGTTTTCTTTGTGGAGCCATGGTAGGATGCGGCAGCGGGAGAGCCGTCTTCGTTGGTGATGGAGGTTGCGGCAGCAGACTCGAGCAAATTCATCCGTTAAGGCCAGTTGCTTCGTATGGTCGGGATATGGTGACCGGCGGCACACGTTTCCCCACGTTCCCCGCGACGGAGTCGATATGCGAGGTGGAGGTGCACCCCAGCCACCGATGTCAGCTTGTTCCAGAAATTTGAACCAAGACCCCTGTT…
>novel.109
CTAGTGTTTTCCGTAGAAAATAGTACAACGTCTCGCCGCTAGGTGTTTAATTCACCGTCGTGTAGCCTTATTTAGGTTTGTGATATTCTTGTTTATATGCATTCATGTGCATTATGCAAATCATTTAGGTACGTTGATTAACCACGAGATGCGGAGAACTTGAGTCAAGTCGACCCCAAGCGTGGGCTAATCCGTAGGATGAAGCTGATGGACCAACCTGAAGATGGTTAAATCAAGCAAGTGCTCGATCGAGGGATACTCGTCAAGTGGTCGTCGCCTAACAACACTAACCTAGTGTTACCCAGGCAAGCCCCGGTGCATGCAACCCCTTTCCT
>novel.110
TTAAAAAGCTGTAGGTTAGCTAGATATCGTGGTGAACTTCGGGCTACATCTTCAAAGGCTGCTACTGATGAAGTGGTGCTTGCAAAAACAACTCAACAAACTGCAGACCAAGAAGTGGGTGCTACAATTTCAGCAACCCGTATAACAACACAATATCAGCAGGAACAGCTGACTGTCAGCCATGAAACGCTGACTACACTTTCAGCAGGAACTCCACCACGCATGAAAGGATGGCTAGTTAAAAAATCACCCCCAAGAAGAAGAAAGTGTGAAGTATTTGTGTTTTGTGTGTGAACTGAAATCTGGGAACTATGTATCTGTGGTTTGTGTCTGTGTACTGAAATCTGGGAACTGAAACTATGTATGTGTGGTTTCTGTGTGTGAACTGGAACTGAGTCA…
>novel.111
ATTTCCCCGTTTTTCTCAGCCGTGCGCCTCTCGCCTGAAACCTAGCCAGATTCCTCGTCCCTTCTGTTCACCGGCCAGGCGGAGGACTGATCCGTCGTCCATTGTTGCGCTGCCGTCGAACTCCCCGCCGGCGAGCGCTTTCCTGTGAGGGCGCCGCCGTCGGTGAGATCCTCGGCGGTGCTTCTGCACTTGCAAGGAGGTACGGCGTCGGCCTGAGGGTTGCGAACTGTGAACTACCGACGGCAAGACCACGGTACAAGTCATATAGTTCCATAACTCTATGCCATGCTTTTGGAGTATCTGGAGCGATACAGCACTTGGCAGGAATGATCGAATGAGACTCGAAGGTTAATAAAGATGTTGATGCCCCCATATTTCAGGTTGCAGATTACGGAGTGG…
>novel.112
GTTTTTCTCAGCCGTGCGCCTCTCGCCTGAAACCTAGCCAGATTCCTCGTCCCTTCTGTTCACCGGCCAGGCGGAGGACTGATCCGTCGTCCATTGTTGCGCTGCCGTCGAACTCCCCGCCGGCGAGCGCTTTCCTGTGAGGGCGCCGCCGTCGGTGAGATCCTCGGCGGTGCTTCTGCACTTGCAAGGAGGTACGGCGTCGGCCTGAGGGTTGCGAACTGTGAACTACCGACGGCAAGACCACGGTACAAGTCATATAGTTCCATAACTCTATGCCATGCTTTTGGAGTATCTGGAGCGATACAGCACTTGGCAGGAATGATCGAATGAGACTCGAAGGTTAATAAAGATGTTGATGCCCCCATATTTCAGGTTGCAGATTACGGAGTGGTTGCTGAT…
>novel.113
TTTTATTTATCAATTTTAGATCTTGTTTAGATTCTTATGGTGTCAAAATATTTCTACGTTGTTTCAGGATCTTCTGTTTTTGGCTTGTAGTCATCTAGATAACAGAACTACAATGACTAGAGTGTCCAGAATGGATTTTGGAGATTTTGATATCTAACCATGAGGATGTGGAGGCAACAATTCATTGTGCGGAGTGACTCTCAATGGTTGGACGATCTTGCACTGGAGGCCAAAGGATCAGGTGGTCCCTTCACTCTTAAAAAGCTGTAGGTTAGCTAGATATCGTGGTGAACTTCGGGCTACATCTTCAAAGGCTGCTACTGATGAAGTGGTGCTTGCAAAAACAACTCAACAAACTGCAGACCAAGAAGTGGGTGCTACAATTTCAGCAACCCGTAT…
>novel.463
CACAAAACACAAATACTTCACACTTTCTTCTTCTTGGGGGTGATTTTTTAACTAGCCATCCTTTCATGCGTGGTGGAGTTCCTGCTGAAAGTGTAGTCAGCGTTTCATGGCTGACAGTCAGCTGTTCCTGCTGATATTGTGTTGTTATACGGGTTGCTGAAATTGTAGCACCCACTTCTTGGTCTGCAGTTTGTTGAGTTGTTTTTGCAAGCACCACTTCATCAGTAGCAGCCTTTGAAGATGTAGCCCGAAGTTCACCACGATATCTAGCTAACCTACAGCTTTTTAAGAGTGAAGGGACCACCTGATCCTTTGGCCTCCAGTGCAAGATCGTCCAACCATTGAGAGTCACTCCACACAATGAATTGTTGCCTCCACATCCTCATGGTTAGATATCAA…
>novel.464
CTGTTGGTCATTGCTCCATCGCCTAGTCGAAGAAGATCCCCTTGTCCATCTTGTGCCACCACGAGCGAGCGTTGTCGCAGATGCAAGATAAAGAAGATCGCCACTGAGAGATAGGGTGTGACGATTTCGACTTGCGCCTATGCTGCACCCTCGGATACAGCAAGTCATCTGGGAGATAGAGAAGGAGCTGAGAAAAGGAGAAAGGAAGGTAGAAGATGACCACACATGGATCTCATATATTACGTCTATTTACTCTGTAATTTTTTATGTGACCGTAATCTAACCAATCAGATCACGTCATGTCACCTATGTCTATGCAACCATACTAATTTATTAAACAAGTGATATATTTTGTGTTAGATGTCCGATTTGTTCCATTCAAATTGTGTTATGTTTATA…
>novel.114
GTTAGCTGAATACCGCTAACGACGTTAAAGTCAGGCTCACAGACGGCCTGTATGACCCTTGCCTCTGCCTTTCCCTTTTCTCCTCCTATCCCTAACGCAGCCGCCGCCGCCGCTCGGCTCTCCCTTGCCAATGCACACATGCACTCGCCGCCGCCGCTCGACTCTCCCCTCCCAATGGCACCCCGTCGCTCACCATCAAATGTTTCCTCCCCTACAAGTGCAAGATCGCCAATGAGGTGGTATAGCCATCCGCCACACCTGCCACTGTCCCTTTGCCATTTCTGGTCCTAGATCTGTGTTACCTGCATTTTTCTTTGCCACGGGATCGGGATGGTGGAGGAGCAGCTGGTGGGGATTAGCATCTTGCTTCAGATATCTATTCTCGTGCTCTCGTTCATG…
>novel.465
AGATTGTAATCTTGCCGATGGAGAGTACGTGCTCATCCCCGAGCAAGGACCTGTCCAAGAGGAGGACCAGGAGCAGGCTTCAGAAGCTGCTATTGAGGATCTCCCCGCAGCCCCAGCAATTGAAGGTACCATGCAGGATTTGGTTGATGGTGTGACTTGGCCTACCACCCTGCCACCGGGTTGGACGGTCGAGTGGGATGTGGCTCCGGCAGGAGAGGAGCATGAG
>novel.466
CGAGTGGGCCACCCAGGACCGCGTCTTCTTCAACCGTCCACGGAATTTGCGAGCAGCTCCGTGCCCGCCCCAAATCACGCGCCCCAACTACCGATCTCCTCTGGCCATGGTTCGGGGGTTCGGCCATATAAATGCGGCGCTTCCTTTACCATAGCTCACCAGGTCAGGAACCCCCTTCTTGTATCGCAACACCACCACCGTCTGGGCGCTGTGCTGTGTGCGCAGCCGCCACCGTCGATCCGCGCTTGGGGTGACCATCCGGCTGGGGCGTGCCATCTAGAAGCCCGGCGGGATCATCAGGAGCAGGTTCATCAGAGTCGTGGGCCGGGGAAGCCCACGGAATTTGTCGCCAGCGCCGTTGGTACACTGAATCGTAGCAGTGAGGTCACGAGGATTTGA…
>novel.467
TCGACACAGAGAGAAAGGGAGAGAGTTTGCTGGCTGCCGCCGAGAGTGCACGCCTTTCCCCCCATCGACGTCGAAGCAGAAAGCGTCACCTGCTTCCGTGGTTGCCGGTGCGTATTTCGTCTGGGCGGAGGTTAGCTTGGGGTGAGCGCAGTTCGTCGCCGGCGTTCGTGGTCGCCGCCGACCCAACCTTCTCTGCTCTGGTGTGGTGCTCAACTGGGGGCGCGTGGGTAGCCTACGTTGGCGACGAAGCCATTCCTCGTTCGTGTGCTGCTGGGTTGCCTCTGCCGCGGCCCATCCGCCCCGAGAGGAAGGGAGCGATCGCTTCGCCGTGATTGGTCCGCAGCCGCCGTCGGCTTCCCCTCATCGCATTTCTGAAGAGCCCGTGACTGAGGATCCTGGT
>novel.115
CCTGCACTCCTATCCCCAGCCGACCTCCCCTGAGATTTTTCCTTCACGCACCGCCTCTGATTCCTTTAATTACGCGCTATCCTTCTTCTCCACAGCGCCGCAGCTCCCAGCTTCTCCCTCGGCTCGCCCAAGCTCCTTCTTCCTCCTCCAACTCGGCGCCTCGATCTCTCTCCTCCCTCCACCTCTCTCCAGCCGCGCGTCTCCCTGCTCTCTGCGTTCTTCTTCCTCCCTGGCTCCTACTCACCCAACGACGCCGTCGGCCGGATCTCCTCTGCTCTCTCTGCTCGCCCTGGCCCGCCGTGCTCTGCTCGTCACGGCCGCGTGAGCGGCGAGCTCTCTGCCGCGGCTTCCTTCCTCTTCCGCTCCAGCCTTCTCCTTTCTCTCTTCTCTAGCCCTGTT…
>novel.468
GACAATGTCGAGGAACCAATCCTAACCACATGTTTGGCGGTGACGACATGATACGAAAAGATAAAAGAATGGTAAGTTTGATCTTTCTATGTCGATCAACAAATAATATGATTGCTTATGAATGTTTTTTGTTTATACAGGAAGCTACGAGTGGCCAAAAGCCTAGTGACATTGAGGTGTACCAGGAGGGCCACAAAGGACCAGACCCGAACAACCCTGACCAGCTCTGCAGCCAGACAGCCACGGATCGCTTGGTGAGTTTTGGCTCAAAAGTTCAAACGTTCAAAGTATATATATTCCTGCATTTGTAAGGTTGTGAATGATGTATAAGCGGCATATGGGGAGGAGATGGTTCGTCGCCATGGCCCTGACTACGACTGGCGCCATGAACCGGTGGAT…
>novel.116
CATCCCCAAAACCCCACGAGGAATCCCGTAAATTCGTCCTGTTTCCCCGCAGATCGCACCATCCGCGCGCATTTCCGTCCAATTCGACCCGGTTACTTGGCTTCTTTGATTGGGGAGGGGAGATGGGGGAGGGGGTGAAGGAGATGCTGGCTCCGCCGATCCAGCTGGCCGACGAGGTCGCCAAGCAGTGTGCTGCCGCGCGGAGCTTCCGTGCCGAGTGCGCAGAACTTAAGGCCCGCGCGGACAAGCTGGCGGCGCTGCTGCGGCAGGCGGCGCGGGCGCAGGAACTCTACGACCGCCCCGCCGCCCGCATCTTGGCCGGCGCCACCCAGGCACTGTCCAGAGCCTCCACCCTCGCCACGCGGTGCGCTCGGGGGCACCCGCGCCTGCGCAGCCTCT…
>novel.117
GTGTGGGCATAGAGAGGCGGGGAAGGCAAAGCACCTCCGATGCGAGTGGGATTGAGCAAATTGAGCCACAGCCGTGGAACCACATCAATTGCAAAGTTCTATCCCCTTGCAAACACTCCAGGAGGTTAGATAGGCCACGTATAACGTATGTGAGGTCTTGGCAGGGGAAAGGATGTATCGGATACAAGGAATTCATCACCGGAGTATCCCCTACACGGCGGAGCCGCGCTGTGTCATGTCGTGAATCGGCTCGACCACAACATGTCAACATCGTTACCGATCAAGAACAAGTACTGCAAGATGAGGAGCATGAAGGATGTTACGATGAGTTCGGAGAGGTCTAGGCTGTCGTCTCCTAGTTAACTATGGTTACGGAGGATTGTTGTCATGATATGATGT…
>novel.469
GTTGGTGCAAGCCGATAGATTCGGGGGAGTTAGTTGGGATTCAGTCTAATCCGAGCTTCACCAGAGTATAAAAACGATGGTCGAGGCCCTTGCCCCATTACCACAGCCTGCCATCGGGAGCCAGAAGCCAAAAAAAATGAAGCCAGAGCGCGAGAGAGAAGCATCGAGAAAAATTGCCCGACTTCATGGGACGTGCTCGAGGTCTATCTTGGGATGAGGGAGTATCAGACCTAGGAGTTGCTCGTCAGCTCCTGTAATCGAAGACCGGCCTCGTCACGGCATCTTTGCCGCGGTGAGGTCACGAGAATCCGAAGACCAACTTGGTACTTGAGAATCTCGAGTCTAAGGCAAGTTGTGCCCTTGATTACTCCTTTTTACCTAATAATGTTCGTTGTTAAC…
>novel.118
TTCCTTGCGGTGCCCTCTCCAGCCGAGCTCATCTCCTTCTCTCCATCTCCCAGCACGCCGCGCCTCCAGCTCCTCCCTCTTCCTCTGCCAGTGCTCTCTCTCTCTCTCTCTCTGATACCTAGCTCGATCGCTGCTCCCATGGCGCGACTGCTTCCATGCCGCACCGTCCCTCGCGCCCGGCTTCAGCTCGTCGGTCATCCCTGTTCCCTGACTTGCCGGATCTCGCGCGCCCATCTCCTCAGCTCCTCCCTGCGCGCGCCCTGGCCCTGCTCGGATTCCTCCTTCTCGGTCGTCTCCAGCTCGCCATTCCCCCTTCCCAGCCATGGTGGTTGGTCGCCGCTGCTCAGCTTCTCTGGTGCTTGCTCCGACCGTGGGCGCTATCGCGCCGTTGACCCTGCC…
>novel.119
TTTTTGCTTCTCCAATCCTTATCTTCTTCACTAGATATTTCCTGGCGTCGTTCTCATCCCCCCGCTCACGATGTTGTTTCTCATCCCCTCTCCCTCATCCGCTCACGATGTTTGCCTTAGTGCTCCTCGATGTTGTTCCTCATCATGGCTCAAGCCCGCGCCTCCGAAGCCCAGCACCGGTTCCTACGCATGCGTGCCTTGCCGGTCGCCGACTCCAACCTCGCCGTGAGCCAGCTCTGGTCTCCGCTTGACCTCGCCCTGCAGCTCGGTTCCTGGTCGTAGCCGTCTTGGACTGCGTCGTCGCCCAAATCCAAAAACGACCTCCCCAACGCCCTGGCGGTGAGCTCCCAGTCCTCTGCTCACCGGCGCCATGGACAGCTCGTGGTCGCTGCGTTGCCT…
>novel.120
CCGCTCCAGCCCGTGTCTTCCCCAGCCGCGTGCACAGGACCACGCCCTCCCTGCTCCATCTTCCCATCGCTCGCTCCTCAAGTTCCTAGCGCCCAGCTGAATTCCCCTGCGCGCGCCCTATCTTCCACCATGTGCCCTGCTCGCCCATGGCGCCAGCCACAGCTCGGAGCTCCCTCTGCATCCCCAGGCCTGCGCCTGCTGCTTGCCCCAGCTTGGAGCTCGCTCGACCTCCAGCTCCGGCGCCCGGCTGAGCTCCCTGGCTGCCGCGCCCTGCTCTCTTTTGCTGCTCACCGGTGCTCCAGCTCGCGGCGCCCCTGCTTTTCTCTCTCCTCCTCTACTCCCGCCATGGCGCGCGTCTCTGCTCCCTCCCCCACGGCGTGCCCCTCAAGCTCGTCCAGG…
>novel.470
CTCCTTGTGGTCAAATCCTTATCACCAGCTATGGCCGTCAAAACACCCCTGCCCTCTCCATCTCGGCTCCTGGGCATCAGCCCCCACGCCAGAAGCTAGGGCACCGTCCCCTTGATGTTTCCCATGGTGCCTCTCCTGTATTTCTCTGGCCGTCAGCTACGGCGCTCGTCGTAGGCGCTGCCTGCCGTGCCCCTGTCCAGTTCTCCACGTCGTCACTGAGCTCGCCCCTGCCCAAGTCCGGTCGCCTCTGTTCCCTCCTCTCTGTGCGTCTGGTGGCAAGTCACCGTCGACCCTGCCATGGTGCTGGTTGCCGCAGCACCTGCGTCCTTGCTTCGCCAGTCCGCCTAGGTCCGACCATGGAGCTCGCCCAACTCCCTAGTCACCTCTGCTCGCCACTCT…
>novel.121
CTTCCCCTCTCCTATTACTGTAGCATTTGTAGGGCTACAATTCGCCCCCTTCCCGCACAACGCATCCCCCTTCCTCCTCCCCGTCGATGGTGTTGTCTTCTCTCTCACCCTAGGACAAGGGAGACACTATCGCTCCTCTGCCAACGATGTCGAGTGCTCCCCCACACGTACGGAGTTGTTCCAAAGACTCCTGTACTTCCCCTGCAAGCCTCGGCGGTGACCATCATCGATCTATGGACCTCGGTGAGTGGAGGTCACGGATCTACTCCACCGGTGTCGACGAGGTTTGTTTCCCCGTCCTGGAGAAGCGACGACGCAATAGATCTTCGTGCACTGCAGAGTCGTCTCCCCCAAGCCGCAAAGGAATCACTCCACTCCATCCTCGTTCTTTGAATCGAT…
>novel.471
ATCACTCCTTTGGAAACCTCTAGTCCTCACGCTAGCTCTCTGGAAGTCCAAAACGCTCGGCTCTCAATACTCCTTCCTCCGCGTCATCTCCCTCTCCTCCTCCCCAACGCTGGTGCAGCAGCTGCCAAACACCCGGTAAAGTCTGGACATCGATCGAGCCCTTCTCTTGCTATGCGCTTGGTGTCCTCAGTGCTTGCCTTGACACTCGCACGCGTAGCTCCTTCCATCAGGCAAGCTCGGTGGCTAGTTCCTCCATCAGCTCGGCACTGCCCTCAGGTGCTCGCGGTAAACTCCTTCACGCCGTGGCGGCTCCCTGGGCGTCGTTCCCCAGCCACCTCGCCGGTGTTCTCGCCTTGGCTGTGCTCGTCGAGTCCTCTGCCGATGTTTTCAATCAGCCAC…
>novel.472
TTTTTGTTGAAGTTGCTGGCCGCTCAGCCTTATCTAGCGCGCAGGCTCTTCTTCAAAAATCCCATACGTACATCTCCCTTCCCTCGCCTTATCTCTCCACCGCTTTCTCTCTTCCATCTGATATGCCGCGTCGCTGTATTCTGGAAAGCAAAAGAAAATCCCACCGCTGTTCTTGTGTTGAAATTCCTGCCGTCTCTTCTTATCTGCTGCTAGGATTTTTACCGTCGTCATTCTCCCAGCTGAGCTCTCTCTCTGCTCTTTCTCGCATCCAGCCATGGCGCCCCTGTTCTTCTCTTTTCCAGTCCGGCCAGCTGAGCGCTCCTTCTCCCACCCATGGAGCTCCCGGCCGTGCAGCTCGCCCAATCCCTAGCCCGACCGGAGCTCCCTACAACTCGAGTT…
>novel.122
ATCACTATTAATAGAACTTGTTTATTAGTCCAAGGTCTACCAAGTCTACAGATTTCATAGACCCAAACCTCCTAGAATAGAAGTTATGGCATCCAAAAGTTGACTACAAAATCTGATTACCATTTCTGTTTTCCTGAACCCATTTTCAGCTTTGTTTAGTTGATTCATCCCCTTTCGACAGAGGCCTTTTGGGGTGCCCAAATCTTTCAAATTTACACAATGTCAAGCCAGGGTCCCTTAATAAACTTTGCTTATGGATACAACCTCTCCAACTTTGCTTAAGACATTCTGGCACAAAGCTACACAGAACAGCCCTTACAAGCCCTCAAAGTGGAGCAGACAGACAGGTATTCAGACTTATACAATTCCAAATCTGAAAATTCAGAATTCAGCCACCTA…
>novel.123
CTGCTCTCTCTCTGCTTCGTCTCCCTCCCGGCGCCCTGCGTCTCCTACGGCGCGCACCCCTCCCCTGCACGCTCCATCTCTCACGCGCTGCCGCCCTAGTTCCTGATCCCTGGCCACCGTGGAGCTTCCCCATCGCCCCTGGCTCGGATCCAGCGCCCGAGCGACCTACCTTCGGCTTCTGCGCGCCGGATTTGGAGCTCCAGCCATGGCGCTTCGCTTCCCCCAGCAGCACTCTCCTCCTCTACTCCAACCATAGCCGCGCCCCTCAGCTCACCCTCCAGCGTCGTGACTTCCAGCGCTCGGCCTCCAGCTCCTACGCGCGCAGGAGCCTTATCCTCCATGCGCCGTCGCCCTCCTCTGGTGTTCGCTCGCCCCGGCCTCTGTTCCTCCAACTCGGCG…
>novel.124
GCATTCCCTACTCCCAGCTGCCCTCCCTGCTTCTCTCTTCCCCGCGGCTTCCATCCTCTACTCGCCATTGCAAGCCGTGCTCCCTCGCTGTGGGATTTCCCTCTGCCCGGCCGAGCTCGCCCCGGACCCTTCCTGCTGCAGCTCACGACCCCCAGCTCCTCTGCTCGCTTGGAGCTCAAGCTTCCTCGCGCCGGTGCCCTGCGTATTCCCCGTCACGTCCATGGCCGCACCCAGCTTGTCTCCCTTGAGCTCGCCCCTGCGCGTGCGTCCTCTTGTGTCGTCCCTACGTCGCGCGCGATCTTTTCTGTGCGTGCCAGCAGCCACGTCTCTCTGGTGTTTCCTCCCTGCGCGCGCGAAATTTCCTTGCTCGCTGGCGCTTGGTCCGTGCTCCACTGTGCC…
>novel.125
GGAGCACGCCCAGCCGAGCGGCTCTTCCCCACGGCGTTGATCTCCCTGCGTTCGCTCGGCCTTGACGCTCCCATGGCGCGTGCCCAGCCACCCCTCCGTTCTCCTCCTCGCCGTGGAGCCCTCCCTGGTGCTCGCCGCGCGCCCAGCTGCCTCTCTCTCCCATGGCCGGCGATGCTCCAGCTCCCTACGCACGCTTCTTCCCTGCGCGCTCCTCCCTGCGGCTCGCCCTCTCTTCCTCCAGCTCGTCCCTGCTCGCCATGGCCACCGCGCCCTGTTTCTCTCTCCCCTGCGCTCAGCTCGTCGAGCTCTCCCTCTCCCTGGTTCCGCGCGAGTGCGTCCCTGGCTCGGACCCAACTCGGCGCCCTCCCATCTCCCTGCGTCTCTCTCTTCTTGAACTCC…
>novel.473
AATCAGGTCGCCGTCTGTCTTTACCAGCGCGCCCAGCCGAGCAGCTCCCTCACGTGTGCTTCTCTCTCTCCCCCATCTCCCTGCTGCCGCTCTCCCTTGGCGCGCCCCTGCTCCCTGTCCCACGTGCGTCCGGTGGCCTGGGCGCGTGCGAGCGGTCTGCCTCGGAGTGGTTCACGGCCAAACGGCAGAGCCAGGGCCCGCCACTGCCCCGAAGTTGCAGCATGCGGCCGAGGTTGCTCGCTGACCCCGAGCTCCAGCCATGAGCATCGACGTCTCCCTATGCTCCTCCCTCAACTCTGACTGCCCCTGTCCCCATGCCAGGCCACGTCGAGCTTGGGACCCTGCTCGCTGTCTTCCTGCTTGCTTCGGTCGCGGCCGTCGTCGAGTCATCGAACTCAT…
>novel.126
CTCAGATTCTTATCGCTTGCTCTTGTGGAGAAGATATTCACGCCGTTGTATTTCATAAATATCCCAGTGGCTGTGCTCATCTCCCTCACGTAAGTCTTCTACGCCTGATTTTTTTTCTCCAGCCGTCTTCATCCTCTCGCAGTCGCTAGCCTCCACACCGCGCTCCTCTGCTCGGCCAACGGCTGCCCAAGTCCGACCAGCCGAGTGCTTCATCTGCCAGCCAAGCCCCCTCCAGCCACCTCCCTCGGCTTCTTCCTTCTCTCCGCACGCGCGAAGCTTCTCTGCAGGTCGCGCCCACCACGCTCCAGCACCCCGCCGCCGGCTTTAGCTCCAGCTCCAGCTCGGTCCTTCCCATGGCGCGCCCCCTTGCTTCTCTCTCCCTCCATCTCTCCTCCAGCG…
>novel.127
CCCGGGGTAAGAGATGTAGCTGATCGGTTTTCATGAAAAAGACTGTTAGACGTGTGATCTTAGGGAAAGTTTCATTATTAATCATCTGATAGTAGTTCAGCTTCAGTGACAAGTGGGTCTGTAACATCATGTTCAGTTCACCGATTCTGAACCTTCCACTTCAAATTCAAGCAATCCCGCGTTCGGAGCATATCCAACACTGAGCATATGTCAAAGAAACAGGTCTGACTTTCCCAACCCCAACAGCTACCTCTTTTGCTCCATTTTCACGCCCATGCATCTAGTACTCCTATAAGAGAGTAGGGTATGCTGAATCGATGTTGGGTTCAATACATCGAAAATTGATCATCACCTAGACCCTCAACCATCCATGAAACCAATCATCACCCAGACCCGAAC…
>novel.128
AGTTCATTTCTATTTTGCCTCGACCATGCGGTCTCCACTCTTTCCCTCTTCTTCTCGATCTCTAGTGAGAGCACCATGTGACCTCTCGCTGGCATACGCACTCCCCTCTAGGTGAATGTGCTTCCATCAAGGGGCCCCGTGGCGGTGTTGTGGAATCTTGTGGCAGTGTCCTGGTCGTCAGAGATGGCCCTCTTCTCTATCCTTATCGTCGATGATGAACAAGTCTTAGAATGGAGTGGGCACTTGGATGTTGGTCTGACGACGACTTTACTTGAAACAAATACTTTCGTTCCATGACCAATCGTTCTGGCCTGTCGTGGTTATATATAATTGAGTTTGCCGGTGTACCTACCAAATCCATTGTTTACTACTCGGCAACGAGTACCTTATGGCAAGATA…
>novel.474
CAGTCACAAACATTATAATAGCGAGGATAGGGCTAACATGGAAGTCAACGCTTCCACACTTCTACCAAACCCTAGCAACCACAAAATACAAAGGACTCAAACTCCTATTTAGCGCCTTAGTAAATAGAAATCTCCCAATCAAACCCATAACACCGATAGATCTTAACGGACATCGCTGACCAATGAGGCTCCACCCCATGATCCAACAAACATACAAGGAGGAGGGGCAAGATCAAGATGGAGGGGCTCAACTCCTAGGCCCATCCCCTATCTCTTCTGCCAATACGACTACCATCCACCTAAATCCTGAAGCAGGTACCTTCGGACATGGACCTTTCGAACTTGAGTCAAAATCACTGTATGAAGAAACACAAGGGGAACGAAGGATGGAACAGAGCC…
>novel.475
CGGAGCTGGGCGACCGAGCGCCAATGGGGATGGGGCATGCGCGTCCCTGCGACCAGAGGGAGTGCCGCGGCTACAGGGGCGCGGTTTGGCCAGGGAGGAGCAGCCGACGCTGGAGCTGGAAGAGGCTTCGGCCATGGGGAAAACAAGGGGCCGGGGAGGAACTCGGCTGGGAGGAGCTCGACGCAATGGAGCACGGAGGAAGGAGAGGGGTGCACGCCATGGTTGCGCAGGAGCGAGCTCCGGCAGCGCGCGTGGGGCTGGAACACCGAGCTGGCAGCCGGCGCGCAGAGAGAGGCGACCGAGGAAGATGGAGAAGCTCGGCCGAGCGCCATCGGGGCGAGCCGAGGGAGAAAGGAAGCCGCGGCAGAGAGCTCGCCGCTCACGCGGCCGTGGCGAGCA…
>novel.476
TGCACAAGGATGGATACTGTGGTTAGGTTGCGTAGGGCTCCCAAATCCATAGTGTCAGATAGAGATAAAGTTTTCACTAGTTCATTTTAGGCACATTTATTTCAGTTGATGGGGGTCAAACTCTTGTTTTCTACTGCTTATCACCCTCAAACAGATGGGCAAACAGAGAGGGTGAATCAATGTCTTGAGATGTATTTGAGATGTGCAGTGAATGATAAGCCCCATAAGTGGAAGCAGTGGCTAGCCCTTGCTAAATTTTTGTATAATACAACATATCATCCTACACTAGGTTGTACACCTTTCACAATTTTATATGGATATGATGCTTCCGTAATGATTGCTCCTTGTTTGGAAGATAGAAGGGATACAAATGTGACTGTGTGGTTGGCTAAAAG
>novel.129
GCGAACCCTCCGTCGCATCCTTCCATCGTCTACGAGTCGTACCGCGACGCGGCCGAGGCTCGACTCGACTGGCGCTTCGCCAAGCTGCTGCAGCCGCAAGCTGAGGAGGTGGACGAGCCGTTCCGCGACGTGGCGAACCCTCCGTCGCATCCTTCCATCGTCTACGAATCGTACCGCGACGAGGCCATGGCGGGAGCCGGTGCTAGAGCGCTTGCTGGCCGTTGCAACGAGCGGCCCGCAAGGGGACGCAATTCCTCCTCCGACGACAGATCCGAGCAATCCTACCTCACGCCCACCTGTGAGGCCACCAACAGGGCCCCTGCACCCGACAATAGGTTGATGGCGTCCGTCGACCACCGCCGACGCCAAACTCTGGACGAAGAAGGAGGTGTCGAGCAG…
>novel.477
CAGGTTCTAACTTTGTGCTGTTGTTGATGGTGTTAAGTGCCGGTGGGCTCGGCCTTCTTATAAGTCTAAGTAACCCTTCTATACTTCTTATTGAGGATGATCCCTTGAGCTAGCATATATATTTCAAACTTATACTTTTGTAATCACTTCGATAAACTAATGTAAAATTTTTGTATCCTGTAAAATTTGGTAGTAAGATTTCCGTTGCAACAATATTG
>novel.478
CCGCGTTCCGGGAACTTCGTCCCGAAACGAGGAACGGGAACGTCGCGGAACACATCAAGAAACGGTCGCGGAACGTAGATTTTCAAGGTTAGGAACGCGTACCGTGAGGAAGCCGCGCCGCCGCGCTGTCGTCGTCCAACTCCGGTCGCCGCGCTGGGTGATGCGTCGTGCGGTCGTCGCGCTGGGACGATGCCGCGCTGGGTGATGCGTCGTCCGGCGGCCGCGCTGCCGTCGTCCGACCACCGCGTTGGGACCGGCCGCGCGATGGAAGGGGAAGGGAAGCGCTGGGAGTCTGGGACCGACCGCGTGATGGAAGAGGAAGGGAAGCGCTGGGACCGACCGCGCGATGGAAGAGGAAGGTAAGAGGAAGGGAAGAGGAAGGGGGAGAGGAATCGAACC…
>novel.130
CTGGCCATCTCCACGGTCAGGGCATGAGGGAGTTCGTCGTCGACATGATCACGCCACACCATTGTTGAGACCCTCAACGGCAAACTAGGGCGGTCAACGGTGCTCGCCTCTGGTGAGTCGCATCTTCACCAGGCGGGTGGGAGACTGGAGTCCAAGAAGTGCTCACCGGAGCCTAGGAGCCATGGCGCAGCCGCATCATCACGTGGACAAGGGTGCACACGCCGTCATTCTTCGGTCAAAAACAGGTACCACAGGAGGAGGCGCACGAAAGATGTTGTGATGAGTTTGTGAGTGGTATAGGTCGTCGTCTCCCAGTCAACTTTATGGTTGTTGGATCGTTGTCTGCATATGATATAATTATTTAGCTATTTTGTACATCACTTCTATTATATAGTAAAG…
>novel.131
TCAGTAATAGCAAGTGATTGTTCCCCAGAAGCCGTGAAAGGTGAGATTAGGAAGAAGGGATATTGGGGAAGTAATCTTCTATTTCTTAATTGCCAAATGTTCGAATACAAGAGATAAATAGGCATTATGCCTTCTAACAAACATAGATGGAAAATCTCCTCAAATTGAGACAGTGGTTTCTGGCTGCGGTGACTCGGTCTCCATCGATGATTTGTTGCAACTCAATGTTCAGCACCTTGAGACAGTGGTTTCTAGCTGCGGTGACTCAGTCTCCATCGATGATTTGTTGCAACTCAATGTTCAGCACCAGATTAAATTGACTTTCGCTAACATCGTTCCTATAAATTAGACACAAATCAACTTGGTGCTATAACAAAACAGAGAAAATAGAAGATAGGC…
>novel.132
GTTCGGAACCCTGCCTGGTCCAAGCGAGTAGCGATTAGCCTGTCGTTTTCTGCTTCTTGATTTTTCTTCTTTTCTTCAATTTTTTCTATGGTTGCGTTCCGTTGTTGCTGCAGTTTTTTGAGATTCCTGGTATAGTAATGAGATTCCTGATATGGTAATGCGATTATTTTACATTTTCTGGTTAGGATCTTGCTGACGTGAGAATTGAGATCGATCTGAAAGGCTTGATTGTGCCTTCCCTACATCAATCCATCTTGAAGTCTCTTGGAAATTCCCCAAAAGCTAAAAAGAACCTGTTTGGTGGTTGCATTGTTTGCTTTGGTAATTCAACTTTGCTTTTGCTTGTTTCTTCTTTATTCCGTGCCAATGATGATTCACTTTCAAGGTGAATTCTTTGAT…
>novel.133
CAGGTCCGCCTCTCCACCACCGCACGTTTGGAACTGGAATGGAGCCGTGCTTTTTCGTGGCATATCTATTATGCTGTCTTGTTCTTGCTTCATCTCCTTCTGGCGGGGTTATTGCACATCCAATCTGTTTGTTTCTGTTCCAGTTCGTGATTGTTAGGATTCTGCATGCCGTAATTCGTCTCCCGGCCGATCTGCAGCTGCAGCACGATATGTTTGGAGTTAGTCCCTCTCTCTCTGTTTTTTTTTTTACTCTCGCCCCGTGGTGGTTTGCGTACGTGCCGGTGATGATTCACGCAATTGGTGAATTCTGGATGAATGTTCTGGTGCACAGGCATGGTGATATGCACTTCCAAAGCGTCCATCTGAGGCACTCGTTAAATTCAAATATCTGTTTGAAGC…
>novel.134
ACCCGTTGCGCTTGCCATCTTCATTTTCCCCACGCACGCTCTGGTTTCTGATTTTTATCAGCTCGTCTTCCACCTCCGTTTGTCGTACCCGTGTGGTTGAGCTCGGCTTCGAGCTCCCATTCCCGATGCGCCGTCCGTCACCTCGCCCTCGGCGCGCGCCTCTGCTTCCTGGTAGCCGCGCCCAGCTTCCTCTCTTCCGCGCGCCCCGCTGCTTCTCCTTGGCCGGGGCTTCTTCCTCTCCCTGCTCGCCATGGCTGGTCGAGTTTTTCCCCAGCCGCGAAGCTCCCTCGTGTGCGTGCGCGCTCTGCCTCTCCCTCAGCCCACCGCGTCATGGAGCCCTGCGCACCACGGTAGTTCTTTCCTGCCCCTCCCATGGCGGCTCCCCTGGATCCCTCCTCT…
>novel.479
CAGCAATCGATCATAATAAGCACAAGGAAGGTAGCACATATATATTCACAGCAAGCAACCATGTCGGGCATATCGACTACGGTGCCTAAGCCAAAAGGATCGCAAGCAGACCATCAAACGGAATACCAGAGGCCCAAAGTTCATGACCAACATGCTCCTCCTCCTCGAGGCAGTGATGGTCTGTCAAGCCCTGCGCTAGCGACGGCGGGATCAAGGAAGAAGCAGCGACAGCAGGAGCCGTACAACAAACGACCGGATAGCGGAGAAAAAGCAGGCCCAAAAGCTACGGGTATTTCGTACCTCAATTGGCCATGACGGATCTACAGAAGCTCAGCAAAGGAATATATAGTGCAAGCTCCCTTGTCAAGGATCGTGTGTGTGCATCACGATGTTTTACAT…
>novel.480
TGATATTTGCTAACTTGCATAGGTTACGCCTGAAGCGGGTGGCAGTGGGTCTGATCCAGCAGTAGGGACTGGATTTGTTGACTCGCTCTTCGCGTTCCCTCCTCCTGGTGGTGAAGGCGGCAGCGGTCATAGCTCTAACCACCCAAGTGGTGGTTATCTCTAAACACTTAAACTTATGTTTGAAATGTCGTACTCGTTGATGGATGTTATGTTCAATACTATGTCGTACTTGTTGTTTGATGTTGGTGGATGTTATGTTTGAATACTATGTCGTACACGTTGGTGGATGTTTTAATTATAAATGCACTATGTCTAAATGCATGTGTTTGTGGATGTCGTATCTCTACATGTGTTTGTAATGTGGCTGTTATATGTGATTATGTTTGATATATGTTATGT…
>novel.481
GGAATTGGGAGGACCTGTCCTTTGACGGCAAGGGACACCACACTCAGGTTAACCTTACGTTGGGTTCTCTTTGCCGCCTTCACTACCCTGGTATAGTGAAGGTGTCAAACGGTGATACCGAGGATGAGGTGCTCGTCAGTACCTGGGATGAGTACAAGTTTAAAAAGGAACGAAACCACACCGACAGACAGGGACTTGTGCGTAATGACTTTTGGCTTCGATATCGGTTGCCTGACGGAGAGGATTACATGGGGCACGCTGAACGTGTCTTGCAAAATAATGCAAAGAAGCTGGTGAAGGATGCCATATACTATGCGAGAATTCAGGCTACAAACCTGTATTTTCAAAAGCATCCGGAAGAAGCAGGCCCCTTGAATAAAAAGGAAGGGTCCTCAAAGA…
>novel.482
CCTGCATGTCGATCAGCCTTATCTAGCCACCGTCCCTTGGCCATCGGCCTATCCCTGGGCGATATTTTCTCATGCTCTACGGGTCAATCTCCTCTGTGTTTGAGTTCGTGGAACAACAGCCGATCTCATCCGCTCACCATCCCTATCCCCGGCCGCCCGACCGCCCAGCCGCCCTCTGTTTTCTTTTTAACGCACGCAGGCTTCTCTTCTTCTCCAGCCGCTCACCAGCCTTGGCCGTCGAGCGCCCCAGCTCCTTCCTCTCCCTCTCGATTCTCTGTTGACCGGTGCCCTGCTCGAATTTCCGCCCGCCAAGCTCCCAGCCGAGCTCTTGCGCTGGGTTTCTCTCCCTGGTGTGCTCGCCTGTACCACACTTCTGCTCGAACAGCGCCCAACCTGCTT…
>novel.483
GGCCGCCACCCCCTTTTTCTCCCCCTTGGCTGGACGCCCCCTCCCCCTATGGCAGCCATCCTCCATTGCTTCCTCCCCCAAGATCTCCCCCTACGCAGCAAGGATCGAGAAAAGGAGGGGCACGTTGAATTGAAGAGGAAGAGAGGATCAAGGAGATGTTCTTTCCCATCTCCTCTTGAAGATTTCTTGGGGAAACCCTAGGTGGCTACACTCCAGATCATGTCTAGTACATTTCTTCTTCTTCGATGAAGGTGCTTGTTGCTCATCAAGGGGAGTGGGAAGTAGCAGCACACCCACCTTCATTCTCATAATAATGCTGCCCAGACGCAGCCATGATTTAATTAGAAACTTCTTGTCAAAGGATGTTTGTTTTTAACTAGTCGTGCGTACTGATTAATT…
>novel.484
CCTGGCCGCGCTGCACAGCCCTGGAAAAATATCACGCCGCCCACGCCTGGTCTTTTCTCTCTGCTGGCCAAAGCATCTTCCTTCCTGCGCCCAGCCATCTTCTCTTTGCCCAGCCGCTCCTTCCTCTCGATCTCCCATGGCTGATGCGTGCCCTGCACCATCTCCAGCTCCTTCATGGAATGATCCCCTCCCTGCTCGATCCCACATGCCCCTAGCGCGCGAGCTCCACCTTCCATGGCCAGCCGCCGTCGACCCTGCCATGGACGCTGAAGTCCCTCTGCCCGTTGCCATAGCCGCTGTGCCGAGCTTCATCTTTGGCCGTGCTCGCGCGCTGCTCGTCCATGGCGGCTTCCCCCTGCTGGCAGCCGTCCGGCCGAGCTCCATCCCTGCCCATCTCCC…
>novel.485
GGCGTATCCTCGCCATGGATGGCTTCACGGGCGCGCACGCTTCTTCCTTCTCGTGTCATCTCCGCTTGCGCCGCCCCTAGCCCCACCATCGTCCTCCCCATGAAGCCGCCGGTTGAGCCGCCCCCTCTTGTGTCGCCTCCATGTCCGCGCAGATATGCCTCGCTCGCCACCCCGCCGTGTTCCTCCCCGAGACACCGTGGCCAGCCTCTAGCCCGCGCTCTTCCTCGTCACGGCGATGTCGGCTTCCCGGACCCCTTCCGGCTTGCTTCCATGCCTTCGCTTCGGTTTGTTCGGGCGCAGGAGAGGCTACACTTCCTCTATGAGTCGAGGTTGGCCGTCGGCAAGAGCTCCGAAGGGTTCCAGGCGCTGCAGCAATCTACACCAGGGCCAGCTTCGCGT…
>novel.486
CTCCAGTCCTCACGCTAGCTCTCTGGAAGTCCAAAACGCTTGGCTCTCAACACTTCTTCCTCCATGCCATCTCCCTCCCTCATCCCATCGCTTGGTGTAGCAGCAGCCGCTCGACCCCAGCTCCTCCTCGTCATCTCCCTCTCCTCCCCAACGCTGGAGCAACAGCTGTCAAACACCCGGTGATGTCTGGACGTCAATTGCCACCCTTCTCTTGCTATGCGCTTGGTCTCCTCAGTGCTTGCCTTGCCACTCGCACGCCCAGCTCCAAGCCTCAACGCGCGTCTTGTCGCTGTCGCCCCAGGTGCCAAAGCCCCTTCTCTGGTCGTTGTGCAAGAGTGTCCTTCGGCCGTCTCGCTCTAGCCGTCTAGCCACGGACCCTACGTGCTTGTAGTTTCCTTG…
>novel.135
TGTGGGGAGAATGTTTGATTATGGGAAATAGGGGGAGTTTTTGAATCAGTGATCAATTTCTCTTGGAATATCTTTCTCTATGACTCAACAAGTGAATTTGACTTAGAGATAGGAAATTGAGTTTGATTTGCAAAAACAAACCAAGTGGTGGCAAAGAATGATCCAAATATGCCAAATGTGAATCAAAACAAATTTGTGTTCTTATTTGCATTGA
>novel.487
GTTTGAAACAGAGATTTACTACAATTTGTTTAACCTGAAGATCTAACAACTCTATCAAAACCTTTGATTCTTACATGCCTACCTGCTTTACATTGTAGCCTCCCCATCCACCCACCCACCCACCAAGAGTGAAAAAAAATCTAATTCCGTCATTTTTATAAAAAATGTTATACTTTTAGTGCTTCCTTTGTTAAGCACCTGAAGTGACATCTTTATTTCTTCCAAAAAAATTGTTGTGTTATACTCGTAGGCCCCTGTTCCTCT
>novel.488
ATTAATTTCTCTGATTTTCTAATCCTCTGGACTGGGCGCCAATTTCTGGAAAGTCCAGGGGTCTGCGCGAATAAAATCCTAGACTCAGTGAATAGTAACGCATGGACGGCGGGTTTATTTCCCGGAAACCCGAGGACTCTTTAACAAAATGACCCGCGAAGGGGTACGGTGCAATCTGGGCCGTTCGATCAAACGTGGATGGCTCGGATTAAATCCACGCCACCGCGAACCGGTACACATCCTGAGCCGCAGGATCCGAGATCTGCGGCCTGGTTTTAATGAAGCTCGGGCCACCCGGAACCGACCGATCCGAATCTAACGGTCCCGATCGATCACGCGAAAGGGTACGCCCTGATCTAATCTTAGCCGTTCATTTGAGATCTATCGGTCACGGCATCA…
>novel.136
CTCCCAGCCGCCGCCACCGCCTCTATCTCTCCCTTCCCTCTTCTCTCTCCCCTCACATCTCTCCTCTCTGTCCCGACCGAGCAACAGCGGCCAAGCACTCAAGTGTTCCGCGCTCGGCACTTTGGCTTCGGGATTCCTGACCTAGCGCAGCCGCCACCACAGCGCTGCCCCTGTCGCGATAGCTCTGCGTCGCCGCTCAACGGAGGCCGACGAGGTGACGAGAAGCGGAGGCCGAGCAGTCGCACTTGCAGGTCCAGTCCTGCTGGTCCGCAGTCCACAGTTCGCCCTCTACCCTCTGCTCTGGGATCTGCAGTACCGTCTGCTTCGGCCTCAGCACTGCCATCCGCTTCAGCCTCTGCACTACCGTCCAAGTCAAGTCGCTGTATCACCTTAGCCCAT…
>novel.137
CCTGGCTATAAGACTATGCCTGGGCACGCATCTGAAGCCAGCTGAACTCCACGCTTGGGTCGTGCGGCCTAATCCCTTGAACCTCGCTGCCGCCTGCTAGGGGAAAGGCCTGCCATTGGCTCTGCTCTCGCCATGACGGTTGTGGAGCCGAATTGAAGCCCTTGGACAATCGGTGGCGATTACCAAAACCGGCCACAACCTTCCGCTACGGGGAAATCCACCGTGAGGCCACTAATTTCTCACCGTCGTTTCCCCTACGCCGTGATTTTGCCTGGTACTTGGCTGGCCGCAACCAAGCATTGACTCACGTGAGGTCACGAGTCACCTGAAGAGCAAGTTGGTACCTGGAATCTCAAGTCCCAGGCAAGTTGAGCCCTTGACCACTTTTATTACCCAATA…
>novel.489
GAGCAAATTAAGAAGGTTGCATCTGAAATCAGGCCTGCAGATTTTGTACCCTTTAGAATTCCTGTGGATCAGTCTGATCTGTCTTTAAGAAAGTTGGAGGAGCTAACGAAAGAGCTGCAATCCCTTCAGAAGGAGAAGAGTGATCGGCTGAAGCAAGTCATGGAACATCTTAACACTTTGCATTCGTTATGCGAGGTGCTTGGTGTAGACTTCAAACAAACAGTAAATGAG
>novel.138
GCTCGCTCCTGGTCCCTTGCTTCCCCCATGACGCGGCTTTTTCCCCAAGCTCCCAGCCATGGCGCGCCCAAGCTCCTCCCTCTTCCTCTGCCGCTGCTGCTGCTCTCTCTCTCTCTCTGATGCCTAGCTCGGCCGCTCCTCCCTGCGCACGCGCCGCGGCTTCCCTTTTCCCGAGCCCCCGTCGCCGCGCGCCGCGCTCTCTGCTTGCTCGCGCTCTACCGAGCCCCTCCCCGAACTCCGCCCCGCTATGGCGCTGGTCGCCGCGCCCATGCCGGTTCTCTACTCGGCCATGGAAGTCGCAACCCCCCAGCTTCCTCTGTCGAGTCCGGCCGGAGCTCCCTCCCAGCTCGGGCGCCATCTGCTTCCTCCATGCCCGAGTCCGGGATTCTCCTGCGGCTG…
>novel.490
ATTTCCTGAAGCAAGATGGTGATCTTGAAATTAAAACAGAGGAGCTATATCCAATTAAAGACATGGCACACATATGTAGCGCTGAACGAAGGGTGTTACTTTACCTAGACCATGACATGGTGTTTATTCCGATAAACATCCGAGAGACGCACTGGTATCTTGCTGTGATCCATGCAAGAAATATGGAGATACAAGTGCTCGATTCACTTGGTACTTCACAAGACCGCAAAGACCTCACTGACTCT
>novel.491
CCACTATCTACCCAAACCACTAGTGCCGGCAATCTCGCGTAGAGGTGGGCAGAGCATCACCGGAGTTGGCCGCTTCACCGACGTGGCAACTGCGGTGCCGTAGGAGACTCGACGTCGGCCGCGTGGTGTACACCTAGATCTTGGGGCGGGTCGATTTGGTGGCTGGGGCGCCAGGGGGAGCTCGTCGGCGACAAGAATCGCTGCGCTTCCCCCCTGCATCGTGGACAACCACCTGTGAACGCTTTCCCTTCGAAGAGCCTGTGACCGAGGATCCTGGTGCCCAGCAGATAGAAGTAGCTGAGCAGGAGCTCATTGAAGGAGAAGAACAGGTGGTTCAGGAGGAGCCGCACAATGAGGAGTTCGATCTGATCTAGGTGGCGTTTCCTAGTTGACTTATTG…
>novel.492
CTCAGTCTTCATTCTGAGATTTGGCACGTCGTCGCTCTCAGCCTATCGCGCTAGCAAAGCTGCTCAGCCATCGCACCTCTGTTGCTCCAGCGCCCTCATCTCCCCTGTCCCGACGTGCAGGTCTTCACTCTTCACGGATGCTGCTCAACGCTCGTTCTTCCTGTTCTTGGCTCTCACCTTCAGATCGCTCGGCCCTAGCTCCTCCTACCAACAAGTGTCGCCATGCTCTAGGTCCCCGGCTCCGACTCGTCTCCCTCGACTAGAAGTCATCGCGCCAGCAGCCACTTTGTGGCGCCACGCTCAGCCCCATCCTCAAGCTACACTCGCCGAATAGCATCCTCCTCGTCGCGCTCGGAAGCAGCTACTTAACTCATTTTTTCCTTCCTGTGGTGCGTCGTC…
>novel.493
CCTTATTCGGTGCTGCCTAGAGACTTCTTTGCATAAGTTCGTTCTCTAGAACTCTTCCTTATCTCCACGTACATGCTCAGTCTTTGTTCTGAGATTTGGCACGTCATCGCTCTCAGCCTATCGCGCTAGCAAAGCTGCTCAGCCATGGCACATCTGTTGCTCCAGCGCCCTCATCTCCCCTGTCCCGACATGCAGGTCTTCACTCTTCACGGCTGCTGCTCAACGCTCGTTCTTCCTGTTCTTGGCTCTCACCTTCAGATCGCTCGGCCCTAGCTCCTCCTACCAACAAGTGACGCCCTGCTCTAGGTCCCCGGCTCCGACTCGTCTCCCCCGACCAGAAGTCATCGCGCCAGCAGCCACTTTGTGGCGCCACACTCAGCCCCATCCTCAAGCTGCACT…
>novel.139
TCCTCTCCCAGACACCGAGCGTTGCACTGCTTCCTTCCTCTGACTCGCCTCCTCCCCGACCACTATGCCGCCACCTCCACCCTAGTCCTCTCTTAGTCGCCCGACACTTCGGCTTAATGCAGGGTGGAGGACGCGAGATCTGCTGTTGCATATGGAGAAGGGTAAGAAGTTAGGGAGGGCGTACATTTCTTGGAATGATGACATATTTGTGGAGTACTACAACAAGGGTGACAGATGCCAAAATGGGTGGAAGTCTCATGTCTACAACGGTTGTTATCAAGAATGACCGAGAAAAGTGCAATATAGATATCACAAAAGACTAAATCATGTCCAGGATCAATACTTTTGACAAGCTCCACACTATTATCAATGGTATGCTAGAAACAAGTGACTTTGGTT…
>novel.494
CACAAAATTGCCTAGAGTGGAGACTCAACGCCGTCAATTGGCGGTGCTCGCCGACGGGAGCTTGGACCCTGTCAACGGGCGCTCTGAAGTGGCGTTGGTCTCGGTGTTGACCGGTGGGGCGGTGCTCGTCCGGGGTCACGCGCCGGGTGTCTAGGAATAGTTTCCCTCGCACGTCCGTCAACGGAAGGACTAGGCTTCCTCGTCGCGTGTAGAAGACGAACTAGGCGGCCGTGGAGCGTGACTACTCGTTCCTGCGCAGTGCCACGAAGAGCCAGTGGCTGAGGATCCCGGTGTTCAACAAATAGAAGTTGCTGAGCAGGAGCTCATTGAAGGTTGTCCCCATTGCAATCAGTGCTCAGGAGGAGATGAAGG
>novel.140
CTTCAAAAGCGGGCCGAAGACCCTCCTCGCTTCTTCCCTCGACCTCCCTCTCCTAGCCGTGCGCGCAGGCTGAGCTAATCCATGAGAGAGATGAGGAACAGAGAAGGTTGCCGCCGCGTGACAGTATCACCCAGGTCGTCGCCAGGGCCCAGATTAATGGTCAGTGTGCATCGCTGGGGCCGTTTGCACATGTTAGTGGCCTTCCCATGCGGAGACATCAACAGGACCGCGACAAATTGCTTGCCGGACTTGGGGAAATCACCGACGATCACACCATGCCGTGGCCAGCCTTGTGGGTGCCTTTCTCGCAGGAGAAGAACAGGTGGTTCAAGTGGAGCCACACATCGAGGAGTTCGATTCGATCTAGGTGGCGTTTCCCAGTTGACTTGCGCCAAGGAT…
>novel.141
ACGGGCACGGGCACGGGCACCGGCACGGCACGGGCCACGGTTATAAATAACCACACACCCTCAAGGGCTGAACCGAACCAAGCAGTAACATTAATCACCCACTCTACTACTCGAAGTTACTACCAGCAGCTTGCTTCAACAGTAGAAGAGAGCGAGAGGATGGCGTCACCGAAGCCCTCGTCGGCGGCCCTGCTCCTCCTGGCGGCGGCGGCCGTGCTGGCGCTGGCGCGCGCGGACCTGACGCACGACAACTGCGTGAAGAACAAGAAGGTGACGGTGCAGAACCTGTGCAGCCACGACGTGACGCTGACGCTGGAGCCGCTGGCCAACAGCCCGCCGCTGTTCGCGGGCACCTACACGCTGCACCCGCGCAGCCACGCCGAGTTCCCCGTGTGCTGG…
>novel.142
GGCGGCATATGGGGAGGAGATGGTTCGTCGCCATGGCCCTGACTACGACTGGCGCCATGAACCGGTGGATCCCTCGGTGGTGTACGCAAGTGGTGGTGGCAAAGCGCATGGACGATACGCACTCTTCGACGGATTCATTGACTCGTCGTCGGTGAGATCTCAGAGGACGGGTTCATCTTCCCGTAGCTCATGCTCTCGTCGACCGAACGAGCAGGAGTTGGAGATTATGAGGATGCGTGAAGAGATGAGACAACAACGCGAATTTATGGA
>novel.143
TGGAAAGAAGCCGCCGGTGGCAGAGAGCGTTTGTGCGGGGAGTGGAGGCCGCTGAGCTCAATTTCCGTAGTCATCGTTGTCCCGTGCTCAGGGAGGGGTCACATGGGTTCTATCGCGGGCGGAGATCGCTGGTGATTGATTCCCTGGGCGTGTAGGTCACCAGAGTTCGGGGAACTGCTCGCCGGAGCGCGACCGCTGTAGGAGAACAACATCTCCCCGTGGTCAGGGCACTGCGAGGCACAATCGTCGACGAGCTAGTGGCCGAGGATTCTGGTGTTCAGCAGGTAGAAGTTGCTGAGCAGGAGCTCATTGAAGGCAAGTTGTGCCCTTGACCACTTATTTACCCAATAATGTTATCTATAATTATTTTATCATGGATAGGCTTAAATTTGATGGGAC…
>novel.495
GACCCACCTGTCATCCCTTTGCGCTGTCGCGGCAACAAACCACGCGAGATCTGCAGCGAACTTTCCCCCTTTTCCGTCGGCGTCGTTGCTGGCGAGTTCATACTCCGCTTGCCATAAAGCTGTCATGCGCCACCTCTCCTCTAGTAACCCTAACCATCCGAATCCTCTAACCTACGAAGAACCAAGAGCCTCACCCCAGCTGGAGGCCGCCGCCATTGACTTCCCCGTACACCGCCGTAGAAACCTATTGGCCGTGGTCTGGGCTTCCCCAGAGACATCGTGTGACTACCCGTGGGAATTCTAGGGCTGGATTGCCGATCCAGCCGCGGCAATTTCTTGTCGGAGCACCGTCTCCGCACCTCTTCGTGTATTGCGCCATCATCATCACGGACTCGGGTG…
>novel.496
GTCACGTGAAAGAAAAACAAACGTGGGGCCCACCTTGGTTCCATCTTCCTCAACACCTCGCACGAGCGTGCTCCACGCGGTCTGCGTTGCAGGGAGCAGGGAGGAACGAGACGAGGCGTGGCCGCTGGGGTGCTCGCCGGTGCTGGGCGAATCGTCGGCCAGCGCAGTGGCGCGCTCAGGCTTGCAGGGAGAGAAGATGAAAAGGCTACAACGACAACACAACTCGGCAAGGGAGGCCAGGACACGGCCGGGGCTGCCGCGCTGCGCGCTGAGGAGGAGCGCGGGGATGGGGCTGCAGGGGCATGCTTGCCCAGCCAAGGCAGCCACGAGGATGCAGCGCGGCACGACGAGGAGCAGCGCGGCACGGCTCCCTGCATGGTGATGCGCAGCGCGGGTGGC…
>novel.144
CCTCAGCGCGCCTCCTACAGCAGCCGCAGCCGTGTCCAGCCGCCGGGAGCGCCCGCGCGCCAGGGCCACGCCCAGGGCAAGTCTTCTTCTCCAGACTCCAACCGTCCGAGTTCCCTTGCCCACGTCGCCCCAAAACAGGAATTGGCACTCCCGTTGCCTCGTCCCTCGCGTCCAGCTCCGCTAGAACCACCCACAACCGCGCCTCGCCCAGCTCCGGCCACCCGCGCTGCGCATCACCATGCAGGGAGCCGTGCCGCGCTGCTCCTCGTCGTGCCGCGCTGCATCCTCGTGGCTGCCTTGGCTGGGCAAGCATGCCCCTGCAGCCCCATCCCCGCGCTCCTCCTCAGCGCGCAGCGCGGCAGCCCCGGCCGTGTCCTGGCCTCCCTTGCCGAGTTGTGT…
>novel.497
GCGCCCCTTCCTTTTCCCTCCCCTCTCCCCTTCCTCTCGCCCCCACTCTCTCCCTAGTAACCAACTCAATTAACGGCGTTAATGGCACCGTCATCGGCCTCTCCCTCTCCCCAGCGCCCTCCCTGTGGTCCCTCTCTCTATAAAGCCCGACGTCGAGCCCATGGAGCCGGTTCCCCTTTTTCACTCGAGCTCATCCCCACTCCTCTCCTCCTTGTCGCGCGAGACCGCCCTGCGTCGACCCCGCCGCTCGTCGTGGAGCTCGCCGCCGACCGGAGCCGCGCCGCCGAGTCCTGCTCCCTCCCCGCCGACCCCCTGCTGCGACCTGTCGATCCCATGCTCGTTGATTCCTCCCTGCGCAAGAACTACTGGAGCAAGGTTGAAGATGACACAAATTTTGTG…
>novel.145
CAATCCCTCCGCTCCGGCAAAAAGCAAAACACGACACGACAGCGAGTTCTGCCAGTTCTGCGACCAGCTGAGCCTGAAGACGGCCGCCTTCTCGGGCCTCTCCCTCGGCGAGCTCCCCTACAAGCTCGCTTCTCCCTACTCGCCCATGGCCGCGCCCTTCCTCCTGCAGCGCGCCCTCTCCAGCTCTGCTCGTCCGTCCACAGTATCCTTGGAGCTCGCCCAGGTCGACGTTCCTCTCCCTCGAGCTCCTCCCCACAGCAGCTGGGCCGTCGTTGTTCTCTAGTTCCTTACCACGCTCAGCTGTTCGTCGTTATCACCCGGTCGCGCGACGAGCTGACAGCCCCAGCACTCGTCCTTGTCCGTATCGTGTGTCCCACGTCCTATGTCCTCGCTGTCGTT…
>novel.146
CTTGTCTATTGTTTTAGGGCACAATCCAGTGAGGGGATCTCTGCTCTCAAGCTCTTGCTGGTCCCTTGTTACCTCTGCAGTTTGTGTTGCGGTTTGAGTTCCCCTCTCAATCCCCAGGACGATTTGCCCTTGTTCTTCACAGCCAACGCCCAGCCTGGTGATCATACCCACCGAAACCAACACCTCGCTATGGCCAAAGCGTTCCAGTGAGTTGCATGCCCGTGTAGTCTTCGTTCCGTGGTCTTCAAAGAGTACCAAGGAGAAGTGATTTGCGAAGGAGGAGTCTGTTCCAGTTCTGCTGATCCAGTGGTGGATTCATCTAACTGCTTATCGTGTTAGAAGATCTCAGATCTCCTCCTGTAATAAGGTGATGAGGAGTATTCTAGGAGTTCCTATGGC…
>novel.147
ACTCCACCAGCCAACCCTAGAGCCTCTCCAGTCTCCACTGCTCGGCCGCCGCCTGCCGCAGCCCGCCGTCCACTGGTCCCGCCTCCCGGCGTCCGCTCCACGCCTCCACTGCTCCCGGCGTCCGCTCCATTGCTACCATCGTCCGGCGTTCTGCTCCTGCGCCCTCCCTTTGATTCGTTGCCAGTTGTAGTGTCCGGGCAGATTTGAGCTGTGGCAGCAAGCAAGGATTGACGAAGCGTGCGTTCCCATCGCACCACCATGGGCTACACAGAGATCGACATCCGCCC
>novel.498
CCGTACGTAGGTAGCCATTCCCTCGCTCGTCTCAGAAGCCAGCTGCTCCTCCGGGTTGACTGGGAACTCAACTGACCTCGCCGCCGATCTGTGCAGGAGCTCGGGTGGCGTTGGATGACTCGGATCCTGGGCAATGCAGCCATGGAACCACCCATTGTACAAAACAGACCCGGCCAGGGGACAGAGGCTGGCGGATGGAGGCCGGAGTGACAACGTGGCACCGAGCAGGTCAGAGCGCCGAGCAGCTAACAAGAGCAGAGAAATAATGAACCATGGAGTGAAGCAAGAGCAAAACCCCAAGCCCCGGAGTCATTCCCATCGCCTTGGGCTTATTGACGAGAAATGGCCAGAAGTTATGTTCATCAACGACTATGCGGTGTTCATAGGCTACCTATCTAT…
>novel.148
CTTCGCGAACACCACTGAACTAGTGACGGAGAGGGAAAGCGGCGAATCCGCATCTAGTCGACCCGCGCCGCCGCGGGTGAACTTCACCGTGCTTACGACCGGTGCCGAGCAGTGGCGCACTAGGGCTTCACGGGTCTTGTTGGGTGGTGATCGCTGCCGCGCCGCTCGGAATTGCTCGTCTGCGCCCCGAGAATTTCTCACCGTCGCGATCGTTCCGCCGCGGACCGCATCCTCTCTATGGCTTGAGCAGTACACCGCGAACGCGCCGACGAGCCAGCCACTGAGGATCCAGAGGTTCAGCTAGTAGAGACTGCTGAGCAGGAGCTTGTTGAAGGAGAAGAACAGGTGGTTCAAGAGGAGCCGCCCAACGAGGAGTTCGACTTAATCTTGGTGGCGTCT…
>novel.499
GCCACTCTTTCTGGCAGCCGCCGCCAGGATGCCTCCACTCTTTCTCCCTCTTCTCTCCTCCCCTTGCTCTTCTCTGGCCGCCGCCACTTGCCAGGACTTCCTGCAGCAGAGCGCCCCTGCAGCTCCTTGCACCTGCATCCTACGCGCGCTCCAGCCGACCACGCCCAGGAACCAGTGCAGCGCTCCATCATCAGTAGGTGACTGACGGCACATGCGCCACCATGCCAATCATCCATATGATCCGTCTCCCACATGCCTGCCCGCCGTAGGCTGCAAACGGGCAGGGTCGTTGTGTCTACGCTGCGGCTGCGGCTACCGACGGCGTCCTGATTGGACTATTGGAGAGGAGAGGAAGCCGTCGTGCCGCGTGACAACAATGCTGCGGCTGGACGGACGTGT…
>novel.500
CTTCATATGTGTCATTTTGTACTCGACCAGCCCCAGTCCTGTTCGTTGTTTTTTCTCTCACTTTGTAATCGATCAGCTGCAATGAAGTGGGTAGAGTGGGTAGCCGCTGTCGAGGATCGCCATCGAGAGGGCGACGGCCGCGCTCTCGACGGTTCGGCCAGCATCAGTGCTCACCCCACGGTTCTTGGCCTCAAGGTTTACCTCCTCTGCCCTCCCTCACCTTATCTTCTTCGGTATGCACTTGTGTTGTGTTGTGTTGCAGGGCCAGAGCAGCAACTGGGTGGTCGTCGAGTTCAGGCATCCGAACCCCTCCAACGACGACTGGGTCGGCGTCTTCTCTCCCTCGGGTTTCAGGTACTCGACGGACTATGGCATGTTTAGGCTCTGCATAGCGAACAC…
>novel.149
TCGAGTGCCAGCAGCTTCCTGTTAAATCAACCAGCCGCCGCTCCCTTCTTCCATTTCCTGGCCGCCAAGCTTCTAACGTACGCAGCCTGCTCGTCTTCCACCTCCGGCCAACTTCCTCCCTCTACCGCGCTTCCCTCCCCACAACAGCAGACCACCGGCGCTCCCTGTTCTTCTTCCCCGTGGGCGCGCCCCCTTCATCCAGGCAGCAGACGACGCACGCACGCCAGGAACGCCCGAGCTCTCCATCTCTAATCCAGCGCTCAAGGTTCCACTCCCTCTCTCCTCCAAGCGTGTGGTGTCTTCCCTGCTCCTCCATGGTGCCCAGATCCGGCGCGCGCCCCTGCAAATCTTCACTAGCACACCGGGCTCCTCCCTCCTTGGTGCTCGGCCTCCATGGAT…
>novel.501
GAGGCAATGGGGTTTAAGGGCCAAGATTGATCCCGTTTTGGTGCTTGATGCCAAAGGGGGAGAAAATAAGGCCAAAGCAACAAATGGATCAGCTACCACTTGAGAATTTTGAAAAATAGTAGAGTTAGGACTTTTGATTTGTCAAAATTCTAAATGTCTCTTTTTGTCAAAAGTTGGTCTCTTGTGGGGAGAATGTTTGATTATGGGAAATAGGGGGAGTTTTTGAATCAG
>novel.150
TGCTCCATTTGTGTTCTTTATTTGTTTAGCCACTCTAATCGACACTGCCCGTTTATTTACATAGGAACGTCAATCATATGGATGCTTCTTCAGTGGAATTATCATGTGAATCCCCATAGTGCCCAAGCTGTGAAGCAGTCATGATTGATGCTTGGGCTGTTAGCTTTATGTGGTCCAGGGGGAGGAAGGATACCTTAGAAACTGTCAGAAAAGCTCATTTCATACTTCATTTTTCATCATGTTATTTTGTTGCATGAGACATTTGTCCAACTGCGTAGGGAATGAAAATTCAAATTATTTCTGCCACTGATTGGGGGATGGAATTCCAAACGTTGTAAAAGGCGACTGTATCTAGTGATTATTTATGGCTGATGGGAAGAGCTGGTTGTGGTATAGTGT…
>novel.502
TGCAGATAAGAAGGTATTGGAATATGCGATGGATATGTTGGGGAGAGAAAAATCGAAAAAAGGAGGTTATAAAATGACTTGGAGAGGACTAGACATTGATTTGAAGGATCAGAAGGCTTCTATGCCCCGGGTCCACAGTCCACACCCGCCGAGGCCACCCCCGTCCTCCCCCACGCGCCGCTCGCGTGATGCTCGAATCTACGCTCGCGATGGTTATGCCCCGCCGCTCGCTGCCCCAGCCCCCTCCCCTGCGTGCGTGCATAAAAAGGGAGAGCGACGATGGAAATATTCCGAGCATGGCTTGAACACCTGGTCAATGCTAGATGATCTGTTGGTTGAAAGACTAGCAAGCTGTCCAAGTGGAACTACGACGGATCGAGCACCGGCCAAATCCCAGCT…
>novel.151
TCCCCAGATCCAAATTGCGAAGAAGTTGTCGTCCCTGCACATGGCGGTTCCCGATTGTGATCCATTTCTGAACTTGGAGGAAATTGACGGTCAAGCTTCGGTGACCAAGAGATCAAACTCTTCGAGTTCCACAAAGTTGAAGACCCTGAGCATCTGTTTGGTGGAGGAGTTCCAGGACGTCGACGAGTTCGAGGGTTAGGCTAGCGACCTCCCCCAGTCAGCTGCCTGTGGAGGGAGGTCACGAGAATCTGAAGATCATCCTGGTACCTGGAATCTCGAGTCCTAGGTCAGAAACATTTGGAACAAACAGAGCTTGATCTGAAGCGATAGACTCTGAAGGATCAGGGTGTTTACGCTCTTCCATCTACTGCAAAATTCAATTGGAAGGATATCTACTGC…
>novel.152
AAGCGAGCATGCGTAGGTAGCGCCGCCGGGCCTCCGCCGACGTTGATCCCCGCCTCCACCGTCTTTCGGAGTCTGTTGGGTGGTCAGGGTCGTTCGATTGGGTGTGCTGATAGAGTACGGGGAAGTCTCAAGGCGCTCGAGGTCAAGATTAAACACTAATCGCTCGTCGGATTCGGGTGGATACGGCGAACCTGCGCTGTGCCGCGGATAACTCCTCTCGGCCTCTCAATCACCGACGAGCAATGACTGAGGAGCACGGTACTTAGTAGGTGGAAAATACTGAGCAGGAGCTCGTTGAAGGCAAGTTGTGCCCTTGATCACTCTTCTTTACCCAATAATGTTCTTGTTAATCATTATGATCTGCATAGGTTAATTTTGATGGGGCCCAATAGGTCACCC…
>novel.503
TTTTGCACTCCCACCCCTCTAAATTTTTCAGCCGCCACTCTCTTCCTCCTTCTCCCTCGCGCAGGTCTGCTCCAGCCGACGCCCTGTCTTCTTCCTCACGGTGGTCAGCAGGGAGCTCGGCCAGCAGCCATGGCCTCCTCCACTTCTTCCCCATGGAAGCCGGCTCCTTCTCCATGCTCCCTCCCTAGCCGAGCACCTCCAGCAGCCATGGCCGAGCTTCTTTTCTCCCCTGCTGTCCCCTGCGCGCAGGGAGCACCAAGGCCAGCGTCCCCTTCTCCCTGGTTTCCCTTGCGCAGTGGCAGAAGAATCCATGGACGTCGCCTCCCCATGCTCCTATGCGTGCAGGGAGCTGCGCCCTTTTCTTCTCGACAGCGCTCGGCTCCCTCCTCCCTGCGCATT…
>novel.504
CTCCCACCCCTCAAAAATTTCCAGCCGCCACTCTCTTCTCCTTCTCTCCCACGCACCTTCTTCATCCTTGCGCAGGGCGGCAGCAGCCACCAGCGAGCCCTGCTCCACGCGCCCCAGCCATGGCGCCCTTCTTCCCCAGCGCAGGGAGCTCGGCTCCCTTCCTCCCAGGGCGCTGGCCTCTCTCCCATGGTCGGCCCTCTGCTCCGGCGCTCGGCATCCCTGCAGCAGGCGCCCTTCTTCCTCCCTGGCTCCCACGGCAGCAAGCAGCCAGCAGGGAGCAAGGCCAGCCCCCATGGCGCCCTTCCTCCTCGGCTCAATGGTGTGGCCGAGCAGCAGCCTCTTCTCTCTGTTTCCTATGCGTGCGCAGGGGCAGAAACTCCATGGCCGCCGAGCTCCATT…
>novel.153
GTGTTGCAGTGCATCATCAGCCTTTGTTCAGTCATGACCACGAGACGAGAGACAGCACCACACGCAGACGCAGAGGCAGGTCCTTTCACATGCCCACGACGCACAGCCTTTACCACCGCTGCTCTGCTCCCCTCAAAGCCAAGGCCAGTAGAAACCAGCCCAGCTTGCTCTCTCTGCTCTTCCCCCTCACACTTCTCCCTCGCTCATCACTCATAGTCACACAGTCACACTACAGAGCCCAGAGCCCTAGTGTCCTCCCCTCCCCTCCCCATGGCCCCTCACCGCCTCCTCCAGCTTCTACTGCTCCTCGCCGCCGCCATGACCACCGCCCGGTCCCAGACCCAGTCACCAGCCGCCGCGCCATCCACCTCACCCTCCTCTACCGCCGCCGCCGCCCCA…
>novel.505
AAAAAAGGAAGAGGAACAGCGGCGCGCGCACGTCGAGAAGTGAGATGGGGCGGGTGATCCAGGAAATCAAATCGCCATCGCCATGGGGGTCGTCCATGGCAAGTGGAGTGATAAAAGATTTATCATTTATATATGCATGGGCCAGAGCCCAGGGATGGGAGATAGATAAGCAACTTGATAGATATCCACTGAAAACTCCAGACAAAGTTCTTCACCTCCAGATTCCTCACAGAGACAAGCCCTCAATTATTACCCCCTTCCCCCCAAAAAAATTCAATGATGCTAGTCGTACCTCGTCCTCCTTTATAAAGCAACAAACTGCAAGCTGCTTCTGATGCACCATCCAGCCATCCAGGGGCTGCAAGCCTGCAACCTAAAGCAAGAACAAGCAGAGCAAGA…
>novel.154
GTATCACCATCAGAGCCTGAGGTCCAAGTCGATCTTACTCGGCTGAATCGGCTCACACGCTTGCTCATACTCCGAGTGCGGCGCTCTCAGCCTGAAGCTCCCAGGCCAGGCCGAGCTCGGCGCCTCCTCGCACGGGACCGTTGCCCAGGCCGCCGCCGCCACGCCGCCCTCGAGGAACCTCGCCGCCGTCCTGACCGCCGGCGCCGGCGCCGGGTTGGCTCGGAGGGAGCGCATGAGGGCGGCGTGCGCGTGCAGCGGCAGGCCGCCCACGACCACCCGCTGCGCGTGGTACGAGGATCGCTTGGCGGCGCTGCGCTCCCGCTTGTGCGCGTTCTGGTGCCCGCCCAGCGCCTGCGAGCTGAAGAACTTGCGCAGGCAGAAGTTGCAGGAGAACACCTT…
>novel.155
CATCTAGCTCAGACTATTTTCGCCACAAGGAGTCATGGTGCAGGGAGATCTGCTGTCCGCCGCCATGACTAGGCATGCACACGCTGTCGTACGGACCTGGCAAGGGCAGTAGGGTATTCGCTGGTAGTCGGGGATGGTGCGCGTTGCATCATCAGGCAAAGCGCGACGATCTCGGTTGATGAATTCCTCACCGGGATGGAGCTCCACCGCAGGTCTGTCGCGTGTCGTGGCCATGGCATTAGCGCTGCTAGAATCACAGTGAGCAACCCTTCAACAGTATGGTATCGTTACCCTCTATGTGATTACTTTCTTTGATTGGAGTTCGAACATGGAAGTCAAGCTTGTTTAGAGGTCAGCCATGGCGCCTCCATGGGCACTCTGTGCCGCCGTGTGCGGAGT…
>novel.156
CGCACCCACAGACCAAACCCTATTTCCTCTTTTCAGCCACAGTCGCCGCGCACCCACGCTCGTACACTCAGCTGCCGCTGCGCCAAGGAGAAGCTGTGCGCGGTCCAGGCACAGGTGCAGGGTGAACAGGAGGCGGCGACAACACTCCAGAGGAGGGTGGATGAGCTAGAGAGCGGCGGATAGGAGAGGGCCGGTGTGTTGGCGGTGGAGGGCGTGGAGCTGCGCAGGGCAAACACTGTGCTAGAGGAGAACAACAGGGAGCTTGCCTTGAGGCTGCAGGACGCGATCGAGCAGGCTACTGCATCTGCCTCCGCTAATCTAGCTCCTAAGGTTCGACATGCCCCGTGCCTACCATCACTCTCGATTTGAAGAAGAGTCTCAAGATTTTGCAGATCTAGA…
>novel.157
CTCTTGAGTCCGCGCCGGCCGCAATATTACACCTGCGCCGACCCTCAGTTCCATCCACGCCCTAGTAAAAGCATCCAGAGAGCTCGCCACCGGTGGGAAGCGCCGCAAGGAGGAACTGTCGACGCGCCGTGCCCAGATCCTCGAATTCGTCCACACTGGTCGTTGGGTGTCGCCGTGGTGCTTCACATGGACACGCCAAAAAGGTTTGGGACATCTTCGGGCGAGATCTGCAACTGTCGCTGTGTCCACCACCACCCTCGGTGAAGAGCAGGTAGCCTAGGAGGAGGACTACTACGAGGAGTACGAGGAAGTCTAGGTGGCGTCTCCTAGTCAGTTTAATGGCACCAAGGAATAATATTAGTTCGC
>novel.506
GCCAGCCGTGGATCTAGATTGGAGACCAAATCATCCATGACCTCGAGCGGTGGCTGCGCCGGATCTACTAGGAACGCCGAGGCGACGCAGCCGGAGCTCCAACGATCGCCTCCGCTCTGCTCACGGAGTTCTCAGCCGATGAGGCCGCACCACATATGGCAGCTAACTCTCCTAGGTCAGGCGCTAATATGACGAATACTCTTTCCCTCAGCGGCATCTAAGACCACAACAGCAAAGGCAAAAGCTGATGCAAGCATCTCAACAGCGGTTGATGCCATCAGCTGCTGGGCGATGCTAGCGCAGAGCGCACTTCCTCAACTAGAAGATTTACAGGGGGCAAGTTCAACAAAAATTACAGGTCCCAGGTCAACAACAAATGCAATACATCCAAGCATTGTC…
>novel.158
CGTCTTCAGATCTAGGGTTCTCTCGTGCTCTGTTCTCATCTTCTGCTCGCTGGTGTCCCCTCTCTCTCACCCATGGCTTCGGCGGCGGCGGCAACTCAGGTGGGGACTTACTTCCTGCGGAACTACTACAACCTGCTGCAACAAACCCCCGATGTCGTCCACCAGTTCTACAGCGAAGCCAGCACCATGGTCCGCGTCGACGACCTCACCGGCACGACCGCGGCT
>novel.507
CCGCCAATGATGCTGCTTGGCGTTCCTTATGCTGTTATTGGGCTTCGGATAATTTCAAGGCAAAGTCTATACGACAAAGTTCCAATCGTGGAACCGAGTCGTATCACAAGTATGGAGGTGATGATCACTTTCGTTTGGCAAAACGAATGGAAGCTAGCAGTGGTGTAGTGCCCAGTGATGTTCAAATATACCTGAGGGGGCACAGAGGACCAGATCCTGCAAATCCAGATGTGTTGTGTAGCCAAAAGGCAACAGATCGTCTGG
>novel.159
CCAACCTCCAAACTACTCCCGTCAGAACAGGACCTCCATGATCGCTACTGCCATAACTCGTTTCGACATCTCCTTCATCCTCGTCGCTGCTGCTCACCTACCCAGTGGGCCCAGGCGCCAGGCCGCACCATGTCTCACGCGCGTGCTCGTCGCGCGGACGCGCAGCAGCCCATCAGCTGCTCCAAGTTCTCCTCTTGTCCAAAACTGCTTCTCTCGCGCAGCAGAGCAACCGCGCCAGGCTTCTTCTCCAGGTCCGCGTGTGAGAATCGCAGCCTCTGTTCATCTCCCAAATTTCAAACCATCTCCTACCAACGTCGCGAAGACCTGGGATCCATGGCGCCCTTGCAGCAGACCAGCCGGTCTTGGCACCCCAACCCCTGCGGCTCCCCTGCCATCCGT…
>novel.160
ATTGTTCCTTCCCAGTAGCCTTTGTTTCATAAGACAGCTCATGCATATTGCAGAAGCACTCTGCACTTGGCTCCAATCCTTGACTTCTCACAGCCCAAATAAAAACCCCCATCCTGATGATGGCTTCGGGGGTAATTTGATGAAGAAAATTTTCAAAGGTCTTTAACACTTCAACCAGAAATTTACTCAGCGGGAACCGAAGCCCTGCCTTCATGAAGCTTCTGTAAACAACCACTTCATCTACTTCGGGTGTAGGAGCGGCACTATCCCCTCCAACTCTCACAATGGAAATATCTAAAAAATATCTCCCTTTCATAGCTTCAATTTGACTCTGCTTAGTGGAC
>novel.508
GTCGGGCGACCCAGAGAGTTTCCTCCTCGTGAGTGGTTCGTGGTAGCCGGACATCGGCTTAAGCCCACGGCTGCTTACCGCTGGGACCAGGTCGAGGAGCCATTCACACGACACCAGCGTGCTTACGTGGAGTACTCAAACGAGCTCGACGCACTTACTCCTTCGATGGTGACTTGGCAACCGTATCTTGATCCATATTTCGCCAGCATACAGTTGAGCAGCATGTGCTCAATAGACGAGAACCTCTACCTCATGAGGTGTCCCCTCATCTGTTTTTATGCTGTTGAGTACCACTTGCCCC
>novel.509
GCTCTACTTGGTTTATCAGTCTCGCCACACTTCTGCTTCGAAGTAGATGCCCCGTGCGTGGACGCCGCCGCCGCAGCGAGGCGCAGCTGCGCTCCCAGGCCTTCCGGTTCCGGACCACGGAACACGCGGCGGCGTGCAGCCTGTCGACGCCCTCCGCCACTGAAACGCCCGTGCACCTTGTTGGCGGCGAAGAAACAGGGCGCCTTCTCGCAGCCGCTGGAGTCCAGGACCAGGACGTCGAAGGAGCAGCCGCTGCCGCTGCCGCCGCCGCCGCCGCGCGTGAAGACCACGAGGTCGTCCTCCTGTAGCTCGTGCGCTCTGGCGAAGTCGCCCCATCCTGACCCGAGGAGCAGCTCGTCGGCGTCGGCGTTCCTTGCGACGTCGACGAGCCACGTCGCG…
>novel.161
CAGGCCATGACCCATGCGTCTTCTCTATTCTCCCTCTAGTTCATTCACCACCCGGCCCCCTAGCTTGTCATTACCCATTACAGTACTTATGACCTAATCACTCTACCCCAGCCCACTACTACCACTTCCTGCTGCAGGCTCTCCTTCCCCTTCCTCTCCTCTAACTTGGAACCACCAAGAAGCTCAGCTCACCGTCTGCAAACCCGTTGGGAGCTACCATGAGCGGCACGACCGGCGGCGTCGTGGGTGTGCAGACGACGGCGGCGGCGGTTCCTGATCTCTCACTCCACATAAGCCCTCCGTCGCCGCCACCGGCCGGCGGCGTCGAGGCGCTGCCGGAGCCGAGGCTGCTGCTGGGGCTGGGGCTGGGGCCGGGGCCGGGGCTGGAGCTCGACGACG…
>novel.510
CCTATACATAGAGCACGTATCATCGCCAGAGACTATTGTGTTCTTCTTCCCCGCAGGTTATCATGTATTTCTTTGTTAGTAATTGCTTTGAAAAAAAGTATCTTTTTAACATTTTAATAGACTGTTTGCATCCCGGTAGTTATGTAGTGCATTCGATTAAGACATGCTTACTATGAAAGTATGATAGCATTAGCACAAAACAACATATTATGTTTCTATTCGTTACACTAACGTTGCTCAATTATTGATTCTTATTGGTATTATAACAGTTTCAAAAGAGAGAGAAGCTAAGGACAGTACGTGATCATGGCTACGCAGAACAAGACCAGTTGGCCCGAGTTGATTGGCAAGGAAATTAATGATGCAATTGCAGTAATAGAACAAGAGCGGCCAGATGTA…
>novel.511
GTTCCTCTTCCCCCAAACCCCCAAATACTTCGGCGCGGGCTGTTGCAGCCACCGCGGATCCAACTGGGGTTGTTGTCGCGCCCGTCCATAAAACCCTGGCCGCGGGATTGCCTCACCCTCCTACGCACCTCAACCAATCGGAAGCACCCTGGATTGGAGAGAAACCAAAGGGGGGACTGCCTAGATTATTGCCACCGCTTCGCGCACACATCCCGTCTGTGTCGTGCTCGGCCTTCGGGGGTCGTTGTGGGGGTTCGCCGGGGTACACCGGAGACAGTCGGGGCCTCTTCGCGCCGGGAACACCACTTGGGGCTTCGGAATTACTCGTCAAACCTCCGCTCCGCCGCAAGACCACCCTATGCCATAGACTGAGGTCTGCTCATCCCAAACCTCTGGTAT…
>novel.512
CTCGTTTTCGCTACGACCGAATCGACGCAACAAACCCAGCCGTAGTCACCGGAGCGCCCCCTTTCTTTCGGATCTAGACTCTCCTGCCCTCCTATAAAGCTTGGCGGTGCCACCCCTTTGCCGAACTACCATGGAGCCATAGCGCGCGGTTACCTCGAGGAGCAGAGAGCCTCGTCGCATGAGAGAGATAGAGAGAGAGGATCGGGTGCCGCTGCGTTTGGCTCAGTCGTGGGAGCTTCTACGTAGCTCCGATGACGAATTGTGTCCTTGCCTTGTGGGGCTGACAACCTGGTGATCTGGGGATCGATTGATGCGTCGGGCTGAGCTCACCAAATTTCTCTGCCACCGCCTTCGCCGGCCCACTGCTCTACCCGATCGCCGGGCATTTGTGCGCTGGAT…
>novel.162
GTTCCTCAACCGTTAATTTCTAGAGAGAGATAGGGCATCGTTGTGCCAGGGACTCGGCGGCGGCTCCGCCTGGGGCTCTCGGCTACCTGCTCTTGGCTACCTGCCCTGCCCTGGTGGTGCGATCGAGCGAAGTCGCAGCGGCGCTGGGTACCAGTACGGTGCATCCGCGGACGTTGAGGACCGACAGGATCTCGTGAATTCCTCATCGGAGTTCTTCCCTCGTCGCGAGTCGACCCTCATCGTGGACAGCTCGCTCGCGCGCCCGATCCTCGCAGTGAGGTCATGAGGATTTGAAGAATCATCCTGGTACCTAGAATCTCAAGTGCCAGGCAAGTTGTGCTCTTGACCACTTTTTACCCAATAATGTTCTTTATTATCACTATTCAATGCATAGGTTTA…
>novel.163
CCGCTGTCTTCCACCATTGCCCCTCCCGGGCTCGCCTCGACTTGCCTCGATTTCTTTCGACGCCTCTTCCTCTCTTTGCCCTCGAACCGCTCCCCCTCCCTGCCCCTGCCCCTGCCCCTGCCCCTGAGCGGCCTTCAAATCCACCCGCTGTTTCCCCGCCTTCCCCTTGGCGCGCAGCTCCGGAGCGCCCGGCCGGCGCCGTCCGGTGGGTCGGCTCAGCTTCTTGGATCTCGGGCGAGACTGACAGACCCGTCGGTCCCGGCGCTCTCGCGGCGATTCCGATTGCTCGCTTGCTGATGGATGTGGCTACTCCCTGTGCGATGGCTGCGTGAAGGTTGGATTGGGTCTGTCGGCCACGGGATTGGATCTTGGCGAGGTTCCAGAAGCCCGAATTTGCTG…
>novel.513
GCCAAATCAGATGATGCGTACTGATTAGACTTACTGATTGTTGGCGCGCGCCAGGATCAGATGGGTTGACGAGGTCAGCAGATCACGAGCAGTCGCGTGAAGACGCTTCCCAAAAACCTTATTCGCCCTCTCCCGGTGCAGGATCTAGAAGACGAAGGGTTCCGGAGACCTGCTCTCCTGATCGCAGATGCACCTCTGCGGTCGGGACGAAGGGAACTAAAAGGCGGCTCAGCTATGAAGAGAGGCGAAAGCGAACTGGGATCTGGGATGATTTGGAGGCTGGCTGCCGGGCTCCTTTTATAGGGCCGAGTCCGCGACCCCAGTGCTTATCCGCCCACGAAAATCTCGCAATCAGTTGAGATTTTATAGGGATCGGTTAGGATAAGCGTAACAGCCAAG…
>novel.514
TACCGGCCTTCTCTGCGCTTGTGCAGGCTTCCCTCACCTCTGCTCCCTTTATTCCTCACGAGCTCGGCCCCCTAGCTTCCTTCCTCGCCCGCGGCTCCCTCATGGCGCCCAGGATCTCCTCCCCACCTCCTAGATGCTCGGCGCCCAGCCCTAGCTCGCCCAGCCGATCCCATGGCTGCACGCCACCACTCCATCCCAGGTCGAGCTCCTCTCCATGGCCGCCCTTCTCCTATCTCCCTGCTCGCCCCTGCTCTTCCTTCCTTCAGTCGCGCCTCCCTGGTGTGTCCACGCCGCCGGTAAGTGCTCACGCGGAACCCTGTCTCACACGCCGGTGCTCGCCCTGGACACTCCCATGTCCTCATCCTCTGTAGTGCTCGGACTCGGTCATCGTCTCTCGAT…
>novel.164
TGTAGCTTGAATATACGTGCATGCCAAGAAACACTACTGCAAAGACTACAGAAGAAGACATCAATACTTAAAATTCATTCTGCAAACGATGGTGATGTGTTCTCGTCCGCCCGGAAGAACTCACCGGGGCCGCCTCCTTCTACTACTACTTGCTGCCATCTTCATACTTGCTTCCGGGAGCGGACCACGCAGCTCGGTTACTACAGCTCGTCCTCCTCCGGTATATCGCTGGCCTCCATGAAATTTGATATGCACATGCTACACACTACTGGAGAAAGTGCAATATGTACTAGTTAGCAATGCAACTGGCTACAGTACCAACGATGTGGATATCTATAACTAAAAACCCAAATCATTAGTCCGAGTTGTATAGATCATATACTAAATAGTGAACTTTAG…
>novel.165
TACATATGCATATGTAGCTAGAATACATGCATGCCAAGAAATAAACACTGCAAGACAATAGAAGAAACCATATATACGTATATACAATTATACATATGCATAGGATTAATTTACTGCAATTCATTCTGCAAACGATGGTGATGCCTTCTCATAGTCATCCACCCAGAAGAACTCACTGGGGGCACCTTCTGCTACTACTTGCAGCCATCTTCATGCTTGATTTCGACCTCCCTACGCCCAAGGTTAGTACAATTTTTCCTCCTCCGGTACATGGTGGGCCCCCATAAAATGTGATCTGCACATGCATGCTACAGGCCTACAGCAACGCCATTCTTAGTATATACTAGTTGAGTTAAAAAAGAACGTGTTTTCAATAAGAAAATCAATCTCAAAAGTTAT…
>novel.166
CTCTTCTTTCCCTCTGTCTACAGCGCGCGCGCCGCTACCGGCTAGCCGCATGCCCGCCGCCAGCGTCCCGCCTCCCCCCCCTCGCGCGCCGGCTCGAGTACTCCGCTGTCCGCTCCCATTCCACTCCGGCCCAGCTGCGTGCTGCTCCGGCACCGGCAGGCGGATAAGCCCAGCAGGCAAGCAGGCAGGAGACTAGGAGAGGAGGAGAGCTCAGCATTGCACGCGCCCCCCCCCCTTGCTGGCCAAATCGATCGGTCCCCTTCAGGCTCCAGGCTTCGGAGCTTGCTTTACTTCAGGGCGGTGGCGGCTGGATTCATATCTCTCCTCAACTTTGGATGCTTGGTTGCCTGATTGGTTGGATGGCCGTGAGATGTGGGACCTAGGGACGTTCTTCCTTCC…
>novel.167
GCCAAACACACACTCTCCAAGCACTAGCAGTGGCAGTATATACTACTAGGAGAAGATGATGTTCCTGCCTTCTTCTCCACGCGGAAGTTACCGGGAGTACCTTGTGCAACTGCTTGCTGCCATCGTCATTGGACTGCTCACGATACCTAGCGCCGTTTCTCCTACTTCACTACCTGTTGATCAGCATCGCTGTGTTGATCCCGACCGCTGTCTCCAGTATGGCCTCCACATAAAATGTGATCTGCTGTAGAAGCTACATACAGCCACGTGCATACAAGGGCACACTTCTTTCCACTCATCTCCAGCCGCCGTACGTCTTCGTGTGTGTGCTCGTCACAACACCATAGACTAGAAAAACAAACGAGCTACTACTACTTGAAATGCATACTAGTTAATAAA…
>novel.515
TGTCGATCATCGCGGCGTGGGAACCACACGCGTACCCCCGGCTCAGCCGCCATGGTCGCAACAACCCGCCGGAATGCGCGCGTTCCAGCCAGGCACAACAACGGCCTCCCAACCACCCCGCATCGAGCTCGGGCCTACATGACCCATGCCACCGGCCCACCGCAACCCTGAGCCCTTGATTCGGGCGGATCGAAGTTAGCCTCAGCCTTGCACGCGGAAAGGGGCGTGAACGGAGAAATTGGGGGCAGGCGCCGCAGTCGATTGCGCCCGTACACCATCGGAGGGTCCATGGGCCGTGTCCGGGAGCTTCCTTAAGCCACCGCGGGGGTGCTCGTCTCATCTCGGGCGTGTGCGACGGTCGGCGAGCAGCAATTTCTCGCCGAACTTTGACTTCGCCGC…
>novel.516
GCCCTCTCGACTTTTCAGAGCAAGATGTCACAGATAAGTAGTCACAGCAGGCAACAACCTGCTGTTCATTTAGAGGTTTCCCCCTTATTTAAAAAAAATATATGTGGCCAGCCGGACCGGGCAACTTCAAGGCCTAAAGGCCGAGCAGCCCCAGCCGGCTGCGGTGAAGCTACGGCACCTCGGTGCCTTCAGCTGCCTTACGGGAGTAAGGCAGAGGCTGGCGCATAGGCGGTGGTTGAGAGCAGCAGCGACGGCGTTCTTCGTACGCCGATTTCTACGGCTCGATCTTCCGCTCTTCTCGCTAATCTATTTGCCTCCTTCGTTTCTCGGCTCCTTAAAGGATGGGCAGTCAACCCCTGAGCGACAGGCTGCAAAACACCGTGTGTTTCTCCCGTGTTC…
>novel.517
GCCACACAACATGATGTCAGCTATTTGCAACCCTAATCTAATAGCTCGTCATCCCATCCCGGATCTCTAGCCGCCCTCATCCCCTCACGCCCAAGCCGCCGCCATCCTACCGTTCCCTCCCGGCGCTCGCCTAGTAGCATCACCCAGTGGGGCCGACGACGGAAGGCTGTGGCGCCGTGCGGGGCTGCGCCAGGCGATAAGATGTACAAGATGGTCAACTCCATCTACTTCGACGCCGTCGACTCCTGCCGCTCCTTCTTCGACGACGGTGGTGTCGCGGCAAGAGGCGTCTTCGACTATTAGGGGGGCTTCTCCCCGAGGACGTCCTCGGAGGAGTGGTCCGAGGTCGCGATCTGTAGCTTCGGTCAGGCCTCCACGGACCACTTATCCTTCGACGCA…
>novel.518
GTTATAGCAAAGAACATTGTCTTAGCTGGATACAAGGAGATGCAGAAGCTCTGAGTTTTGAGGATGGATCTATGGATGGTTACACTATCGCATTTGGGATCAGAAATGTGACGCACATTGAGAAAGCTCTATCAGAAGCTTATAGGTCGGCTAATTTAGAACCCTAACAATTATTATTGCTCATGTTTAAATTATTACTGTTTGAACTTCAGTATATGTGTCTATTCTTCGTGATTAAGTTTTTTTGTCTTCGTGTGCAGTATCATGGATTAAGCTTTTTTATATTTTACCATGTTTGTTTAGTTGATGGTTCTGAAATGTCATTACTGTCATATCAATTGGCATATTTCAAAATCTTTTTTGCTTAGTTGATGGTTCTAAAGCAAGGGTGGAGGTTCC…
>novel.519
GGAGAATGTTGTAGATGTTGATTTTCCTTTTAGGAAGGTGAAGCTCTCCGATGTGGAATGGAAAATGTGCATATATGCTTCTGGTTGCAGTGAGATTGGCCTCGTCCAAGTTATGGGATCTGCCATGAACTAGACAAGATTATAAGTTTACAGAGGCCTTACATCAAGAGAGTACAAGATTGCCATAAGGAAGTAAAGTCTTTGAGGAAAGTGACCTTATGAGAAGCTTGAGAAAATCAACTTGTGTGTGAGAAGTTTTGTCTACTTGTGCTAATTAGTCATATGATATTTTTAGTCATGAACTAGACAAGATCAGAAGTTTAAAGAGGTTTTACATCGAGTACAAGATCGCCATAAGGAAGTACAAGTCTTTGAGGAAAGTGACCTTATGAAAAGTTT…
>novel.520
AACCAGCATACCCTTGAGAGTCTTTTCTTTAGTCGGGTAAGTCTTGCTGAGTAATTGCGTACTCAGGGTTTTATTCCCTGTTGTTTTTCAGGTTGAAATTTTGTTCTGTTGTGGATGGTGCTAAGTGCCGGTGGGCTCGGCCTTCTTATATAAGTATATCCCATCTTTAGCTTCTTTATTGAGGATTGTCACTTAAGTTAGCATGTATTTTAAAAACTATAAATATTTTATACATTTTAAATTATAATTCTTTTGAATCACTTTCTTTTGTAATCACTCCGATAATTGTATAATGTAAACTTATTGTAACATGTAATCATTTTGCAATAAAGAATTTATTTCCGCTGCAAATGATGGTGTGTGATTTGTGTTTACTTAATCTTGCGATCTTGGCGGTAA…
>novel.168
CAGTTCCTCGTCCTCCCCATCTCCTTCCTTGCCCTCTCCTGGCCATGGCACTAGTTCTCACTCGCGCGGCCAGTGACCACTGAAACCCACCGCCCGCATGAGCAAAGATGGCATCTGGGCGATGGGACGAATCTCGTGCGGCGGCCATCCTCGCGTTCACGCCTCCCCGGGGCCATCCCTCTCCCTTGCGGAGCTCCCTCCACGCGCGCCCTGCCTCCCATGGCGGCCGTCCGGCTGCTCGGTCGCCATCTCCATAGCCGCGCCTAC
>novel.169
AAGCACTGATAGCCTCCCTGGTTATTAGCCAAACTGACTGTATCATGTATGCACAGGTAGTTCCACTCTCGCGTTTGTGTTCACAGAGCCCATGTATGTTCCTATGGTGCACTCGGCTTTATAGCTAGCAGTGCTAGGATAACTCCCACTCGATTGATTACCTTCACCAAGTTCACTCTACGATCTCACCCTCGCTGACCAACGCCGAGTCCACACAAATCCCTTCATACGAGCACCTTGAAGAAGAATTTGAAGTGGAAGTGGAAAGAGAGAATGTTCCTCCATCCGAAACTTCTCCAACTGAGGATGTCACTAAAGGTCCCCCCGGAGGGTGTCCCATTTGGATTTGCTGCTAACTGCAATATCCTTGTAGAAGAGCCCGACTCTCCTCCTCACCAA…
>novel.521
GTTCCAGAGTGCGCTGCACATGTTTGCGTTTTCTCCAATCTGAGTTTCTACTGCCATGGAGGTCGAGGACACACTAATCCAGCTCTTAAGGCTCCGGCGGGCCGGCGTGCGGGGCCCTCTGATCCCTGTACGGCCATCTCCAGCTGACAGCTGTGATGCCCACCTCTATCGCTTTCACCGCCGGTGAGCTGTTCCGGGCAGCGAGTGCGACAGTGCTGCTTTGCCTCTATCAGGGAGCTCCATGTCCTCATCATCAAGAGCTCGTCCTCCCTTTTGGATTACTCAGGTTAATTTGATGGGGCCTAATAGGTTTCCCTAGATTTGTTTATCCCACACCTTGTTTACCACTGAACTTTTGGGTAGTATTTGCTATTGCTCTACATGGTTTTGGGAAATTAAT
>novel.170
TTGTTGACGAGTTTAGCTGCATAGGTACCGATGAGTTTGTCCTGAACAGAAATTTTATTTGGATTCAGTTCGGTGAGCTCTTAATTGTGTCCTACCCACATCCCTCTGCATCCCTCTGCAGGGTGCAAGAACTGTGCTAACGTGTGTTCTAAGGTCTTCCAAATCGAGGATGATTTCGGACGGGCAAGAGTTTACGACCAATCAGGCAGCACAGAACTGATTCAAGAAGCTATTGACAGTTGGCAAGTTCACGCTGGGAGAAAAGACAAGCCAAAGTCCTGGAGAAGGTAAGAAGGCGGATGAGCCAAGATGATTCCAGAAAGGGTGGCTCATGGAGTGACATCTGGGGAGCACCAACAAGATACGAGAAGAACGGTACATCCCATTACTAAAGGAGAC…
>novel.522
GAAAATATTGGTTGTTAGTTAATTTTTTGAGCACTAGGATTGTACTGGCAAACAGAGGAGAGGAGATAAACAAGTGCGTGACATAACTCGTCACCACCACCACTTCACCACTGCTTGCTGAAAACTGAAATCCCGGATTCTGATTTGGACTGCACCGGTGCACCTCCTGCCTGCCAAGTGCCAACGCACACCGGAGAGCCGCGACCTCTCCGTCGCCCTCGCCCCCTCCCACCCTCCTCTGCCCTGCGTTGTCGTCTCCCTCGCCAGTCCGTCGCGCCCGCCGAGGAGCTGAGCTGAACCGAGGCCGGCCGTTGCGCGCCGCCCGAGAAGAAGACGAAGACGAGCAGACGACGGCTCCTCTCCTACGCCGTCCTCTCTCTCTTGAACTGAAACAGCGTC…
>novel.171
GGTGTCGTAGCGAATCACTCACTCGCAGGAGCCATCAGATCACTCCACACCTCACTATAGTTAGTAGTATAGCCAGCAAGCTGCTGCAAACCAGACTACCAGACCATGTCAACACTCGCCGCCGCCGCCTCCTCCTCCTCCTCCTCCTCCTCCTCCGCCACCTCCTCGCCGCGGTGCGTCCCCTTCGCTTTCCGCCGCGGCGCCGCGAGGAGGCGTCTGCCGGCCCCAGGCGCAGGCGGCTGCGGCAGGCCGCTGTGCCGCCCCGCCGAGGCCCTCGGCGGGGGCATCCAGAGCGCCTTCTTTGCGTCCCTGGACCGCTGCTCGTGCGTCGAGATCCGCACCAAATCGTTCAAGGAACCGGAGCCGGACGCCGTGCCCCTTGTGCCGCCGCCGCCGCCC…
>novel.523
TGCAGGTCTGTTCTGCATGCACATAATAAAGGCATTCACCCACCTCCAAGTCCAAAACATACCTGAAAAGTACATTCTGAAGCGATATACACGTAATGCAAGATCTGTGGTTCCGTGGGACCGGCACGATGTGAGTGTTGGTGGTCAAAATGAGACAGAGCAGTCAAGGTTGTCGAAGCTGCTGCCAAAGTTAATGCGACTGGGAAGAGCGGGAAGCAAATCTGATAGAGCATACACTGAAACTATCAGGCACATCGACATGATAACTCCTGGGATTGAGCTTCTACGAACATCGGAGATTGGTCCGATTGGTCCGGACGAAGCAACAAATACTGAGTTGCAGCAAGATGCAGAAGGACGGCGGAATATTGGTCCCATCGCACCAACACAACAAAGTTC…
>novel.524
GTGCAGCTTGTGAGCCCGAGCCTCCTTTTACAACTCGGTGAGTAGGCGAGCTGAGCCGAGCTCGGCCACTGAGCGAGCCACATCGAGCTGAGCCGAGCTCGACTCGTTTCTAGCCCTATTCCAAACTTATGGAGGGACAGTTACACTTGATGAAGAGCGAAAGGCATGGACTAAAAGGTCTCCATTTGTTGAACATTAAATTACTGCCTGAAAGATATATTTTGAAGCGATGGACTCGATGTAGATATGCATGGGACGGATATAGTGGAAAATCCTAATTTAGAATTTAGATGCCACACTTGGGTAAAAAAAAATCCTTGCCAAAGACTTCTTCCACTAGCTTCAAGAGCTGCTGAATATGAAGACTGCTACTTGCTTGTGGAAGAGGCACTTCATAGA…
>novel.525
GGAAAGTGGCCAGATCAGCTTACCAAAGTGGTATGGAGCCATAACACAACAACATCAAGATCTACAGGCTTTACCCCATTTAAGTTGTTATTTGGTGACGAAGCAATAACCCCGGAAGAAGCCAAAGCTGGATCAATAAGAGTGGTAGCTTCGGCAGAATCAGGTCCCGAAGATACTTGTCTCGTGGAAAAAGATGCCTTAGAAGGGATCAGGCTTCAGGCCGTGGAGAATATCAATAAGTACCAGGCTGAAACAGTTAAATGGCGAGATAGAAAGGTCCGGCTAAAAAATATTGAGCCAGGACACTTGGTGCTTCGGAGAGTGGCCAATCCGGATACAGTGGGCAAATTGCAACTGAAATGGGAAGGGCCTTTCTTAGTAGCATCTTCGTCAAGGCCT…
>novel.172
AAATAATCGACAGAATAGTCAAAGATGAAGTGATGATCTACAAAAAGACTAAAGCAGAGTTGCGGAATCAGGAACAGCCGTTTGATATGGGGAAAAAGAAGAAAAGGAACAAAAATGTCCCTGCTGTTGTGTGGTATCCGACAAGGGTTATCGAATTTCTTGGTCGGCGCACACCCATTATCCTCAAGGAAAAGGATACACGGTGCTCCCTAGTAGCAATATGCAACGTTCTCCTGCTTGGAGAGAAAATAACCCTCGATTTAGATATCAAGAAAGTGTTGGAGAGCCATCTCATCCA
>novel.173
CTGAAACCGATGCTGTGTGGGAAAGGTTAACGCAGCTTATGCAACATCGTTTGAGATGGTTTGGACATATCCAACGAAGATCTGAAGAGGCACCAGTGCATATCGGAATAATTAGGCGTCCCGAGAATGTGAAGAGAGGTAGAGGTCGACCAACCTTGACGTGGACAGAGGCTGTGAAGAGGGACCTGAAGGAGTGGAATATTGATAAAGAGCTCGCCGTGGATAGGAAGGGGTGGAAGTGTGCAATTCATGTGCCAGAACCTTGATTTATAGTTTCGCTTTTCCTCTTTAATCGTTTGACCTTTTCTTGTGCCCATTTAGATCTTGCTGGTTCTTGTGGGTTTTATCTCTTTTATGTGTTTCCCCGTTTCGTCGTTTTTCGGTTCTCCTTTGCCTTTG…
>novel.174
CTCTTTTGAACCACATGAAACTGTGGTGTCAATGGAGTATCTACTTGGCCTTGTCCTCGCTCTTCTTGGAGGAAGTGTGAAAATGCAGGACTATTCTGATGAAAGAAAAAGTCAGATATTGAATGTGGTGAAGAGTCTGGCCGGAGGGTTTGATATGGATGTTATCTTCACCAGAACGGATGGTTTTACAATGACTCCAGAGTGGTTGCTTCTGGATTGCTTAGATCTCAACCTTCGACATGGTTGGATTGCTGCTAGGGATTTGTTGACCGGACCCGAAGTATCATTTGAAAGTCTTACGTTGGCTTCTAATGAAC
>novel.175
GTCACAGCATACAGTTGTAAGGTCTTCGAGATACATTGAGCTCAGAAGATTCAGAAGATCCAATTCTGTTAGTTTTTTTAAAAGGTTCTTCCTCCTCTTGTTGACATTCATCCTTCTTCATACAGAGCAATAATTCTGGTATAAAAATCAGTGAAACAAACAAAAAATAGAAAAAAAAAAAGAAACAAATATTCACTTTAGGCTTTTGTTTTCCATGTTCGCTTATTTGTCTTGTAAAAATAGACAAGCTACCAGCATCAGG
>novel.176
CGCCGCAGTCGCGGATCCAGCTTTCCCTGCTTTTGCTCGATCCGGTGGCTGCCCCCACCTCTGCTCCGTCGCGGATTGCCGCAGTCGCGGATCCGCCCCTACCTCAGCTCCTGCGCGCGGGGCGCCGCCGATCCGGCCGCCGTTCCCTCAGTCCTGCGCGGATCCGGTTGTCGTCCCCTCAGCTCCTGCGCGCGAGGCATCGCCGATCCGCCCCTACCTCAGCTCCTGCCCGCAGGGCGCCACGGATCCGGCCTTCCCTGTGCGCGGCCTGTGCGCGCGGATCCGGCCGCCCTGTTCTGCGCAGCCGCGAATCCGGCGGCGCTCTCCTGTGCGCGGCGCGCTCGCCGATCCGGCCGCGGATCCTGTCGTCCCTATGCGCAGCGTGCTCTCCTCTGCTCC…
>novel.526
TCCGAAGATGTCTGAAGCTGCTAAGAAGGCTGCTGCTGAGATGAAGCTGAGTCTTGATGAAGAGAAGAACCTAGGGTTTCTTATAGCGATGTCGAAGTCCAACACAGAAAAGATTACCAAGGAAATTCTGGAGGGGCTGTCTGAAGATACTGGTGACAGTGAAAGTTATGATATGGACAGCGGTGGCGAAGACTCCGAAGATCGCCCCTGGCGACCAAGCCATTCAGTTTATGGTAAATCAACTATCAAAGAGAATCATCTTGTTAATATGAGAGGAAGGTATTTCCGGGATCTGTCCATTGTGAGGGCGGACGAAGGGGAAAAAACTTGTCCACACCCTGAAGAAAATGAAGTTGTGGTGTACCGAAGCTTTTTGAAAGCTGGATTGCGATTCCCCTT…
>novel.527
CATAGTCTCGTGCTTGGCAGGGGAAACTTGGGTGCTCGGATCTGCGCAGCTGTGGTTGGGGCATGGCGCCGTCGCCCAGCTCGGGGGAGGGAAGAAGATAACGCTGTGGCCATCGATCTGATATTCTACGGTCGAGATTATACCCTAGATACTGATTCGACCGAGTCAATCTGCGGCGTTCGATTCAGATCTGACGGGAGCTATTCGATCTGGTCATTACTAAATTTGAATCATCCATCGGGGATCCGATGGCCAGGGTCACTCGTGGGGTTGAGGGGCGTCGGATCTAATCTGAGCCATCCAAAT
>novel.177
GCGGTCATGTGTGGCCCATGGCAGAAGCATGAGGCTGAGGCCCGTTGATAATTGTTAATTGGAGATTTGGAGTATGCGGGACGCACTCACGCACAGACCCACGATCCAGTAATCCAGTTCCAGTTCCATTGATTTCCCTCGGCGTGATCGGGCGCTAGGGCAAGGACAAGGCGCCGCCGCAGGCCTCGCCGCACTGGCACTGTAGACTGCACCGACGCGTCCAAGCCAAGCGACAGCTCACCGACTTCCGTGCAAGTCTGCAGCCAGGCGCCGCCGCGTCGTAGGACCGTGCCACTTCGACCGCGCCACATCGCAGGCTGCAAGCCAGTCGTCACTGCTCCTATCACGGTGTAGTTCGGCTCAGGATCCAGGCATCATCGCCCCTGCCACACCGTGTCG…
>novel.528
AGCCTATACGTATCTTCCTCAAGTTGGTGCTTAGGACATTTTCCCTGCTATACTGTCGGCGAGAAAAGTTCTCAGCACCCTCCTCTCCACGCTCGGACATCATCCTTCTCCATTTGGCCTTCGGCCAGGATGCCGGCTTCCACGGTCCCACAGTGTTGCTCCCATCCCGGCTCCCTGGCGCTCATCGTGCAATGTCTCCGGCCGTCAATCTCTCGCTCGGATCGCTGTCGTCCAACCCCAGGTTGTGCTTGTTGTGCCGCCAGGGAGTTGCCTGCCTTGTCGTTCGCCAATTCATCGACCTCCTGCAGATTTGACCTCACCTATTGCATGAATCCCGGTCACTGTTCTACTGTTCGCCATCGCGCCTGGATGTCAGCACACGTTGTCCTCGACTCCTTC…
>novel.178
CTGAAAATGCTCACTCTAGGAAATCGAACTGACGATGTCAAATTGCACTGAACTGAAGGTTACAAACCGAAAGTGCTCACTCAAGCAAATCGAACTGAAAGTGTAAATTTCCCTGGAAGGCTATCATCCATCATCATGTTTGAAAAGTACACATTCCCTGCAACTATGCATTGAAGAGATTCAATGACATATCTAGAATGTGCCATTTGTTTAAGGAACAATTGGATCTATACCATTAAAAGATCCAAACTTTAGATATATACCATGGACCCC
>novel.529
TTTTCTCGCCTCCAACAGTTTGCTAATCTTCCCCGCAAATTTCCAGCGTCCCACGTCTGCGCCGATCCATCAGCATATATATTCGCGAGGCAAACGCTTCATCAAGTAGCTTCCTGCGACTTTTTTCGCATTCGCGCGCATCCAGTAGCTGTTGGTGGAAAGGCAGGCGGCGGCGAGAGAGGCTTCAACACCTTTGGATGAGGGGCCACGACGTTGGACTCTAAGATGCAGCCATCTTGGCCCGGTGATCTGATCGGTACAAGCGCTCCGGGACAGCAAGAGGAACCAGGATGTCGTCTACGTCAGCGGCTAGATCCCTCAATACCAGATGGTCGGACGTGCGGAATACGAAGCCGGTCGAGGAGGCGTCTTGCGAGGTCCCCGACCTTGTAAGGATCG…
>novel.179
CTTGTGTTGCCCCGGTTGAAAGTATGAAGGAGGCCATTTGGAACACTTGTGAGCATATTGGAGCCCTTTCCTCTCCCTCTCTCTCACTCATATTGGTTGGGATTGCATTCTAGTGAGATTGAGAGCCATCTAGTGCATTGCATCAAGTTGTTGATCTTTGAGGCACTAGGGAGATCATCAAGTGAGGTCGTTGGCTTGTTACTCTTGGAGGTTGCCGCCTCCTAGACGGCTTGGTGGTGGTTCCTCGTGAGCTCTTCAAAGGAGACTGTGAAGAGGCCGCGGTGGTGATTGTGAGAGGCGTTGTGCTTGCCTCGCCGGAGCGGTGAAAAGCAACTCTAGTGGAATCGAGGTTTGAGGGTTCATTGACCAATCCAGCTCAAGAGATCAAGTGGAGACTTG…
>novel.530
CTCTAATTCCCAAATTTTCCAGCTACCGCCTCTCCTGAGTCGCCGCCCCATCCATCCTCCTCGTCGATCTGCTCTAGCCTCCAATCCCGCTTGGGCATCGGGCCCAGCCACCCTCGCGCTAGTGCTAGGCTGCTAACCATAGCCAGTCCTTCCTCCTCTCGCGTGGCCGCGCCTGCATCCGGCCACGGGCCACCGCGCACAGCCCTAGCCAGACACCGTGCACGACCCAGCCTAGCCGCAGCGGTGGAGGCGCGCAGCCCCACCCCGCCCCGCACGACCAAATGAACAGCCGCAACCAGCGAGGCTAGGCCCGCAACAGCAACGCCCTTCGCTCGCCAGCAACGGCAGTGCGTCCGACATCCTTCGCTCGCCTAGTTGCCCTGCAGATGGCCAGGACCA…
>novel.531
GCTTATGATAAAGTACCTAGGAGTGTAATGTGGTGGGCCTTGGAAAAACACAAAGTAGCAACAAAGTACATTAATCTTATTAAAGATATGTACAGTAATGTTGTGACAAGTGTTCGAACAAGTGATGGGGACACCGATGACTTTCCAATTAACATAGGACTACATCAAGGGTCGGCTTTGAGCCCTTATCTTTTCGCTTTGGTGATAGATGAGGTCACAAGGGACATACAAGGAGATATACCGTGGTGTATGCTTTTTGCCGATGATGTGGTACTTATTGAGGAGAGTAGGAGTGGTGTTTCGCAAAAGTTGGAATTGTGGAGGCAGACGCTGGAAGCAAAAGGTTTTAGGCTTAGTAGGTCTAAAACGGAGTATATGAAGTGTGATTTCAGTGCCATG…
>novel.180
CGGATTCGCATGGTTGGGGCCTCTCTCGCGTAATCTTCACGACTACTGGACCCGATGGGTTGCCGAATTCCCCCCTTCTTCCTCCCTAGGTTATATCCTTGGTCGGGCACCCCCGTCACCCATTCGTCCTCCCGGAGTCTCCCACGGAAGCCAGTAAAGAGCGAAAGTGAGGAAGAGGGTCGCTGGGACCGCGCCGTGGTCAAAGACCGGGTTGGGGGAGCCGTAGCGCCTCCGGTGCGGGTCACGCAAGTTGGTGCATGGCTGGGCGTGGTCGGAATCGATAACCGGAGCTTGGCGTCACCTCGACTCTGCCCCTCGCAGGGGATTGGCTCCATCGCAGTACCGCTGCAGACGAGCCATTAACCGAGGATCCAAGTGTTCAGCAGGTAGAAGTTGCTG…
>novel.532
TAACCGTTGGCCTCCGTGGGCAGAGGCGGCCGCCGCCTAGCACTCTCCTCAGACGGCGCGGCCCCGGCCAGGCACTGGTGGCCTCTGCGCGGCGCGGGCGCGCGGCACCAGCCCCGGCCTGGCTCGGGCACATCGGCTCCGGCCACGGCGCGATTGGGCGGGTGCTGCCCCGACCGGATGCAAGCGCAGCCGCGGCAAGGGCTCAGCCTCGGGGCGGCTCTGAGCCAGGCGGCCATCGGCCAGGGCGGGCACGAGCCCCAGCACGTGAGCCAGGCGGCCCTCGGCGGCGCGGCGGCCCCCGTCCTCGGCTCCGACGCGCGCGGAGTGGGGCTCTGGCGACGTGGACGGCCCCCGGTGCGGCGGGCACGGCCTCCAGCAGGCGCGGCCTTAGCCACGGAG…
>novel.533
GTTCATTTGGCTTTGCTTCCTGCGTTTTACCTTTGTTGTATGGTTATTCGGTAGTATAACAACATATGTTGGTTGTGGTGCTATATAGATGCTGCTTCCTACCTTTGCCATTTCCCTAGACTATTTTGGTCGGGTACTCGGGTGCATGGCATATCAGCTGCTCGTTTGCTTGCCTTTTGAGATGACGTTCTCCTGTTATGTGTACACTTGATTCATCATCCAAACACTTAGATAGTATATGAATATGATGCGATTGAGTGTCGATGTATGGTTCCATACACTTATGATTGGAATTTCTCCCTCTGTTTCTATTGCTTTTGCTCCTCTGCATTTGAGCGCCGCTGCTAGCTCCTTGCCACAGTAGTATTATATTGGTTTAGTGTTCTTTGCTCCCTTACA…
>novel.534
CTACAACTATCAACGTTCATCAAATCCCCATAGTTATTTATCACTTGCTTCGCCCCGCTGTCGCTCCACGTCGCGCTCAGCCTCCTTGCCGCCGGCTCGGGCGGCGCCACGCGCGACCAACTGCTGGCTACGCTCGGCGGAGGCGATGGGCCGGACGCGGCCGACAGCCTGCACGCTCTCGCCGAGCAGGTGGCGCGGATCGCCTTCGCGGACGCCGTCTTCGCCGACGCGTCGCTGAAGCTGAGGCCGGCCTTCGAGGAGGTCGCCGTGGGGAAGTACGGCGCCGAGATCCACTCCGTCGAGTTCCAGAAAAAGATTACAAATGTGTCGTACTCAGCGGTGGCGGATCCAGGATTGATCCAAGAAGGGCCTAATAAGCTAAGGCTATAAAAAATATAA…
>novel.181
CATGCGTTCACTCGAGCAGCAGCTTCTGCATCCTGACGACCAGGGGCGGATCTACGACCGGGGCTGCCCGGGCTGCAGCCCCGGTCGCGGCCTAGTACAAGCGAATAGGCCCAGTACAAGCCGTGTCTCCGCCTACAGCCTCCAGCCGCGTGCCTGCGTCGGGGCGTCGCGTAGTCGCGTCCAGTCCGCCAGCGGAGCAGCTCAGCAGCACCGAAGTGGAGACGAGCAAGAAGCGCCGAAGCGGAGCAGCTCAGCAACGCCGAAGTGGAGACAAGCAGGAACTGCCGAAGTGGAGAAGAGGAGGAAGCGCCGAAGCGGAACAGCACGGAGACCAGCATGAAGCCAGGAAGCGGAGCAGCGCTGCGTCCAGTGGCAGATCTAGATTTCGCTACGTCCAGG…
>novel.535
GCCGATTCGGTGTCCTATTTCAAAGTCCCAGTAAATAATATGTTTAACCCAAGTGTCGTTTTAATTAGATTGTGTACATCTTGTCTAGACCCAAATTCAAATATTCTGAAATTTCCATTTTATTTAAAGAAATGTGTAGCCGTATAGCGTGTTGACCTAGTGTACATCGCTAAAAATCATGATCCAAAATATTTGCAATTCTCTTTAAAAAAAGAGTGAAGAAAAGAAAAATAAAAAAACATCTAGAAAAATATCCTTTCAGCCACTCCTATCTTCATCCGTTGCCGGGATTTTTCTCAAGGCACGTTTGTCTCTTCCTTTGATTTTCTTACCGCTTAACAGCTTCCATTCTTATCTCCATGCGGCATTCAGCCTCCAGTTCGTTCTTGCCGTGGCCGC…
>novel.536
GCCTAATCTACCGCACCAGCGGCCTCTAGTGTCTCCTCCTCCTCTATCCCTCGCAAAGCAAACACACACGCGCTTTCTCGGTGCCACCACCAGCAGCACCCCGTCTCCGTCCCGGCCCCCGACGCCCGGCGGGACATGAAGAAAGACGAGGAGGGCGCCAATGCCACCGTCGCCGGCGACGGCGACGCACGACGACGTTCCGCGCTCCCCGTCCGCCTGCTGCCGCTCCGGTGACGGTGACCCCTACCTAGCTCTCTCCTTCGTCCTCGCCTTCTGAGTCGCCGTCCTTCTTGCCTCTATGGAGCGAGCTCGCCGTCGCCGTTACCGTCGTCGTGGTGCAGACCAGCGGCTCAGCGGATTGAGGGGAGCCCTGGCGGCGGAGAAGGCGTCGTACGTGTC…
>novel.182
AGTGGAAGCACAATTGTTGGTATTGGTTCACCGGATCCTCCTGCATTCGTGTATGACGATGAAGACTACAATGATGTTTTTGTGTCAGAGGCTTGCTTGCTCACTCGCGACGAGAACGAGTGGTACAGGGAACCAATCTCGACCAATGCCACGTCTGGCAAAGAAGGTTTGCAAGCCTCAGTTGCTGACTGATTAAGTCAGGTTCTGTATCAGTTCCTGTGACTATACAGATACAGAATTTGATCAACGCCTCGACATGGTAGGAAAGAACACTACGGTATTGGCGAGGATTGT
>novel.183
ACTAGGACTGCGCAGTCAATAATTTTCGTGAATGTATACAGTAAACACCGATGTGATGATAGGAACATTGTTGTTCATCAGTTATAATCTTGTGCCTTGTTTTTGTGGGTTGAACATTCACTGAGATCTTTACACATAAACTTGATAGGCCACATTTTGCAATTAACCATGAAGATCTGACACTGTTATTTCCAAATATGTACTATGGTCAATAATTTTTTCTACTTCTTTAGAACTGAGTATTCTGTCTTGTGGATTTATTTCAGGGTTATTGTATATTAACAGCCAACAGTAGTGTCCATTTCATGCACAAGATGAGGTGTGAACATAGTAGAACTGTCATTTATGATCTAGAAGTGGCAGAATGTGCGAAAGGCTGACAACTGAGATTGTAAGTGT…
>novel.184
TTCGCAATTTGTGAAAATGATTTTGTTATGGCACCAAGAACGGCTGAAATACATACTGAATGTGAAGCTAAAGGCACGAGTTGAGGTTTTACAGCAGTCACAAAGGAATCTTCTTGGCGAAGATCTAGCTGCACTTAGCCCAAGTGAACTTGACCAGCTTGAGAATCAAGTAGACAAGACCTTAAGCAAATAAGATCAAGAAAGGTAAACTAATTAAATGGGAAGGGATTCAGCCATTCAGGATGAATGAGGTCAACTATTATAATCCATGCCATTGCACTTTCATACTTTAAAAT
>novel.537
GTAACTTGGCACAGCCTTATCACCCCAAGGATAGGATTGAAGATGTGAACTCTATCCTATGTGTTAGCTGTCTGTCTGCTTGGTGGTGTGCTGTCCCTGGGAGTTTTGGCCACCACTGCTGTTCCACTGTGCCTTGCCCTTGCGTGGTGGTCATGCAGTGGGGAGGTCAGAGGTGGAGTATATTAGTTTTGTTTTCCCCTGCGATAAGTCCTAGTAAAGCCACAAATAGCCCATTGCTTGCCATGACAGTTGAAGCCTAGAACTGAAACTTGTGGTGCTCTCGTTGCTTCCATGACCTGCTCACTGTGCCTCACCATTCTTCTATACATGTGTTAACTTCTCCAGCCACTCCTGTCGCCCAGTTGCTTTGTTCAAGACAGATGCTCGACATCGTCCTCC…
>novel.185
ATTGATTTCTTCCATGTAGAAGGGCGACACACAGGTGCAAAGTTGTATGTTACCTTTAGTGAATGTATGGTCAGATGGAATCTTGAGAAGAAGTTGTTTTCATTAACTCTAGACAACGCATCTGCAAATGAGGTAGCAGTCAAGGATATAGTTAATGACCTCAAGACAAGTGTTGGTGTATCTATAGTTTGTGATGGTGTTTTGGAACTAATGAAACATGCAACCGAGTGTGGTTTGGAAACAAATAAGGGTATCTCACTTGATGTGTCAACAAGGTGGAATTCAACTTTTCTGATGTTGAGGGATGCTTTATACTATAAGGATGCTTTTACTCAACTCAAGCTTGCTGATCGGCGTAGGTATGAAC
>novel.186
TAAACTTATTAGATCCACCCTCACCAACCAGCCGCCTGACGTTCGAGCCGCACCGGCCCTAAACCCTTCCACCTCCAGCCGCCATAACTGTAATCCCTTCCACCATCAGCTGTCCCTCCGTTCGAGCCGTCGACGCCCTAACCCTATCACCTTCTGGCCGCCCAAATCCCTTTCGGCTCCTGCCGCCCTCTGTTTAAGGCGCAGACCATGGAGTCGTCGGTTATGGCGGCACAGACCATGGAGTCACAGGCTATGATGGCGCAGGTCTTAGTCTTTAGGCCATGGAGTCGCAGTCAGGCGTTCAAGATGCTCTGAGACTTGTGTCAGGTTCTTCCAACATGCATGATGGATTCAGTACACCAAAAAAATTAATATCCTTCTGACATCGCTGTCCATCTG…
>novel.187
GACGGGACCAACAGGCGAACAAGAAGGCCTGTGGTCTAGGTCAGTGGTCTGCATTGCACTTGGTGGGTGCGCTGGCCTACCATCTCCTTAATGGGAGAGTGGACGTCATAATTTGTGGTAGTGGGGGTACGCGTTCGCGCGGCCCCTGCAAAATAGATTAAATTTATTTTAGGGTCGTCTTTAATTAAAAGGGGTTTTGGCTTTTGAATGTGGTCATATGCGTATACGCGGCCCCTGTCAAGTGTAAGAATTTTAATTTTGGTCCCTTGTTAATGCAAGGGCTTTAAGCTTTCGATGGTGGTCATAGACGTCTGCTGGTCCAGATCCAGCTATTGAATTGGTGC
>novel.538
GCGTGGTGAGCACACAGCTAACTATTCTTCCGCCCTATATTCTTAGGCCAGCATTTGGTGCATATACAATGCACCTTTTATTTATAGCAGCAAAGAGACTGCTTATGATAGCCTAAGGGCTGCTGGAGATAGCCGATAGCCTAAGGGCTGTTGGAGATAGCCTTACTATAGGACTGAGAATAGAAGAATGCTGTGTGCTCTCCACATTAAACAGCATACGTTAATTTTTGGAGGGTACTCCTCTTAATAAGGAGGAGCCCGACAAATCAATTTAAGATTTAAATTTTGTGCTTGATGAGAATGTAAATGTTTAGAATTTATTTAATATATTGTAATTGGTATTATTTGTGGAATTCAATTTTTTTGCGGGTGCTCATAATTTATAGTAGAATCATTGTT…
>novel.539
CAAGGAAGAGGTCTATGTTGAGCAACCTCCCGGCTTTGAAGACAGTGAGTATCCTAATCATGTCTATAGGCTCTCTAAGGCGCTTTATGGGCTCAAGCAAGCCCCAAGAGCATGGTATGAATGCCTTAGAGATTTCCTTATTGCTAATGGCTTCAAAGTGGGCAAGGCCGATCCTACACTCTTTACTAAAACTCTTGAAAATGACTTGTTTGTATGCCAAATTTATGTTGATGATATTATATTTGGGTCTACTAACGAGTCTACATGTGAAGAGTTTAGTAGGATCATGACACAGAAATTCGAGATGTCGATGATGGGGGAGTTGAAGTATTTTCTAGGATTCCAAGTCAAGCAACTCCAAGAGGGCACCTTCATTAGCCAAACGAAGTACACTCAAGA…
>novel.540
TAAATGAATCAGCTACCACTTGAGAAATTTTGAAAAAGTATAATAGAGCTTTTGGTTTGTCAAAACTCTTGTGTTGTCTCTTTTGTCAAAAGTTGACTTCTTGTGGGGAGAAATGTTGATTATGGGAAATAGGGGGAGTTTTTGAACTCGTTGATCAATCTCTTTTGGAATGACTCTCTTTATGCCTCAACATGTGTGTTTGACATAGAAATAGAGATTTGAGTTTGATTTGCAAAAACAAACCAAGTGGTGGCAAAGGATGATCCATATATGCCAAAATTGAATCAAAACCAATTTGAGTTTTTATTTGAAGTGATTTTGCACTTGTTCTAGTTGCTTTATGTTGTGTTGGCATAAATCACCAAAAAGGGGGAGATTGAAAGGGAAATGTGCCTTTGG…
>novel.541
CCCTTCACGTCATTTTCTCCAAAGGACAAAGCCACAGAGTCTTTTCTCCATGCCGCTTTCCTACTCCCTCTCCCTGCTGATCTCGCGGCGACCGTCTTGGCTCCTCCTAGCCCCCAGTGTCGACCGCCCCTGCTCCTCTCCATCCATGGCTGTGCTCGGCCTCCACCTCAAGCCGTGCCCTAGGATCGTCTTCCAGCACCCCCTTCACACCCTTGCCTCCAGCTCGCCAGCACCCTCCGTTCGGCCGGCCATGGCCACCTCGCCGAGGCCCCAGCCACGACGTCATCCCCCGGTACGTTAATTGATCACATGCTATGGAAGACGAGTGGAATTGATCTCCAAGTGATGCTGATGGACGAAGCTAAAATGGATGAATCAACCAAGTGCCAGGATAGAAGA…
>novel.188
CCCGCAACCCTCGAACACCGCCGCCCACCATGCCCAGCTCCCGTAGCGCCGCACACCCCCAGAAACCGGCAGCGACAGCCGGGAGTACATCCCACCCTCCCCTCCAACGCCGCCGCCCGCCATCCCCCTGCCCTCCGTAGTTCCACGATGTTGGCTTAGGCCGTTGCCTAGGGCTCCATTCCCCTCCCACAGCTCTGCCGCCGCCTCCTGTCCTCTGAAAATGGCTGACCTCTAAAATCTAAACCCTTCAAAGCTTCTGTAGATTCACTTCACATCGTCCATGGCCGCCGCTGCTCGCGTGGCAATCTCACGGCCCCCACCTCTCCCTCTCCCTTCCTCCTCGAGCAGCAGGGCGTGTAACCTGGTTGCTGGGAGGAGCAGCGACCCCAGCGCCACCGC…
>novel.542
ATGAGATTGACCTGTTGCTAGTACTGTATTGGGTCATACTTGTATGATTGTGGTAACTTAATTGAGAGAAAGGGAAAAAAATAAAATACTTGGATTTCATTATTTGTAGTTGGGAAGGCGAAGAATTTAGGATGGTAAGTAGACATGCAAGAAAGATGACAAGATGTTACCGTAAACCTAAGTATTTGAGATAGGTTGTTTCTTGACTCATGACAATACAAAAGTTAATAGCATTATTGCAGTTTAATTGTTCTTGCCATTCAATATATCTGAATAAGGTAAGTTTTGGATACTTTTCTGCATTTAGTTC
>novel.189
CTCGACCTCCAGCTCACCTCTGCCCTCTCATGCTTGCCGAGCTGCTCTCAGATGGTTGCTCGCGAGTTTCTTCCTCCCCAACACCGTCAGCTTGCCGCGTCTCTGGTCCAGCTCCAGCTCGTCGAGTCCCTCTCTGTGTGCGCCATGCAGCTCGCTCGGCCGCGACCTTGCCGAGCTCCGCCCCTGCTCCACGTCTCCTGGTCGGGCTCTCGTTCTGCGCGTGACGCCGCTGTTCCCTGGTGCTCCCTGCTCGACCCTGCTTCTTCTTCCTTGAGCCTCGCCGTGCGAGTTCTCCCTGGCTCATGTGCCTACCGCCGTCGGCCCCAGTCTCTCGCTCGCAAGGTCTTCCCAAGCCGTCGTCTCCTGCCTCTGGCTGTCAAGCGCGACGAACTCGTCCCG…
>novel.543
CTTTTCTGTGGTCCCATCGATCCACTACTCGCGATCAAGGGGAGGTATTCGCCATCACCAAACCGTGGCGGAAGCTGCGCGGGGATTGTAATCAATCAAGGTCGACTCTGAGCTCGGAGGGACAGGGGCGAACGGCTGATTCTCGTTGATTTCGTCGCGTCCGCGCGGAGCCGTGGGACATCGTCTCCATGATAGTTTCTGATCGATGCTCGCGCGAGGTTACGAGTCCTCTGAAGATCATCCTGGTACCTAGAATCTCAAGTCCCAGGCAAGTTGTGCCCTTGATCACTTCTTTTTACCTAGCCATGTTCTGATTAATCATAATGATCTGCATAGGTTAATTTTGATGGGACCCAATAGGTTACCCTAGTTTGTCTATCTTTATACCTTGTTTACCAC…
>novel.544
TGCACTCCCACCCCTCAAAAAATTTCCAGCCGCCACAGCTTTTCCCTGCCTTTCTTCTTCACGGCAGCAACAACCATCAGGGAGCCGTGCTCCTCCCATGGCGCCTCCTCTCCTTCCCTTCCTCGAGCAAGCCAGCAGCAGGCGCCTCTCCCCTTCAGGCATGGCAGCGGCTTCTTCTCCTCCCCTCTATTCTCCTGGGCGTGTGCAGTAGCTCCATGGCTGCCGAGCTCTTATCCATGGCGCGGCTCCCCTGTTCCCCTGCGTCTCCCTCCTCTCCGGCTTCCCTCGCGCAGCGGCAGCAAGCATGGAGCTTGGCTCCTCTCCCCTGCGCCCTACCTTTTTCCATAGAAAGCAGCAGGAGCTCCACCTCCCATGGCGCCCTTTTTTTTCAGCCGTGCA…
>novel.545
GTCGTTTTCTTGGCGTTATTAGTCCTGCCGGCCGGCCTGGAGGGGAGGATCGATCAGCAAGGCCAATAGCCAATAGCCAGGAGCCAGTCGCCAGCCAGCCAGCCAGCCGCATAAATCCATCCATCTCCTCCATCTTGCTCTCCCTCTCCCTGCAGGCCGGCAGCCGCTGGAGGCACAGACGACAAGGCATCGGCCCCGGATCGAGCCCGACCCCTCTTCTCGTCTCGTCTCGTCTCTGCGCTGGGAACGCCGGCTGCCATGGCTCAGCAGAAGAACGCGCACGTGCCCAAGTTCGGCAACTGGGACAGCGACGGCAACGTGCCGTACACGCTCTTCTTCGAGAACGCGCGCAAGGGCAAGGGAGCCGGAGCCGCCGGCGGCAGGATGATCAACCCCAAC…
>novel.546
GAAATCTCCGCGGCCCGCGGAGGCTCTGCCTGTGGCTATGGTTCCTGTGGAAGCGGCAGTGGGGGCCAGCGATGAGAAGCTGTGCAAGTGCAACCACGCCATCACTGACAGTGATATCTGGGAACTGGTTCATTCGCTAACGACCAAGGATGCGTGGATTTGCTGTGCTTGTCGGCGCAAAGACGAGAAGAGGGACCTCTTGATCTGCGTGGGATGCTACAGCCATCTCTGCTGTGGGGTTGGGTCAATTGCTTACCCGTTTGGGCACTCTCGATCACACGCCCTGAAGAAGAAGCACTGGTTTGCTGTTCTGTACAGTGATCCAGAAAGAGGATACTGCTTCAAGTGTAACGCTGAGGTGCCAATGCTGCGCAAATGTGGAGAAGACGGCAACGAGGG…
>novel.190
CATACTTCTCCTGGAAGGCATCAGCCATGGGAAAAAATGTGTCAAATGCAAAGACATTTCTTGGAAAGAGATACACAGAGGATATAGAGCTTGATGATGCCATCCACACTGCAATTTTGACTTTGAAAGAAGGATATGAGGGGCAAATTTCCTCCAACAACATTGAAATCGGAATTATTCGAGCTGACCGTGAGTTCAAAGTTCTAAGCCCATCAGAGATCAAGGATTTCTTGGAAGAGGTGGAGTAAGTTGTCTGTTGATGATTTACTGTTTCAAACAAGAATAGCAGCATCACTTATGAGCAGCCAGCCTGAAGCTTGTCTTGGTTTTTTCACTCTG
>novel.191
GAGGCTAGTTGGAACACTTGTGAGCATATTGGAGCCTTTCCTCTCCCTCTCTCTCACTCATATTGGTTCGGATTGCATTCTAGTGAGATTGAGAGCCATCTAGTGCATTGCATCAAGTTGTTGATCTTTGAGGCACTAGGGAGATCATCAAGTGAGGTCGTTGGCTTGTTACTCTTGGAGGTTGCCGCCTCCTAGACGGCTTGGTGGTGGTTCCCCGTGAGCTCTTCAAAGGAGACTGTGAAGAGGCCGCGGTGGTGATTGTGAGAGGCGTTGTGCTTGCCTCGCCGGAGTGGTGAAAAGCAACTCTAGTGGAATCGAGGTTTGAGGGTTCATTGACCAATCCGGCTCAAGGGATCAAGTGGAGACTTGATAGAGGAGCGGTTGGGAGCTTTGAATCTA…
>novel.192
ATATTTTTGGCCTCCCCGGCAGGCTCCCCCCTATCTTCAACACCGCAGCCGCTCGCTCCCCTCTTCTCCTGGTCCTCGTGCGCGCGCGCGAGACAGAGAGAGGCGAGTGGCAATGGCGAGCTCTGGCAGCTGCCACTCGCTCCTCTCTTCAGCCTCACCAATCTCGCCTGCGCTCTTCTCGCGACACCGAGCGGCCGCCGTCGGTGGAGGAGCCAGCCGGGCGAGTAAAGTGCAATCGCAGGTCAGGTGTCTTGCTAGAGATGAGGATTCGAAGGGGTGCGCAAACGTTTCCAAGGCCGAGACTAATGAAGAAAAAGAAACTACGCCTTCATCAAGACGAAGATGTCTGGTCTGTCTCGGCGCTGTTACCTTGATCAGCGCGACAGGACCACCAAACGG…
>novel.193
GCTCCTGCTCCCGCAACAAATCCCAACCCCAAGTCCCCCCAACCAAAGCAGAGGAAAGAGCCGAGGACGCGAGGGCGACGACCCGGAGGAGCACCGGACCCGAAGGCGGAGCCCCCCAAGCCAGAACCCGGCGAGGGGGTCGGTGCCGACCATGTCCTCGCCCGCGCCCTCCCCGCCCGCCGGGGCGCCGTCGGAGCCGCTCCTGCTCCCGCTCCCGCCCCCGGAGTTCTACTGCTACCAGTGCGAGGCCACGGTGTCGCTGCCCGAGCCGGCCGCGCCCTCCTCGGCCAGGCTCCTCTGCCCGCTCTGCCATAGCGACTTCATCGAGGAGAACCCTAGCACCCCGTCTCCACCACCACCTCCGCCGCCGCCGCCCCCACCGCTTTTCCTCTCCGACTC…
>novel.194
CCGAGGTTCTTTCTCGCCCCGAAACCGTCACTCCCCCGGTCGCGCTGAAATCATCGTGCGCCGCCCGCAAACGCCTCCCCCAACCGCTCACCGCTCGCAACTCCCCTAGCCGCTCGCCCCGTCCGCAGCGCGTGGGCTGCAGCCAGTCCTTCACTGCTCGCGCCTCCGTCCGCCGCTCCCCCAATCCACCTCTCCTTCGGCGCTGTCCCCTACCGCCATACCAACGCCCCACACCTAGCCAGAGACGATGATGGTGGGGCTCGGCTCTATGGCGGGCTATGGGATCCATTCGATGCTCAAGGAGGGCCATTGATACCTCTCCGGGCTCGAGGAGGCTGCACTCAAGAACATCGACGCCTGCCTCGACTGGGAAATTGGAATGGAGGACATCAGGTCGAC…
>novel.547
ATCCGTTCTCTGCTTTCCCTCCTCTCTGTCTGTCTCTCTCTCTCTCTCTCTCTCGCCAAACCTACCTCTCTGGCTCTCACTAACTCTCACGGCGACGGCACGGCGGGTCGGCACTCGACAGCCATGACGGGGCAGCCCACCCATGGCACGGCGGCGCGATGGCCTTGGCCCCTGGCTCCGGCCGGGCGAGGTGGCATCGGCACGGGCTTGGCCGGCTCCACGGTGCGCACGCGGCCAGCCCCCAGGCGCACGCGACTCCGCCAGCGCGAGCTTGGTGGGTCCTCGGCGCACGGCGGCTCCATCGGCGCGGAAGCGCTCGGACGCCGCCCCCTATGTGCGCAGCGCTCGGACGACTTCCCCGGCCACCGTATCCAATCACAATGCCCAACGCTCCTCTCG…
>novel.548
AGTAATTGTACTATGCTCTTGCCCCTCCTAGCCCACTACTTTCATCGCATCACGGGGCTAGTGCAGTAGACAAGGAAAAAAAAGACCAAACGGAGCACGTACCATTAGCCTCGCTGCGTTGCTGCCTGCCTGGGGCTCTTCATCGTCCTCCCGATCCAGTTGCCCGGTAGCCCCCTATAAACACTAGCGTCCCAGTCCCAAACAAAAGGCAACCACGGCTGGCTCAGCCCTCTTT
>novel.195
CCAACGTCTCCAGTCTCGCGCTCTCTCCCCCCAAAAACCTCGTCTTCCTCCGCTCGTCTGCGTTCTCGGCCATCGGTACTCTCCACCGGCGCTCCAGAGTTCATCGGTACTCTCTAGCGGCGCTCCAGAGTTCCAGACACAGTGACGGTGGCGGCGGCGCCGACTTCTCCGGTAGTACTCGCTGTCCTCCTCCCTCACCTTGCGCGCCGCGGACTCGGAGGAGGAAGACAACCCCTGGGTGCTTACCAACGCGCCAGTGGCCTCCTCGGCGCCGGAGAACCGCGGCGGCCGGTCCGTGGAGTCGTCACTCGGCGCCTAGATGTATCTGCTGCTCATCTACTGCATGCCATAGCGTACGCCGAGGGCGATAAATAATATGGTGCAAAATCCAGCATTAAT…
>novel.549
GCCTAGGATTTTCTACCAGCCACGTCTTTCATCTCCTAGGCGTTATCTGAACATAGCTCATTTGTTTTCTTATGCCATTTCTTCTCTGTTCCTGAAGTCACGGCTCCCTGGAGATGTTCAGCTCGTCTGCGCTTGGTCTTTGCCGGTAGCCGAGCTGCTCCCTATGCTCGAGTTCCTAGCGCCCTGCTCCCTGCTCCCTGGTGCCGGAGCTTCTTCCTTCCCCTGCGCTCGCCGGCGTTCGGCTCTGCGTGACTCTGCCCCAGCCCAGAGCTCTCCCTGCCGAGTCCCTTCGCGTTCGTCGAAGCTCCCTTGCAGCGCCCTGCTCGCCCCAGCGGCTCCCTGCTCGCGTCTCCAGCCATCGGCAGCTCACCGCGCACAGCTCCCTGTCCGTCCTCTCTG…
>novel.550
GTCTTCTTCTCCACGCGGCAGCATCACTCAGCAAGCCGTGAAGACGCTCTTGTGCTGGCCACGCGCCATTAGCTCGACAAAATGAATCCCATGAGTATTTGGTCAAGAATCGAGATTGTGTGTATCGCTCGCCAGGTGTGTGTGGTCAAAGACGTCAACCGAAAACATCATCGTTCTTCCGACTATCGCGTCAGATTGGTCATGGCGTGCTAGTTGATCACGTGATGCGGAAGATGAGCCGAGTCGACCACAAGATGTTAAGCTTGGGCTTCTTCGCAAGGTGATGCTGATGGACGAACTTAAGGATGGATG
>novel.196
CTCACTCACGTACAGATCCAGCAGCATGCAGTGAAACACACTACCATCACCTAGCTAGCTACTACAAACCTACCTACAACGAGGACTCGACCGATCATCGTTCTCGAGAGTGAGCTACTGAGCTACGATGAGGTGCACACTGGTGGTATGGCTGTCTCTGGTCGTCATGGCCGCGGTCACCGCCGCCGGCGATGATAATACGCCGGAGCCGAGGCCGGTGATCACTCCAAAGCCGAAGCCACCACGGCCGTACCAGCCGAAACCGACGCCTCAACCGTACCAGCCGAAACCGACGCCACAGCCCTACCAGCCGAAGCCGCAGCCAGAGCCAGGACACCCGAAGCCCACACCTCAGCCCAACCCAACACCGGAACCCACCAAACCGAAGCCCACGCCGCA…
>novel.197
GGGGGAGGGGGAGGGGGAGGAGGAGCACCCGTAGGACGGAGGAGGAGGCACAACAGGACGACGTCGTACAACAGCAGGTGGAGCAGCAAGCCGCTGTCGATGCGGCACAGCAGGACGACGACGATGCGGCGCAGCAGGACGACGACGACGACGACGCCGCTCAGCAGGACGTCTCAGGTTCTGGCTCCTCAGGTTCGAGGAGTATCTACCTGCGAGGTCCCGCGAGCCTCCCTAAGCGACCCATACTTCGTGACAGACGTCCGCTGATACGACCCGATGGAGAGAGGGGGTCACGGCCGCAACCCTAATGGCATCCTCGGCCTTCTATGCCGGGAACACTTCCCTGGACTTGTCGAGTACGCCGAAGTGACGAGCCCAGCATACACCTTCGACCACTAC…
>novel.198
GTAAGCAATGACACCCGTTCTCCCACCTAGAACAACGACTCTTCCTACTTCTCTTGGCCATCTGATGCTCCCATCACCCCTATAAGTCTCCTCTTCCTTCTCCACCCTCGCTTTATTTAGTCGAGGAGGATTGGGACTTCCACTAAGACATTGACCCCTTCTCGATCGATTATGCCTCAACGATCGTCGATGAGTCCGATGCATATTCGTTGTTTGTTGCGTGAGTTGCTTGCCTCCTACATGCCCCTTTGTACTCTCCTCCTCGGAAGATGATTGGGACTGTGATGAGGCATACATCGACTCCACTGAGGAGGAAGTCTCCTCTGAGGAGATCGGAGGAGTTGGTAGAGATGTGGCTGCGTAACAGCAGCTCCACCAACGAGGAGCCTGAGGAGGACC…
>novel.199
GCATGGTCAGCTCTTCCTCGTGGAACAGATCACGTAACAGCCGGTCCGTTTTCCACGCCGCGCCATGTGCGCCACCAGCTGATTCCGAGTCCTAGCCTCTGACTAAATTGCCGTTCCCACCGAAGCGGGGTTTAAGAACCGAAGTATCGTGGCCTTTCCTCTGCATCCCATCCAAGCGCCGCCCCATAGCTCACTTTTCCTTGCCCCGCCGTGCCAGCATCGTTAAGGGCGGATATTGCCGCCGCCATAGAATCTCGGGCCGTGACTAGCCAAAGCTTTAGGCGGGAGTTCAATTGGATTCGCTTGGTCGCGGTGAAGGTTGCCAGCGACGTTTCTGGGGCGAATCGGGGCCCAGCACCTTGGATTTCTCGCCGTTGAGTTGCAGTCCACCGCGTACCG…
>novel.200
GAGAATTGATCTTTTTTATGGGCGAAGTGTTGAAGATGGCTTTGGTGAAGGAAATGTCTTGTTAGCATCAAGTAAGTGGCGACATCACAACCCCTACAAGCTTGTGCCTTAAAACAAGAGGATACAAGAAGTTGGAGTGCTTTTGTGAAGGCTTTTGCGAATCACTTGAAGCGTTAGTACTTTTGTGAATGATTTTGTAAAGTGTTTGCAAATATGTGCAAAACATAATAACATGTGTAGGTTTTGTGAATGATTTTGTTGTGGTGCTTGTTGATGGTTTATGTGATGTGGATCTATCATTGTGCAAT
>novel.551
GGAACTTGGGAGACGCAGAGCAAAACTTGTGGCTGCGGATAAAAGAACGATCAGAGACAAGCTAATATTCTTGCCTTAACAAATGACTACACAAGATATTTATCCCTACCGGCGCTCGGCGCTCCAGCTCGTCGTAGGTTCCTTCGCCGCGGCCATGGATAAATCACCAAGATCAATTCCTATCGGATCTGGACCTGCTAGGGCCGACACAAGCAAAGATGTCGCAGTAGTTGCAGATGGGATTAGGCGCACAGGCATCGTCGACACGAGCAACATTGATTATGGCACTAGTAGATTACGTCCGCGCCATCGATTATGTAGGACACATGATCCGGCGCAGAGATATAATCAAGTTTGGGATGGTCTTTTAGACGCCATTAGACAGATGCAATTATCTGC…
>novel.552
TTGGCTGAAACAAGTAGATTACACCAGTATATTCAGAGAGGTGAATTTACAAAGTCAAGGTATCACTTGACCCCAACTGCAACTCTACAAGTAGAAATTTACACTTGAACAGGCTGTTTTTTTGTGTGTCATCATTCAGGCTAACAAATCCTCAGAAAAATTGAACCACTCTTGCGCAGGCTGTACTGCAGCTAAGCCTATTATATTATTATTACAGTGAGACGTAGCACTCGAGCTGAAGCCGGAGTTCAGAGACAACATCCTGCATCGCTCGAGCCGCGTCAGCCACCTGGGGAAACGCCGCGGCCGCCGCCATCTCTGTTCTTGTCGCCTTCCTTGCGCGCGGGTGCCTCGGGGGTGATGAAGCACCGGAACAGGCTCGCGAAGATGCGCAGCTTG…
>novel.553
CTGAAACATTCGGGTGGGAGGCATCACCTTCTGTCCGGTCGTTGTGGTCGGGCCCATTGGAGCCTATCCCTCTCCCCTAGGAGTCCCGGGAGAGCCATGAGGCTTTTCGCGCGGCGCTAAAGGCGGCCGAGGCTGAGGCTGGACTGCTCCGGGCCTAGCTTGCCGAGTCTAACATCCGTGTAGCTGTTCTAGAAGACGAATTGGAGAAAATGTGCCACTGTTTGGGGAAAGTTGAGAAGTACGTCGGGGCTCATGGCTCCTCCTTAGTAAGCGCTTGGACAACATCTCGTGTCGTGTCCGAGATATCATTGACTTTGGTGTTCATCGAGGAGCTTTGGTCCGGATGTGGTCTTCGTGACATCGTTGGCCTTCCTTCATCTCTATCGGAAGAGGAGCTAG…
>novel.554
GTACATCTCTTCAGAGCAGCAAGAGTAGCGGCATCCGGTTCGGTTCCGTCGTCCACTCTCGTTCCCCAGTTCGCTGGACCATCTCAAAATCCTATCCTCCTCTCCTTCCCTCCGTATCTCATCCGGCCGATTCGAATCTCCGGTCCCATCCTCTACGGCTTCACCCCGCGCCCAATCCAGTCTGTACGTGAATCTTGACAGGGGAGAGAAGAATCGGATAAGGAGACCTGCACCTTCCTCCGAGCAAAGCAGGAGAGGAAACAAGAATAGAGGAGGAGATGGCCATGCCCACCTTACGCCTTGCTCCTGACCTGCCGCCCGTATCCCGCCTCTGCTTCGGGACAATGACGATGGGAGAGCAGAGCGGGGCGGCGTGCTCGCTCCGCCTCCTCGACGCCG…
>novel.555
CCACATCGGAGTGGGGACAAGCACAAGAGGATGAGGAAGGTGGTCTACTACGAGACCGATACTTCATCGACATCTACCTCCGGCTCCGACGCGGCGTCCGTCACTTCTAAACGCCAAGAGCGTAAGAAGTATAGTAAGATTCCCCTACGCTATCCTCGTGTTCCTAAACATACACCTCTACTTTCCGTCCCATTAGGTAAACCACCAACTTTTAATGGTGAAGATTATGCTATGTGGAGTAATTTAATGCGATTTCATCTAACCTCTCTCCACAAGAGTATATGGGATGTTGTTGAGTATGGTGTACAGGTACCATCAATAGGGGATGAGGACTATGACACGGACGAAGTGGCCCAAATCGAGCACTTCAACTCCCAAGCCGCAACCATCCTCCTTGCC…
>novel.201
GCAGCATTCCTCTCCCCTCCAAAAGAAGAGAGCGCTGCATTTTTCGCCCCAAGCATGGCTTACCGTACAAGATCTGCGAGTGCGCCTTCCAGCCGTTGCTCCAACGAACCCAGCATCGAGGATCAGCTGCAGATTCATTAACGAAACCATCCGAGGAGGCTTGGAAGTGTGTCTACAACGACATTTAGGAGATCATGTGCTTGACTAGCAACCAAGTCAGCCTGTGCCAACCAAAGCAAAGGAAAGCAGTGGAGGACGAGGTTGAGCGCGCGCTCCCTCTCTCTCTCCTGTTGCTTGATTTCTTCGGTGCCATGCAAGAGAGCAAGCTCGAGCATTCAGGAGACAGGAGGTGCAACTGATTATCAAAAGGGGAGACGTTGAAGCCAAGATTCAGTTTCG…
>novel.556
ACCACTTGCTAGAACTTTGCTGCAATCTGCTTTGACAGGAAATGTGACGAGGACTCGAGAATTGAGACAGCAATATCTCTAGCTTCACCCAACAGCTTGACCACCCTGCAGCTCTCCTGGTTAGCTGAAGTTGCACCTCCTGTCTCCTGAATGCTCGAGCTTGCTCTCTTGCATGGCACCGAAGAAATCAAGCAACAGGAGAGAGAGAGGGAGCGCGCGCTCAACCTCGTCCTCCACTGCTTTCCTTTGCTTTGGTTGGCACAGGCTGACTTGGTTGCTAGTCAAGC
>novel.202
CAAGGATTCCGAAAAGATACATTTAATGGATGATCTACTACCTAGCGCTTCCTTTGGTGATCGATCGCTTCGAATGCCGCCTGCCCTAACTCCTTCGAAGTCCTCCTGCTGCTGGAGACAGATCCCGCAGAACAGTTGCAGCGGCCATGGAGACCTCTTGTTGTGCCGCGGATAGGCTACACGTTGAGGCAGCGATCGTCCTTGGTGGGCATGTGTAGTGCCGTGATGGCCCCGGTGTTCCACAGGCCGAGCAGCAAGGATCACTCAAGGCATGGAGGAGATGAAGGGGCACCAGATCGGTGCGTTCGTGCAAGGCATGGGAGAGGCACAGGATCACGACGCCGTTACACATATGCAAGGCGTTGAGGAGGCACAGAAGCAAGAAACTGAAACTCGGAA…
>novel.557
GTCTGCGACAGTGCACACATTTGTGCCGATTAGCGTGGCCGCACCCACGGCAGAATAGAAGGGGTATTGACGGATCCAGCCGGGAAGGCCACGACACCGACGAATTCAACCATGAAATGGTGATCCGGCCAAAGGGACGGTGGATCTAGCCAGGAAGGTCGCGACAACGACGGATCAAACGAAGGCAGCGATGAAGGGGGAGAGCAACGAGGTGGTTCCAGCTGGGCAGGGCCTACGTCGGGCCTGGCAAGGGGGTTGACCCCGACGGGAGAAGCGCGAAGGGAGAGGCGCTGCCGGGGCGTCAGCGC
>novel.203
GTCACAAGGGACATACAAGGAGATATACCGTGGTGTATGCTTTTTGCCGATGATGTGGTACTTATTGAGGAGAGTAGGAGTGGTGTTTCGCAAAAGTTGGAATTGTGGAGGCAGACGCTGGAAGCAAAAGGTTTTAGGCTTAGTAGGTCTAAAACGGAGTATATGAAGTGTGATTTCAGTGCCATGGGGTATGAAGATGGCGATGTTAGTCTTGATGGGCAAGTGGTACCCAAGAAAGACACTTTTCGTTACTTAGGATCAATGCTTCAGAAGGATGGAGACATCGATGAGGATGTCAGTCATAGAATTAAAGCTGGATGGTTGAAGTGGCGGCAAGCGGCGGGTGTCTTATGCGACCCCCGGGTGCCACACAAACTAAAAGGCAAATTCTACAGGACA…
>novel.204
GCACGATGTAGATCTGATCCAAAAAATGCATCTTGTGTACGTGTTTGCCTCCAATGATTGAGACATGACAGGCTTATACACTATTTAGATGCCTGAATCAATAAATTATCCAAAAGAAAATAATCGTCCTGTCGTAGAGATGGGCAGCAAAGTCACAAGCAACTCAACCGGCAAGATTCTTCTTGTCTGCTGATTCACGTGTGTGATGGTTCTACTTCTTTCATTATATATAGAGAGACACCATTAGAACACCATACCCTTACCTTCTTCTCTAGAAGGAAGATAGCACTGCAGTTTTTGCTGCAAGAATGGCTTACCATCTAAGATCTCCAAGTGCGCTTTCTAGCCCTTATATATCCAGAGACACCATTAGAGCACCATACCCTTCCCTTCTCTAAA…
>novel.205
GCGCCTACGCTCCCACCGCGTGTCCGCAGCTCTGCCCCACCTCACATCTGCGCCCGCAATCCACGCCTCCGTCGCCGCAGCCCTTCCTCCACGCAGCGTCCGTCCATCCATGGCTCTCCCTACACGCAGCGTCGTGCCGCTTTCCGCAATCCGTGCCTTAATCCCCTTCCTTCGCGCAGCACCCTTCCATCCATGGCTCGCTTCCAGAAATCCCCCTACCTACGGCGCAGCGTCGCAGTCCGGAATCCACCCCCAAAATCACTACCCACTCTGCGGCGATGGAAGGGAATCGAAACGCGTGCTTCCCCCTTCCATCCTCGGCGTTGCGCGGATTGCATGGCCATCGTTTCGCGCCCCCAATCCGTCGATGCAAGGAACACGTGCTTCCCCCTTCCATCC…
>novel.558
GTTTGTCCGGCGATCGCTAAATGTGGCGTTTCTCTCTCCATCCTCTATCCATGCGCGCGCTCGATATTTTCGTACAAGTCGCCAGCAATGCTACGGCAGTTACTCATCCACCACCGTGCTATGGCTGTCGGGGGCGGAGCTTCCACGCCACGGTGGTGCAGCTCGAGGACCAACAAGCAGGGATGGAGGCCCTCGACGCCATGGCCGTGGGGGCAGAGCTTCGATGCTGCGGCAGCGTAGGTAGTAGCCTCGGATGCGACCTCCGCATCAGCGTTCTCGAGCCAACAGGGGAGGCCGCCATTGTTGCCGGGGAAGGCCTACTATGACGGCCAGGTGGAGTAGCTTGCGAATGCAACGATGTGGGCAAATGCAGCGATGGACATCGCGTGTGCGAGCAGC…
>novel.559
CAACAACCTCCCTATCACCTCGGCCTCTATTAGTGCACGCTATATAAATTCCCGAGTCTCGCTGGCGCTACCAAACCCTTCGTACGCCGCTTGTGTTCTGACCGCCACCATGAATCGTGCGAGAGAGAAACCCACCGCCGTTGACGATCACCTATGAAGACGCTCGGGGTCTAGGATTAAGCCTCAGGGCTTCATGGTGCCGTGAGGGAGTGGGTGTTTCCCCAATCGATGGGATCATCGACCAGACAGTCGGGAATCACACGTCAAAGTTCTAGAAAGCTGTTGAGGTGTGGACCATCGTGGACTGGGCGACAACCGTGTAGAAATCAGGTGTGACACAAGACAAATGATGGGAAGACACCATTTGAGTTCTGGTAGTGTAGGAAGCCTGCGATTCAT…
>novel.206
CGGTCACTTTATTGCAAAATGTCCTATGTCTAGTGACAGTGACAGGGGCGACGACAAGAAGGGAAGAAGAAAGGAGAAGAAGAAGTATTACAAGAAGAAGGGCGGCGATGCCCATGTTTGTCGGGAGTGGGACTCCGACGAAAGCTCAAGCGACTCCTCCGACGACGAGGACGCCGCCAACATCGCCATCACCAAAGGCCTTCTCTTCCCCAACGTCGGCCACAAGTGTCTCATGGCCAAGGACGGCAAAAAGAAGGTAAAATCAAGGTCCTCCACTAAATATGAAACATCTAGTGATGAGGATGATGATAAAAATGAGGAGGATAACTTGCGCATTCTTTTTGCTAACCTTAACATGGAACAAAAGGAAAAATTAAATGAACTAATTAGTGC
>novel.560
GTTTTAATTATTGTTCATGATAAGATCACCATGTTAATTGGAACATGGAGAATCACCCGGGAAAACAGTGCTACCACAAGTGTGGAATGGGATGCGCTTAGCCAAGTAATTAGGAAAGCTAGGGAGATATTACCTTACCCGAAAGGGGCAAGCATGGAGGCATCGCTGCTAGAGTATAGGGAGGTTCTCGGGTCGAACTGCTGCGATGGCAGTTCGGACGAGGGATTCCTATGCTTCCTTCGTTCTGAAACCGTAGTGGGTATTCTCGAACTAGTGAAACTTTAGAAAGGCCTCG
>novel.561
TTGAGGAATACACCGGCGACCTTTCCACATGGGCAGCCACTATATATATTAATGGCGTCGCGAGCCAACAACGCACGAGACAAAGGGCCTCACGCTTTCCACATCGACACAAAAACCAACCGCCGCCACCTCCCTCCGCTCGCGCTAGCTGTGTGCGTTCCTTGCCTGCCACAACTCCAGCACTTGGAGTCTTCGACGACGACGATGACGACGACGGCAGGGGAGGAGAAAGAGAAACAGGCGGGCGGGTCATCCATGGAGACGGAGGAGGAGACGACGCCCAAGGCGAAGAAGCGGCCGCAGTCGCTACTCGGGAGCCTGCGGGAGGCGATCACCAAGGTCCGGTTCCTGCTCTCCTCCAGCGCGACGCGGTGGATGCTGCTCAGGTCCCTGGCCCGC…
>novel.562
GGAATCTGTTCCAAAAATTACGCAGAGTGCCAAACAGACAGACAGATTCTACAAAAACAGATTGCACCTGCCGAGCTTGAAGGGCTACTTCTGTCTCATCTAGAAATTATGGATGCTGTTGTTATCCCGTTACCCAATGCTAAAGCTGGTGAAGTTCCTATTGCCTACATCGTAAGGTCCCCCGACAGTTCTTTGACTGAAGTTGATGTTCAGAAATTTATTGAAAAGCAGGTTACGACCACGAGTCCTACAGGGACACACAAATTAGCCAATCCAAAAGGAGAGGTGGCCACAGCAAGAGCTGCCGCAGCATGTAACACCATAATGGTAACTTTCTGTTTTTTATGCG
>novel.563
GGATGTTCTTGTTTTGCATAAATAAAATCATCATGTTCAAGTGATTAAATTAGCTAATAAGTAATAAAATAAGGTTAAAAAATGCATCATGCTGGAATTTATTTTATGTGTTGCATTAGATTAGAATTTGGGATACAAAACTATATTTACATTTGAAATTCAATTGAAGGAAATAGGAAAAAAACAAAAACAAAAAAAAACAAAGCCATGCTGGGCCGAAAATTCCCTAGCCAACCAAACTCGTTGGGCTGGCCGACCGTGCAAGTCATGGGAGGCTTGTGTTTTTTTTATTTTATTCTATGATTATTATATTCATCTCGCCGGGCATGACATCATCACGACATCATCCCTGACGTCATCTGTAGGAATCCCACGTCCACTTACAGATGGGTCAAGGGA…
>novel.564
GTTGACAAATCCACCTTCCGACCTATCGATTCGAAGGCGGATCTAGAATGGCAGATCACTCGTGCAACTCTTCTGCCCCATCGCAAATCAAAATCCCACCGAATCACCCCGTGACCCCTCCTCCCCTCCCACAATCCCAGCCACAATCCACCAAGCCCCACCCACAGATCAAGTCAAGCATCTCCTAATAACCTAGACATCAGCAGGCCTCTCCCGTCGACCCCCTTGCTTCTCTCCGGTTGCCGTCAACATCTTTACTAGGCGGAAGAATCCGATGTCACCATGCGCCAAGGTCAGTTGTGCGGGTGAGGCGGCAGTTGCTGTGCCAGCTCAGGTTCGACTTGATTCGACCACTCCATCCTAGGCCAACGTAAATCTCGAACATGTACCTAGATCAAC…
>novel.207
CACCACGACACCCTTCCCCACACCAGCAGTCGAGCTGAGCACGACACAAAGCCGGCTGGGGCCGCCTCGCCATGGCGATCCGGATGAGCAACAACGTGATCGGCGCGCTGAACCTGGTGACACTCCTGCTCTCGGTCCCCATCCTCGTCTCGGGAATCTGGCTGCGGTCGCGCGCCGACGGCACCGAGTGCGACCACCTCCTGTCCACCCCGGCCATCGCGCTGGGCGCGGTGCTCATGGCCGTCGCTGTCGCGGGCCTCGCCGGCGCCTGCTTCCGCGCCACCTGGCTGCTATGGCTCTACCTCCTCGCCATGCTCGTGTTCATCGTCGCGCTGCTCTGCTTCACCGTCTTCGCCTTCGCCGTCACCAACAGGGGCGCCGGGGAGGCCGTGTCGGGGG…
>novel.565
CCTAGTTCCTCCTCTCCCACATGGCCAAGTGAAATCGCACGCGCCCCTCCTCCTCTCAGCTCAGGTTCTCACACTATAAATATGCACTCCCCCTGCGCACCACACACACCACCACAAGCCTAATACAGCTCAACACTTGCTAAAACTAGAGAGAGAGAGAGCCAGACAGACAGACAGACACAGAGAGATAGAGTCCATGGTGACACTAGCAGGAAAAGGAGGGAGAACCAGCAGAGGGATGGTGTCACTGAGGAGAAGGCGGCCGTTCCAGCTCATGGTGCTGAGGCGGCTGCGGGAGCTGAAGAAGATCGTGCCAGCGGGCGCTCGCCGCCGGAAGGCAGACGTCGACGTGGTGCTCCGGCGGACCGCCGAGTACATCTGCGCGCTGGAGCTGAAGGT…
>novel.208
CTTCCATACACCAAGCCACCATCCTCGACATAGAGGGAGAGAAGAGAGGGTTTCGCCGCGTCGTCGCTTCAAGCTTCCGTCGCCATCCACAATTAAGAAGGAGGGCCGAGGAAGATGGCTAGAAGGATTTGCCAGGGAGTGCGGAGTCGTGTGTAGGGCTTGATCGAGTGCAAGGGACATCCAGGGCAGAGGCGCACCTCGCCGGAGTCCATGGTTTGTAGTCGATCTGCGTCGAGTCGTGGATGGGGCTCCCGTCTCTCTTAGCAATGGTGAGCCATCCCTCTATTGTGTTCGCTTTTGTCTCTGCTCCCTGTTGTGTATAGTAACCGTCAGACTAGAGCCCTAGATCATTGGTGGGCCGAGCGCCGATGACAGCACCACTGAAGTTTACATCGTCTG…
>novel.209
GTGCATCTGCGATTAGGAGAGCAGGTCTCCGGAACCCTTCGCCTTCTAGATCCTGCACCAGGAGAGGCCGAATAAGGTTTTTGGGAAGCGTCTTCACGCGACTGCTCGTGATCTGATTGACCTCGTCGACCCTGCTGATTTCGCTACTTCGACATCGTCGACCCTGCTGATTCCGGCGCGTGCCATCTATCATACACAGACGGGAAAGAGTTGTGGGATGCACTTACTACTAAGTATGGTGCATCAGATGCTGGCAGTGACCTGTATATCATGGAGAGCTTTCATGATTATAAGATGGTTGATAATCGCTCTATTGTAGAGCAAGCTCATGAAATACAGTGTATAGCCAAGGAGCTCGACCACCTTAAGATAGTCCTTCCTGACCGATTTGTGGCTGGG…
>novel.210
TCTCCCTCTCTCGCTGATATTCTTTTCCTGCCGCGTGTGCCTGGTTCTGCTCGCCGGACAGCCGAGTGCTCCATCTTCCAGCTCGCCAACTCCCTGGCCGGCGCTCGGCCTCCAGCTCACCTATGCCCTCCAGCTCGCCGAGTTTCTCTCTGCCCTCACCCATGGCGCTTGGCCGCCCTCCTGCTGCTCCCTGGCGCGCTCGTCCATGGCCGCCGTGCGCAGGTGGTGGTTCCGTCGTCTTCCTCGAGCTCGATACGCCGGTCCGAGCTGGCTGTCCTTGCTCCCTGCGCGCGCTCCTTTTCTGCCTCCCATGGCCGTCGCGCCGTCTTTGCTCGTTGGGCCGTGCGTTGCCGCGCACACGTGCCCGGCACCCCTGCTCCGTACGCCTTAGCTGCGCGT…
>novel.211
TATACCCTCTAGTAAAATTTAGGGTGCGTTTGTCGTCCGCTATCTGTAGCGTGCTAGTTTTGCTCGCTATCCGCTGTTCACTCCCGCGCTGCCTTCGTTCGTTGTCTCCCGCGCCGGCTCGGAACCCTCTCGTCGTCGCGCTCACTGTGTAGCACATCCTCTCCGGTGTACGGCTCCAACGACAAGCTCATGCTGTCAGGGCTCAAGATGATGTGTGCGGAGTCGGATGGAGTGGCTTCGCATGCTGGACGTTGGCGGCGTTGTGCTTGAAGTTGAAGACGTTGTGGTCAACCACGTCGTCGCTTCCAGACCGAATCTGGTTTTGGGCACGCAGGCAAGCAATATGTCTTCAGTTGTTTGCAGACCTAATCTGAATCCCTCATCGTACTTCCTCCTCAC…
>novel.212
AGAGTTATCACATTCGGGGATGGAAATTAAGGTTTGGTCAAAGGACTTGGTAAAATTGCTACATCACCTGACCATTTTATTTCCAATGTTTTTCTTGTAGATTTTTTAGATTATAACTTGCTTTTAGTTTCTCAATTATGTAAAATGGGTTACAACTGTCTTTTTACGGATAAAGGTGTTACTATCTTTAGAAGAAGTGATGATTCAGTAGCATTTAAGGGAGTGTTAGAGGGTCAGCTATAATTAGTTGATTTTAATAGAGCTGAACTCGACACTTGCTTAATTGCTAAGACTAACATGAGTTGGCTCTGGC
>novel.213
ATTAAACAGTAGTGAACAGTGGCGAAAACTGTAGATGGGCATTTGAGATCTGGTGGGGGATTGTTAGGATTTATGGGCTTGGCCCAATTAAGAAATTCAAATAAATCCCAGAAAATCTCAAAAGCCCATACAAGAGGATGGCTAGAGGATAGGTGGAACCATTAGCACCATATTGCTAGCTCTAGTGGAGTAGAGCTAGCTTAAATATGGAAGCCACACTCACTCACCAAGTCATGGATGAGAGGAGAG
>novel.214
GCGAAGGGCGCGGGCGCACGACATGCGCGTGAATGGTCCGCCGAAATCCGGCCCCTCGCCTTGCGGGGGCGCGGCTACCTTTTGCCGTTTGATTTTTTGGTTTCTTGGCTGTTACGCTTATCCTAACCGATCGCTATAAAATTTCAACTGATTGCGAGATTTTCGTGGGCGGATAAGCACGGGGGTCGCGGACTCGGCCCTATAAAAGGAGCCCGGCAGCCAGCCTCCAAATCATCCCAGATCCCAGTTCGCTTTCGCCTCTCTTCATAGCTGAGCCGCTTTTTAGTTCCCTTCGTCCCGACCGCAGAGGTGCATCTGCGATCAGGAGAGCAGGTCTCCGGAACCCTTCGTCTTCTAGATCCTGCACCGGGAGAGGGCGAATAAGGTTTTTGGGAAGCG…
>novel.215
AAGGATGGGGTACTGGAAACTGAGGTTCAGGATGCTGATGATCCCCGTCTGTCAAAGATGCGGAAGGAGGTGGTGGCTGGGGGGAAGGATACTATGAAGGTGGATAATGACTTCTTCCTCGTGCCTGTCAAGATCTCTGATCACCAGGGTCCACTCTCAGTAGGCTTTCCTATAGAGAACCGTGGAAGTCCTGTAGGCATGAGTGCGTTGAGAAGTCACCTGGAGCGGATGAAGCATTTGACATTTGTGAGGCGGATTTCGGACTTCCATTTGCTCCTTAAGCTTGCTACTTTCCTAGATGCAAAGTCAGACATGCCTACTATAGCTGCATGTGTAAAAACTCAGAGCAGGATGCCCGAGGGGTACCAGTTTCTGATCGAGTCCTTTGCTAGTCAGGGA…
>novel.216
AGTGACCCATTTTACCAAATTCCTCTCTTTTAATAGCCGCCGCCCACGTCAACTCCCTCTCCTCCACCAAATCCGCCCATCTCCATTGATTTATGAGGGAAAAACTACGGAGAAATCGGATCTGCTCCCATCCTTCACTCTCTTGCGTGGATTGGATTTGAGCTTCTCTCCAAGGTTCCCATCAACATGACCAGGAAATCCTTCGAGAGAACCGGCAACAAGCTTTGGTCTGCTATCTCGGGACAGCGGCAGCGCCATGCTGTAGATGTTGCTGTCCATGATGAGTATTTCGCTGCCCTGGGTAACCTCCATGGAGTAGGGCTCGATCCCCAGCTTACTGTAGTCAAGGATCTTCTCCACAGTGTACCCGCACTCATATTTCACCATCGACTTTCCCCC…
>novel.566
ATTTTGATGATGTCCTTTTTTGTTGTTATTTGAGTTGCTACAGGCATATGCCCCCCTGCCGGATTGGTCGGCCTAGGAGGCCGAGTAGTCTGGCAATCTTGTTGGGCTTGTGCCTGGTGACCGGATTCAGCAGCGCTCAATCGGTCTTGTACTGGCGGCGCCAACCTGTCAAAAACGGATGTTTGGGGTGCCCCCCAGGCGGGGTACTGTGGCATGCCAAATGGATATGGTGGCATGTCCCACATTTGATTTGGAACATATGATGGAGGTAAGTATGTGTATGGATATGGCATAGATGGATAAGGGGGTGGAGGTGTCCA
>novel.217
TAGTGATTTAGCATAACTACTTCAGCCGACCCACGTTCCAGAAATAAAGGAATGGGCCCACTACCCCACTTCCCACGCGGTCAAACACTTCTATACCCTAACCCCCGCGCGGTCAACCATCCTGGCCGACTCGCCGCGTTTCTTCAGCGGTCGCCTGGGCGATTCTTGTTCATCCGCCGCCACCAGCCCGTTTCGCCGTCCTCCACCGCCGCACGCCCTCAACATTAATCGCCGCCGCCGTTGACATCATCGTCGAGCCGCTGCCGTTGTCAATCTTGCGCGCCCCGCGTCACATTGGCTCACGTCCGCGGTCGCTATGTCGTCCGGATTCCAAGTGTGAATCGCCTTCATTTGTCTCCGCGCGAACTCAACCCTAATCGGCGCCGCCGTTGACAGTGT…
>novel.218
GATTGCTATCCTTGTATATGGAATCTGAAACTTGCAGTATGCATGGCTGGATGGTTTGAAATATAGTCTGTGGTCTTCTTTTCTTTTTTAGTTGGAATACACATCTTGATTTTAGTAGTCATATAACGATATCAATTCATGCCATGCGTCAATCCATATACATAATTATTAATTTTGATCCTGTTTCATCAGTTTCGTAGCAGCAGTGAGACATGTTACGTCTCAAAATCGCCAACTACTTGCCAGATTGAGTTTCCTATGAGGCCAGAAACTTTTGATGAAGACCCAAATCAACATGATCGACTTCCCAATATAATCATTCAACTCCCTCTTATGCAAGACTTGATGGCAAATAAGATTCAGATGCTTCCTGTACATCAACGCCAGAAGTTCCAAGCT…
>novel.219
GGCTATATTGAACTTTGAGGAGCAGGAGCAACATAGTAAGTCTCCTCGTCCATTTGACCCTTCAGTTTTGGAGAGTTACCTATTGAAGACACTGCCTTCTTTCAAGCAGCTGGATGACTACAAATCAATAATGGTACCCATGCTACGATCTGGACATTGGACATTGTATGTTGTTAATCTTCAGATTGGACGCATACATGTGTTAGATTCCAACCCTTATGGACCAGAGATGGGTGGGACTATCTGGAAAAATTACCATTGTATACCTATGGATTTGGGTGATAGGAAGGTTTCATGGGCCAGGTTAATGATGAGTAGGCTCAATCTAGCTATTCAAAATGCTCGACCAAGATCGGCTCTCCCTGCTTTTTTGAAGTACCCTATTGAACTCATGAATAA…
>novel.220
TAAGGATTGGATGCGTATGTAGGCCTGTTGATCAAGGACTATCTTATCTAGCCACATGCCCTGAGAATGGGACAGGGTAAGCTTGAACCCGGCTATTCCATACATGAAAAGACAATCGCGCACTGGGCGTGGAGAGATGGCGAGAGTGGCACGTACCCTCCTGGCAACGGATCGCCTAAAAGGGGTGGTGTACTCTCGGGTGGCGCGGACCTGTTCATGCAGTGGAGGATCCGTGGGAATAGTAGACATCAAGGTTTACGAGTAACATATGTCGTGTGGTTAGAAATCCTCAGCTGAGTAAATCGATTCGGATCGCCGTTATATCCCCGGACAGTGGAGACTTGAGCTCCGACCTACAACCTAAGTCAAGATGTGAACACTATGGATAAAAATGGTGTT…
>novel.221
GTGAGAAGTCTGGCACATCCTCCTTCGTTTTCCTTACGGCGCAGCAGCCTGGCTCCCAACCGCTGTGCCCCACGTGCCCCGGCTGCAGCCCGCCTTGCGATGCCATCTTCCCTACGCGGCAGCGGCGCGGAGCCGAGTGGCCTTGCTCCAGCCATGGCCAGCCCTCTGCGGCCGTGCCCCAGCCACGGCGTAGCCCGCGTGGCTGCCCCCTCGCCCAGCCAGCCAGCCGCGGTGGCATGGCCATGGCCCCTACACCCCTGCTCTGGCGAGCCCGCCCAGACCAGCGAGGCTAT
>novel.567
TGGGGATTAAAGGGATGGAGTGATTTTGTTGCTCACGGCATGGCAGCAGCGAGCGACGACCTTAACGGTGAGCGGGCCACGGCCCACGGGTACTAATCGCTCTGCTTCTTTTTCTTCAGGTTGGGGGTCGAGGGAGTGGCAGCAACCTGCAAAAGAAGAGCTCTCGATTCGAGTCAGAGTCACCGGGGATCCGAAACCGTTGGCGTCCAACAGACGGAGTACTCGATATGTTGCGTCAAACTATGATGGAAGCGATGATGAATCTTGCATTCGAGTCTACAACAAGAGGAAGATGAAGGACATAGCAGCGAAGCTTGTATCGATCGGGATCGTGAAGTCGCCCATAACTCATCCGTTGAAGGTACCACATGCAGAGGAGTATCTTCCTTCGAATCTTGG…
>novel.568
TTACAAACTCGACTACCATGAATCCCTACTTAGAAAACAATTTTCTTGTGCGCTTGATGGAAGAAATGGAAGAGGAAGAAGAAGAGTTGCAGTTGGCGAGGCACATGGTCAATAGGAGGCGACGTGCACGCAATGAGCGTCGTCATGGTGGTTCGATTCCAGGGCGTGTTAGGATTCATCGTGATCACATGAGCGGCGATGCAAGAATCCGAGCGGACTACTTTGGAGCCAACCCCGTGTACACGGATGCTCAATTTCGTAGGAGGTTCCGCATGCGTCGCCATGTCTTTGAGCGCCTTGTTGATGCTGTGCAACAAGTGGATCCTTATTTTATTCAACGTCCAAATTGTGCGGGTGAGATGGGTCTTTCTGCTCTACAGAAAGTTGTTGCTGCTGTTC…
>novel.222
GCGCGCCCCTGGTTCCTACTCCCTATTCCCCTCGCCTCTCCCTGGTGCTTTCCTGCGTGCGTCCTCCATTGTCCAAGTGTCCGACCAGAGCTTCCTCTGCTCGACCTTGCTCCTTCCCATGGTGCCCGGCGACCTCTTCTTCCCCATGACGCTAACCGCTGTTGTCCTTCTCTGGCGCGTGTCGGCTCCCTGCTCGGCCCCGTGCCCCATCTTCCTGGCGCGCCCTCTCCTTGCTAGCCGTGTGCTCTTCAAGCTCGGAGCTCCCTGCTCGCCCTCTCCTGCATCGCCCGCCCAAATCCATGGAGCATTGGATGACCGGTCGTCACATCCCTGGTCGCACTCTGGTTTTCCTCTCTTTGCCTTGATGTCCAAGCGCCTCGCCTCTCATGTTCCTGTCAT…
>novel.223
CTTTCCCCTCCGCTACTTTAGAGGCTATAGAATCCCTCCACCTGCATCGCAGCCCTCTTGCTATCCCCTGTCTCGCCGCAACACTCTCTCTCCCTCTAGATGCGGGGGAACGCTACGCAGGACGATTGGCTTCTTCCTGCTCCGTCATCTCGTTCGTGCGCTACTGCTGAAATCGAGGCTCGCTAGAGAGGGGAGGCAGGAGGTGCCGACGATAGTGACCGGTGGCGTGCATCGTGCTCGACACGCCATGACGGCACAGAGGATGTTCGATGCCCGACTGAGCGTGCAGACGGAGCCGGGGCGAGGGGAAGAAGACGACGTGTCTCGGATCTGCATCCTGCTCGCTGCTTTCTGCCGCTCTCTGCTCCACGGTTCCCATGATGGCACAGAAATGCGGAA…
>novel.569
AAAGCGCGCTCCCCGGCCCGTACCGTCACATGACCCCCCCGCCGAGCGCCGCGCCGCGACGAGATGCGTTGGCAGCCTCGGCTGGCCGGCCGGCCTATTTATTCCCACCAGGCCGGGACTCGCCCTCTCCGCGCCCGCCACGTAGGAACAGCTCGCTAGCTAGCAGGCTAGCTGGTGCGGCTGCCTCTTCGTTCGTGAGCGCCATGGAGGAGAGGCGGAGGCCCCGCGGGAGCGCCAGCGGCTGGAGGCGCCCGTCGTCGCGCGCGGCCGGTGCTGCGCTGCGCCGAAAGGTGCGGGAGCTGCGCCGTCTCGTGCCCGGCGGGGAGGAGGCGCCCGCGGGGGCCCTGCTTGTCCGCACGGCCGACTACATCGTGGGGCTGCGGGCTAGGGTGGATCTTC…
>novel.570
GGCATCATCAAGCAGTGCAAAGTGTAGTTCGAGGGCAGACTGTTGGAAACATATGGTGAAGAAGGAAGTCATTGAGGATGGTGTAGTACATTTTTTTGCTGTATGTAATTATTGCAAAACTGAATTGAGTGCAGGTTCAGCTGCTGGCACGGGACATTTGAACCGGCACTACAAAGCTTGTTTAGCAAAGCTAGGAAAGACTCAAGGAGGAGGTACGCAAACCCATCTTAACTTTGCTGCTGATGGTACAATAAGTACATGGGTTTACAACCCACAGGTAGCACGTGATGAAATAGCCAAATTTATTGTTTGTGAAGATTTACCGATTATGTTG
>novel.224
TGGTGACAAGGAACAAAGCCCGACTTGTGGCCAAGGGATATTCACAAGTTAAAGGTTTGGATTTCGGTGAAACCTATGCACCCGTAGCTAGGCTTGAGTCAATTCGCATATTACTTGCCTATGCTACTTACCATGGCTTTAAGCTTTATCAAATGGACGTGAAGAGTGCCTTTCTCAATGGACCAATCAAGGAAGAGGTCTATGTTGAGCAATCTCCCGGCTTTGAAGATAGTGAGTACCCTAATCATGTTTACAAACTCTCTAAGGCGCTTTATGGGCTCAAGCAAGCCCCAAGAGCATGGTATGAATGCCTAAGAGATTTCCTTATCACTAATGGCTTCAAAGTTGGCAAAGCCGATCCTACAATCTTTACTAAAACTATTGCAAATGATTTGTTTG…
>novel.225
CGTGTGCGTGGACCATGTGAAGGGCACAGCCCATGGATCATGTGAGAAGGCACAACCCGTGGTTCCTGTAGGCTGTAGTGTCTTCCTCCACGGTTTGGTCGTCCGAAGAGCGGCGGTGAGCGCTGAGGGGCCCCCGCCGGCGCCTGCAGCACGCCCTGTCGCTTCAGCCTGCAAGCGACGCACGCCACTGACACCTCCACTGCGGCGATCGGAGCCGCGCGCTAGATCCAACACTCTCACCGGAATCGTGGCGGATTCCGGCGCCGGCGGCCCCGCTCCAGATCTGCCGCCTTCGGGTGGCGTTGGCCTGCCGCCTGCCTGCCTGGGTGGAGTGCTTCGCAGACTCGCAGTGGCTGGCGGCCTTTCGTTGTCTCCAGTCTAGCCATGGAGAGGGTTTCA…
>novel.226
GTTAGCAGGTGTATTCACCCGGCGTAGTCGGTCGCGGAATGAGCTGGGAAAGGGACGAACGGAATTCTCGGATTTCGGCTGAGATTTCCCCCTCTCCCGCGTATATAACTTGGTGCCGATCTTCTCCACCGATTAACGAGCCCGCAGATCTACAATTCGTCACAGCGAGAGGAGAAGAGAACCCTAGTTGGCCGCGCCGTGAGGGAGAAAACGGGTCTTGGCCTATCTTCGTCGCGCCATCAACCGGGCTCTTGTATTGTGCCTTGGCGCTTCCCCTAGCTTGTGGGAGGGTGTCCGAAGCCGCGCCCTCTGGAATCCTTGCCCGCGTCTTCGGAATTGCTCGCCGTTGCCAATGCGCCGCCGCGAAACCGGTGTCTACTGTGGGCAAGGCAGGGCACT…
>novel.227
CTTAATTACCACCAACTCACTCCAACATTTCTATATATTTTATTTTTTTGTAGCTATCCTCAGCTGCAATGAAGGTTGGAACCCAGATGAAGCAGCTGAACAAGTCTCTCAGGGAGAAGAGGGCCAAGCTCTACATCGTCCGCCGCTGCGTTGTCATGCTCCTCCGCTGGAGTGATTGATCGATCTACCCTGTCAGCCCCCTCTGGTTTTTGGATCTTTTTTTGGCCCTGCTGTTTCAGTAGGGCTTCATCAGATTGTTCATGTAACGCTTCCATGCATGCATGATCTTTTCCTTCACATTTGTTTTTCCCTGCTGCCTCTTACGCTAGAGGTTAAGGGTGTGTGAGGATGCATTGATACATTCCTCGCCAACGAATAAGGTTTGCTATTGTGTCGCGT…
>novel.228
GTAATCCCCAACATGCCTCCTACCAGAAGAAGGAGACCGCGGGACCAGCGCGCCGGGAGATGGGTTACAAGGCGACGCCGCGCCGGAACGTACTTTGGGCTCTCAACAATGCCGAGGCCAACGGCGGGACGACGTCTGTGCCGCGGATGGAGGCGGCGCCCATGATTAAGTTCAGTGGGAGGCAGGATGTGGAGCGCCTGCTAAAATGAAGGGCAAAAGCAAGAGCGATTTCAAGGGGAGAATCAATCAGATGAGCGTCTACATCAAGAAGCTCAGGGCGTGCATCCGGTGGTACATGGAGCTGGTTATTCTGTTGATATTCTGTAGCTTACTTAGGTCATGGTTGCTCGTATTATCTGCATAGTAGTCTGTCTATATTTGATTGACACAGTAACGAGC…
>novel.229
GAGTATCGCAGGACCACACGAGAGACGTTGGAGGGCGCCTCGTGCGAGGGCAATGTCCAGGGATCACAAAATTACTCGATGGAGCTTCTCCTCTACCGCGGTGCCGCCTCATGTTGTGGTCGGGATTTGTCATCGTTTCAAATGCCGAAGCGAGGTTACGATGAGGAACCTGAAGCCCAACTTTGGATAAGCATCTGAGCAGTTGGATTTGCATGTAAAGTCAAGTTGTCTCCTTGATCACTGTTAGGTTAAATTGATGGGACCTAATTGGTTACCTAGTTTTGTTTACCCTACACCTTGC
>novel.571
CACGTATGCCGCGAATCCCGCGCACGACCGCCCCCAACCGCGATTCCCCTCGTGCCCGCGGCGAATCACGCGCACGACCGGCCCCTCGCGGCGAATCCCCTCCCACCCGCGACGAATCCCCTACCCGAACCTCTCGCCACCACCGCGGCGAACCACGCGCAAATCTCTCAGCCACCCCCATCCTCGTGCAAATCTGTCGCCACCACCACCCGCTACGCCCGCTCTCAACAACCTCCGCCTCCATCGCCGTGCGTCTCGGCCATCCCTCGACTCTGAGATTTACGCCGCTCTCAAGAACCCCCGCTCTCAAAAACCATGCTCCCAAGGAGGTACTGCAGACTGCTCGCAAGTCCTGGTAGCGCAGAACCGCGCGTCCTCAATCCGCTACTCCGGCAAGCC…
>novel.572
ACAAATTACATGCTAGGAACCAAACAATCACTAATGCAAGTGGATCTCCAGGGCCATGTGGGGGAGTGCTAGACGAATGGAATTTGATAGGGATGCAAAGATTCTTCGAAGGAACTTTGTAATTGATCTGTTAAGTTACGAGGACAATTCATGCCGCTATGCTATCCTTGCAAACATACAATAAAGACTTATCAATATCGCTTAAAAGGATTAGATTAATGTACGGTTGTCGACATATTTGCTTATTATTAAAAATTGTAAGACATCACATTTTTTAATTGAGGTTGCATCAATAAACAGGTTGATGTAGACCAATATGGTTTGTGTGTGGTTTACATGTTTTAAATATAAATATATGTGGGCAGCTAGCACATCTAAGGTGC
>novel.230
GTTCACCTCGCCGGTTCCCCGACAGCCGTCCCCTCCGTGATTTAAGAGAGGCCCATGAGCTCGCTGCTCTTGTGCCCGCGGTGCTACTGACGGTTGCTCTAGATCCGTTCATCCTGGTGGTTTTGTGAGGTCGAAAGCGGCGAGCGAATTAGAAGATGCTGGACAAGCTGTGGGACGACGTGGTGGCCGGGCCTCGCCCGGAGACGGGCCTCGAGAAGCTCCGCAAGGCCACCACCGCCCGCCCGCTCGTCATCAACAAAGACGCGGACGGCGGCAGCTACAAGCGGGCGCAGTCGATGCCGTCGACCCCGACGACGCCGGTGACGCCGTCGTCGTCGTCGTCGTCGACGACGCCGCGCGGCGCCGGCAACGTGTGGCGCAGCGTCTTCCACCCGGGGA…
>novel.231
CGACGAGGGTCTTAACACCGTACCCACTCGAAGGCTTCCACCATGGCCTCCACCTGTTTGGGAATTCTGGATGTCAATGAAGATTACTGGTCCATTGAGCTTCAAGTTGGGTCACAGATGGCGAGTGGAAGGGCTTGTCTATTGGAATTATTGTAGTCCACAGTATACAATCATTTTCCATGGTCACAAATGTGCTGGTACCATTCAGCTTCATGCCATTGAAGAAGTTTGGGACCTCCTGATTGAGGAAGAGCTGACAAAAGTGGTGCCCGAGCCTTCTGAACATCTATGGATGTCAATTGTTGTTACTGCTTGGACTGGTTATGCTGCAGGAACTACCCTTTGTCTCAAGGGCCAACTTAAGCAACATGCACTCTTGATGTTGGTCGACTCTGGATC…
>novel.232
GGGATTTGTTGTCTTTGGATGAAGGTGCACATGTGATGCCAGAAACCATGAAGAAACTCATGATGGCGCTGTCGGCAGCAGCATGGTCAGGAACAGATGCTGTCACCACATTGCGACTGCATGGACAGATACACCAACACGATATTGTGGCGCTCCTTGACTCCGGATCTTCACATACTTTTATCAATGGTAAAATGAGATCCGTGTTGGTGAGACCATTGGTGACACTGATCACAGTGCAAGTAACAAGTAGTCAAGTTATTGCATGCAGTTATCAAGGATCTTCGGTGTCATATGTATTAAATTTCAACTGTCTGAAGACATCACTTGCAATTCTGTTGTGGTGGTGGTACTTGCTGAGCCAAAGCCAAAAATTTAGTACGCCAAAAAGGCCATTGC…
>novel.573
GATCTCAGCGTCTTACGCACCGACGCGTGCGTGTGTGGTACCGTCTACACAGCGTTTCGTGCAGTTGGAGCCACGTCCACCACTGACCTGTCTACCTGTCTCCTCCACCGGCGACCCGTCTTCTCCCAGCGACCCGTCTTCTTCGCGTCTGCGACACGGGCTCCGACGGGAACGCGCCGGCGTCCGCGCTTGAGGACGGCTGTCGTGCCTGCGGGATAGGGGATCGCTTCGTCCACACGTGCCCCGACAGTCGTGCCGCGATATGGACGGCTCGGACCTGGGCCTCTGCGACACGGCCTCCCACGGCGACGCGCCGGCGTCCGCGCCTGAGGACGGCCGTCGTGCCTGCGAGAGAGGAGCTGGCTTCGTCCACGCCTGCCCCGGGAGTCGTGTCGCGAC…
>novel.574
CGTGTTCTTTGTCACGATTCATTCCTGCCTTTATGGTTGTTTAATGTCGTCTGTTTTTTTGCCATGTGGTTCTGCCCTGTTGCCATTTGAATGCCTAGTTTTACGTGTCCAGTGTACTTGACATGCGGACTCCAGCCAAAATTGACCCCACATGTCAGTGACTGGATTTGATAAACGAACGCATCGATTGTGCCAGCATCTTTATTTTATTATTATATTATTTTGGTGACTTAAAAATTCAGCAGCAGCAGTAATCATTTCACATATCATGACCTTGCTTGCCGCCTCCTAGACCACGGTACCTATGTGTGTGCGTGCGCGCGTGCGTCTACAAATACATACCCATGCATGCTCCTCACACACCTTGCCAAGAAATAGAGATGAGAGGATGAGAGGGGC…
>novel.233
CAAGAGCTTGCAAATGAATTCTAAATCCAACACAAGTCTGGAAACCCCTTGAAAAGGTAAAACGCAAAGGTACATCACTTATTACACTTATCCATTACCGTTGTGCCATCTAAGGATCCCTTTCATGATAGTGTGTTCACATCTCGCTTAATCATAATTTCTATCCTTTATATTCTTTGTATCCTTTTTGGAGATTTATGACAAAGGGGGAGAAATTGTGCATTAAAGCTTACCTTTAGTCTTATGTAACTAAGTGTTAGAAGACTTTTAAAAAAGGGCAGAAATAATTAACAAAAAGGGGAAGTCATAAGAAAAACATAAGATGAAGAAAGTTGATAAGTGCATTCTATGTCATGAGCATCACGTTTATTTTATGACGCACTGCATCCTATGAATAGT…
>novel.234
CTTTAACCATGGTAATTTCCTTGCTGTTTTTTAATTTCAGATTTCATATTCATCAAATTTCCTTGCTGTTTTTTAATTTCCTTGCTGTTTTGTAATATTGATAGCAATATCATTCAATGCATGTGACAACGATGAGTTCAAGCAAATGTGTGAAGCAATTGGACAATTTGGGCCTGGAATTGAACCTCCAACTATGTTTGACCTGCGAGGGAGATTGTTGGAAGAAGAATATGCAAGAACCAAGAGTTTGCTGCAAGAACGTGAAGCCGAGAAGATGAAGAATGGGTGCTCTATTATGACCGATGCTTGGTCAGATAAGAAGAGGAGAAGCATAATGAATGTTTGCACTAATTGTGCTGATGGAACTAGTTTTATTTCCTCAAAAGAGATGTCAGATGT…
>novel.235
GGGGAAAGAGATAGTAAGGCCAGGAGTGACTAGGTTTGCTTCAAACTATCTAACTTTGGACAACATACAAGAGAAGAAGGACCAGCTAAGAAAGATGGTGGTTCATAGTAGGTGGGACTCATTGAAGGATGTGAAATCAAAGAAGGGAAAAAATGCCACAACAACTATATTGAATCCAACCTTTTGGAAGGATGTGAAATTGACATTGGCAGTTTTTGCGCCATTGTTCAAAGTTCTCCGTTTGGTTGATGGAGATGTGAAGCCATCCATGGGATTTGTATATGGAGAAATATTAAAGGCAAAGAGACATGTCAAAGAGGCCCTTGGCAATGTTGAGAACCGTTTCAAGGATGTTGTTGCTGTTATTGACAAGAAGATGGCTGGAAGACTTGATTCTCC…
>novel.575
CCAACGTTGAATATTTAATTCATGCATGTTCTATGATTCAGTATTCAGTATTTATTTCAGATGTCCTAAATATTTTCTGTTTTAATTTTGCAAAGGTGCTCATACCGCCATGCTGATTAGCCAGATTGCTCAGATGAAACCGCTAGATGGTAGTAATTACCATTCTTGGCGGGAGGATATAGACATGATAACCACAGTGGGTGAGATAGATTACGCACTGAGGTTTGATAAACCAGTTGAGCCCACAGTGGGCACTCCCAACTATGACCACAGGTGGATGCAATACAGCATCGACAAGGTCAAGTGGGAGAGATCAAATGACAAATGTATGATTATTCTTAAGAGGAGCATCAAGGAGCCTCTTAAGAGTTCCATACCAGAGTGCGAGACTGCCAAAGA…
>novel.236
GTTGGCTTTCCTGGCGACGGCGCCCTGCAGCCTGGTCTTTCGGCTGCGCTGCAGCCTGGTCTTTCGGCGCTCGCGAATTCCTGGCCGTCAGCTGCGCAACCTCCTCTAGTTCGGCTCCATAACTATGGAGATTTGCTCCCTGCTCAGCAACTCGCCTAAAATCGCTAGCTCTCTGTTCCTATTCCTCCTCTCGGTTCCAGTCACGGTTTGGATCGATTCCTTCGATTCTTGGTGTTCTGGTGTTAATCCTGCTGTTGAAAGAAGGTGGAGGTGGCCCTGCTTGTGCGCAGCGCGGTTCTCCTGCGC
>novel.237
GTTTCCTAGGGCACGGTAATGCCATGCCGTGAGAGCAAGAGAGGAGGTAGGGAAAAGGAAGTTGGCTTTCCTGGCGGCGGCGCGCTGCAGCCTGGTCTTTCGGCCGTGCTGCAGCCTGGTCTTTCGGCGCTCGCGAATTCCTGGCCGTCAGCTGCGCAACCTCCTCTAGTTCGGCTCCATAACTATGGAGATTTGCTCCCTGCTCAGCAACTCGCCTAAAATCGCTAGCTCTCTGTTCCTATTCCTCCTCTCGGTTCCAGTCACGGTTTGGATCGATTCCTTCGATTCTTGGTGTTCTGGTGTTAATCCTGCTGGTGGAAGAAGGTGGAGGTGGCCCTGCTTGTGCGCAGCGCGGTTTTCCTGCGCTCCGTTGTCTCACCAGTGCACCTGTGTGGTGCT…
>novel.576
TGTTGGGGGCCTTCGTCCTCCGAAGGTCCTCAAAAACATGATTTGACAATATTTTCCAAGTGAAATGTATGAACAGGTATCTTCGGACTCAGATTATGAACATGAAGTACGATCAGGACGAAGCTTAAGCTAGACGAAGGAGGATTGAGATGAAGGACGGGCTGATCACCAAGCTGTACGAAGGATGGTGCATAGCCGAAGCTATGCGCAGGGGAGCTTCGGCATGGTGGCAGAAAGGGGAACCGACTTAAAGATGAAAAGACTACTTAGGCCTTGACAGATCCCCATAAGTCATTAGCAAATGTAGTGGACATGAATGTAATTTTACATGGGCTGCGTCCCACGTCTATAAATAGATGAACAGTACTCCCGTACTGTTCACGCTGACTTGGCATTTGC…
>novel.577
GACATGGTTTTCGGTTCTTCAAGCAAAAGAAAGCGTGCGGATGAAAAAGAAGATGATGATGTGCAAGTCGTCCATGAGGTGCCTGTAGATATCCAAGATGGTGGTGCAGACGCAGACAGTGGTGACGAAGATGGAGCTGCGGCTACTGGTACGAAACATCCACTTCTAGATGAAATTAATATTATTGGTGTTCCGAGTGGAAAAAATGTTGGTGGAACAAAGGAGTGGCAGTGTAAACATTGCAAGAAATCGTACAAAGGAAGTTTAACTAGAGTTCGTGTTCATTTGCTTGGTCCATTACCTGGTAAAAAAGCACAAATTGCACGTTGTATGTCATTGCAAAACGATCCCAACAAGAGCAAAGCTTTGCGGGAAAAGGTGAAAGAAGCTGATAGTAAA…
>novel.238
CACGGAAAGTGATAACACGAGCAAAGTAGCGCAGCCGCGCACACCACCAGTCCCTCGAGAGATGGTCGAGGACAACCCCTGAATTCCGGCTATGCAGGAAACCGGAGCCACCGCCGCTGCTCCCGCTGCTTGGGTATCTAACGCCGCCACGACGGCCCCATCTGAGCCCACAGGATCCCCTGCTGATGTCGAAGCCTTCGCTGATCCTACTGCCGTCGGTGACGATGAGCACGACTCCAAGGAGGTCTTCCTGCGCAGGTACTTCCTCCATGAGTGGGAGCTGGTCTCCGCGATCCTCCGCCGTATCGTCGCCGGCGGCGGCGTTGTCCAATCCGTCGATGTCCACAGTGTCCGCTTTCTCGCACCTAGGACTTGGTACAGTAGATTTGCTTCTTACTT…
>novel.578
GTTTTTTTTGGCGGGCGGCCCGTCTACAGGAGGCGCCGTCGTGAAATACCCTTGCACACGACGGTTTGTTTCCAATCTCCTTGATTGTTGGCGTCTTCATCTCCTTGCTTCTGCAGTTTTGCTTCTCTATCTCTAATCTCTTCTCCTGTCGTCGTTCTCTATCCTCCTAGCTCCTGGTTTTTTATCACCGGTGTCGGTGCACTGCGCAAGGTTCCTGCCTCCTGGTAAGTTGATCACCGGCGGCGCGGCTTTAGTGACAGTCGACGTATTAAAAAACCTCAGCCCAGTTGGTCTTCCTTGGCGTCAGCGGCCCCAGATCACCGGTGCACAACATGAGTTCATGATCTGGAGGTCGTATTCAC
>novel.579
ATCATCCTTAGTATCCACTGAAATCGACCAACGACGAATAAGATTTGTTCTCATCAGTCGAAGTGGCAAGCGTTCTTTTTTGTTTCTTGGTTTCCAGACTCCTGTGTAGTGGTGACCAGCCATCTCGTTGATTTCTGACCTCCTGCGCTGCTTCCTTCACATCTCCTTCCCAGCATGTCTCCACAAGTAATTCCCGGGCTTTATCCATATTCTCCGACGTAATAAGACCATCATTTTGCAGCAGCACAAGGTACACGTACACCTGGTCGGCTGCAGCTTTTCGGATCTGTAAGATTGCAGAATGCAGAGTATTTGAGCTCAGCTGAGCTGATCCTTGCACGGAGTTCTGCGTTCTCAGGCAAGAAATGATAAATGCTATCTTGGGGTATCTGTGGCCTA…
>novel.580
CCCCACCGCCTACTCTTCTTCTTATCCCAAGAGCTACCGTATTCTTTTTCTCTCATACGGATAGAGATAGCTGGAAGGAGAATTTCCTCACGTATCTCTCCCTCTGTTCTGTGCAACCGGCCACGTACTGAAGCTCTTCCTCACGCCACCTCTGCATCTCATTCACGTCATTTATTTCCCACGTATTCAGCTCCTGGAAACTTCCTTCACAAGATGCGTTGAACACCCTGGGAATCACCCACGCCACCCATCTCACCACTGCACCACTGCGCGCTTCGTACTGCTGGCCGGGCTGCTCCAGCACCAGGAACGCTCGCTCCTGCTCGTCGACGTTAGATTTTCCCAGACGCGCGAGCTCCCCAGCAACTCCAACACGTTGCTCGCCTCGCTCAGTCTTCA…
>novel.239
GAAAGGGTTGAAAGAGACCCGGTCTTTGTGACCACCTCAGCAGGGACTAGGTTCTTTAGAACCGAACCTCGGTAAAACAAATCACCATGTTCATCCGCTTTATTTCTTGGTTGATTTGTTTTCCCCCTCTCTCCCGGACTTGGTTTTAATTCTAACAGTAACCCCGGCTTGTAGTTTGTTGTTTTAAGTTGTAAATTTTAGATTACGCCTATTTACCCCCTTAGGCGACTTTCAAGCCCCAGGGGTGACAACGTCCCTCCTTGCTTATGGGGAGCCCCAGGCCGTGCTGGCGAGCATCGAGGATCGTTTAGGCCTAGTTTGGGTAATCTAGTAATGAAAGGGATTGAAGTGGATTGAGATGTATTATGGGAGTTTTTGATCTATTGGGGATTTATATAC…
>novel.240
CGAGAGCCCCTCTCCCATGGCTATTCCTCCTTCTCCATTGGAGCATGGAGCAGGTAGCACCCCATCCATGGCTCAGGTCCGAGCCCATTCTCCATTCCTCCCCATGGCCGCGGCGCCCTGGTCTCTGGCTCTCTGCAGCCATGGCACCTGGGTCGTCTTCTTCCGTCGGCGACCACCCCATCGTCGTTCTTCCCCAGCTATGGTGGCCTCCATGCCCTGCACCCTCGGCTCCACTCCCGCTGGGATGCCCAGCCAGGCGACCTGCTGCTCGCCATGGCTGCCACAAGCTCCAGCTCCCCATCTCCTCCCTGTGTACGTGCTGAAATAGAGGTAGAAGAAGCCACTTTGTGCCTATGACAGGTGGGTTCCGGGTCATGTGCTTTTGGTTTCAAATTTACA…
>novel.241
CGAGAGCCCCTCTCCCATGGCTATTCCTCCTTCTCCATTGGAGCATGGAGCAGGTAGCACCCCATCCATGGCTCAGGTCCGAGCCCATTCTCCATTCCTCCCCATGGCCGCGGCGCCTTGGTCTCTGGCTCTCTGCAGCCATGGCACCTGGGTCGTCTTCTTCCGTCGGCGACCACCCCATCGTCGTTCTTCCCCAGCTATGGTGGCCTCCATGCCCTGCACCCTCGGCTCCACTCCCGCTGGGATGCCCAGCCAGGCGACCTGCTGCTCGCCATGGCTGCCACAAGCTCCAGCTCCCCATCTCCTCCCTGTGTACGTGCTGAAATAGAGGTAGAAGAAGCCACTTTGTGCCTATGACAGGACCGAGAGGTGACGACCGTGCAAGTGATGTGGTGCCAC…
>novel.581
ATATCTGCGCCCCAGTGGCCCTCCCTCTCTCTCTCATCACACCAAAGCCAGCAGCAGGCACGAGCAGCCTCCAGAGACCCAGTGCGTTCTCAGAGCCAAGCAGCTTGCAATATAATGGCGTCGTCGCTCAAGTTCACGGTGCGGAGGCGGCCCGCGGCGCTGGTGGCGCCGGCGTCCCCGACGCCGCGGGAGCTGAAGCGGCTCTCGGACATCGACGACCAGGACGGGCTGCGCTTCCACATCCCCGTCATCCAGTTCTACCGCCGGAGCGCGCTCATGGGCGGGCGGGACCCGGCGCCGGTGGTCCGGGACGCCGTGGCCAGGGCGCTCGTGCACTACTACCCGTTCGCCGGTCGGCTCAGGGAGCTGGAAGGCCGCAAGCTCGCCGTGGAGTGCACG…
>novel.242
GTTTTTTACAGTTCACAAAAAATTTTTGCAAGAGTTCCCCTTGTTTTATTAACAACCACAGTTCAAATAATCACATATTATAAGACATATAAGCATTTCAACATATAATACATCACAAAATCACATCGAATATAAAAACATCCACAGAACATAGTTCTTCATATAATGTCCACAAACAAAGTCCAAAATACAAGTTCCCAACACATAGTCCAAAACACAAAACATAGTTCATATTACAACCGTCTCCAGCATAAGTCCAAATCACACCGTCCATATCACAAAAGTATTCATTTCCTCCTAGTCTTACCCTTGCCCTTGGCCCCAAGAGCGTCGGTGCCTGGAGTGTAAGGGTCTCGTGGACGCCTTCTACGTGGTGTCAGCTGTGATGCCTGAGTTGTA…
>novel.243
CAGAGGCTGGGCAAGTTTCCTATCCAGACTGCGAGCGAGGGAGAGGCGACATGAGCTCCATCGTCTGTACCGCCAGCGTTCGCTCCGCTATCGTCTGCTCCACTGACGTCCACTGTGCCGTCCACTGCGCCACCACTTAGCCGTGAGGTACTCAACTGTTGCCATCATCCGTGGCTTCTTGATCTAGGGTTTAGGGTGGATCTAGGAAATCAAATCCTACACTCGATCTACAGCCTAGTGCTGCTACTGCCTGAGCTGTAGACATGCCAAAATCTAGTCCCCTCCGTCACGGATAATGGGTTCTTGGAGGAGCATGTTAGGCGGTTTTTGTTGGAGGAGGAAGAAGACGATGATGAACTATTTTTTGTTATTCTCCCTGCTATAATCCCATACCCCTCA…
>novel.582
AGATTGTAATCTTGCCGACGGAGAGTACGTGCTCATCCCCGAGCAAGGACCTGTCCAAGAGGAGGACCAGGAGCAGGCTTCAGAGGCTGCTATTGAGGATCTCCCCGCAGCCCCAGCAATTGAAGGTACCATTCAGGAAATGGTTGATGGTGTGACTTGGCCTACCACCCTGCCACTGGGTTGGACGGTCGAGTGGGATGTTGCTCCGGCAGGAGAGGAGCATGAGGAGTAGTGGG
>novel.583
GCATGCACAAGGAGCACTCGGGTGACGACCGAAGGTTGGGGACGGGCCACGCTGACCATGCGCAGGGGACTCGACTGGTTGGTCGCTGGGGAGCTGGCCAGGGTAGCGCGGTCAAGGGAGAGAAGAAAGGCTTGCCGGAGCTGGCTCGTGGGTGCGGCGTAGAACGACGGTGGCTCGCGTGGGAGCAGGTGCGTAGCGCTACAGCGTGTAGCTTGGCAAGGGTCGTGGGCTCGTGGCTAGGCGCGGTGGCCGCAGAGAGGGCGAGGCGCGACCGAACCTCGACGAAGCCAGGGCGGCTACACACGCTGGGGATGACTTCAATTGGGGAGGGCGTCTGCTTACTGGGTCTGCACGCCATGGGTGCTCAGCCGGATAGCACGCGCAGGTGGGCACTGGCGC…
>novel.244
GAACTGTTTGGCACCTGAATTAAGAGAAAAGGAAGAGAGATGGAGATGACGATGCCATGGATGTTTCAGAAAATGGCCATGGCAATTCTTCATTCAGCAATAAGCCGAAGGAAGGTGATGTTCATGTCTCTTCCAGTTCAACTGAAGTGGCAGGAACCATTCCAGAGATGAATGGAGGCGATCATCATATACCTGGAAGCTCCTTTTCA
>novel.245
AAAACTCTCGCATCGTCACTCCAAATCAGCCGCTAGGGCTGCATTCATCCACCTCGTGCTTATCGCCTACTCCAACGCCGACTCCTGCTCGTCGGTCGTCGCCTCGTCCAGCTCTCTCCGCCCCTCCAGCCTAGCCTAGCCCCTCCTGCTCACTGCGTCGTCTCCAGAATCCGGCCTACGACCGTTGGCGGCTGGTGCCCCCACCGGCAATCGGTGGTCATGGTCTGTCCCTGCTCACTCCATTCAGATCCGCTATGCGCGAGGCGCAACTGGATCTATCGTATTCCTGGTTGCTCTCTCCCTCTCCGCGGGCGATGCGCCTCTCTAGGTTCTACCGGCGTCCGTCCAACCGGTGTTCAGCGTGCCTTCGCAGGCCCCCTTCTCTGCCTTCGATGAGTG…
>novel.584
ATCAAACGTGAGGACGAGGATGTTGTCCACACCACCAAGCACGACGAGCGCAGAGAGAGGCAAAGCATCATGGACTTCGGCAACCTTGAAAAAGGGTCCGAGAGGAGCACGTGACACTGTCACGCGTGTCTGTGGCATATTTGGTCGTGATGTGCGACCGGGGACACGTGGATTGCTCTCTGGAGCAAGAAACTCGCCATCAAGCCGCCCCTCAACATCGTCGTTTGGGTCACGAAGCGAAGAACCTAAAGCCCAACTTGGAGAAGTAACTAGAGTTGCACCAAAAAGGCAAGTCGTGTCCTTGATCACATTGTTTGACATAATAATATTTACATTTATGTACTCACCTAATGCATTGTTAGGTTAAATTGATGAGACCTAATAGGTTACCTAGTTTTG…
>novel.585
GCTTGCCCTGCTCACGCCGGCCCAGCACGGACGCGCCTGGTTGCCGCGCCTCGCTCCCACGCGGATGGGTTTCAGCGCTTGCCCTCGCGCCGCCGGGCCCACCGGCCAGCAGAGGTTACTGCTCTTCTTCCCCAACCTCTTCCTCCCGTCCAAGGTGCCCCACATCGCGAAAACCTCGTCAACCGCCCCCACGGACGCGGCAAGGCAGGGTCGAGCCTCTACGCACGGCAGCCGGCCGGCTGCAGCCCCTAGCCGTGGCCATGGCGGTGGCCAGCCCCGCCCCCTAGCCGACCTCGGCCCTCCAGCGAGCCCGCTCGACCACCTGAGCCGCGGCCGCAGCCAGCCTAGTGGCCCGGCGCGGTGGCCAGCCCGCGCAGCCAGCGTGGCGGCTCGCCGGCC…
>novel.586
GCTCTTCTCATGAAATCGTAGTGGGTTTTCTGAAGCTAGTGGAACTTTATAAAGGCCTCGTAATGGATCCCTAGCCATTCACCTCGGGAGTGTCTAAGGGCCTTGCAAACCCTGGCTAGATGGGATACACGACTTGTGGGTAAAGGGTACAACCTCTGCAGAGTGTAAAATTGGTATATCAGCCATGCTTACGATCAAGAGCGACTCAGGACTCTCGCATGATTAACTTATGGAATTGAAAGGGAAATGTGCCCTTGGGCCATTTCTAAGTATTTTGGTGATTGAGTGCCAACACAAGTGCTTAAATGTGAATCTATGCCCATGGATGGACAAAGTGCAAATCAAGA
>novel.587
TGCTGTTCTACCAGGGCGGATTTCCATGGGCGCCATGGGATCCTGGGGCGTAAAAGCTGACTTGCCCACCCCCACACCTTTGTTCTTTTGTCATCGAATATACGAGCCTCGACGTCGCCAAGGGAGAGCTGGGGTGAGCGCAGGGAGGAACTGAGCGTCGTCGTGAGCAGAGAGAAGTGGAGGGAACCGACCGTCGTGGTGATTGGGCCATCGGCATAGCTGAATCCATGGAGATCGGTTTGGGCGCTTCGCCGAGTCTCCCCGAGTCTTTAGGAGGGTCCTCGAGGTCTTCGCAAACGACAGGATACACCGGGGTTGTTCTTCTGTCGCAGTGGCGATCTTCACTGTGGATCGGATGCAAGGCTACGCCATCGTTGACGGGCAAGTGATTGAGGAGCC…
>novel.588
GAGGCACTCAGGAAAAGGGTCTTCGATAAGAATGAAAAATTCGCAGGAAAGTGGATAAGAGAATTGCCTTATGTTGTTTGGAGCCTAAGAACCCAACCTAGCCGAGCCCTGCATGGAAACACTCCTTTCTTCATGGTCTATGGGTCGGAGGCAGTGCTACCTGCTGATCTCAAGTTTGGGGCGCCAAGGTTGATCTTCGAAAGCATAGCAGAAGCTGAGGCCACCAGGCTGGAGGACGTTGATGTACTTGAGGAAGAACGGCTGAATGCGGTAATCCAATCAGCACGGTACCAGTAGACTCTAAGGCGCTATCACGAC
>novel.246
CCGGGAGGCTCTATCCAAATAGTTTTTTTTTTTGGCTTTTCGGGTTTAGATTCGGGTTTTCGGGTTCGGGATTAGGGTAACGGGTTTTCTATCTAGCCCTAGGTGCCAAGCCAATGCGCAACAGTGCACTGGCGTTGGACACAAACCTATACAGCGTCCGCCGCCCACCGCCTACACGGCTACACCTTCCTCTCTCCGGCGACCTCCCGAAACAGAACTGACTCGCATGGTCTTCGCTCCGTCGCGAGGCCCACGTTAGCGGAGCCTCCCACTCTCTGGCTCAACTGCCTACGTCTGGACCAGATCCTCCATGAGCTCGCGGGAGTGCATTGGTGGCGCGACGCGACCAACGTCGTCTCGACCCTCCTTAGCGGCAACCGAAGACCTGAATCCTACAAA…
>novel.247
GTTTTGCAGAACATCTTTAGACGAAGCCACAGCGCTCTGCAGCACACAGATAATATACTCCTCCATCCAGCTCGGAGCAAAGAGAGCAGCTATAGTCTTCGTGACAATAACCAACCGACTGAGCGATCATGGCGTCTCTGCTCGGTCTGTACACCAGCGGCAGCGCCCGGGGCAGGAGGGTCCACGCCGCCAGGAGCAGTGGCCGCCGCCAGTCGGCTGCGCCGTTGAAGCAGCTGCTGTCGAGGTTGAGGTGCTCCTGGAGGAGACGCGCGGCGCGGCCGAGGCGCGGCGCGGTCAGGTTCGGGTATGACCTGCATAGCTACTCGCAGAACTTCGACGATGGCGATGCCTAGTCAGCCCGGCGGCCAGGACTAGCTTCTTCAGTACGTGTAGCTAGCT…
>novel.589
CTCCCCAACGCGCAGATCTCGTCTCCGCGACGGACGCCTCCGCCCCACCCTCCTCCCCACGCCATCCGCGCCGCCATCAAGGGATCTCCTACCAACAACGGACGCCTCCCTCTCCTCCGCGATCCTCCAAGCGCACAGATCCCGTCTCCGCGACGCCATCCCACTACCGTCCAGCCCGAGCCTGAGCCTCCCGCCCCAGCCCACCACAAATCGCGCACGCCCCAGCCCTCATCCGTGACGGAGCCTCCATTCACGCCGTCACACTCGTGCTACACCACCGCGGCTGCTGATGGCGCCCCTCATCCGACCGCATCAGCAACCTGTGCTTCGCCCCCACGACCAGTAGGTCTGCCCGCGTTAGCAACCCGTGCTCCGCCCCCACGACTAGCAGGCCAGGCA…
>novel.590
CAGCAGCCTCTAGTCCCTCACATCGACCTGCCCGTCGCCAGCCCCTCACGTTGTCCTGCCCACCGCCAGCCCCTCCTCTGCCCCCCGCCGGCCGCCCACCTCCAGCCCCACCTCTACCCGCCGCCCTCCTCTGGCCGCCTCCCCTCCTCTGGCCGCCGCCCAGGCACCCACCGCCAGCCGTCGAGGCCTGCACCGCCCTCTAATCACCGCCCAGGCGTCCACCTCTGACTGCCGCCCACCTCCAGCCGTCGAGGCTTCTGGTGGAAACTCGTTTGCTAAGATGGAAGAGGGCAATGACTACTATGTTGTTAGGAAAGGTGATGTGGTGGCAGTTTACAAAACTCTAAGTGATTGCCAGGGTCAGATTTGCTCTTCGGTATCTGGTCCTGCTGCAAGTGC…
>novel.248
AGATCAGATCATACTCCTCGCCTTGTGGCTCCTCCTGAATCACCTGCTCTTCTCCTGGGGGTGTGAGACAGCAAGGGTGAGCTCACACATGATCATAGCTCAACAAGTTGTGGGGAACCAGTGGACATGAACTCACAAAGGTGGTAGTTCATGTGATGTGTAAGGCTAATCAATGACAGGAGTTAAAGCTGAGCATTGCTTTTAAGTAGTTGGTCAAAATTTTATTAGCAGTTACTAAGTGTAAGTAAATACCAAACCTTAAGTAAAGTAATTGAACAAAATTAATAATAAACCCATGCAATGCAAATGACAAAATTGAATTTAAGTTCCATAATTTAAACATCAGAGAGTCCTCAGCCGCTCATGACCGTGAGCTCGGCTAGTATACCAGTTTTACAC…
>novel.591
GGGCCTGCGGCTACTGGCAGCGCAGAGGAGCGCGAGAGGGGGTCTGCAGGGAATGGCCGGTGACGTCGCGCGCCGTGTGCCGCGGACTGCGCTGCAGGGAAGCCGGAAGGCGAGGAGGAAGATGGCGGTGGCCAGGCTCGGCGGGAGCGGCAGGACGCGGCGCAGGTTCCTGGGCACGGCGCTGATCCGGCGGCTGCGGCTGCGGTGTGTAGCGGCCCTGTACAGGCGGGCTCTGCGGCGGCTGCGCGCGGCCTGCGCCAGCGACGCCGTCCAGCGCGTCCTGGAGAGCGCCGCACTGGTTGGCGCCGTGCGCATGGACGCCGGGGTCTGAGGCTATAGATGTCCAAAAAGCACGTGGCCCGTTAACACGGCACGAAGCACGTTATTTTAGCACGACAC…
>novel.249
GGGTAAGCCTGAACCCGGCTATTCCATACGTGAAAAGACAACCGCGCACTGGGTGTGGGAGATGGTGGGAGTAGCAGTTACCCTCCTGGCAAGAGGCTGGATGGTAGGGTAATGTGCTCCCGGGTAGCGCGGACCGGTTCATGTAGTGGAGGATCCGTGGGAATGGTTGACATATGCAAGGGTTAAGTGCTACATATGTCGTGTGGTTGGAGATCCCCAACTGGGTATTAATCGATTCGGATCGCCCTTACTTCTCGGATATGAAGACTGGATCGCTGCCCTTCATCGTAGATAACAAGCGAAGCAAAATTTTGATTTTAAAAGAAAGTTAGTATAGGACAAGTGAATGCTCTAGATTAGGCAAATCTAGATTCAGGAAAAGTACTTAACTTGTGATGT…
>novel.250
GTTAAGTGCTACATATGTCGTGTGGTTGGAGATCCCCAGCTAGGTATTAATCGATTCGGATCGCCGTTACTTCTCGGATATGAAGACTGGATCGCTGCCCTTCATCGTAGATAACAAGCGAAACAAAATTTTGATTTTAAAAGAAAGTTAGTATAGGACAAGTGAATGCTCTAGATTAGGCAAATCTAGATTCAGGAAAAGTACTTAACTTGTGATGTAAAATTTTGGCATAAGGATCCACTACTAGTAAGCTTTTCTGCAAAAATGAGTCTTTGAAATTTGATAAGCTTTACCTTGATTCCCGACAAACCAGCATAGCCTTGAGAGTCTTTTCTTTAGTCGGGTAAGTCTTG
>novel.251
AACAAAAGCAAGTCGAAACTATGTGAATTATAAATGTAAATAAAATATAATTCACTAACAAGTCTGCATTTTCATAAAAAATAGAGACGTATGTACAACTACATATATCATCAACCGTCTAAATATTCGAATTTAGACATACGTTAAAACAGTAATTGAACGAACACATAGTTCTTTTGATTGAAATTGCAGTAAATAAAATAATAAATGTAAATGCTTCGGCCGAAGCGTAGGCAGCCCATGCAGGTGGAATCCGGCCCAGGCGGTCCTCCAGGCAGCCTCCCCAGCCGGCCCTCCAGTCGGCCCAGGCTAGTGGCTAGCGCAGCCCGGCCGGCTTGCCTAGCGGCCAGGCGCGGCCCAAGCGCCATATAGGAAGGCTAGGCGGTTACCCTAACCGCC…
>novel.252
CCTGTCACTTGGTACACGAGAGCAGAACCATTTCAGAGTCACAGCCCAGCCGCAAGTGAGGGTATTTCCATCTCGTGACTCTGAGCGCACAGAGCAGCGAGAGGACAGGTGCCTCCGAAGCCCTTGCCGTTCGAGACCTTGCACGGGGGATCGGCAATTAGGTTTTTGGGGAGCGTCTACGCGACTGCCCAAAACATCTTCTTCCTGACGACATGACAAGAGAAGCTGGACAAGGATCTGGATCCTCAGAGCGCATGGGAGGGTATGATCAATTCAGTTTCTTAC
>novel.592
CAGCCAAGTGCTATGTACCGAAAGCAGGCTGCAGCAGCAACACAGGCAAACAGCAAGGCATCTACTAGCCAAAATATCCAATAACCGGCAGCAGCAATCCGATACCAATCACAGATATACAGTAAGCCACATCTACTAGCTCGCGGGTAGGCATGCACAGGGCGCGGGCGTCGTGCTTCGCCGTCTCGGTGATGCGCAGCCGCCAGCCGCGCAGGCCGGGCCATAGGCGAGTGGATCGGCATCGAGCCGTCGACGGCGGACTCTAGGCGGCCCGGTGGAGCGGCGAACGCACAGGCGGCCCGGCGGAGGTAGACTGGCGGTGGCGGCGGACTGGTTCTTGGCCGCTTGGGCGACCTGCGGCGGCGGCCGCTAGGGTTGTTGGATTGACGATGGAGGCTT…
>novel.593
AGGGAAATATGGAGGGATCATGATGTGGTTCAAGTACTATGATGATCAAGATGGCTACAATTCTTGAGTGAAGAGTGATGTTTAGGTTGTTGCCTGTGGTGTGTCACAATATCTGTGTGTTACTTGTGTGTATGTGAGAAATTATGTGACTCTGGAGTCTGGATAGTGCAATAAGTATTACTCAAGTATATGATTGAATCTTCTGTCATACTATTCAAATTATGTCATATTGTATCTTTTAAGGTATGTAAACATCCACTTTTAGCGATGCTAACAAAAGAATAGAACAACAATTAGTGTTTTCATATAATGTATTTCATCATATTGATTCCGTA
>novel.253
CTCGCCATCTCATCTCGCTCGCCATCGCCTCCCCATCGCTCGTCATCTTTGGCTAGCGGTCGGGCCTCGCTATCTCCCTGTGACGTGCGCTCCAAACCTCCTACTACTCCCTCTTGCTCAGGTTCCCGCCCCCACTCTGTTTCCATGGCCGCGCCCTAGAGACCTCACCGTCGTGGAGATGTCGCGCCCTCCCGCTCCCGCACCATCCGGCATGGGTTCCCGTGGCCACGCCCTTGCAACCTCGCCGTCGTGTTCAGCCCCCGACGCCACTTTCTTTCCTCGCCCAGAGTCAACCAAGTTCAGGTCGCTGCATCTGTATCCAACGGAGGCTGAGGAATCAGCTGTAATAAGGATTGGATCTGCAGATCTTTCACAATTTGTGCCAAGCACGGTGGAAAC…
>novel.254
ATTTGTTATGTTCTGGGGAACACCAAACCACATAAGCTAAGGCTTACCTCACAGAGATCTTCAGTCATGTGTTTATTGAATCTTCTACTTACTCACTTGACTTCTCTTTGCCATACTGACCTATCGTGTCTTATAAAAATAAGTTTACAACCTACCAAAAAATATGTTCATATATTGTATATGCATAATGCAGTATTTTCAT
>novel.594
TCTCTCCTTGCCCAGCTGCCTCTGCGCGCCGAGTTGTTTTGGTGCTCTACGGTGAGGACTGCCTCAAGGATCCGGCTGCCGACACGCTGCTCTCCTCGTCCTCCTATGCCCCTCCCCGTGGCTGGATTCCTAGTGATTGGACGAACTCTGAAACTCAGGCAAGAAATCTTGTGTGCGTCCCTGTTTCCTTCACGTAGCTAGTAGTATTTGGTTTGGCTATGGGAGCACTTGAAGCACCGAGCTTGTGCTCTGGTAATGGCGGCTGTGGGGGAGTCTTCCTCGCCAACGTGTTAGACAGACTGGGGGTTGAAGAAGAGTGCAAACCATTGGATCCACACGGACGGTTCAGATTAAAACACAGATAACTTTTCGCTTCAGTAAACCATGACCGTAGATCAG…
>novel.595
TTTACCTCTCCTCGCCTCTATAAAACCCACCGTCCGCCTGGAGTTCATCGTGACCGCTTCTCTCCTTGCCCAGCTGCCTCTGCGCGCCGAGTTGTTTTGGTGCTCTACGGTGAGGACTGCCTCAAGGATCCGGCTGCCGACACGCTGCTCTCCTCGTCCTCCTATGCCCCTCCCCGTGGCTGGATTCCTAGTGATTGGACGAACTCTGAAACTCAGTGAGGTTACGAGGATCTGAAGTTCATCCTGTCACCTGGAATCTCAAGTGCCAGGCAAGTTGTGCCCTTGATCACTTCTTTTTACCCAGCCATGTTCTAATTAATCATAATGATCTGCATAGGTTAATTTTGATGGGACCCAATAGGTTACCATAGTTTGATTATCTTTATACCTTGTTTACCA…
>novel.255
CCAATCCAACCAACCATTGGCCATTGCAGAGAAGAGATTACTTTAAGAATGGGCTACTCGAAGCGCATTGCACTGGTACTTGTAGCGGCTGTTGTAGCGCTCCACGTCCATGTCCCGATGGCCACAGCAGCGAACTCCAACCTCTTCCGGGACTACATCGGCGCCATCTTCAACGGCGTCAAGTTCACCGACGTCCCCATCAACCCGAGGGTCCGCTTCGACTACATCCTCGCCTTCGTGATCGACTACACCACCGCGACGGAGCCGCCCACCCCGACCAACGGCCAGTTCAACATCTTCTGGCAGGACTCGGTGCTGACGGCGTCCGCGGTGGCCGCCATCAAGCAGAGCAACCCGAACGTGCGGGTGGCCGTCAGCATCGGCGGCGCCACCGTGAAC…
>novel.596
GTATTTTTTTACGCCGCACCTGGGGCGCTCGTTTTGGCCGCCGCACGCCGCACGCCCCACTCCTCCTCTCACCTCACTTGCTCGTCGCCGCACCTGGATCTGGCTCTCGTCTCCTCCAAGCACGGTGAGGTTCTTCCCCTTTCTACTTTTCACTTTGCTCCCCAGTGGTTCGCCTCCATCCTCCTTCCCTGCAGCGCTCGCCTCGTTCTTCACCTGGATCCGGCGTCGGCGTGGGGACGGGCCCCGCCGCGTGGCGCTGGACGCGACAGATCTTGAGCTGCGCGTGGCGGGCTCCAGTCCGTGGCTGTGGCATGCTGGACCGGCGGCTAGGCGGGCGCGTCCTGCTCCAATCCGGCTAGGCGGGCGCGTCAGCCGCGAGCTAATGAGCAGATGGAATTA…
>novel.256
GAGCACACGGACAGAGGATAGAGAAAACAGAGTGCGACGCCGACGAAGAGAGAGACAGAGAGCAAAACCCAAACCCTAACAATCATTTGCAGCCCCCGGCGTCTCGAGAACCTCCAAGGAACCATCCACAGGCGAGGCCTCGCTCCGTGCCCGGATCTCCCATTTCCGCCCGGCCGGCGCGGCGGGATCCTGATACTGGTGCTGTCTGCTGGGGTTTCGTGTAGGAGAAGGCGCGAGCGCGGGTGTTTGGATCGGGGGAGGCAACGCTGGCGGCTCGCGGCGGCAGCAGGTGATGGCGGATCCGCCTAGCGGTGGGGGATCTAGGGCTTGTGTCTGCAGGGAGAGACAGGTCGAGGAGGCAGAGGCGGGTCTGGGGCTCGGGAGAAGAGAACAGGGGAG…
>novel.257
CGCAAAGGAACGAACAGAACCCAGAAAAAAAATCGAAGTAGACCTCGCGGACGCCAAGAGCTAGGAGAGAGAGAGAGGATGCTGTCGAAGTAGAATTGAAGCCATAGTCGCCGTCGTGCCTCTGCTGGGGTTCGCAGGGAGACGACCGACCTTGTGAAGATGTTCGAAGAAGTCGCCGAGCACGATGATGAATCGGGGCTGTGGGGACTCTTCACCAAAGTTTGTGAGAGCTACAGAACCGCACAACAATGAGGCCAGGAAATTCCACCATCACCATCGTGAGGATACGTGTTATCAGAAGAGCAAGTTGGTACCTGGAATCTCAAGGCCCAGGCAAGTTGTGCCCTTGATCACTTCTTTTTACCCAGCCATGTTCTAATTAATCATAATGATCTGCAT…
>novel.258
AAAAGATCATATGTTCATGTTTTGTAATTTGTAGAGACAAAAGCAAGTCTACCTTATTTCACTGATAAACAAAGGCAGAGTTGTGGCCAAAGGGAAGTTAGTGACTACAGATAGCCAAAGAGAAATATTAGGAGCAAAGCTTGGACCAGAATATTGTGGAGTTCTTGTTGAAGGCCTTGAAAATATTGAACTTGGCAATATTATATATGAGGAGGTACCTAGACCATCTAATCAGATTCGTACACTAATTGATGCTATTGGCTATGTTATTCCTTGGCCAATTACACATGTAAGTTTCTTTTTTATTTGAAATAGTACATGTGTCCCCATAACAACTTGAGTTATTGATCTAACACATGTTTCATAGGTGAAGCAAGCTAGAAGCTCATCTTGTACCCG…
>novel.259
TTTTTTCTTTGTGAAATGTGATGCCTTAAGTTTGGAGGGTGAATATAGAGATAGAAGTCATACTGTATTTGTTACCCACTTGGGAATCATTCATTGTTTACTAATATGAGCCAATAATAATGGTTTGGTTGCTTTACATTACTAAAATATCCAAGCTGTTAAAATAATAATTGTTTACTATAAAGCCAATAATAATTGTTTACATTACTATAAAGCCAATAATAATTGTTTACTATAAAATATCCAAGCTGTTAAAATAATCATTCATTGGGAATTCTAATAGCCAATAATAATTGTTTACTAATATGCCCCTATGCATTGCTTACTATAAAGCTACATCCGTATTCTGGTGACTTTAGCAGGATTTTGTTATGCCAACATTAGTTTGATTAAACCTTT…
>novel.597
GTCCCGAGTAGGAGTTAGCCGAAGAAAACAGAGAAGTGCCGGCGCTGTCAACCGAAGCTCGCGCCAACGTCGACCCACATATTCATCGTCATTGATACCTCAGAGTCGGGCCCGAGAGCTTCCTCAAGTCGCCTGGGTAGTGAGCATGGCCTCTTTGGACGGGATTGGTAGATGGGAGACTGGGAATTGCTTACCAGCACTCCATCGCCGTCGCGGATCTGTGTGCCACCGTGGGCAACGTCGTCTGCATCTCGATTATCGTATGATATAGACTATTACAGGAAGCTTCGACTTTGGGATGAAAGTTCTCTCATGATAAAGGCGTGTGATAAGAATATGCAACCCGAAGGTGACGTGGATGGACGCCGAAGCTGTGGCTCAAGGAGCTTCGGCTTGGAT…
>novel.598
CCCTAGTTTCTCTCTCACCTCAACCTCACGCAGCGCAGTCAGCCAGTCACGCACAAACTCAACCACCAGCCGCCACTCCGCCAGAAAGCAGAAGCTGAGAAACCGCTCCTGTCCTGCTCCTCGTCGGCGTCGACCCTGCCGTCCTGCCGCCCTGCCGTCCTGCCACGGTGCCGCACTGCGTGGCTGGCTGGCTGCGTGCCTGCGTCCCTGCCCGGCTGCCCCAGCCACCTGGCCGCCACCCGCCACCGCCACTCCGCCAGCGAGGAGCGAGATCCAGGCGACCAGGCGAGTGCGGCAGTGCCCAGCCCGCCCAGCACCAAAGTCCACAGCACGCCCTGCGTCCGGCGTCCCTGCTGCCCGTGTTGTTTGCCCGTCTGCGCACTGGGAGCCGCTACCAAT…
>novel.599
CCTCTGCCCACACAATCCCCTCTCTCCCACACGGCGGCAGGCAGCGACTCCATCTCCCTGACTCCTCGGACATCGAAGCTCCATGGCCGCCCAGCTCCTTCCCTAGCCGAGCTATGGCTTCTCCTATGGCGCCACCCTTTCCCTCGGCACCTTCCCCCAGCAGGATTCCTCCTCCCCCATGGAAATCAGCAGCGCGCCGCGACTCTCTCTGCTCGTGCGTGGGATTTGCCGAGCAGGAGGTCCCCATGGCCGGCGCGCGCTCTTGCTGTGTCTCTCCCTACGAGCTCGGGCTTCTCCCTCTCGCCCCCCTGCCTCTGCTCCTCCATGGTGGAGTGCTGGCGAGGGCACCATCTCTTGGCGCTACCCTGCTCCATCCAATCCCAGCTCTCCATTGATGGC…
>novel.260
CTTCCATAGTCCCCACATGCACGCAGATGTTTGAAAATATAAAATAAAATCAACAACACTGCAAATTTACTAGCTCAACTACAAGAGGCATGGAGTTATTATTCAAAAATGAAGTACTCATGATGAATTCCAAACAAAAAAATCTGACCTAATAATCAACATAATATAAATTGTTGTAGCTCAGTCCTATAGTCATACTGAGCTACTGAATAGAATGTTCAAGAATGAACCATTAGATTTCCTGTGCTAAAATGAGGATTGATCATAAGATTGATGACGATCAAGACTATCAAGGCCCCTACAAACAAAG
>novel.261
CCAAGCCATTCTTGTTCCTTCTCTGCTCGTTCTCATGGCCGAGCTCCCCACGTCCGCCGCTCCTCCCTGGCGCCCTCACCTCCATTGGAGCTCGCCCCTGTTGAGCTCACCTGTGCTCGTCGGCTGCCCTGCAGTTCCCCCATGGACGCCTCCTTTCTAATCTGTGTGCAGGGGTTTCCTTCCCATGGTCGCCCTCAACCCCATGGTCGACCTCGCCTAGCCCTTCCCCCATCTCTTCCCCAAGCTCGGTTCGGCATGGAGGCTGGCCACAGGACGCAGCACACCAACCTCACCGGCCATACCCTCTGCTTTTCCCCACTGTCCGCAGCCCCGATGTCGTCGTCGTGATTAGACATGTGTGGCGAAAAGAAAGATTCTAGAGTTTGGTGGGAAAGGAAA…
>novel.600
CACTTATCTTCTCATTGTTCCCCACTCCACGTCATGTCTAACAGTCTAAGCCTCAAATTTCTACACGCCACTTCTCTCTAGAAGGCGTCACTTCCTGGAGAAACTCCTATCGCCAGCTCCTCGATATTTTCTGAACGCAGTCTTATCCATGGAGAAGAAATTACGTACGTGTCCATCTTCCAGCCATCTTATTTCTTCTCCATTCCTGATGACACTAGAGGAATTGGTTCGCACATCAGTGCTTGGACCTTTCTAGCAGCCGAGCCCCTTCTCCAGTGGCAATCGCCCAAGCCGCCACCTCTGCAATTTCCGGTCATCAACCTCGCCCTTCTGCTTATCCCGTCGCCGAGCTGTATGCCGCTATCCTGCGACCTCCTCGACGACGCGCAAGATCGCTCG…
>novel.601
AAGCTACGCCTTCGACGATTGCTGTACCTTCGGCAGCTGCCGTTTTTTGGATTGATGCCCTTGGTGGCGTCTTGTCGATAACCTCAGTTACCGCAATGATTCTTTGCCGTTTGGGTTTGTTTATCTTCGATTGATCCGGCTCGTCCACCTTTTCAAAAAGCTTCGTCAGTTGGAGCCCTAATGGACTTAGCTTCGTAGGCATGGGTTCAGTCATTACCTTTAAAATTTCCTCCACGTCGCTGGTAGAAGGCGGTGTGGCGGTCCCCTCTTCTTCGGGTGATTTGCGCTTCGGAGCAGATATTTTTCCTTTTTTGAGAATTTTCTTCTCCTTTGCTGGTCTTTCTTCATCCGTGATCGGAGTTTCGGCTATTCTTTTTCTTTTAAGGCCCTCGGCACCCT…
>novel.602
TGTTGGTCCAGTTCAGGGACATCTGCCCAGTTCAGCAGCCTTAAAAGGCCTAGTTCAGTGAAGGTTGTCTCCAATTCTCAAGCTCTATCCTCAGACCACTACAAAGGATTGGAATCCCTGTGTTCAGCAGGTGTAAACCTTTCTCAGCCACCAAGTTTGCTTTACCCCAGAGCTAAATGCCAACCTCTTGTCTGTGGTGACCAAACCCACCCGTTCTTCACCTCCCCGTGGACAAGGTTTCCCACAAGTATTCTTGGTTGTGTACTACTTGTTCCATGCTCGGCAAAGAGCTCCCAGCAGAAGGAGTGTAAATTAAAGATGAAGTGGTCGTGGAAGAGGAGTTTTCTCCAGTGCCTGTTCATCAAGTGGATGGAGCTATCTAACTGGTTATTGGGTAGA…
>novel.603
ATGAATCCCGCTAAACCCTAATGGCCTAAGTGCCTAACGCCAGGTACAGAGCAGTGCGGTGGCACGCCCACCGCCGCCTTTCTTCAGTGCCACTGAGTGACCGGCGTCTCTCTCTCGTTCTTGCTTCCTGCTGCCGCCGAGCACCGACATCCGACTCCGAAGTCCGACTCCGCCGCCGCCAGCCCGCTACGGTCCTCCCTCGTCCCAGCCCTAAACCTGCTGTCGGCGGTCGCCCATCGCACCGCGCCCCCGACCCGTCTTCTGCTTCTGTCGATCGCTCTGCCACTGCCCAGGAGGGCACGAGGCCACCCCAGACGCTGCAGGGTGCAGGTGCAGCCTTGCCCTCATGTGGTGTTGGATTACTGGACGATGGATCCTTGGTGCCTAGGTGCAGTGCAT…
>novel.262
TTCCAGCAAAGCAAAGGTTGGCAGTGCACCAAACAATAGCGTTTATACTTCATTCTTATGGATTGGAGAAGCCTATGCAACATGTCAAGCCAGATGACATGCAGATGAGAAGGTTCTGCATCAATAGAAACCAGAGAAAAATCTGTATGTGTCTGTATGACATCTCAGATAAAGCCTGATGATCAGCATGATGAAAGGTGGGGAGTTCTATAGCTGGTTTAAGCTGGAGCTAGCTTCTGAAGTCCGGTCAGGTGT
>novel.604
CATTTAAGGGAGTGTTGGAGGGTCAGCTATACTTAGTAGATTTTGATAGAGCTGAACTCGACACTTGCTTAATTGCTAAGACTAACATGGGTTGGCTCTGGCACCGCCGACTAGCCCATGTTGGGATGAAGAATCTTCATAAGCTTCTAAAGGGAGAACACATTTTAGGATTAACAAATGTTCATTTTGAGAAAGACAGGATATGTAGCGCATGCCAAGCAGGAAAGCAAGTTGGTGCCCATCATCCACACAAGAACGTCATGACAACCGACAGGCCACTGGAGCTCCTAC
>novel.605
GTCTATATCACTTTGCGCGTGTCCAAGCCACCGTTCAGCTCGAGAAGAAAATCCTACCGTGCTCGATTCTTCCCTGCGCGTCTCCTCCGCTTGGAGCTTCCTGCGTCCCTCTGTGGCCGGAACTCCCTTCATGGCCGGAGCTCGGACGGCGCTCGGTCCTGCCACTCCCATGGCCGCGCCCCCCTGCTTCTCTCTCTCAGCGCTCGCGGCTCTTTCTCTCCTGCTCCGTCCATGGCTGTTTGCCTCTGCTCGCGGCGTCCCTGCTCGCCCAGCCGAGCTCTCCACTGCCCAGCTCCATCTCACGGCGCTCTGTCTGCTCGGTTCCATGGCCTCGGTACTCCAGCTCGCCGTGACCTGCTCCCTCTGTTTCCATGGCAGGCTCTCTGCTCGTCGCGCGCG…
>novel.263
CTCCATTTTAAATAGCAGCTTGATGTACTAGTTCTCACGTCATGCTGCTATAAAATAATTGGAAGGCCATAGTTTATTTGATTGCCATAGCCCAAAGTTTCACTTCCATTGCCATGGTTGAGTGATGAATTTCCATGATGCTCCTATGGCGTAAAACAAACTAAAAAAGGTCGTCATTAATCATTGTTGGAGTTGTGGTAAAACATATATCAAATCATTTGGTTCATGTGAACTGATCTAGAAACCACGTTCTGTATCAGCAACTCAGCGCACAAGGCTGACTAGAGAGCAACTGTAAGCTTACCA
>novel.606
GTCCAGCCCAGCATCTCTAAACCCTAATCAATCAGTCGGTCGCCGCCGTCCGCCCGTCCGCTCAGCCGGCCGAGCGCTCGAGCCTCCTCCGTCCCGCTCCCGCCCGTCCGCCGAGCGCCGACGGCCCGAGCAGCCAGCACCGCCCAGCAGGCGAGCCGCTCCGCCTCCGCGCCTCTATCCGCCGTCCGCTCGTCCCGAGGCCGCGAGCCGCTCCGCGGCTACGACCCTCCGCCCGCCGTCTGCCCGTCCAGCGAGCGCCCGACGACCCGAGCAGCGGAGCAGGCGAGCAGCTCCGCGCCTCCGGCCTTCGCCCGCCGTCCGCTCGGGCTCGGACCGAGCCGCTCCGCCCACCGTCCGCCGAGCGCCTGACGGCCCGAGCAGGCGAGCAGCTCCGCGCCT…
>novel.264
CAATTATGGCAATTTCATTTATATCACTGCTTGTTATGTCTGCTATCCTAGGTGCTTGTTTCTTTGTGAGGAGACACCGGATAGGATGGGACATTGCTCGCCCTCCCCAAGCTCGGTAGTTCCATGGAATGAACAACCAATTAGTTAAAGCAATGTCAAGTCTTATTTTCACACAAAAGTGCAAGATGTTGATTGTACATCATCAACATGTGCCATTTGCTTGGAAGACTACATCAGAA
>novel.265
GTCGGACTCTATCTCTATCTCCAAAAGTCCGTTCTAATCTAATCTCTTCGTGCGTCGTCCTAATCAGCGCGAGCCGCAGCCCCCGCTGACGCGAATCGCGACCTCCGCGCGACCCTCCGCCACCGCACCCTCCGCTGACCCGGTCTCCCTGCCGCCTGGAGCGATGAAACCGCACCCTCCGCCACCGCACCCTCGCGCCCAAGCCCAGACTCAAAACTCAGCCAAACCCCTCGCATCTTCCCTCCCACCGATGCGCTCGCGCCGCCGCTCCCCATCCCCCCTCGACGCACCTCCCCATCGGCCGCCCCACCCCCGCCCGCCGCGTCGGCATCCTCCTCGTTCGCGGTTGGCTCGAGCGGCACCGATGGAGCGACGGCTCCGTTTCCCAGAAGGCGAAAG…
>novel.607
CAGGATTCTCCGCCATGCGGATAGCACTCTCATTATCACATAGGAGTGGGACTTTGCTCAGATTGTAGCCAAAGTCCCGGAGGGTTTGCCTCATCCAAAGCAGTTGCGCGCAACACTGTCCTGCGGCAACGTACTCGACCTCAGCGGTGGATAGGGCAACGGAGGTTTGTTTCTTAGAGTTCCATGACACCAGGGACCTTCCTAAGAATTGACACGTCCCCGATGTACTCTTCCTATCGACCTTACATCCAGCATAGTCGGAGTCTGAGTATCCAACTATGTCAAAGGTAGACCCCTTTGGATACCAGAGCCCGAAGCAAGGCGTAGC
>novel.266
CAGGCGTATGATGTCTACTCCAAGAGGGCGAGGGAGGTCTTGCTGGAAGCCTCTGAGAAGATGAAGATACAGGCAGACAAAGCACAGAAGGACCTCAGTGTGATCGCCACCGAGGTTAGTCAGGAGGGACAGGAATATCTGGTGATGGCAGCTCGGAACTCCCCAGACTCGATCAAGGATATTACAACAACGTTCAGGGCTCTTGGAAGATTGAATTGGCCATCAGAGTATGAGGATTATCATGTGGGCATTCCGTTTGGTACCTTTCTTACCGTAGGGGGTTTCCTCAACTTCATGTTGACTGGAAGTACCTATGCTCTTCGTTTTGGTATTGTTCTTGGCCTTGCATTGTTGACTCTGGGAATCTCAAGTTTGAGGTCACACAGAGAAAGCGACCGT…
>novel.608
CTGAAATTGAACCGCTAACCTCCTTGTGCGGTTGTGCTGGTCCTCGCTGACCGGTCAGTCCGCCGGGGAGGCGAAAGAGAAAATGAACAAGTCACCTGTGGCGATTCGCCGATTCCAAACGGCTCTCGACTTCCCGTCAAGATGAGGGCGCGCGGCGCGCTCGTGGCGTTAAACGACGGGGGTAGATGCTCGGGAGCTGTTCGACGGAATGCCCAACCGGCACCAAATACTACGGCTTACTAACGGACCGGCCCGCACTTCAGGCTGCTAGCTATCGGAGGAGAAGAGCAAAATGCAATCGAAGAACGAAGGAGAAGATGCGGCTGTTCAGGACTCCACCAGAGGCAGGCCACACACAACAGAATCTGCAAAGCTAGGCCCCAAGACTGGTCAAGATTA…
>novel.267
AAAAAAAGAAACATTCTACTTTCTTAAATTTAGGACCAAGTTGCCATTTTCGCACCATTTAACTGAACTCTTATCTCACTAAAAATAACTAATGTGCTACATTGTTCCACAAAACGATCCTGAGAACTGCTTTGGTAGTCCAGTTGGGGTGTGTGTGATGTAATGGGGTTCTCTCCCCCTTTCTTATTCTTCTATTAATTCAAAGATGCGCAGCTCTCCTGCGTATTCCAGAAAAAAGAACTGCTTTGGTAGTCCAGTTCAATATGGGGTGCCTAACTTTCTGATTCCTATATGCATTCTGCTACTGATTCCTTCATGGCCTTACATAGCATCCTGCATCCCTTTCTCTATTTGAAGCATAGGAACAAAGCAACGGCTGGCATTGAGTCTGGCAGTGGA…
>novel.609
CCCAGCCTCCGCTCCTCGTTACCCCGACTTCGCAATCGTCGTCGTCGCCGTGCCATAGTAACGCCACCACGACGTTGTCTGGGTACCGGAATTGAGCCAGGGAGGTGTGCGCAACTCCGTAGGACTATCCCGTGCCATCAATCGTGCGCGGGAGCTGGTCCGCCAGGCACGGGCATCGAGCTCACAGCGTCGGAGAACTTCATCTGCCGCGGGCGATTTTCGCTTGGGACTCATCTGCTATGGCCGTAAGCCTCTGCTCAATTTGTGCCCCAGCCAGGATCGGCTGTCGCTCACGTCGTCGGCGCGGCACTCCTTAAGCACGACGGCGTTCGGGCGTTCTTGTTTATCGTCTCCGCGGATCCGGGTGCTACGTCACTGCGTCTGGATTACTGCGCGAGG…
>novel.268
CAGCAGCACAATCCACCAGCGCACTACTGCCACACTGCACGACGCATAGGATAGGAGGAGCCTGTGACTGTGAGCCAGGACCACATGAGAGCTTCTTGGAGAGCCATGGCGGCGGGGCATACCGGCCGGAACAGCAAACAGCAGGCCGCCGACCGGTTCAGCCGGCCGTGCTTTGGCTAACAGTGGATCGCTCCATCATCATACATGCGCTAGCTGTCGCTGTTGCCAACTTTTTCTGTACTGCCGTGCCGGGGCCTCTGCTACTGCTAGTGCTAGCTTATCTCCAACGACCAGCTAGCAGCAATGCAAGCGCGACGTCCCCATCCATCCATCACCCACATTTCCTCTTTTTCCTCTGTGACTTGCCCGTGCGCCTTGTGTTCTATGGTACAGCGGCCG…
>novel.610
CTCATTCCCAGAACGTAGCAGCCCTCCATCTCCCTCACACCTGGCGCCCTTCCACCCCTGCACTGCGCCGTCGCCGGAGCTCTCTCAACGCAGGTGAGAAACCCCTTCTCTGTCTTCCCCAGCCTTCTTCCCCGTAGGTACTGCGGGCCCTTGCTCGTGGCCAGGCGCGGCCAGCGTGCGCGCGGTCGCGGCAACCCTGCCAGCGTGCGGGTGCCTCTAGCCCGGCCGTGGGCGTGGCCCTGCGGTCGGCGTGGCTCAGGTGCTGCCGCACTGCACCGGCTAGCGCGAGTACCGGCTCACGGGCCTGGAGCCGCTGAACGGCGGCTTAGGCGCGGGCACGGCAAACAGCCATGGCGAGCCCAGCCTGTAGCCCCGCCACGGCCGACCGCGGCTCACCGG…
>novel.269
CCCTCCGACTCACTCTCTCTCCTCCTCACCCCCGTTCCTCCGGCCACCGCCTCCTCCACCAGGGGGCGCCAGAGACCTCCATAAAGTCTCCCCCCGATCCCCCCACTACACCTGCCCGCCCGCCAGTCTCCAGGGGATCGGCCTGCCTCCTCCGCGCGAGGTCAGTCGCACGCTGTCCCGGATCCGCCATTCCCGGTCCCGCGCCGGGTTTCCTGCTCCGGCTGCGTTGTTCCTGGCTGTCCCGTCCCCGCTCTTGGCCCGGGTTCTCCTGGCCTGCCGTTCGCGGATCTCGAGCCAGATCCTGCCCCGCATGGGGTGTCGTCGGTTCCCAGCCTAGCGGTGCCGCGCCATTGCCACACCATTTTGGAGCAATTGCTTGCCCGGTTCCTCTGGTTGTCT…
>novel.611
CACATACCGAGAAATATGGTAAATCGGTAAGCCTAGTACCTGAGTGAACCTGCCCGCAGACATATCCCCTCACGCGACCTGAGACGAGGTCTCTCATTCCGGTTATGGTGGGTACAAGTGCGGTCACTGCACGACGGCCAGTCGGGGTCAGTGGGGCATTGTACGCCAAGGCGGTGAGCCCTGATCTGTTGCCAGGGAATCGATGGGGACGGTTGATGTGTGTGGGGACGGAGTGCCCCTACATGTCGTGTGTTTAGGTTTACCTTGCAAGGATAAAAACTCGATTCGAATCGTCTGCTTCTCGCAGCTAATGAGACTGCTTGATCCAT
>novel.270
CCCAGGAAGAGACCCTTGTAAGCTGCCTTCGCTGAATATTTTCCATCTGGGGCTATACTAAAGATGTGTCTATCTTCAATGAGAGGGTGCAACTCAAAACCAGAGAGACAATCCCAGAGCTTAAAGTAATCTGCCAGAACTCCAACAGTAAGACCGCCTCTAATATCATAAATCCATCTGTTGTTTAACAAGGCCTCATGAACCGTTCTACTTTTTGCTACCCTCTTTGGGATTATGGAAAATAGGCTAGGGGCAATGAACGAGATGCTTTTACCCTGCAACCAGTTATCAGACCAGAAGAGGGTACTATGTCCATTACCTACCATCGAGACAAGGACTTTACTGAAGAACGCTCTGGCTTTACTTGGAACCTGAATAGGAAGCCCTGTCCAAGGTCTT…
>novel.612
AAACAGGAAAGTGTTAAAGAATTGCACTGCTAATTACATATTATTTCTGACTTTGCCAACCATGCAATTAAGCCTACTATGTAAACGGACATGCTTTTATATGATTTTTACATACCAATGACTGTATTAGCACTTAAACAGATGGTAAGTTTTCTCCTATAGATGTTATTCAATGAATATCATGCATCTAGTAATTTCGGTAGAAAATACTTGTTACAAGGGTTTTAGAAAGGCAGGCCTGGTGCAGTGGTGAGAGCTGTCTCACGGAGTCACCAGGCCACGGGTTCGAAGCAGCCTCTCCGTATTTGCGGGGAAGGCTTGCCTCAGT
>novel.613
CCCTTTTCCTTCCCCCTCACGTCCTCACCCACCACAGCTTTGAGTTCGAGCTCCCCTTCCCCCCCCTTCTCTGCTCCCGCGACTCGACCCTCTCTCTATAAATACAACCGCCGGCTCCCACCGCCAAACCATCCATCACAGACCACCACACCAACAACAGACTACGGAGGACCGCCGCCGCCCACGCAAAAACCCACCCGATCCCCGCAAAAACCCCCGCACGCGATCCACGCCAATTCCAGTCACCGCGATGCAGGGTCTCGCCCCGCCCACCTCTGTTTCCATACACCGGCACCTGCCGGCCCGGTCCAGGGCCCGGGCCTCCAATTCCGTCAGGTTCTCGCCGCGCGCCGTCAGCTCCGTGCCGCCCGCCGAGTGCCTCCAAGCGCCGTTCCACAA…
>novel.614
GCGCAAACCTCCATTTAGAAAAACCACAGCAAACCAGAGATCTACCAATCCAACGCAGAGAAGCAACCGCATCGCTATATAATGGCCGCTCCGGCCTCCTCGTCCACCGCCGCACCCGCGTCATCGCCACCGCACAAGCCTCCAAACAACGCCGGCAGCACCATGCTAGAGCCACAGTCACCGTCGCCCTACCCCGACGCCGCGGCGCCCGTGGCTTCCAGCGTCAGCTCCGCGAGCTGCTGCAGCAGCAGCAGCAGCGGGGGCAGCAGCCAAGCGGACCGGTCGTCGACGTTCTCCGTGGACTCGTCTTCGGCCGCGACGCCGTCGTCCTCCCCCCCGCGCCCGCACCGCGCGAGCGACGTGGCGTGGGCGCCCATCCGGGGCCGGGCGCTCGGCCCG…
>novel.271
CGCCGTCCAGGCGGCAAGGCCGTGGCCTTACTGCCAGCTTGCCTCGCCAAACCGCTAGGGTCCTATAGGCAGCGGGACTTTTCGGTGTGTCCCAGCGCCGGAGCGAACAGTGGGATCGTCGTGCGATGGAGGTAGTCAGATGGATTGTTCACCAGAGCTCACCTCTCGTTGGGGGCTTCACTATGCCAGCGACCAGCCTTGTTCTCGCCTCTGCTAATGTGCGAGGTTTCAAGTCACCTGAAGTTCACCCTGGTAACTGGATCTCAAGTGCCAGGAGAAGAACAGGTGGTCGAAGAGGAGCCGCCTAACGCAGAGGCATTCGACTTGATCTAGGTGGCGTTTCTCAGTTGACATTGGCGTCAATGATCCTTAGTTCGTTTTATATTTATTCTTTTACTT…
>novel.272
GGCGGGGGCGGCTGCCTCTATATATCTGTCATTCTTCTCTCTCTCTCTCTCTCTTAAGTCTTACCATTCGCATTGTAAAGCCGCCCATCGACTCCTCGAGCTCGATCGCTCGCCGCCAAGAACTACAAGCCATGGAGACGGCGTCGGCCGCGTCCGTCCAGGGCCCCAGCGCGGCGCCGTGGGCGGACATGGACACGGACTGCCTGGTTCACGTGTTCGGGCGCCTCGACCTGGAGGACCTGGCGGCGGCGGCCCCGCTCGTGTGCCGGGGCTGGCGCCGGGCCGCCGCCGAACCGTCCCTGTGGCGCGCCCTCGACCTGCGCCGGGACCACGTCGCGCGCTTCATGCCCTGGGGCGCGCTCGCCGCCGCCTTCGCGCGCCGCTACGCCGTGCGCGGCT…
>novel.273
CTATTGTCGTCTTCCTGGCGCCGCTTCCTCCAGTTCGTTCTTCTTCTTACCCCTCTTCCACGCCTCTATCCCCTACCTTAACATCTAGTATCCGGAGAGTCGATCCTGGATCTCCCAGCTCAAATCCCGTGCCGTCCCCGCTCCTCTGCCATGGGGAACTCCGGTCTCGCCTTCGCGAAGATGCTTGATGAACTCCAGAATATGGAGACACGTCTGACGGGCGCGATTGAGGGACGCTGCCATAGCATCGAGCGCATCGTCGACGATCGTTGCACCACCATCGGCAAACACTTTGAACAACGCTGCGGCGACATCGAGCATCAACTTGCTGACGCGAAACAACACGCGAATGTGCGCCTGATATCCGTCGAAATGTCACGAGAGAATCCACAGATGTTT…
>novel.274
GAGGAAGATAGACATTGAGTTGAGACTCAAACAAAATAGATGTAGACACTCAGGTGCTTAAGGAATCACTTAGAGATTAGTGTAGGTGCTTTGTAAAGTGTTTAGCTTAGTTAGACTACTATGATTAGCGCTTGCTCTAGGTTTAGGCCTAACAATTAGAAATGAGGCTAAACACACATCTTATCCCTTGGCGCTTGCACGCACTATTATATTGGTTGTACCGAGAGGGACTATAAGTCTTATCAGATCACACTAACTAAGTTTGTGGTATGGACACCACTATGTACGTGAGGGGATGAGGCTCGTGTCGTTTAGACCAAAATTTAATGGTGGAGACGACGAGGGTATTCAAGAGAGGTCACAAACAAAGCACAACTTGTGCGTGGAGAAAGACTAGGA…
>novel.615
TCAGGCTATTGCAGTTCTTATACAAGTCACTCGCAAAAAAATTGAAAAAAGGCTCTATGTGTTCTCGTTGTTCTACAAGATAGCTCCAGATCTCCAATCCTACGGTCCAACCTAGGTGATTTTCTCCGCGACCCTCTCGGTCTCTCCTCATTATATTATCGTTGCCTCCATCGCTGGCGGTTGTGCTCCAGCGCCCAGCACCGCCGCGGGTTTCGACTGTGCATCGTTGTCGCCATCGGCAGTGTTAGCTTCCTTGTTCTTGCGGCTGACCAGAGTCAAGCTCGCCATCGCTGGAAGCCGCAACGGCAGCTCGGCGTTGTGCTTCTCCCTGTCTTTCTTCTTCTCCAAGAGCTCGAACGCGCCCCATCCTACGCAGACGAGAACAGAAGTAGTCGAAGG…
>novel.616
GGCAAATGCAAAAGAGTGGGAATGTATTCGATCGGCCTCTTCTTGGGCGATATGAGCTTGGATACTATCAAGCCTGGCTCGGTAGCTTTGGTGTCGTAGTTTCAATTGCTCGGGCATCAATGACACATGATTTTATCCCTTATGGACAACATCTCCTCATGCGGTCAGCAGCTAGGGTGGAGGTGTTGCTTTCCACCCTACGGCAGGCAGGGAACCTGCACGCAAGCGCCTCCTGTGCTGAGGAGAAGGAGCGTGAGCTCGCTGAGCTTTGTTCCAAGGCCGAGCGGCTTGAGGACGAGGAGACTAGCTTGTGCTCAGAGTGTGTTGATGCCCGGAGCGACGTCGACCGTCTTCGGGAAGAAGGATCCCGGTTGTAAGGGACCCTCCGCGAGATGAGTA…
>novel.617
AATTGACGTGTGTAACCTCCTAAACCTAGAGCAGCCCTGTTTGAAAAAAATGGCATCGACTCTTCTTCTGGCTGATGCTATAAATAAAGAGCAGCAGGGTGGAACCAAACCAAGGAAACTGAAGTTGCACTTTGAGGAGAGACGAGATCATGAGGAAGCAATACTCCCCTGTGCTCTCCTTGTGCCTGATGGCCCTTGTCGTAGCTGCTATGGTCTGTGTCATGTACACCACCTCGGCACAAGCAGGAAGGAGTGGCTACAACTCGTACGAACCTGATGGAAGGAGTGGATACAACTCTGTTCCAATAAACGGCGGTGGCAGCCCCTAGCCAGGCGGTGGAGCCTGTATCAGAAATCAAAAAAATATAAAGGCTCATCGGATGAAAACTGTGTGTGTAT…
>novel.618
GTAAATTCAAGCTGATACATCATACTATAATACAGTCCAAAGCTAGCTCTTGCTTCCTAGGATCTAATCAGAGTTTATATCAGATAATGAGTCGTTAAACTACCAAGAAAATGCTTGTTGCACACCTTGACTGGCCTGTCCTGAGTCATGACCCAGATATGATCAAGATGCTATGTGGAAGTTCCTATCCAGCCATTTTGTAGTGGGAGAAGCCTGGAGAGTATGTGTTGTATGAGCAACAATAGCAGAAACAACTTTTGCTTCAATAACACCAACAAGATCTCTATACAACAACTGCATTCACCGCCACAGGATCAATCACTTCCATCCATGGAACCTATTCAATAGCTTCCCTAGGCAGAAAGA
>novel.619
TCTCCGAAATCCAGAGTGGGACCTGAGCGTAAATAGAACCCGAGCCCCTCTCCGCCTCCCTCCCCGCCGCACAGCCTCCACAGCCCGAAACCCTCGCCGCCGATCGGTTTCGGAGAAGAGAAGCAAATCAAGATGTTTCTCGGCTCGCTCCCGCGGCGCCCGAGCAAGGAGGCTGCGTACAAGCAGCTGCGGTCGCACATCATCATCATGGCCTCCTGCGCCGCCGTCATCCGCGCCACCCCTTACATCCTCCATTTCCTCGCCCGCGACGGCGACATCCAGGAACTCAAGCTCGATCTGTAGGCCCGTCCGTTGCTTCCCCACCTCCAGAGGTGCTACAAAGGCAACCGTTAGTTCGAGGCCACTGCAAGGTACTATGGAGTTAGTGGCTACAGTGCC…
>novel.275
ACAGAAGTGAGCAGGTGATATTTGTGCTATGAATTAGACCAGTTCAGTGTCCTGGGTGCGTGTGTGGAGTTAGTACATGAGAGCCACGTCTTTGAGTCCATGTTGTGCTGGCACAATGGAAAACACATCCCCTCTACATGTTTGCCAAGTTCAGGGAACACCTATCCCATTTCAGGTATTTAAAGGGCAGGGAGCAGTGGAAATCTCCTCTCTACCTCGAGCTCTACTCACATACCACTGCATGGGTGTTGGGGTTCTTGTATTCCTGCTAGTGATAACCCTCTCCCACAGCCACCAAGTCTACTCTGTCCAGAGCATCAAGCGCCAGTGGTGACCATGCTCACAATTCTTCACCCCACCATAGCCAGAACGTTCTAGGGAGTTGCTGGCCTGTATGAA…
>novel.620
ATCGCCCACAGTGGGGTCCCAAGACCTTACTTAAGGCACAGGCGGGGGTCCAGAGCTGACACGTGTCCAGACCTGCTCTGGTGCGCTCTGGACCTATCTGCATACACTTCTGCTCCCCGCTCAGGCGAAGCCCCGATGCTGTCACGTGGCATACTGCGCGTGGCATAAGCCAACGGGCGAAACCCAGCATGACGCCTCTGGGCTACGCGCGCCTTCATGACGGATAAGATGTGCGCCTGTCCATTCAACTGACAGGTGGTGTGCTCAATCCACGATACGTGGGCCGCGCAGTTACTCATCATTACTCCCGTATTACTCGTACGGTAACTGTCCATCAATGCAGCATAGATTGCGGACATCAAGACTCCCGG
>novel.276
AATCCACTCCCTCCTCCCACGAAACTCTTGGCCATGGCTTGGCGCGGCGCCGCCTCCCGCTCAATCTTCGCCGCCGTCCGTGCCCGCGCCGCATCCTCCTCCTCCTCCTCAGCGGCCACGCGCCTCCGCTCGGCGGCTCCAATTGCCGCCACCCCGCGCCGCACCGTCCCCGCCTTTGCTTTCGCGGCCGCGAGGCCGTTGGCGGCGATGGCGGGGTACCCCGCGGCGGTCGCGGTGAGGCTCACCGGGCACTCGGCGACGAGCGTGCGGGCGTGCTGTGAGCTCTCCCAGGGCCAAAATGGGAAGGATCGGTGATGAAGAGATTAGACAGAATGATTTGTATCCTATTGTATAAAATGATGTAGGTCCTTTTATTTTCCTGTGTGTTATCTATCTTAA…
>novel.621
CCAACATGGTTCAGAAGAACCACAACAAGGGCAAAGGAAAGCCAAAATCTAACAAGCCCAACAAAACTACCAACTTCAAGAAGAAGAAGAACAAGGCTGAATTGACATGTTTCGCATGTGGCGAGGCGGGTCATTTTGCCAAGGATTGTCCCGATCGAGCGGATCGCCGTGGCAAAAAGGGCAATGTCAACACAGTGGTCGCTAGCAATGAGGAAGACAAAGGGGCGCCCGGGATTCTTCCGTGCTAATGGGGAATGGGTCACATGCTTCTGTTCATGGCACTGGCACGGTGGATCTG
>novel.622
GTTGAGGAGAAAGCTCGGGCTAAGGACACGGGATCTAAAGGAGGCGAGGGCCACTCCAGCGCCAACATGGTTCAGAAGAACCACAACAAGGGCAAAGGAAAGCCAAAATCTAACAAGCCCAACAAAACTACCAACTTCAAGAAGAAGAAGAACAAGGCTGAATTGACATGTTTCGCATGTGGCGAGGCGGGTCATTTTGCCAAGGATTGTCCCGATCGAGCGGATCGCCGTGGCAAAAAGGGCAATGTCAACACAGTGGTCGCTAGCAATGAGGAAGACAAAGGGGCGCCCGGGATTCTTCCGTGCTAATGGGGAATGGGTCACATGCTTCTGTTCATGGCACTGGCACGGTGGATCTGAAGTTTACTTCGGGAAAGATCGTGCAGCTGAAGAACGTGC…
>novel.277
CTTCGCTCATAGCTTGTATTCCATGGAGCCCCATTGCCCTGGTGTTCTCCAGGCGTATATCCTGGTGGACCAACTCCTCTTGCGATAGCGCTAGGAGCCATTATCACACTCTGCTCACAGCTAGTAATCATTGAACTGACCTGAAGAAAGTTTTCTCCAGGATCATAACCTGGAGGTCCAGCTTCCCTTGAGATGGCAGCTTGAGTCATAGTTAATTTCTCTTCACACCTGGTAGTATATTGGCTTGGTGGGATATCCTCTTCAATGCCTTCGTTAAGATTAATTTGTACCATCAACTTTTCAGAAATCATGTCATTTGTATCTGCATCTGGTTTATCTATCAAACCAAAATTGGGTTCTATTACTTGTATACCATCAAAGATTGCGCTACTATTATTC…
>novel.623
CGTCTCTCTTGCTTGTCCTCCTCACGCTACCGTTGTTCCCCAGTCGGCAGTCGCGCTGCGACAGAGACAGGTAGCTCTCGAGGACTGCGCGCATCTGTCGACGGCCGATGAACGCGCGAGAGGCTGTGTGCCTGAACATCGGACAGGAACTTTCAGTAGCTACCTTGTGATCGAGCCGCGACACTGACTGGACTGCTTCGTCTCTGCTTGGCATCTTCTTCTTCCCAGCTTTTTTTTATCCTGCTTTGCTTTTTAGCAAACACGCTATCTTTCCTTTAACCTATGCATGTACTGATGTACAGATGTCCTCGAGTAAAGTACTGCAACATCGTATGGTTCATGAATTTGAGCTCTGCTACACTTGGCAGCATCTGAAGGTCTCAGTCGATCCATCCATGA…
>novel.624
CTCCTCTCCTGTTGTTTCCTTCTATAGCGCAACACCGCCTCCTCTCTCAGCCAGTCAGCCTTATCCCCAAATCGCTTCTTCTCTGCTGATTCCATACCGCCTCCTCTCCCTGGCCGATCCATGGTGCTCGTCTCTAGCTCATGTCTTGCCGCCGGCCGAGCCCCTCCCCAGCGCCCTTGGAGCCGGCGTCCTCTGCCCTCATCTCATTCCCCGACGCCGCCCTCTCCCCCTCAGTGCTCTGCTGGTCGGCGTCTTCTCCCTGCCCGACGTTTCTAGCGCCATGGCCGCCGCGCCTTGGGTCGCCTGCTCCACTGCGCCGATCCGCCCATCTCCCTGCTGCCGCTCTCCCATGGCGCGTCCCTGCATCTTGCTTCAGCTCGCTCTGCCATCTCCCTTGGC…
>novel.278
TCTGAATCCAGCGGCGCGAAGAGCACCGCGCTCCTTTCCGGCTCGCACCGAAGCCCTAATACCGTCTTCTTCCGTCCGGCGCGGACTGCTGGGTTCCCGTTCCCGCATCGCGGACTGCTGGGTTCGCCGTTTCTGCACGGTGCGGACGCCATGTCGGGTGTCGGCCCACCCCCGTGAAGCGGTTTTGCCGCCCATGATCCCGGAAAAAACCCAATCGAGGCGTCAAGTCGATCCCTGTCCCCAGGCGATCGGCGGCGGCGGATCGTTTCCGTTGCAGACAGCAGGTCCTAGAGCGTCAACGGCTGGCCTCTGGATGCGATGTCCCAAGAATGACGTACTCCCCTCACCTACGTTTTACGGGGGCCACCCTGCTGCGTTGATTTCCTCCGAGAACGGAAG…
>novel.625
AGGAAACAGAGCCGAGAGCAGATTACCAGATCCATGGTGGATGCTCGATCGTGCTATCTTCTTCCCGTACAGTGCCAGCCAGCAGGCCATCTTCCCCAGCAGGCTAGTGCTGCCTGCCCGTAACCTAATGGACGGCTGATGCTTCGTTATGCGCTCATCTTCCCCAAGCAGCGCCCACCGAAGATCCGTATGCGCAACCTCCGATATCATCGACGGGTGGTGTGCTCGGCGTGGCCGTGCCGCAGCGGCGCAAGCAAGCATGGCACTTGCCCTAACAGCGGCGTCGGCGCGCTCGCTGAAGCAGCAGCCGACCATAGCGCCTGAATGCTGGCTTTCGTCCCCGACGCCGACGCCTATCCGTGGGCTTCTTCTTCCCGACCACCCCCCACGTCTAGAGCG…
>novel.279
GTGCCTTTGTCGTCCTCTACACGACTTTTCTCCCCATCTCCCACAGCCAAGTCCCCAACCCACCTCCACCTCCGCGCCGAGGAATCCACACTTGCAATTGCAACTACGAGCCCACCAAATCGAGCCGAGCCCCGACGGCACCAAATCGTGCGGCCTCGGAGATCCAGCAGGGTCTAGAAGAACCAGGAGAGACACCGTCAGAAGAGGAGGGTCAGCAGCAGCCAGAAGAGGAGGGCCAACAGCAGGCAGGCGGTGGCGGCGAAATCGTCAGCGGCTGCCGGGGTATCTGCGATGATAACCCGGTCGAAGCTGGTGGAGCAGCTGCGCGACTACCAGATCCGATCCCAGCACAAGCGTGACATTATCGGAGCTATATCGTGGGGCTTGCTGTGTAGTTTT…
>novel.626
ACCCCCCAGACTGCCCCCAAGCCGGTCACACGCTCCCCCTCCGCCCCACTCTTCCCCCCACCCAACCGTACCCTCCCGCCCCTCTCCTCCTCCTGCACCTTCGCCGGAGCACCACCCCCTCGCCGTCTTGCGCCCCCGCCTCCCTCGCACATCTCACTCCTTACCGTACCCTCCGCCTACCTCTGCTCCCCTTATCCATCCTCGAGCTCACCTGCCGCGTGGATCGCCTCGGCACATTTTGCTTCTTATTATTTTTTTTTACCTCCCCGCCTGAGCGTTAGCTGGTTGGCGGATGTACGTGTCCTGACCGGAGATGAAGATTCCTCTGTCTTGAGGGGTTGATCTCGGGGAGCCGCCTTTAGTGGCCGGCCGTCCTTGGCCCCGCCGCGTCGGCCATGG…
>novel.280
TTGCCTAAGCTTCTATCCAATGCATTCTTTGTCCATCTTTTTACAAAATAATGAGAAGGAAGTGCAGAGACACCTCTTACACCAAACACAGTAAGTATGTGCTTCCTTCAGATATGGCCACTGTATAAATTGAAGCATTGCCCTCCTCTTTCACCATTTCAGCAGTGTAAGCAGTGGCACATATCAATTCCTGTTGGAATTTCAAAAACATTGACCTCGTATATAACTCTGCTCCTTGCTTTTCTATAGGAGATGATGTCTTAATATCCGGAAGTGAATATTTTGTTTCAAATTCTTCCTTCACCTCCTTCTCATAACAACAGTCTAAAGCTTTTTCATATTGCTGAATGAATGACTGTGAATCAGTTTTGGCACTAATATAACCTTCAAACAACGAAC…
>novel.627
GTGTCAGACAGCTCGATTGTCTCAGTTTGCAGCGTGCGCTGGTGATCGGTTGTTTATTCAACTGTGAACTGAATTCTCTATTGTTGAAGTCACACTGGGGGCCTTTAGCAATACCTTAGTAGTGTCTGTTCAGTCATGGAGATGATACCTCAGGGGAATGTTTGGATACCTATTAGCTCTAGTGTGTTCAAACATGGCCTAATTCTCATAGACCTTTGCGTCTTTTCAGTCATGCAGGGTAAGCACACTAAGATTAGGCAGTTGTCACTTTTCGTTCTCTAGATCAAGTTTTTGTTTCATGATATGGTCCATTAACTTCTTGAGTCATCTGTGTAAATAAGTAGTTAGGCAGGTTGCTACCCTACGAATGTTTACCCCATCCAGACATGGTAAATAG
>novel.628
GCAGAGTTGGATCAAGACACTCCACTAAAGGACCGACACATCATCAAACAAAGCCCAAATGTGCTACTGGATCGAACGAAAGGGCATAAGCCCGTGGATCATGTGAAAGGGCTACGTCTCAATCTCTCAGGCATCCGCACCGCCGTGCTGCTTACAGGGAGGTGGCGCTCGCTGGGAGGCGGCAGCGCGACGCTCGCAAGGAGGCAACGCGATACCTGTAGGCGGCCTCGTTGAGACGTTGTCCCTATCGTGGAGGTCTTCCTCTCGACCCAGCAGCCGTAGCCCAGCTGTAGCCCAACTCAGATCTCTGCTGTAACGTCATCCAATAGGCTAAGGAGTTCCTTGGTGCTTCCGGTGACAAGCGAAAGGAAGTCATCTGCAGTATGGAGGAGGCAGATA…
>novel.281
TCGGGCGACCCAGAGAGTTTCCTCCTCGTGAGTGGTTCGTGGTAGCCGGACATCGGCTTAAGCCCACGGCTGCTTACCGCTGGGACCAGGTCGAGGAGCCATTCACACGACACCAGCGTGCTTACGTGGAGTACTCAAACGAGCTCGACGCACTTACTCCTTCGATGGTGACTTGGCAACCGTATCTTGATCCATATTTCGCCAGCATACAGTTGAGCAGCATGTGCTCAATAGACGAGGACATCTACCTCATG
>novel.282
CCTCACGTCTCTCTCTCACTTCTCTCTCTCTCCCACTCTCTCCTCTCTCTGCTCTCTCGCGTGCGGGCGCTGGGCAGCCGCGCACGCCAGGGGCTCAAGCCGCCGCCATCCCGCGCGTCCCCGCGCTCGCCAGCGCCGCACGCGCTGAGCCGACCGGCCGCGCCCGGCCCCACCGCGACGCCGCAGCGGCAAGCAGCAAGCCCGCGACGCCCGCAGGCGAGCCGACCTCGTGCAGCGCGCACCCGAAACCGCCGTCTGTTCGTCTCAGTGTTAAAGAGATTAATTTCTACCGTTTCTAACCTCCCTCATTCCTCCTCTCCATTACGTGCAGTAACAGCAGCACCATTGACAGCCTCTTGAATGACGCCAGTGACCTCTCCTCTCCCCTCCCTCTCTCTA…
>novel.629
GCTAAATCTCATTTTGAGCCCGCCTTAAGAAGTGCTTGAGGGTTCCTTGGGTTTCAGATTTATCCTGAAGAGATCTATATGTAGCAACTCCAGTAGTCTCGATGTCGTCACATTTGGGGACGGGAATCAAGATTTGGTCAAAGGCTTGGATAAAATTGTTATATCACCTAACCATTGCATTTCTAATGTATTTCTTATAGAATCTCTATGCTACAACTTGATTTTTGTATGTCAATTATGCAAGATGGGCTACAACATTTTATTTATTGATGGTGATGCTTGGTTTCCGCGTCATATGTGGTAGCCACACCATCGCTTCAGTTGTCTT
>novel.283
CCTATCCTCTTCTATTCTTTCTGCGACATCCACGAAGGTTCCGGACTTGAGAAGCCCCCCACCCCGCACCGCATGGAGCTCCATTCGCCTCCACCATGGTGCCACTGCGAGCAGCTCCGCCCCCTGCCCCCCCGGTCGGCGGATCCCCCACCCCGCCAGGTGCTCTGCTAAGGCCCACCACAGTGCCAGCAACTCCACCACCCCCTTCCTCCGCTGTTGGCGGTTCCCCCACCCCGCTAGGAGCACCGCCCAGGCGGACGGCTTCACCTTCAAAGCCCATGCCACGCAGCCAGCGTCGGGATCACCCCCACCTACACCCCTCGCCAGAGGACCGCCCCCTTGATGCCAGACAGCCAACGGATTCACCCCCACGCCCTCCACGAGCCTGATAAAGGATGC…
>novel.630
GCCGGATGTAAGGTCGATAGGAAGAGTACATCGGGGACGTGCCAATTCTTAGGAAGGTCCCTGGTGTCATGGAACTCTAAGAAACAAACATCCGTTGCCCTATCCACCGCTGAGGCCAAGTATGTTGCCGCAGGACAGTGTTGCGCGCAACTACTTTGGATGAGGCAAACCCTCCGGGACTTTGGCTACAATCTGAGCAAAGTCCCACTCCTATGTGACAATGAGAGTGCTATCCGCATGGCGGAGAATCCTGTTGAGCACAGCCGCACAAAGCACATAGACATCCGGCATCACTTTTTGAGAGACCACCAGCAAAAGGGAGATATCGA
>novel.284
CAACAATGGGGGCAAGGACAAGAAGAAGAAATCAAAGACAAAGAAAAAGAAAACCAATATCAAGGACTCTTTGAAAGTTTCTGTAAGGAGTAAAATGACAAAAGGCTACAAACCCTGCGATTTCAAGATAGCAGATAATTGGACCCAGAATTTGGGTAATAAAGAACTGCGACAGCAACTCTTGAGAAAGATAGTTGACAATAAAGATTATAAGAGTGTTCAGTTCATGAGTCCTAAGAGTGACACTGCTCGTAGAGACACTGATACATGGAACTTAACGGGAAGCGATATTGCAAAAAGCTTTGTGGATAAAACTCTTTGTGAAGACACGGTGGCGACGTTTTATGTACAGTGTCTCATGTATGATGAAGGTCAACTAGGAGCTGATGAAAAAACTGT…
>novel.631
GGGGAAGTGAAGCCACGTGCCTACACTCATGTAACTGCTGGTACTTCGAGGTCCCTCCTCATCTTAATTTCTTTGAACCCAGCTAGTGCATTCACTTTGTCCCATTTGCTTAAGAGCCAAGCTGAGGAGCCTTCGCTTCCCCCTTAGTTCAGTTCACCGTGGGTTGTAGTGGCTCACGTCTTCATGTCTGTGTTAGCGTTCCCCTAGCCGCACCTGGTGTTTGGCTAGGTTCTTCGCGCGGTGATTCCCTGCGTTTGATGACCACGCCATCCAGTTCTCTGCCTCATCGTGGCCAACACAACTCGAGCTGGTGAATGTCATCTGGAGCAGCCTCACTATCGCGATCTGATTCCCGAGTCAGCTCCGCTTACGTTTGGGTGTTTGGTGGTGAAGAAATGA…
>novel.632
TACAGTTTCACAGTCCTGCCCCATACCCTCGTCGATCGTTAGCGAGAGCGCATCGGTTCCCTGCAGCCAATCCAAACGCGCAGTGGTGATGTCGCTCCGCCGGTGGAAGTCTTTCTTCCCGGCGTTCGCCGCCATCGACACCGCCATAGAGACCGCCACCGGGGCCCGCTCCCGGGATAAGTTTCGGCAACTGAGGAGCGAGCTGGTGGAGATGCTCTGCGATGCCGCGGACGACGACGTCGATCGAGTCAAGGGGCTCTGCCGGCTGCTCGACTCGGCCATGGCTGAGGCGCTTTTGACGCTGCATGTGGTCCCGGTGACGACGACCATGCTGACCACCACCGGCGTGGACAAGGCCGTCGAAGGCCTGCTGAGCCACGAGGACGGGAAGGTGCGCGC…
>novel.285
CTGTTTTGCAAAAGCATTTTGGATTTTCCAGTCTCAAAGCATTCCAAAAGGAAGTCTTGGATGCTTGGTTTGGTCATGAGGATTGTGTTCTCCTAGCAGCCATAGGATCAGGATCACATGAAAATTATTGAAGACGACGGTCCAGGTGCAGCCTTCTATGCCAGTGCTAAGGCCATGACTAATGGAAATCACACTTTCTATGTGAGCAAACTGATACAGAGGTTGGCTAGATTAAGTAAATATGATACAATGTATCACATGCACAGGGACCTCTCAAGCAACAACCTCAATGGATAAGGCATATTAAATACATTACTTCTTCAGCATCATGGGAGAAAATCTTACTGTCAGGGTTCAGAGGATGTTGTACGGAATGAAGTTGGTTGATTTGACGAAGAA…
>novel.633
GTATAATCTCCAGATGCAGTTGGTAACCATCGGTGCACATCAGGAGTCCCTGGATGTAACTGAAAACCTTGTACTAGGTCCCAAATCACAAAGAAATCGATGATAATTTGTGCTGATAGGCTGCCAGATATGTCATTTACCCATCTATTGTTTACCAAGGCGAAAGGGCCTCTAGCGTAATGGTTAAGGCTTCCGAGTAGCACCTCCAGGTCCTGGGTTCGATTCCCCTCGGGGGCGAATTTCTGGCTTGGTTAAAAAAATC
>novel.286
TCCTCTCCTATCCCCCTTTCCAGGTGTTGCTAACATTTGGTATCAGACTAAGAATCGATCTTGATGGAGACCACGATGCAGGATATTCTAGACGCACTGGCGCGCATGGAGGCACGCTTGACCGATGCACTGGTGGGTCGCTGCGGCGAGCAGTACGCACGCGAGCACACTTCCCCCTTCGATGGATCCGCGCCTCCTCCTTCCATCTTCAACACACAGTACCGCGACGAGGCAATCCTTCCGCCTCTCGTCCACGACGACGCTGCGAAGGTGGCGTCCTTGGATTCAGGAAACGACTTTGGCCTGCAGCAGACCGCCACGGTGCTTGCGTACCTGGGGTCCGACGAGATGCCTTCATTGACCACGCTCCTCGCCGGCTCGGTATTCGACCACTTCATC…
>novel.634
CTCGAATTCGATACACTGTGCGCAACACATCTCTCCTTTTTTTTTCCCTCCTTTTATGCAGCGGCTCGTTTTCTTTCTCCCTGCTGCTGACTGCTGATGGAGTGCTGGTGCTGTGAGCCTGTGACCACTTCCCCCTGCCGCGATATTCGCTGCTGCAGTTTCGGGGCCCTTTAACGCCGCCGAGGGGGCGGCACTGGCACTGGCACTGGCGCGCCTCCTGTGAGACGGTGACCACGGACCCGTCGTACGCAGAACCCTGGCATGCGAGGATTCAAGAACGCAGTAGGTACTATAACTGTAATGGCCAAACCGCGGCTGCGGCATCTACTAGTGTCGCTGAGGCAGCTACGAGCGAGTCGTCCTCGTCCATCCACCCGGCCCGGCCCCTGGAGATCGAGG…
>novel.635
GAAGAAGACTGGACACCGCACCACTGAACGAACGAAGGCGACGGATACGACGTGAAGGTGGCAGGTGACTTCGATGCCGCAAAGCACGCGACTTGGACATCCTCCTCATCTATCCTGCTGCCAAAAATTGCCAACGCTTCCTTCCAGTCCTTCACAACATCAATCTAGGCATCTGGCTCTGTTGAAGCAGCAAATCTTCACGGATAGCACGTAGCGAAAGCAAATCTACACGCGATCTGTGCGGATTGGCAAATTCCCGGTGGCCATCACGGTGTGACACTGCAGAACTGAGCCAGTGCGTTGCGTAATTGGGGCAAAAAAATGAATCTGACGGTTGTAGAAGTATGCGGCCATCCCCGATTCAATCCAATGTCATCCCAAATCCGAGCACAGACGCAA…
>novel.636
CTGTGCAAGCAAAAGCCCACAGAACGAGTGAGGCCAGGCGACTTCATACTGCTCGCCTCGCCGTCTTTCCCCCAATCTGTTGCTCCTCCAAGCTGCGGGCGATCGCCGTACCCCGGCCGCCGCAGGGAACCCCCTCGCCATGGCCTTGCAGGGGAAGAAGCTCATCAACAACCCCGACGATGTGGTGACGGAGTTCATCGAAGGGTTGGTGGAGACTTACCCGGGTCTGCAGTACCTCGACGGGTTCCCTCAGATTAAGGTCGTTCTTCGTGCTGATGTCGAGCGCGGTTCCTATGACAAAGTTGCAGTCATCTCGGGTGGTGGAAGTGGCCATGAACCTTCCCATGCTGGATTTGTTGGGCCAGGGATGTTGACAGCTGCTGTTTCTGGAGATGTTTT…
>novel.637
TAGGGTATGAACCCTAACATCTCCTTGCGGCGGCGGCGGCGGCTACCTGCAGCATGCGCAGTGCAACGGCGGCGCAGGCTCGGACAACCAGTGGGCGCGGGCGCGGTTCGGCGATGCGCAGCCCCGGCCGGTGGGCGCGAGCAGCCTTGGCGTGGCCGGCCCCAACCACGGCACGGCGGCCCGGCCACGGCGGCTTCCCGTGGAGCGGCGGCTATAGCCCTGGCCCTGGCGGCTCCGGTCCCGGCGTGCCTTCCCGTGGCGCGGCTGCCCACGGTGGCGCGGCGCGCGGGTGCACAGCTCCGAGAGCGCGCGCGGGCAGGCCCCCCGTCCCTGGCTCGCCAACGGGCGGCCCGGCCACGGCTCGACGCCGGTGCGGCCCGGCGGCGCGCAGCCCCGGCC…
>novel.287
TGTTATGCAGAGTAATGATGGCAGATACTGGTGTAGCAGGAGCTTGGCCTGAAGCCCGTGCCTGATTCTTCTCTGTGTGAGGACTTGGTTCTTGGTTTGGCTGTGGGGAACAAATTTGGAACTGTCGTCAACTGCATGACTTCAGTTCAGGTTTAAAACCTTATCTAGCTTATTGTGATTGTCTTGATTATGCCATTAAAGAACTTTTAAGATTTGTGTATTATGCCACTAAGACATATTACCTTCTCTGTGTTAAAAAGGCATGTTCTGCTTAAACGACTCGGCCAACTACGGCTCTCAGTTGTAGTCTTCATGGTTTTGTTCCTCCATTCTTGGCACGTCCTTATCTGCAAATGAATGTCAACCTTCCATTACTATCTGCC
>novel.638
CTAGCCGCCACCAGCCCCTTTCTCTTACTCCCCACGCCATCCTCCTCTCCTCCCATCCATGGAGCAGCAGCCCTCCCTCCATGGCACCCACCCTCTCCAATGGTGGTGCTCGCCCCTCCCTCCCTTCTTCTTCATGGCTGCAGCTCCCCTTCGTGGTGGCTGTCCCTGCCCCTGCAGCAGCCCCTCCTCTGCTCTCCATGGACGCCAGCCATGGCAGCCCCCATGCTGTTGCGTGATGGCTGGAGGTGGAGGTAGAAGAAGACTCCATGAGGCTATGACGGGACCGAGAGATGATGATCGAGCCAGTGATGTGGTGCCACCCACAAGATGCAGTTGGTGGACGACCTGAAGAATGTTGGACATGACCAGTAGATGCTCGCCAAGCGAGTACCTTCCCCA…
>novel.639
CCCTCTAGCCGCCACCAGCCCCTTTCTCTTACTCCCCACGCCATCCTCCTCTCCTCCCATCCATGGAGCAGCAGCCCTCCCTCCATGGCACCCACCCTCTCCAATGGTGGTGCTCGCCCCTCCCTCCCTTCTTCTTCATGGCTGCAGCTCCCCTTCGTGGTGGCTGTCCCTGCCCCTGCAGCAGCCCCTCCTCTGCTCTCCATGGACGCCAGCCATGGCAGCCCCCATGCTGCTGCGTGATGGCTGGAGGTGGAGGTAGAAGAAGACTCCATGAGGCTATGACGGGACCGAGAGATGATGATCGAGCCAGTGATGTGGTGCCACCCACAAGATGCAGTTGGTGGACGACCTGAAGAATGTTGGACATGACCAGTAGATGCTCGCCAAGCGAGTACCTTC…
>novel.640
GATTCAGCCGCCACAAACCTGAGACCTGCCACACTTCTCCAGGGTGCTAGTGCTGGCCCTAGCACCTCCACCGCAACTCCGACGCTTGGACCATTGGATCTGTTGCTGGCCGTCGACCGCCATCAGAAGGTGAGCTCGTTCCCAATCTGCATTATGCCTCCTCTCCTGTGTTTCGTCCTTCAGTTCATCTCATATTGCGGCCTCGCCTGGTCGGTGGTTGCTGGCGCTAGCATCAGACCGCGTGGTGAATCAGCTCAACAGAGGGATCGAGCGCCGTAGTGCCTTCTCGTCGTAGTTGTCTTCTAACGCCTTGTCCTAGATCTGGTCGGTTGCCATGGCTGTTTGTCCTAGATCTGGCCGGTTGCCATGAGCTTAGGTAGTCTGGTCACATGGCTGTTA…
>novel.641
CCATTCACACAATCACACCACTAGTTTTCCGAAGTGCCTTCCATCCCGCACAATACGGTGGGGGAGGAGGCGACGTTCCTGGATCGGAGACCGCCAAGGACTTACTTCAACCAGATCAAGGGGTACCCGCGCAGAAGCACTGGATCTGCCTCAAGAACTACTTCAACCAGAAGCGCGGCCCGGCAATGTCGCTTGCGCGCCGACCCCTCTCCTCTTGTGATCTTATCGATATCCCGTTCGTTCTATGATGTGCTCGCATGATTTCTCTTGCTTGGCGATTTCTTCTGGTCCATAGTTGTAGTAACTTGTACCCGGTAGGCCGGTAGGATCAGGGTTTTTCGTCGTGGTGATGCCATGGTAGTCTTTGTTTTGG
>novel.288
CCCATGTGATCTTATTGCTCCCTTAGATCTTCCACATTTTTTACAGTCTTATTCCTTGCCGAGGGGAGTCCTGCTCCAGTAGTGGTCTCAGAAGGGGCAAATACCATGGATGTTGGCAGGCCTGTGCTTGTGCAGAATGCACCAAGGACAAGACTGGATGCAGGGACATGGGGGACGATGGGGATTGGATTGGGGTACTGTATTGCAGCTGCAGTAGCTGAACCTGAATGACTCGTGGTTGCTGTGGAGGGCGATTCTGGATTTGGCTTCAGTGCAATGGAGGTTGATGAATGCTATAGCTTAATGCCCTAATCTTTATATGCCTCTTCTTATATCTGCACTTCCATGGGCACCGGGCGACACTAAATTCACAAGATACCCCCTCCACCTCAAGCTATC…
>novel.642
CTCCCTCTCCCTCACAGCAGCTGGCGCCCCTTCTCCATCTTCCATGGCGTGGCTACCCTGCAGTTCTCTGGCAGCCGAGCTCCAGCTCACTACCGCTCGCCATGGCCGCGGCGAGCTGCCCCTCTGCTCAGCTCCTTGGACGCAGCAGCGTACCAGCCAGGGAAGTCCCAGCGGCACCCTTCTTCCTCGAGAAGGGCAGACCGACGCCCCTCTCTGCTCCCTTCCGCGTCGAGCCGAGCTCCTCTCCCATGGCTGCTCAGCCGTCCTCTTTCAGCATGCTGCAGTAACGTCAAGGAAGAAGATGACCCCCCTCTCTATGACGTGTGGGCCCAAGGCCAAGGGACCGAGAGAGGATGATCGTGCAAGTGATGTGGTGCCAACCACAAGATGCAGACGGCG…
>novel.643
CGCCAATCAGTAAGTAGGCTCCAAGAGCACCGTCCGTCACCACACAACAAAGTTAGCAAGTAGCAGTGACCACCTGATCCAAAAGCAACAAGTAGGATCATGGACGTGGGGAGGCGCCTTTCGCTGGCCCGCGTGCCAGCAGTGGCCGCGCTGATGGTTATGCTGTCGCTGAGTTCGTCCTTCTGCGTGTCGTCGTCGGCGGCGAGGGCGGTCGCCAGGCCTGGCGCCGCGGAGCAGCTGCAGCGGCACCCCGTGGTGCTGATCCCGGGAGCGGGCGGCAACCAGCTGGAGGCGCGGCTGACGGAGGGCTACGAGCCGTCCAGCCTGGTGTGCCGGGTGTGGCCACTCGTGCGCGGCCGCGGTGGCTGGTTCCGCCTCTGGTTCGACCCCTCCGTGCTT…
>novel.289
CTTGTGGTTGCCGATTCGGCCGCCACAAACTTGAGACCCGCCACACTTCTCTAGGGCGCCAGCGCCGGCCCTAGCACCTCCACTGCAACTCCCTTGATACTTGGACCACCGGATCTGATGCTGGCTGTCGACTGCCATTAGAAGGACTTGTTGCAAGCTGAGGGCACCAGGAGACCCTTGTTTGCTACTGCTCAAGTTCACAGGATGCGTTGAGGATTGGACCAAGGAAATGAGGATGCAACACCTCAAAAGAAGTCATAAAAAGATGCATAGAAGTCCAAGACTCAAGAACAAAAGAAGCCCAAAGAAATCAGCGAAGAAACCTGAGAAGAGGGCTGTCAGCCAGCGACTGGTGACGCACCGGACAGTGCATAGTACCTGTCCGGTGTGCACCGGACT…
>novel.290
CACAACTGAAGAAGCTAGCAAGCAACCCAGCAACCAGCGCTTCTCCTGCCCTAGCCAATAATAAACTGCCAACCCAAACCAGATGGAGACAGCCGCACCGATGAATTCGCCGCGCGCGGCCGGCCAACGCGAGTCCAGACTGAGAAAATCGCCGCGGGAGGCATGCAGCGCGATCCCGCAGAAAAAACTGGCGGTTCCGGTGCGCGCTCCGGTCAGGCGGCAGGCAGGTGGAACGCGTGGACACAGAGGCCGGCAGGGCGGCTAGACGGACGGAGTCATCAATCACTACCTGATCGAGCAAAGACGCATCGCGGCGCGCGCCGAGGCAGGTCATTGGCTGGTCGATCTGGCAGATGATGCCCACCCCCTCTCCTCCGCCTCTTTCTCCTTGCGTCTTGC…
>novel.644
CCAGACCCCTCCGGTTTCTCTCTCTACCGGGTCGAAGTCGAAGCCCCTCTCCTCTCTCCCCGCCTCGTCCTCTCCCCTACAGGATCTAGGGTTTGCTTCGCTCGGCCTTCGTCCTTCTTGGGCCGAGCCCTAATTCTTCTGTCCCGCCACCAAGCAAGCCGAGCCCCCGGTTTGGTTCGCCTCCGCTGCGCCCCGCTTCCTCCCCGTACGTAAGCCCCCAAACTCTCCAAACCCCTCTCCTGGCCTCCTCTACTCCTCCCGCGTGTCCCGTCTTCCCACAAATCCGCGCTGCTCGTAGATTGGATTGTTTCGTTGTTTAGATTTTGGTTTGCCGTTCGAGTTGGTGCTTTGGGCTCCGTGTTAGTGGGCTCGGTTCGTCGGATCTGTAGCGGAGCAAGC…
>novel.645
GTTAGGGTAAAAACGCTAACTGCTCCTCCCTTTCTACAGCCGCCAGCGGCCATGGAGGCGTTTCGCGGCGGCGCGCGGCATCCCGGCGGCGGGCGCGGGTTCCTCCCGGTGGCGCGGTCCTAGCAGCGAGGTCTCGGTTTGGCTAGGGGGCGAGCAGGACCGACCCGGCTCGGGCGGCACCAGCCACGGCGCGGGTGGGCGATCGCTGCCCCGCCACGCGGCCCCAGTGGCACGGTTGCAGGCCAAGGCACGGGCGCCCCCTAGTGCACGAGCGCACGGCCTCAACAGCACGCAGGCGCGCGACCCCCGGCGCATAGGCGTGGCCTCAGCGACGGCACGGGCGCAGTCCCCGCGGCGGCACGCGTGCGCGGCTGTGGGCGCGTCCCCGCGGCGGCTCGC…
>novel.646
AGGAAAGCGACGCGAATAGCATCTGATCGATCGGGGGGTGCACCGCCCAAGATCTCTGCTGTCGCGTCCGGCTCTCGGCGTCCGCTTCTTCCTCTTTCTCCTTTCCCCGTCGCTGGGTATATCTATCAGTTGCGCTCGGTGCTTGTGCTTACACGGGGCTCCTTCCTCTTCCATCCGGATCCGTCGATCGAGTCGGTAGCTTCATGTCTGTCGAGGGGAATGACGTCCGGTCCGAACGAGCCACGGCTGCTGCTGCGCCGCCGCGGGCTTCGGACCAGGCTTCATTCCCCGTGACTCATGGAGACGGCAGTGATCCGCCGAGCTTCCCGTGTTGCAGGGCAGGCGTGAGGCGTCCATGTTCTCATCAGCAAGGCCGGCAGGTTCGCTTCGCACTTCAGA…
>novel.291
GTGCAAGTGCATTGCCGATCGACGGCTCACGCGCAGCCGACCAGCCGCACAAGCACAGCGACTCGAGCACTGAGCAAAGCACTCTAAACCTAGCAGTAGCGACGGCGGTGGCGGCTGCTGCTCATCTCCGGCCGACGGTGGTGGCGGCTGCTGCTCATCTCCGGCCATTCGTCGGCCTGGTCGTCGGCCTGAAGCCCGCCTGGAGCTTGTCTGCCTACCCGACCAGAGTACCCGGTGCTGCTGCCGATCCAGCGCCCTTACTGCAATAAAGGAAAAAGGTGAAGTAGATTAATAACACCATGGTTCCAAGAAACATAAGGTCATCAAGAAACAAGCAGAGGTCAACGGCATCTATAAATGAAAAAGAACTAGGTGAAGATGACAACACCAATGTGAATG…
>novel.647
GGTTTGGCTGTGCTTGTGGCTGGTGTGGTGCCTGGGCATGAGAGCCACGTCATGGAGCCATGCAGCGCTGGCATCCCCAAGGTTTATGCTCACCGGATTTTGTCGAGCTCCATACTCCTGCCTATATATTCAGTGTTTTGAGGCATAGTTCAGTGAAGTTTCCTTCTTGCCTCAGGCCCTAGCCTTGGCTCATTGCTTATGTGTGGTGATCCTTGAGTTTGCAAGCCTATGTAACCTTCTCCCCAACCATCAGTTGACACTGTTCAGAACTTGTGCGCCAACTCACTAGGAATGCCATGGTGACCATGCTCACCCTCACCATGGCCAAGATTCCTCGGAGGTTGTCTCGGTCGTGTGGTGCCCGTTCCCTACTCCTCGCAGAACTCCCAGCACGAGGAC…
>novel.292
CAGAAAAGGGAACCGACTTAAAGATGAAAAGGCCATTTAGACCTCGATAGAGTGCTATAGAATTATCACCAAATGTAAAGGGCATGTATGTAATTTTGTATGGGTTGTACCCCGTGCCTATAAATAGGTGAACAGTACCCCCGTACTGTTCACGTTGACTTGGCATTTGCTTTTGCGTCACACTTGTATTTTCATCTCCTTCCAAACCGAAGGTACATTTATAATTTGATATTGTCTCTATT
>novel.648
GCTTGCCTCTCCTCGGGGAACATGCCGAGGTCGTCCGGCTGGAGCAGAAGGCGGCATCGCTCAACAAGCTAGTCGAGGAGCAGTGCGAGAGCATAAACGATCTCAAGTCCAAGAGGGAAGCTGAACCTTGTTCTTCTGCCATCATCTAGCATGCGGCTTACCTTTGTTTGTGATGATGGTTATCCAGAGCAACTAGCTCTCTTGAGCAACGACTTTGAATTTTCGGAAGTTATGATTGAAGAAATATCAGCTGATAATTCTAGACGCT
>novel.293
CTTGAGCAGCAGAACCATCAAGGCCTGATATTTTTCTTCGTGGTTGATGGTTAGGAACAATTTGATCCTGCATCCAATCTAAGGTAAGTTGCTTCTATGAATTCGTTCGTTGTTATTGTAATGTAGTTGCAGCAATATAGTATTCATTGTTGAGGTTATGTTTTTAGTTTTAATGGATCTAGTTGCTCTGGTTTGATCGATTATTGAATCTGCTGTTCTGCAGTTATTTTACCTCTAGACTAGAACTTCAGTATCAAATGTAAAAAATCTGTGATCTAGTTTCATTGAAGGATATATGTTATGTGCTTCATCAAAAAGGTTAGATTATGTAGCACCCGTCATGACACTTTCCGAAAAGGCAGTAGTGCTAGCGCAAAACAATCAGGAAAACATCATTTT…
>novel.649
GGTGGACCATCTTAAAAATAACCATAAAAATAAATTTAATATTAAAATGAACATAGAGTCAATATATCATATATTAAACCGACAAGAATAAATATTAAAATTATCTTAAACAAAAGGTCAAGAAAAGTATGAGTTGAAACTTGAAAAGGAACCCGAGCCCTTTATTATAGCTCGCTCTTCCTCCTTTAGCTAGTAGGGTGGTACTATATGAAAGTGTTGTGTTGCTGTGTTGCATATGACTTT
>novel.650
GTGTACTTCGTGTTAGACACCCTGAATCCAGGCATCTCAAATGAAGTGGGGAACTTCTCGACCTCCGCGGCTCCGCCCTCAGCAAGTTTGTACAGCCTGCTGAGGGAAAGCCAAAACATGACATAGAATCCTGCTATGCATACCAGTCAAGCCAAGAGGACGCAGATCCCAGAGAACAAGGTGGTTCTCTGTTCCATCAGTAACCAACTTGTAGCCCTTACTCATCAAATGGTTACAAATGGCAATGTTATCTTTCCCTTTCTGCAACACAGTCCAGGTGCCTTTTCTTGAAATCTCATGGCTCCACAATAAATACAGTCAGG
>novel.651
GTGTCTCTAGATGTGCTGCAACTGTTCATCCAAGTGTCGGTTGTTATCTTATCTCAATTTTGTTGTTGAAACTTTCCCCAGCTACTTATAGTTATTCAGACGAAAACTTAGATCTTTGTTCCTCACTGTCATTGCATTGTTCGTGGTCCTGGTAGCACTACAGAATTTGGTTTTGTTTGATATGTATTTTTATTGGGCTATCAGCATCAATTGTGAAACTGGTCGCAGTGGACCATTATTTCTGTTCTTAAGTTATTTAGTTTGTTGTTTCGGCTACATTGATCATCGAGTGTTTACTGAAATTGTGTATGGGGGTTTCATTGTAGTAGTTTGTTGCTTCGGCTAGCGAGGGGTGTGGAAAAAGGAAGGGATAAGGCGCTTGGTTGACCCGGACCGGAC…
>novel.652
CTTCATCCGGGTGAATTTAATTTTCGTCATCTAAATGGTCCCATGGAATTGTGTCTTGACCAACAAACTATCGTGGAGCCATACACTGTTCCAATTCAAATGGCGCCATTCCCAAAACAAATACTCTTGAACCTTGCTGATATTGCCGAGTTGCCAAACAGGACTTTAGTCGACATTATGGCTGTTGTAGTCCACTTGGATACAATACAACGCACAATGTGGGGCCCTTTCAGAAAGATTGTTATAATGGATGCTAGGGGATATTTACATATCATTAAAGTTTGGGGTGACCTACTAAACAAAAATGCACTCCGCTGGGCGTTGGCTAAGGAGGATTATGGCATAATAATTGGGACTATGTTTAGACGGTTCAGAAGACAAGAGTGTCTCGAGTCTTCG…
>novel.294
AAGAGATAGAGAGAGTTGGATCCGTCGTCCAAACTCCGGCTAACCAGCATCTGGCCCTCGGGATAGGTCCACGCGTATTCTGGGCCTTGCCAAGCTCTGGGATGGTCGTGGGGTGGCGCGCGCGCTCGCCGTCGAGTAGGCCTCCCTGTGGAGCCACATCTCGCCATGGGGGAAGTTATCCACTGCTCCACCGTCGGTCAAGAACAGGTACCGCAGGATGATGCGCATGAAGGATGTTGTGATGAGTTCATGAGTGGTCTAGACCATCGTCTCCCAGTCAACTATGGTTGCTGGATCGATGTATTCGTATGATGTATTTATTTATTTATTTTGTATAGAACTCCTATAGTAAAGATGTGACATTCGTTTCTGTAGCATGAGCCATCATATGTGTGAGGC…
>novel.295
GTCGCGCTCAACTGAATCGCGCTCGCAATGCCGTGGAAATCACCAGGGATCTCGTGCGTTCCTGGCCATGGCGTGCCCCAGATTTCGGATCCAGCTATAAAGCCGTGCTCCTAGACTCCCTCCTCTTCTTCCTCTTTCGCCAACGGCACCATAGAAGTGAAAGCAGATGAGTGAGCCAGCTAGCGCCGTCGTTGACTCGCGTGCCCGTCGTGCCGCCGCACCGCATTTGGTGCCCACCGCGGTCGGGTGTCCGTGTGGAGGTCGCGGGAATCGCCAGTAGGCAGGGATCGCTCTCGCACGGGACCTAGCGCTGGAGGTCAGCCGTGGTGGGCGAATTGGCCGTCGGAGTTGGGGAAGAGGGCCGCGGATACAAGCCTCGCCGCCGAGACCACTGACCAT…
>novel.296
CAAGAAGGTGGAGGTGTCGTTCGAGAAGAGTAGGATTGAGAATCTCCAAAAGGAATTTGAGAGTGATAACTCGGCTGTTGTGCAACTTCAGTATGAGCTTGAAGTGGAGAGGAAGGCGTTATCTATGGCAAGGGCTTGGGCAGAGGAGGAAGCCAAAAAGGCCCGGGAGCATGCACGCGCCCTTGAGGAGGCCCGGAACCAATGGGAGCGTCAAGGAATCAGAGTTGTTGTCGAAGGAGAACTGAAGGATGACGCCTCAGCTGGGGTGACATGGGCTAACGCTGGCAAAG
>novel.653
GCGGGGCTTGCGGATGGAGCCAGACTGCTAGGGGCGACCATGCCGGAGATGGCCATTTTCGCCGTGGACAAGCCCGCCGCCTCCCTCCCTTCATCATTTGCTGCCACGATCGGTGCAGGTGCTGTCGCCCTGGACAAGCCCACCACCTCCCTCTCTTCCTCTGCTGCCACGATCGGTGCTGGGGCCTCGGCGGCGGCGTCGAGATCTCGCGAGCGACGAGTGCGCTAGAGACGGGATTTGCGCGCTTGGGGATCGCGGAGGATAGGGGCATAACCGTG
>novel.297
AAACCCCCGCCCAGTCAGCCAGTCCACGCGAATCGCTGCGGCCTCGCTCGTTGCAAACCTTCCAGCCTGTCTTGCCTCCGCTCGAGGCTACAGGACACTTCACCCTCTGCCGCCCCGCCTCGTCGCCATCCTCCACCCGCTATATATAGCCGCCCTCCTCGAGTCTTCCTCCTCCATCGGCCATCGCCGTCTCCAGCAGAGAAGAAGCGGCACAGCTCAAGGACAGCGCAGCACGCAAGCGGGACCGCACCGAAGCAGCACACAGCACACAAGATCACACATCCTACTGCTGCGCCGCACAATGGGCATCTGCGTGTCGTGCGACGCGGCGGACGAGGGCGCCGCGACGGCGAGGGTGGTGCTCCCCAGCGGCGAGCTCCGGGAGTACGCCCCGCCGGC…
>novel.298
GACGCAGTTGGTGGACGACCTGAGGAATGGACTTAACCAGTGGATGCTCGCCAAGCGAGTGCCACCCAGCAAACACTATCCAAGTGTTAAATTAAAGGCAAGCCCCGGTTTTATGCATAACCGTTTATATATGCTATTTTACTACACTTAATGTTTGTAGGCTTGTACTGTGCACTTAAGTGTAGGAGTTGCCTGAAACCCTAGTTGCATGAACTCAGGTTTCCTTTGAGATGGATACTAGTATGCTAGGTCGAGTAGCTGCTTTGCTAATTAGGGATCTCGGTAGAAGACGAGTGATTTTTCTAGCACTCGCGCGAGGTCAGGAATTGGTTGTATCCACTTTGATAACAGAATGATGATGGTTTGTGGACACGGGTCCATGGGGACGCGTGGTCTACG…
>novel.299
GACGCAGTTGGTGGACGACCTGAGGAATGGACTTAACCAGTGGATGCTCGCCAAGCGAGTGCCACCCAGCAAACACTATCCAAGTGTTAAATTAAAGGCAAGCCCCGGTTTTATGCATAACCGTTTATATATGCTATTTTACTACACTTAATGTTTGTAGGCTTGTACTGTGCACTTAAGTGTAGGAGTTGCCTGAAACCCTAGTTGCATGAACTCAGGTTTCCTTTGAGATGGATACTAGTATGCTAGGTCGAGTAGCTGCTTTGCTAATTAGGGATCTCGGTAGAAGACGAGTGATTTTTCTAGCACTCGCGCGAGGTCAGGAATTGGTTGTATCCACTTTGATAACAGAATGATGATGGTTTGTGGACACGGGTCCATGGGGACGCGTGGTCTACG…
>novel.654
GGATGAGGGCACCAGCTGAGCTGCCACGCTATAGCGCATTGGATTCTTCATGTTACAAAATATGTATAACATGTGATCAACCCCCTCCCCTGACACTTTTCCCCCAAGGGACACACCCCTTGGGAGACTCTGTATCCACTTGTATATAAGCAAGTAACTCTGTAATAAAGACAACAGTTCTGTCATTTGTTTCTCTCTGTATCTCGTTACCACTGATTCACTGATATCCAACATGTTATCAGCACGATCGCAAGATTACAGAAGAGGAATCTGAAACTCGCTAGATGGATCGCAGGGGCCATGCTCTCACTTCTGACTTGAGGACAGTAACCAGTGCGGTTGGCCATTGTTGATGCGACACGAGGTATATCAGTCATCCATCATCATGATTAATGATTA…
>novel.655
AAACAAGACCTCAGTCGGATCCCCACGGGGCAAGCCCCTCTGCCGGCCCTCCTCCGCATCCCACTCTCGCCGGCCGCCGCAGCCAAGGCAAGAGGACGCCTCCCCACACCCGATCTCCCCTCCCACCTCCGATCGCTACGAAAAGCCCACGCCCGCCTCGTCCCTCCGGCCCTCCCCTCCGCACGCCTCGCTTGCCGCGCTATTTCAAATCCCGCTCGAACCCTAGTAACTACCTACCCCGCATGGTCGATCGTGCCGCCGCGCGGGCACAGGCGGTGAGCTCCGACCCGCCGCCGCCTGCACTGCTGGAGCCCGACCCGCGGCTCAGCCAGCCCGGGGCCGCTGATGGGCAAGAGGTCGCTTCGGCGGGTGCGACCGCGGGTCCGCCTTCCCTGCCCC…
>novel.656
CCTTATCCCAAAGTTGCATTGCATCCATCGTGCCTGATCTCCCTCCCAATAAGCACGTCTGTTTCTCCCCAGCTCCAAGCCGGACGACGCAGCGTAGCAGCAGAGAGCCAGAGACCAGAGATGGCCGCCCTCGCCGCCGCCTCCACGGCCGCCTTCGCCGCGAAGCCGCGCGCGCGCCTCTCCGTGGCCTGCTCCGCCGCCACCGGCGACAGCAGCAGCGTGTCGCTCGCGTCCTCCGTGAAGACGTTCTCCGCCGCGCTGGCGCTGTCGTCGGTGCTGCTGTCCTCGGCCGCCACCTCCCCTCCGCCCGCGGCCGCCGACATCGCGGGGCTGACCCCGTGCAAGGAGTCCAAGGCGTTCGCGAAGCGCGAGAAGAACTCGATCAAGAAGCTCACCGCG…
>novel.657
TGTAACTATTGGTCCCTTCATCCCCGTCTTTCGCCCCTCCCCCCGTCACGAACCCTAGCCCCGGCGGCGACAACGGCCGATCTGGAGGACGCGACAGCCCGACCCCCTGTCCATTCGGCCTCTAGGACGGGCGAAGCAGTGAAGAAACATTGTCGTCGTTAATCTTCACCAGTGTCAAGGAAAGGCGGCAAAGGTTCTGCAAAGCGAGGGAAATCCATAGCAACACCGCAGCGCCAGCCAAGCGACATCCTGCCACGCGTTCGCGTGCAAGCTACAATATCGAACACTCCGTAAGATACCCTCAAATGGCTATCAAGGAGATGGAAGACCTCGCTACGACCATTCGGCAACTGGTGCCGAATCCTACTGACGAACGAGTTCAGTGCCACCATGTGCCAG…
>novel.658
CCGTGCTGTGCTTATTAATGTCCTTTTGTTGCTATATATGCTGCAGTGCTGCATACATATACAGCTAGCCAGCTACTAGCTAGCTTCTTGCATTGTTCCAGGTCGCCCTGCCGCAGCTGCAAGTTCAGGAATGAAAAACCATTGCATGGCATGGCATTGCGCGATATGTGGTCCGTCTCCGTGTTTGGAAGCATCATATCAGCACCAGCAGCGCTAGCACACGCCGGCCGTACCGTACGTCGTCGGAAACTAATAAAGGGCCAGGGGCGGGATCGATATGCCTGGCTCCCTGTATGCCACTCGCATGGCTGCCAACTCATCATGCATACACTGCTAGCTAGTCGTTGGCTCCACTGCGGATGGCGTGCGTGGAGCCAAGCATGACCGATCATCTCCTCC…
>novel.300
GAGTCAAAGCTAGAACCTTAAGCTATGATGATCTGGTACCTGGAATTCAACGAGCTGATGGTCGCCAAGAAATGAAGGCTAGTACCTTGAGCTATGAAGATGAGCTTTTCCGCAAATTTAAGACGGGCAGTTCAGTCCCTGAAATTCAGCCAGTAAATCAAACACCATTGTGTACCCATGATCTGGAAACTGTGAGTAACAATGCAATCCATGATAGAGTTAGTAAGAATACAAGTCATGACAGAGTTAGTAAGATGACAAGTCTTGATGGAGCG
>novel.659
GTCATCATTTGTAGTCACCAATCATCCAACGCTGATCCCCTCGATTCGCGGCGCCCTCGCCTCCACCACTCCCCAACCACCCGACGCCGACCCCCCTCAATTCACGCCCCCACCCGCTGCATCGGCTCCCTCCGGCGCCCCGCCTCCTGGCCCAGATCCGTGCACCCCTCGCCCTCTCTAGACTCGATGATTCACAGATCCGCCCAGCTGCCCAGGCACCGACTACCGGCGTCCGGATCTCCTGCTCCACTGCTCGCTGCCTCGGGGCTCTCTGGCGTTGGCTCAGCGCGGTGGGCCCCCCAATAGCCTAGTTCCGGATCCCCCCACCACCCACGCCCCACAGGTCAAGCACCGGCCACCGATGTCTGACGAACGAGCGAACTCCCCGCGGATGCAGGA…
>novel.660
GTCCGTGCTGCCCAAGCTGACCCTCCCACCGATGCCCGTTGTTGTTCCATCTGTCGTCCCCAAGGTGGTCTTGCCGCCGATGCCGTCGGTCCCTACCGTGCCCATGCCGTTCGCGGCACCGCCTCCATCGGCGTAGACGCGCGTGCTCCTGCAGGTTTGCGTTCGCCGTGGCCACCATGCACAGGTGGTGCGGTGACCAGTGTACGCGAGAGTGATGTCATTGTTTGTGAGTCGCGTGCTTTCTTTTTGTTCCTAACGTTGTACGTATGTATATCCTTTGTATTTCTACTACATTCATTTACGCCGTATATGTCTGGTCAACACTCTTCTCCTTTTTTTTGTTCTTCTGTTCAAATCTGAACTTTAGTTTCCACCGTATATTTGGCAACTCGATGTCA
>novel.661
GCAAGACCCGACCTTGCCTCCTCCTGCAGCAGCAGCATAACCAGAGGGGAGTACATCAAGCCGTTTCGAGAGAGCTTTAGTGTCTGTTTGTTTACCCCCATGGATTATATAATCTAGATTATTTTTGGAGGATTATATAATCTGGATTATATAATCTGGATTATATAATCTGAGTAGTCCTGTTTGTTTACCCAGATTATTTGAGTTGTTAATAGGATTCTTTTGTATGAGGAAGACAAGAATGCCCTCTATATTTGTACTAGGTTGAAACTCATATATATATAAAAAATAATTCAATTGACATTGGC
>novel.662
CAGCGCCACCGGCCAACCTCGCCGGCCGAGCTCTCTCCTTGCTCGCCGTCAATTTCCCGGCTCGCTGTGGTTGTCACTGCTCCCAGTCGCCTCCATGGTGCGCTCGCCTCGGCCACCGTCGTCGGTCGCCGTTCGCAGCAACGTCAACCCGCTCGAACCCCGCCTTTGGCTCGGCTCACCGTATGCACGCCGGACGCGTTCGCCGTTAGGTCCTATATCGTTAGACTCGACGGCTATGGTCGCTATCGCGCGCTTGTCCCTGATGCATATCGCACAGCATTCGGATCTCGTCAATTGACTCCCGCCATCTGTCGTGTGGTGTACTGGCGTTCCCTCACGGCAGACCACGCCGTCGTCTCACCTTGTTCGCTTCGCTACAGCACCATCGTTATCTGCCAG…
>novel.663
GTCACTCCTCATTCTTATCTGTTGACGCATCCTTCTCAATCCTGTCGGTCTTCTCCTGTACGGCTCTGCTGCCTGAGATATTTTCCATCACGCATACATGCGCTAGCCTCTGGCCATGGCGTTCAAGTTCTGCTCGGCTCCTCCGGCCAGGCTGCCGCGCTCACCTCCGTGAGATATTCCAGCGCCGCCCGTGCTTGGAGAAGAAGATCCTGCCGCCCGACCGCTTTTCCTCAGATGTTTGTCGCCGGTCGCCGCCATCCCTGTTCTTTTTATATGCGCGGCAGCAGCACCCAGGGAGCCGGACTCCACCGTTTTCTTCTCCAGCCGCGCATCTCTGCTCTACTCCCACAAGCTCGTCCTCCGCTCGGCCTCACCCACCCGCTCCTCCATCTCCGCCCC…
>novel.301
CTCCCCTATTACTGTGCTCATACAAGGGGCAAAAATCATCCCCTTCCTCCCGCATCGCCTCTCCCTGCAGTGCCCCCTACATGGCGTTCGTCTTCTCTCTCACGCTAGATCAAGCGGAGCACTATTCATCCCCCATCCTTTCCTTCTGGATGATGGCAGCGAGCACGCCTTGGCGAAGAAACCTCCCGCTCCTTTGCGGTGGGTTTGGACCCGAGCGCGGAGGAAGGCCGACTCGGATCCGCTCGATCTCGCCGCCGACCAGGCCCAACAGCAGGACGTTGCGGCGCAGGAAGCATTCCCGTCGATGTACTCCGAGCAGGCACCGCAAGAACAACCCTCACTGCCGCAGGTGTTCTTCATCGCCACATCCGACGTCCTTGATTCAGTCAATCGATGCTG…
>novel.302
CATTACGGTAAAAAACTCGGCAGGCCGCACGCGCTAATCGCCGCGCGCTGAGGTCCCGGCGTCCCGCGCCGCGTCCACCGTGCTGGGAACCCGCTTGCCCCTCCACGTGCGGTCGTGCCGATCGTCTCCATATTCGCTGCTTCCTCGGCGGCCATGCTCCACTCCTCCACCCCGTCCCCAAGCCAAAGGCACCGGCGTCCCTCGGCTCCTGCCTCCGGCCTGTCTACCGCTACCTGTCGCCCGCGGAGAACCCCAGGTCCGCGTCACCGCCGCGTAAGATGCACACGATGAAAAAAAGGCCAGGGAGGACACCAGTGACACACACGCTGCATCCTCGCGCGCCCCTGTGCGGCTTCCCGTGCCACAGAGCGTGCCGGTAAGCGCGCCCTTGCAGATGGA…
>novel.664
CAGTTTTGCTTTATATGTTGTCACCTGACCTATGGAGAAAAGGAAGGAGATGAACTAAAAAGGAATGCTGATGTTCAAGAAATCCACCGAAGGACAATATTTAATCCAGTTTCGAGAGTCAACATGCCTAAAACGATATATGATCATGAAAGGAATGTATGGCTAGGTGATCTCAACTATAGGATCAACTTACCATATGAGAAGACACACGAACTCATATCCAAGCAGGATTGGAACGAATTGTTTGGGAAAGACCAGCTGAAAGTAGAGCTGAAGAAGGGCATCTGTTTGAAGGATGGACCGAAGGGGTCATCAACTTTCCTCCAAC
>novel.665
GTCATCATTAGGCTCGTTGACGAAGGACTCCTTCTCCTTATCATTGATCACAATCCCCTTTCCCTTAGGATCCATCTCTTCGGGCGATTAGTCCCTTTCTTGAAGAGAACGGCTCTGATACCAATTGAGAGCACCTAGAGGGGGGGTGAATAGGTGATCCTGTAAAACTTGAACTTAATGCCACAAAAACTTGGTTAAGCGTTAGCACAGTAATGCCAAGTGGCTAGAGAAGAGTCTTAGCGAATCACAATAACCACAAGAGAATCAACACAGATGGACACAGTGGTTTATCCCGTGGTTCGGCCAAGTACAACACTTGCCTACTTCCACGTTGTGGCATCCCAACGGACGAGGGTTGCAATCAACCCCTCTCAAGCGGTCCAAAGACCCACTTGAATA…
>novel.303
ACGCGGTCAACGGGCGATCACCAAGGCTCGTAGCCTAGGCTAATGACCCACATTGCACTTGGTGGGTGCGTTGGCTTACCATCTCCCCAATGGGAGAGTGGACGTCATAATTTGTGGTAGAGGGGGTACGCGTTCGCGCGGCTCCTGCCAAATCTGAAAATATTAATTTTGGTCCCTTAGTGCAGGTTGTTGTGCGTAGGATGTCGCGTGGCCCCTTCCAAATCTGAAAACATTAGCCCCTTCCAAATCTGAAAACATTAATTTTGGTCCTCAAGTGCAGGTCGCAATGCGCTGGGTTTCAAATGAAATGTTTGTAGTATAAATTTGCATGAACGTTTACTTTTTATCCCCTGTTGGCTGACGGCTAGATTGTGC
>novel.666
CATGCATCCATCAAACCGACGCAGTGCAAGTGTGCAACCAGTTTTTTTTTTCATCTCTTTTTCGAGCCTCCTGCTGCCTGCACTGCGCTGCCCCCTGCCCTGACACCCCTACTCACAGCTTCAGCTCGCTGTCTAGGTCCCCTAGGCCTCTAGAACCCTAGGACCTACACCTAGCTCCTAGCTCTAGCCCCTTGGCTTCTTCTGCACACCTCTCTCTCTAATCTCTTTCTCGCTGCCCTTTACTCCCACTCAACCACTATTCTTGAGAGTTTGCAATATTGTTACATCTCCCCCACCACAACGGCACGGCTGGCTCTATAAATCACGCGCTTTGTCTTGCTTCCCCTTGTACCCAAACTCAACATCTCCTCCACACGCATCCACCCCACTCTCTTCGTA…
>novel.304
CCGTGAAATGTCTGAAATGTAGCGGCAGCAAATCCGTGCACTGGTAGACCAGAAGCGTCTGTCTCCTGCCCAGAAATTGAAGGGCCTAGTCAGTACAAGCAGCGCCTACCCATGCTCCCCAAGTTTCACACTTCATTGCGGCACCATATTTTTTTCGCAGCACATACATACATACACACATCTGGAATATGCAAGTACAATGTATAATGTGTTTTTAAAAACTTTTAAACTAGTTCACC
>novel.667
AGGGACTAATCCCTACATTTATTCCATTTTAGTTCCAAAATTACCAAATATAGAAACTAAAACTTTATTTTAGTTTCTATATTTAGCAATTTATAGACTAAAAATGAATAAAATGAAGGGACTAAACATTAGTCCCTAGAAACCAAACACCCCCTTATTTCAGTATTTAGATCCTCGGTATTTAGACCCGATCGGACAACCAATTTTTTTGTTCTTTAACTTAATTTTCGACCAAAATTACATTTAGATCGTGATTCACTTATTTCAGGATTTGGATCCCAAGCCAAGCTCTACATCAATGACTTATTTCAGGATTTGTACTCGAAGCTTGACCCATATGTTATAGCGCTGAGATAACGACACACATGTCGACGCATTTCAGGATTTAGACCTGAAGCT…
>novel.305
GTGAGCAGAGTGAAGGTAACACTGCATTTGCGTGACTTATAAGCCTGCAATAGGAACATGGATAGTTTTTTAATGGAAATGCTTGTTTCTTCAGGGGCAAGATGTTGCTTTTGAGCCAGCAAAGCTTCTCTGGCTTATCCAGAGGGATTTCCTCCAAGGAAAATCTGTTCAACAAATGGTCAATGAAGCCCTTCAACGGGTGCCTAATGATAATGGTGACAAATATATTGATGAGGTCAATCAAATACGAGATTCGTTGGCAGTTATGGGGAACAACAGCACTGCTTTTAGCTTGCCTCAGCCGCATCTTCAAAGAACAAAATTATGTGATATGGAGGACAAAGAACTTGAACCCTTATATGTAAAACGGCGGGAGCAATTAAAGCAGCTTGTTTCGTC…
>novel.668
CTGATGCAGACGAGCTTTATGCCACCAGTGGTTATGTCTTTACTATTGGTGGAGGTGCGGTATCATGGAGGTCATGCAAGCAGACCATTTTGACGAGGTCAACCATGGAAGCCGAGCTAGCTGCACTTGACACAGCAACCGTTGAGGCAGAATGGTTGCGTGAACTCTTGATGGACTTGCCAGTGGTTGAGAAACCAATACCAGCTATCCTTATGAACTGTGACAATCAGACAGTGATTGCTAAAGTGACGAGTTCTAAGGATAATGGAAAGTCATCAAGACATGTCAAAAGACG
>novel.306
TTAACATATCATGTTACTTATTGCAATTATCACTTGTCTTGCAGACAGGCAATTGAAAAAGAGAATTGATCTTTTTTATGGGCGAAGTGTTGAAGATGGCTTTGGTGAAGGAAATGTCTTGTTAGCATCAAGTAAGTGGCGACATCACAACCCCTACAAGCTTGTGCCTTAAAACAAGAGGATACAAGAAGTTGGAGTGCTTTTGTGAAGGCTTTTGCGAATCACTTGAAGCGTTAGTACTTTTGTGAATGATTTTGTAAAGTGTTTGCAAATATGTGCAAAA
>novel.669
CAAATATCCCCAAAGGCTAAAACCCTAAATCTCTAATCCTCACTCTCCTCTCACGTGGTCGCGTTGGCGGCTGGCCAGTGGCCACTCCCTGTCTCGTGCTCACGGCGGGCGGCAGACCGCCAGGCGCCAGACTGGCAGGCGGCAGTGCAGGCTGTCACGGCTCACGGGCTCACGGCCGACGGCAGACCGCCAGAGGCCAGGTCGGCAGTGCAGCCGTGCAGGCGGCCTACCCTCTCCGGCTCTCCCTCAGGCCCTCACTCCCTTGGCGGCGACGGCGGCAAGCTGAGGTTATAAGTGAAGTCAAATACTCCCTTGTTTGCTTATTAATCCATTCTGGACACCACGAGATCCTACTCCCGTGGGCAGAATATTGAAGAATATGCATCTCCGTTCATGGAC…
>novel.307
GTTGTCCCTCCTAACTTGTCTGGTAAGAAACGGTCTGCTTGGGATGAAATTTATGATGATGCTGATGATGTGGGTACTTCTGTTGGTATGCATTCTTTTGCTTCTACTCTAAACATTGCTAGAGATACCTCTGCAACTGCTCTACTGCATGCTGCAAGCTCTTCAGCTTCTACTGCTTCTGAACTCATTTCTTACTTAGATTGTGACACTGTCAACCAGTTAACTGATGATTTCAACATCTTGCACTGGTGGCATCAGCACAAACTCACTTATCCAGTACTGTCAATTATGGCTAAAGATATTTTAACTGTTCCTGTGTCTACCATCTCTTCAGAATCCACTTTTAGTTTAACTGGCAGGATCATCGACGAGCGGAGGAGGAGATTGAAGTCTGATGTG…
>novel.670
CTCCCCCTAGTTACACCCAGCATCCCAGCCAGACCCACCACCCCACGATGCACCTCTTGTCTGTTCCTCTTCCTCCATGCAATGCAAGTATGCAACGCAACGCATCTTCTGTTTGCTAGCCGCCGCTCCCAACACGTCGCTATCGCCGGCCTCTTCGGGTTCGGAAGCTTCCACGCCTCGGCATGCGCGCTCCCGACGTCATGCTCGTCCCGGCGATCGTCCTGACTTGCCGGTTCCTCTGCAGGATTTGAAACCGGGTTAGAAGCTGAAGCTGAAGCTGAAGCAGGGACTGAGACAGCAGCACAGTCTTTGTTTCGGCAGGTGATGCACTGAAACCGTTAAGGCTTTCCTGTAGTTTACCATCATGATGAACCGTGGGTGTGGTGCTGTGCTGTGCTT…
>novel.308
CCAGAACAGAACAAGAAGCAGGAATACCCGCGCGACAGCGACTGACACAAATCCTGCCGCTACTTCTTCCCCACATTATAATATGCAGTCACGTTGCGCAGCCGCAGCCGTTGCATCACACTTAGCGCCACCCCATGCCATGAGAAGAAGCTCTTAGAAGACCAGCGTTGTCGCTCGCCAGGAGAGGAGGAGGAGGAGGCCGCTCTACGGAAGAAGAAGACGACGCTGCGCTGCGCGGCGACGGACGACTGGTCGGTGGGTGTCATGAGAAGGTCGGCCGTGTCCGTGAGGCGGGCGGCGCCAGCGGCATTGGCCATCTTGTTCGGAGCGCTCCTTCTGGTGTCGTTCGTCGTGGACGGCGTCAGGAAAGCGGCTCCGCCGGCGGCGATCGGCGGGAGG…
>novel.671
CAAAGACCAGGCCGTCGGCTTCAACTACTTCGACCGAAGTTGCGGGCGAAATCGTCGGCAATCCCGGTCTTCTCGCGCGGCCATGGCAGCATTCCCTGGGGCTCGCTTGGACTCGGCCACTACAGCTATAAAGGCGAGACCCTACCCTCGTTACCCTCCTGTTGCCTCAACTCCTTGTGACGCTCCTACCAAAACACCACGCACCAGGAGAGCAGAAGAAGAACACGAGAGAGAGAAAGAACGCTGCCGCGGATCCAGGGGCAGGGCTAACCATCGCAAGTCTTCCGGTTTGCGCCACCAGGATGCGACGCCTCATGCCGTGGACAAGTCCTGGTGCCATGGATCGCTAGTGGAGAACCTCACTGATGTTCGCTGGGCCGAGTAGAAACTAGGGAGACC…
>novel.309
CACCGTCGGACTTCGCTAGAACCGGATGGAGACAGCTATACGCTCGCTCGTGTCGAACTGTTTACACCGATAGGGCCTGTCTGTTCTCCTTCCGCCGCTGCTCGTCGTCAGCCCCAGCCTCGTCGTGGATCCTGCCCCACCACTCCCTCTCGATTCCAAGGTGGATCGACACAGAGATGACCCCTTCCAGCCCGCCGTGGAGACGACGCTTGCCTTCCAGTCTGACATGGAGAGGATCCTGCTACTGCGTTCTCTGTCCATCCCCAGGACACAGGATGATGAATCAGCCTTAGCGGTTTTGGAACCATCACGAATCGATTGGGATGCAATTGAAATCGAACCTAGATGGGATGAGGAAGGAACAGAGGGAGTTGCTAGTGAACATGGGTTGTATGTTAA…
>novel.310
GCGGTGGGTTACAGAGAGGGGACAGTGGATGGAGTGGAGCCTGCATCTCATACAGGAGAAAGGGGTTCGGATACAGGAGAACAAGAAGGAGCAGGGGCAGAAAAGTCCTATGCCATGAGCAGCATCCGTGTTTGTTATGTATGCGCAAACAGTTCGAAACGAGCGAGCGTATGGCTGTCTCCGTCCGGTTGTAGCGAAGTCCGACGGCGGGATCCGATTGTGGCGAAGTCACGCCCGTGCAGTGCGCCCACAGCAAAAAGCTCCGCGGCGGTCGCGTGACGTCGCGGCAAACGGCAAACAGCGAATTCACAGCAGCAAACAGTGTGAATCCTGCAATCTCCAAACCCAAGCCCGGCGGCGAGATCCGCGCGGCAGGCGGACGGGGCCGCTCGACCGCCT…
>novel.311
GCTTCAATCCTAGCATTGGTCACGTGTTATGACAGTGTGGTCGAGCATGAGATTTGAACCACTAATTGTGTTATGTCGAGCTTGTATAAGCTATCCTTTATTATCTATCCTTATTATCTTCAGATACATGTGATCAGCGATCATCTATAGAGTAATTTGAACTCTATGTGCTGTAGACTTTTTACTCATAACCTCCACATTCCTAAACTTATGTTTTTTAAGTTTGAGATGATGATGTGCTTATGTGAAGTTAATGCTGACAACAATACTATTGGATGGTAAGCTAAGATATTTCATTTTCAACTAATATCATATAGATACTTGGTTAATTGAGAATTAGTCGGTTGTGTATTGCACAACTAAGAAGCATACAAGTGTTTATGCCTCTGATATGTTTGT…
>novel.312
TGATGAACCACTTAACCTAATAAATCTTATTAGGTTGTAATTTGTATGAAAGCTACTAGGCCCCCGCGTCGCCCCTTTGGCGACTTGGGCGGCTGCAAGCCTAGCCGCCGCCAACTCCCCTCCCTCCCCATCTCTTTGCCTTGCCGCCGCCGGAGCTAGCTGGTGGGTTGCCCGCGCGGCTAGCAATGAAGGCGGTGGTGGGGTGCTTGCTGCCCTGCTCACGCGTCCAACCCGTGGCAGCGCTGTCCGTCCACTCAGGCAGCTAGCCTTCGGCTGGGTGCGCGCCCGCGTGGATGGCCCGGTGGCGGCATCTGCCCATCCCTGATGCTCGGGGGGTTGGAGGTGTGCCTTGACTGCGTGCTCGCGCAACTGATGCGGGGAGGGCTAGATCTGGCGCCC…
>novel.313
CCGTGGCATGCCCAGACGCCCGATCTCTTTTTTTCCCCAAAACAAACCAACCCTCGGTCCACGCCATTATCTTGTTGGTCCATGCACGGCAGCGGCAGGTGTTCCCGGCGAGATCGGTTGCTTCCAGGGCCACGTAAAACGATCGAGCTGCGCTGCCAGGGTCCGGCGTCGGCAGCGGCAGAGCGAGGCAGGGCATCATGTCAATGCCATGGGCGATGACCGTGTCCGTCGTCGACATGGCGTTCGCGGCGCTCGCGGCGTGGGTATCGGCGTGCCTCTTCGCCGCCGCCGCCGTCGCCCGCGCCGCCCGGACCGGCGTGATCGGCCGCTTGCACATCATCGCCTAACGCCCTCATGGGGGCTCCTGCTGTCTGCGTGAGCGTCTCCTCCGACGATCCT…
>novel.672
AGTAATGATGGCAGATACTGGTGTAGCAGGAGCTTGGCCTGAAGCCCGTGCCTGATTCTTCTCTGTGTGAGGACTTGGTTCTTGGTTTGGCTGTGGGGAACAAATTTGGAACTGTCGTCAACTGCATGACTTCAGTTCAGGTTTAAAACCTTATCTAGCTTATTGTGATTGTCTTGATTATGCCATTAAAGAACTTTTAAGATTTGTGTATTATGCCACTAAGACATATTACCTTCTCTGTGTTAAAAAGGCATGTTCTGCTTAAACGACTCGGCCAACTACGGCTCTCAGTTGTAGTCTTCATGGTTTTGTTCCTCCATTCTTGGCACGTCCTTAT
>novel.314
GACGAGCCGTCAAGATGGCCCGTGGCCTAGGTCAGTGGCCCTTATTGCACTCCGAGGGTGTGCTGGCTTACCATCTCCCAACGGGAGAGTGGACGTCGTAATTTGTTGTAGAGGGGGTACGCGTTCGCGCGGCCCCTGCTAAATCTACTGTGTTGAATATTTTTGTCGCAGACGCATTCTTTTGCCCTGCGTTCTCGTCGGCGCAAAGCCGTCTAGGACACTGACGTCCCGTCGCCAGCTGTGAACGTTCCCACTGACACCGTGTTCACAACGTATTCTTTTACCCT
>novel.673
CCAACTGCAAGCAGAGGTCGCTCAACGACGACGACGACAGGCGTTTACTGGCCAATTAGCGGCCGCCAGTGGGTTTAGCTGAGCGCCACGGCAGTACTACTGTCAGAGAGGCGTACGAGCCAGGCGTCTGTGTTCACCATCACTCCACCACCGCCAGGGACAGGGAGGAGGCGCACCAGATGTCCGTGTCCGCCTGTTCGCGGCGGCCGGCCGGGGTCACGGGACGGCCCGCCACGTTCTTAAACACGTCCGCCCAGAGCGATGGCGTCGCCCTTCACCGGCGGCACACCGTCACGGCGGAAGCTACTACGTACGTCACGCGACATGTGTTACGCACCAGATGAAACTGCCAAACATCAAACATGCATTGCATGACTGGCACGACGACAGAAAGTACTG…
>novel.674
CCGTACCCGACCCGTGATAAAATCGGGTCGGGCACGGATTCCAGTTTTTGCCCACGGGTTCCCCGCGGGTATCCGCAATAACTAAAAAGGACAAAGGGCAAAGACCCATCAAGCGTCATCTCTAAGTGACCGAATCCCGGCAAGAGGCGACCTCGCCCATATGTCTAACCCTAAATCGCTCCTCCATCCATCCAGTCCCGCATCGGGCAAGAGGCGACTCTGTGGCTGTCGGGCTGTGCCTCCGGCCGGCGACTTCCTAGTCTCAGTTCCCACAATCGCTCCTCCATCCAGTCCCGCATCGGGACCTGCACGCACATGAGCACACGACGGCGGACGGTCGCACCTCCCCCGCTCGGCCGCTCCACAGCTTGGCGCTCCGGCGGGCGCTGGCACCTCCGG…
>novel.315
AACAACAACCGCGTGATCACCGTAACTACCTCCTCGTAAGTATCGCAGCCGCGGTAGACTTCTCCCCCACGGCGCGGACTCACCATGGCCCATAAATGCACAGCGCGGACCCCCCTGTATCTCCCTACCGTGAGTTCTACCCTACTCGTGCTCGAGGACACCATCGCCGGCCACCACAGCAAAGTGAGGGGAGCTCGGGTTCCGCCGTGGGAGATTGTGCACTCACCGGTTTACGCCGCGGACTCGTTCGCCGCCGTGGTCAGAGCTTCACCGCAAGCGATTCGTGCAGTGAGGTCACGAGAATCTGAAGATCATCCTGGTACCTGGAATCTCAAGTCCCAGGCAAGTTGTGCCCTTGATCACTTCTTTTACCTACTCATGTTCTAATTAATCATAATG…
>novel.675
CGAATCCATCCCTATCGAGGCGTGGCGTGGTGTGGCGCGTGACGGTCGGAGATGTCCCGGAAGAGGCAGCCGCAGGCGAGCGCCGGCCCGCGGCGCGCCGGCGGTGGTGGAGGGGGTGAGCCTAGTGGGAGCACATCGTGCTTCTCCCTGCCCCAGCGCCCCGCCGAGCCGAAGCGGCAGAGGATCGCCCTTCGCGATGTCAACACGGAGGTGATGCAGAACACCATTGCGCTCGAGCCCCTCGCCAGGAGAGTGGAAGAATTTGACAAGGGCAATTGGACCGAAGAAAATACACAGATACTATGTGATCTTGTTGTTGAACAGATTAGGGAAGGAAACTATCTTCATGGCCACATGAAAAATACAGCTTACAAGGTCATGGCTCAAAAGTATTATGAA…
>novel.316
CTATTTCAAAGATGGTTTTTACTGTTCTTTGCTGTATTGCTTCTATGCATATTCTTTAGAGCCGTGTGTTAACTTGTGCTATTGTGCATTGCAGAAGCTAGAAAAGGCGAAAACCGAAGATTGAAAAAGACCAGCAAGCAGTTTTAGAGAGCAGATGAAAGGCGGGCATTTTTGTTGATGTCTTATCTTTCGTGTCAATTGTGTTTTTGCTTGTCCCGTAGACCTTTCAGGATATCTGGAGTGTATCTTCAAGTATGTGATATATATATATACGATTCAAGAACCTGTCTGGGATGATTATTCATCTTTCGGGACACGTCCTGTTTGGATCATTATATAACAACATCGCAAATGTCTTGTGTATGTAACATTTTTTACTCTGGAACTGCTAATGCTCAG…
>novel.317
TTGTGCTATTGTGCATTGCAGAAGCTAGAAAAGGCGAAAACCGAAGATTGAAAAAGACCAGCAAGCAGTTTTAGAGAGCAGATGAAAGGCGGGCATTTTTGTTGATGTCTTATCTTTCGTGTCAATTGTGTTTTTGCTTGTCCCGTAGACCTTTCAGGATATCTGGAGTGTATCTTCAAGTATGTGATATATATATATACGATTCAAGAACCTGTCTGGGATGATTATTCATCTTTCGGGACACGTCCTGTTTGGATCATTATATAACAACATCGCAAATGTCTTGTGTATGTAACATTTTTTACTCTGGAACTGCTAATGCTCAGTTAAGAAGTGGGGACACGTGTGTGTTTTTCCTCCTTTGCAGCCAACTTTCATGACATCTCAAATACTACTGAA…
>novel.676
CCAGCTCCCTCCCACGCCGGCGAAGCAGTGCTTTCGCCTCGCGTCTCGACAGAACCGTGACAGAAATCCCCATCCCAAGCGAGGGTTTTGCTGCTGCTCCAGCCGGACCCAGGACGAGAAGAAGCGGCGCGATGGCGGTGGGCGACCTGGCGTTCAAGGCGCTGACGGCTGGGCTGGGCGTCGCCACGCTCTACCTCGCCGCCACCTTCTCCGTCAACGTCTACCGCGGCCTCTCGTGGCACTCCGAGCAGTCCAAGCTAGAAAAGGCGAAAACCGAAGATTGAAAAAGACCAGCAAGCAGTTTTAGAGAGCAGATGAAAGGCGGGCATTTTTGTTGATGTCTTATCTTTCGTGTCAATTGTGTTTTTGCTTGTCCCGTAGACCTTTCAGGATATCTGG…
>novel.677
TATGTCCAAGAACTGGATATTCTTTCCAGCTGAGGGTGGGTTCTAGACCTCAATTATACCCTCCACACTTATCTCAACTATACACATACATGTATCTCTTTTGTCCCCTACTGCAGACAGCAAAACAACACAATTAAATACCTCACTGCCACTGCTCCCAAGTTAGTCCAAACTAGATATTTTCCCAGCAGCTAGTGAGGTCTCTAGACCTTCAGTTAAATATCTCTACTTTATCATTATCCAAAATTCGAGTAACACTAGCAGAGAAATCAGCAGGGAGTAAAAAGATCACAGCTAGATATTTCTGCAATTTTGGATCTACAGCTCTTGACTGATCCACCCATCTTCAGCTAGCCATTTCTCTCATTTTCTGAGTAAGACAGATTAATCACTATTAAT…
>novel.678
CAATTTAGTATACAGAGATTTCAGATGATTTTCTAAACATTTTAAAGCATATAATACCACAATATTGCTCATACTGCAGTATTGCTTCAATCCCGCAGAAAAAAAACTTTGTTCCCAAACACACTACTATTGTTTTTATATACTAGACGTTGCTACGATTTCCATTTTATATTTGAGTATACTCTCTTCGCTCCAAAACCGTGGTCGTTTTACCTTCTAAAATTTTATGTCTATATTGAAATGAATGATGACAAATCTAGACATATATATATAATAAATACATTAATTATTTTATGAATCAACTAAAAAGGTAAACAAATTTTATTTTGTAACGGAATGAAGGAGTACAAAAACACAAATGATGACACGTATGCCACCATCGCGCTCGCGCCCTTGTCC…
>novel.318
GACGAAGCAAGAATATGTGCAGCAACCGTTGCGTATAATAACTATCATCACTACTAGTACCACCACCCACGCTGAGTACGTGGTGTATCTTGCCATGCGCGCTCTTCCTCCTCCTCCGGCGAAGCGGCGCCGCCTCCTCTTCCCGGACGTCCTCGGCGGTGACGAGGCTGAGGTCGGCCAGCTGGCGGGAGTGGGTGGCGATGATGGTGGCGGCGAGCTGGTCGTCGGGGAGTATGATCTCGTAGCCGTCCCTGAGCGTGTCCATGCCGTCGTCGAGCAGCTGCCAGAAGGCGCCGCCGACGAGCGGGCCTCCCCGCGCGGCGGAGGCGTAGATGGAGTCGAGCACGAGGCGGAGGAAGGCGTCCCGCTGGGTGCGGTTGGCGCCGGCGACGCCCTCCC…
>novel.319
TCCATGAAGGGCAGCGGTTACCAGATTGCGATCCGTTTCTGAGCTTTGAGGGATCAAAGATCAAGAGTTGGCGACCAAGTGATCTGGTTCTTCGAGTTCTACGAGATTCAAGACCCTGAGCATCTGTTTGGTGAAGACAAGTGTCCTCTGACCCATTATGTCTCATTTACTTTATAATACACTGTCCCGCATACTATGAACAACCTAAGGATTTACTAGCTTTCTATTTACCTTGTCCTTGATTTACCTTTTGGGTTAGTATGGTTAGCTACATGCTAGCGCTTTACTTTAATCAATGAACATGATGA
>novel.320
GGAGGAAGGGTTGTGGGGACCGGGGGTGCAAGATGGCGGATTCACCTGCAACTACAAGAAAAGAAAGAGCGAGAGATTTACAGAAACCTTCAGAGCCGCGGAGGAGGAGAAGGAGATTAGGAGGATCTCTACGGCGCTGACGGATTAGTTAAGGAACGAAATATCACATCGTGTCCGGTAACCAGATTCAGATGTGGGCACCATGCGTGGGTGCAGGGCCAGGCCGAGGTGAAAGAGATTCGACGATTGAGAATACATCAAAGAATAAAAATGTGGAACTCGGATTTTCAGATGAAGAGCGTGACCAAGAATTTCCCGATTTTCCATCATTTATTCCATTCTTACCTCCTCTGAGTGCAGCTAACCTAAAGGTCTACTATGCCACACGTTTCACCATCA…
>novel.679
GTGGCTCGCGCCTCTCCTCACCACTCCACACCCTCTTCTCATTGTTATCTCCTCTCCTATCCATCATGTCCCCCTCACTTGTGCTCCTTACTGGTGCATCGACTTAAGTAGCTATTGCTACTAGACTCTGTGTCGGTGATTTGGCACATCCCTCTCCTCTAATTTTATCAATTTCATGCCTTTTGGAATATGCTGACTTCGATTCACTTCTGTTCTTGTGTAGATCCTTCGTTCCCTCTCTTCTCTTGAATGCCTACTCTCGGAGGATCCGACTACCTCCATAGTTAGGCATACCCCTCCCC
>novel.321
GAGCGTTCTCCGACTTCGCGGGACTTCCGAGCACTGCCCGTCGATGCGTGGCTCGAACCCGAAGCCTTTATTCATTTCCGCTCTGAGCTTATCCAATTCGACAGCGCCGCATCCGCCTCTCCCTCGAGGGCCTCGACCTAGCAGGCCACTGTCCACCATTGTGCCCCGCGAGCGGCGAGCCAGATCTAGCACCGTCGACGCGTCGCCCCCCGTCGCCTGCGCGCATGGCGCAGCCTCGGCCCTTCGCTCGGTGCTCGCGGCCTCGTGTTCCAGCTGCCAGCAACAGGAGATGGATGCCCTTCTCGACCTTCAAGCTCGTGTCGGTGCGGGCGGCATCGGGTTCCCCGCGGCCGATCGATCCTACCTCGGCAGGCAGCACATCCCCACCAAAGGGGTCGT…
>novel.680
GTTGTTCTTATCTCCCTCGCGCGTCTAGACTGATATTTTGCAGCTGCCGCCTTTATCTGTTGGCCGCGTCGCTCCAGCTCCTGGGAAAGTATCCAGTCGCCGGCTGATTTTTTTTCCTTCAGCAGCCGCAAGCTCTAGCTTCATTCTTCCTCTGTGCGCTGATCGATCCTTATCCCGCCGCCCTTCCCTGAGATTTTTCAGGCGCCACCGCCCTTGGGCTCCTACAAATCTCCTCTGCCGGTGCTCCAATTCACGAAATCGCGTTCCTGTTCTTCCCAGCTGAGTTCTAGCCATGGTGCCGGTCGAGTTCCTCCCCAGCTTCTTCTTCTAGCTCGCCCAGCCGAAGTTCCATGGCGCTCCTCTCTGCCGGCGTTCTCCCCAGCCGCGCTCTGGCGTCCA…
>novel.322
GTTAGCGTTACGGTCCGTTCTGCAATCCAAACATCCGATGGAGCCCCTATCCTGCACGCCCGCAGAACCGTGCCACCGCCCCTCCCGAGACTTCCGCCACGCCTCCCCACCGTGCGAGATTGCCGCCCCCGGCCGCGAGTGTGCTGTGTGCCCGTCGAGACAACTGTTGTCTCCTTCCCCAACCTGCAGAATCGTGCCCACCACCGCCACCTCTCGCGCGAGGCCCGGGTCTGCGGCCACCGGCACAGCCAGCATCCTTCCCTGCCTGCTCGCTATGCATCATGTCCGCGTTCAGCGAGACAACCGTCGTCCTCCCTTGCTGAGTTAAGTCTCCTTGTGTGCAGATGAAGGCAATGGAGTATGGATCTGTGCCAGTATAGATAAGCTTTTCCAGCTATG…
>novel.681
CAAACTTAATGCCCCTCCTAAAAGATTGTCTAACTTTGTTAAGGTCAAGGCTCCCATGCCTCAGGATAACGAGGGTTACATTTTGTACCCTGCCGGTTATCCCGAGAGCAAAATTAGGAGAATTCATTCTAGGAAGTCTCACTCTGGCCCTAATCATGCCTTTATGTATAAGGGTGAGACATCTAGCTCTAGGCAATCAACCTGTGCAAAATTGCCTAAGAAGAAAACTCCTACTGCATCAAATGATCATAACATTTCATTTAAAACTTTTGATGCATCTTATGTGCTAACCAACAAATCAG
>novel.323
TAGCCCTTCCATGCAAACGCCAAGTTTCAGCTTCCGTTCGTGTCACCGTGTTCGTCGGAAAGAGAGAGGTGCAGGGAGGCATCGTGCGAACATCCGCGTCGCTCTCGAGCGCGGAGAAGGTCCTGGGCCCCGGTCAAACCTGTTGTAGTGAGCCAGCACCGTAGCGCGTGGGCAGTCCTGCCACATGCTGAGTCCAGCAGTGAGGTCACGAGGATCTGAAGAATCATCCTGGTACCTGGAATCTCAAGTCCCAGGTCAAGAATAGGTACCGCAGGATGAGGCGCATGGAGGATGCTGAGATGTGTTCGTGAGAGGTCTAGGTCGTCGTCTCCCAGTCAACTTTGGGTTGCTGGACCGTTGTCTCCTTATAATGTAATTATTTATTTATTTTGTATAGAA…
>novel.324
GACGGTGGAGTAACTGTGCTCTCGGTTGGCGTGAACTCGTTCTGGTCTTGAGATAGCAGGGGGCGGGTTGGCATATGCAAGGGTTAAGTGCTACATATGTCATGTGGTTAGATATCCCCAGCTGGGTAAATCGATTCAGATCACTGTTATATCCTCGGACAATGGAGACTTGATCACTGTCCTGCATCGTAGGTCAAGGATGGAATCACAATGAGTAAAAATATTGCTGTATTGATTAATGTGATGATGAAATTAGACTAGGTGCAAGCAAGGTCAATTAATACTTAATCCGGCATTAAAATGTTGAAAGTAAGGATCCACTGTTAGATGCTTATTTCTGCAAATGAGTAAGCTTGATTTTTGCTAAAGCCTTTCCTTGATTCCCAAAAGCCACCATAT…
>novel.325
GAAGGGCCCAATTCAGCTTTTGTAAATCTGAGATGCCAAGCCCACCAAGCTCCTTTGGGCGTGTCACTTTGCCCCAAGCGACTAAGCAGTGGCCACCGAGCACATCCTTACGTCCTTTCCAAAGAAAGCCACGTCTAATCTTGTCAATGGCTTTGATAGCCCACTTAGGTAAATCCAATGCCATGGCGTGGTATATAACTGTTGCCGTGAGCACATGTTGCACCTGGATGGCTCTGCCAGCTCGAGTCATCAGGTCGGCCTTCCAATTAGGTAAGAGGTCTGCAAGCCTATCGATTAGCGGTTGCAGCTGCTCCTTGCTTAGCTTCCTGAGGGAAAGAGGCAGCCCGAGATATTTAAGAGGAAGTGTTTCAACTTTGCAAGGAAAAATCTGGGTTACCA…
>novel.326
GAAGGAGTGAAGTACCAAGAAGAAGGGATCTTTGGAAAAGGAGCCTACTCCAACACTGTTGATCCAGTGGAAGGGCTCCATCTAACTGGGTAATTGGTAGAGGGATCTAGCACCTCTTCTTTGCAACAAAGGTGATGAGGAGTATGCTAGGTGTTCCTGTGGCTGGAGGGCATTTCCGGTCCTGAAGGATGTGTAGTTAGTTGTATGTGTAAGCTTAGGAGGGTTTCTACCTTCCTGCTTTTGTAACAAGTTATGCACTTTGATTACTATCAGGACTTGTAATAAATATAACTTTTTCCTTGATGTAAACACTTGAGTTTTGGGAAATAAAAA
>novel.327
CGGCGCGAAGCTCACGCAACGGCCGCCACGCGCGCCGCTGACCCCAGCGTGGCCGTCGTGGTCGTAGCTCCTCGCCTACAAATAGGGGGAACCCTGGCAACGCACACCCCCCACCCGAACACACAAAGCCATCGGAGCGCCACCAGGAGAGACTCGCCGCGAGCAGAGGAGTGATCTGAGGGCGGCCGCCGTCGGTGAACTCTTGACGCCATCGTTGGGGCTTCGGTGTGGAATTTGGGTGCTGTGCTGGGCATCAAGAGCATGTTGGTGGCCTTGGCGGGGGTCGCGGTGCATCGAGAACGGGCGAATTTCTCGCCGTCGTCGCGTCGCCACCGCGGTTCCGCCCTTCACCGTGGGCTGCTGCACCTCCTACGTGCACCTCGACGGGCAGGCAACTGA…
>novel.859
CTTGAAGAACTATACCTTCAACGGCAAAATCCAAGTTTGTTGTTTCATCTAGCGAGGTGTCTGTAAGAAGGAAGGGATAAGGCGTTTGGTTGACCCGGACCGGACGGCAGGACACCGTCGGGGGTTCGCTGCAACGCATCGACGGCTTCCGCAGCTTCTCAGGCCAAGGCTACAAGGTTTTGATGGAACCGGTCGTATTGAACCGTGAAAGAGCCGCAGCTGACCGCCTAAAACGGATGCCTATCTTCAGATTGTTCGACGACTACCGTGATGAAGATTTTTATGGGCTTCCGCGGAAATACAGTATTGTCGCTCGGGTCGAAGTTAAATTCCCGATTGAA
>novel.682
CTCATATCCTCAATGTAGTTGCTCAGGATGTAATTGCTTCAATTCATGGTGTGATTTACAACATCCGTGAGAGTATCAAGTTCATAAAAGCTTCTCCAAATCGTGAGGAGAAGTTTGCTGAGATTGCTCTGCAGCTGGAGATTCCCAGTACCAAGACTCTCTGTTTAGATGTTACAACCCAGTGGAACACAACTTATTTGATGCTGCTGGCTGCCTTGGACTATAAGCAGGCGTTTTCTACACTGGAGACATGTGATGATAATTACAATGAATCTCCTTCAGCAGAGGACTGGAAGAAAGTTGAGGCTACCTGTAATTACCTGAAACTGCTATATGACTCTGCACATAGTGTCATGGCTTCAGCAAATCCTACTGCAAACATCTTTTTCCATGAAGCTT…
>novel.683
TATCTCATAAACATGTACAGGAGGGGCAACGGTGGTACACTTCACCCTCTCATGGCGCCCCTGGGGGCGATTGGCGCCGCCGCCGCCAGCCCTGGTCGCCCGCATCCGGTTCGGGGGGTGCTCCGTCCTTTCTCCGCGGGCGGGGCTAGCGCTCCTCTCCGTGGTGGCCTCGGGTCGTCCCTCCACGCGGCGGACTCGGTGTCCGGTCCTCTGCCCAAACCTCTTCTAGAGCCGGTAAGTGCTGAGCGCTCGTTCTCTGGCGGGCAAACTCTGCGCAGTGATGTGCCCCCCACGAGCGTTCAAGACCTTCTCCTCCTCGGTTCTCCTCAACCAGATCCACAGCGGGCCGTTGCGGGCGGCATTGATCACAGGAGGATTTCACTTTCAAGTTCCAGATCT…
>novel.860
GAGAAATTTGCCGTTCCAACTTTGTCGCGGTTCTCTCTCACTGGCGGCGGCGGCGAGGCCTCTGCGTCTTCCAGATCCCTCGTACGGGAGGGAATCTCCGCAGCCGAGCGGAGCGGCGGAGGGGAGGGAGGTTTCGTACAACATTTCCCCCCCCATTATTTTCTTATATGTTTGTGGGTTTCGTCCTCCATTCGTTACGATGAAATGGTCTGATGCTAAATTTGGGTTTCGTTCTCCATTTGTGGGTCTTGCAAGCTGTCCATGTAATTTCTGCATATCCCTGTGATGAGCATTTTAGTAATCTGAGAGTGCTCACGGTCACTTGGTGCTCCCTCCTCATCGCTCACGATGGGAGGTTGAAGGAACCAATGTCTCTGCACTACATTGCTGAGATGTGGC…
>novel.861
GCCATTTGCCGAAGGTTTACTACAGGAGTTAAAGAGATGGGCGACAAGAAGGCGGTCACCAGCTGCTAATTATGGGCCGTCCCACGACCATTTTAGTTGCTGTCCCCTGGCACTACCGGGAGGGTGCCATGCCAGGATTCAACCATATAAAGGATCCGATCAGTTTGCAACTGGGCAGGGGGACTGGTATACCTATGACGACGCTGGCTCCATACCGGACAGAACAACAGGTATGAAAATCATCGTCAAGAACAATAGATGGATT
>novel.684
GCTACTGGATGACAGGTAGTGTAGTTACGAAGCTGGTGGGGCGCGGCGACGACGGCCTAGCTGGAAGTGGCGGCGGTGAGCAGGCACGAAGGATGAGAGCGGAACCCTAACGCGCGGGGGAGTGAGGCCACGGGTCTGCTCGGCCGAATTTTTTTTTGTATTTTAGCCCTTAAACAGAAGTAAAATCACGTTTAGACCTAAAAAAATTTTAAATGCAGTTTTGGACCCTTAGCTCGGCGCCATAGGCCGTGGCGCCGAGCTAACACAGCTCGGCGCCACAGGCTGTGGCGCCGAGCTTCGTGACGTGGAAGTCCGCGTGGCACACCTAGC
>novel.685
CAGGATGGCGCAGTTCCACTTGCTGGACCCTCACTACGACGAGCACCACAGGGGCCGTCTCACCGCAGAGGGCGAGGTGTTGCCCGTTCTGCGGGTCCGGACCCACGACCGGTTTCTGGAGGAGATGAGGTACGATGAGAGGTACACTCCTCTCCTACAGAGGGCTGGCTTGGACGTCTTATCGTACCAGGTCCGCCGTGGGCTGCCCACTTTCAACCCAGCGGCGTTGACGGCTCTTGTCGACAGGTGGCGGCCAGAGACTCACACTTTCCACCTTCCCTGCGGTGAGATGACAGTGACGCTTGAAGATTGCCAGAAGATTCTTGGTCTCAGCATTATGGGTCGTCCAGTGACCGGTCAGGCATCACCAGGCGGTTGGAGG
>novel.862
AAGAGTAGCGTGTACCCTCCGTGGCAAGAGGCTGGACGGTGGTGTATCTGTGCTCTCGGTTCGCATGAACCTGATCTGGTCTTAAGAACCCCGGTGGCGGGTTGACATATGCAAGGGTTAAGTGCTACATATGTCGTGTGATTGGAGATCCTCAGCTGAGTATAATCGATTCGGATCGCCGTACCTTCGCGGTTATGAAGACTTGGTCACTGCCCTATAC
>novel.686
AGAACAGAAACATTTTTGCTCCAGTGGACGTAGCAGTGGGCCGGGGCGAGACCCCGAGAGTCATCTGTTGAAAAGTCAGCCTCGAAGGTGCCTGTCTCTTCTAGGAGCAAAGAGCTGCCGTACTTCAAGAAAAAGGAGGAGGAAGAAAGTCTCCTTGTTTACCAGGAAGAAACATAGGAAGGAGGCGTCAAAAACGCCCGCTGGAAAGGAGAAAACTGAGGGCAAGTAATCCGGGGGCACACGTTCTGCTTCTGCTACATAAACCCGGTCCTCTGCTGTAGCAAAGCAGAAACCCGGGGGCACACGTTCTGCTTCTGCTACATAAAATTAGAGGATCCATGGGTATTGGTTCTATGAAGTGAAAGGAAAATGTGCCCTTGGACCATTTCTATAATGTTT…
>novel.687
ATGAGAGTGTCACTTAATTTGATCTGTAGTGCATACACTATATGGGATGGATGTATATGTTTGTGATGTGCTAGTTTGCGCGCTGATGGGCAGTGAACAGTTTGCATTTAAACAACTTTTTTTTTGCAAATGGGAGATATATTAATTTCAAGTTCATATGAGTTGCAAGTTCTTGAAAATACATCTTCCGGGGCCTCTGTTCCGTAGGAACACACATCCAACACTATAGACCCAAACATATAACTGGGTACAAACTAGTGGCTATCAATTCTTAGACTAGATCGCCACCCATGTCCCATGTTCCCAGGAAAAGAAATCCACGACTACTCACGTCAAGTGAAGCGAGGCCTCCATAGCAAGCTCCTGTGAATCCGCCGGTTGAAGGATAGCCCATGACCG…
>novel.863
AGGCATCCCACAGCTCATCTTTTTCTCAAGATGTTGCTCGTTATCCGAGGTGTGCTGCTTGATGAGAATTATAACTCAAATGAACTCCTTAATGAGATGGCAAATGTTATGTATACCAAGTTCCAAAAATATTGGATAAATCCTAATATTGTGTTGCTCATAGCTGCTGTTCTAGATCCATCAATGAAAACTGAATTTGTCAAGTTCTATTTCTACACAGTTGGTGACAATGTTGATATGAAGATGAGGGAGCTCAAAAGGTACTTGAAGAAATATTGCCTAGAGTACGAGAAAATCATGAGGAGTCATAGTTTGCATGTCTTTATTACTCCCGATGATCAGATGAGAAGTGAGCCTTCTACCTCTTCACCTCTTTGTGGTAAAAGAAGGGTGGAACAT…
>novel.864
GGATCTAAAGGAGGCGAGGGCCACTCCAGCGCCAACATGGTTCAGAAGAACCACAACAAGGGCAAAGGAAAGCCAAAATCTAACAAGCCCAACAAAACTACCAACTTCAAGAAGAAGAAGAACAAGGCTGAATTGACATGTTTCGCATGTGGCGAGGCGGGTCATTTTGCCAAGGATTGTCCTGATCGAGCGGATCGCCGTGGCAAAAAGGGCAATGTCAACACAGTGGTCGCTAGCAATGAGGAAGACAAAGGGGCGCCCGGGATTCTTCCGTGCTAATGGGGAATGGGTCACATGCTTCTGTTCATGGCACTGGCACGGTGGATCTGAAGTTTACTTCGGGAAAGATCGTGCAGCTGAAGAACGAGCATCATGTCCCTTCTATACACAAGAATC
>novel.688
AAAATAAAAGAGCAATCAGCTACTGTTGAAAAGAAAGACTTCGAGCTTCGGACAACTGAAGGTTTATTGACAGAAGCTGAAGCTAAAATAGCAGAATTGAATTCGAAGCTTCTCTATCAATCTGAACAATTTGAACAGGAAAAACAAGAACTTAGTATGAAACTTGAAGCCGAAGTTCAACAAAATTCAGATTTGAAAAAATTATTGGCAATCCTTCAAGAAAAATGTTTGGAATTTAGCAACAAATGCATTCAACGACTGAGAAAAATTTTCCACTCAGTTGGAGCTAGCAATGAAAAATTCACCCCGTCAGCTGAAGATTTACCAAAGACCTTCGAACATATCGAAGGTGAAATTGATGAGCTTGACGAAGTTATAGCTGGGCATGGTGACTTCTGC…
>novel.865
CACCCTTGTCCACATCGCGCGAATTTGTGCCGCCGGCGGACATCACCATACGGGACAACAGGCCGCCGTCGACCATCCGCCGTCCATGCAGACACCGGGCGCCAGCAGACTGCGTGGGGAATCACCGTGCCGTACCGTGTCCGTGCGGGTTTGGGCACTCGGGATCTAAAGCTGGGAGGCCGTGGGGTTCCTCAACCACGCTCTCCGCCGCCGAGAAGCCTTCTATCGCCGTGAACCAATCTGTCCATTGCCCCGAAAGCCCGAGGAGAAGAATATGAGGTTCAAGAGGAGTCACTTATCGAGGAG
>novel.866
CCCGTCTCAAGCAGGCGGATCCGGAAATCCACACCCGCCTCGGCCGCCGCCAACTGCGCCACCACCCCGTCGCGGATCTCCTTGGAGATCGTCTCCAGATTTCGAGCAGAGTCCGCAACTTTCGTTTCGAGGACGCCGACGCGGGTCTCCCACTTGGAATCAATCTCGCGGAGCCGGTTGTCGAATTCGGACAGCAGCGCCCGGGCCTGGGTGAGTTGGAAATCGATTGCGTTGGTGGACGCCATTGATCGGAGCCGAGGATCGGCGGATGCCTGCTACGGTGTTACCAAATGTTAACCCCGCCGGTACAGAAGAATAGAGAGTACTGTCCGGTTTGTTCACAGAATAAGAGCAGATCCCTGCACGCCAAATCAAGCAGCGGTGAGAACCCTGCGAGCA…
>novel.689
GAAATTCTAAGTTTGGATGGATTGTCACTTCTGCTGAAACCTGCTAGTCAACCTGATGATTCTAGAATGAACTCTTCTTCTCTTCAATCTGATGCATCTCAATCTGTTCCTGTACCAACAACAACAAATAAGAAGCCTGGCAGACCAAAGTGGCTGAAAAGGTGATACCACTCCAGGTGTCAAGTGTGTGCCATCAACACAGAATCACTCTGTTAGGCTTCTAAACACTATTAATGGCCGAACAAGCTCAAATCTGAACAGGCTAC
>novel.867
TCGTCTTCGTCCCGTTCCCTCCAGTCCGGCTATATAACCCGCGCGCCCTCCCATCCGCCGCTCCATTCCGTCGTCGTCGTCAGCAGCTTCTGCTTGCTCTGGGGGGAAGGAGAGAGAGAGAGCGAGAGAGAGATCTAGTAGAGAGGCTAGCTAGGTGGTCCTCGAACGAAGATGTTGGCGGTGTTCAGCGGGCAGGTGGTGGAGGTGCCGGCGGAGCTGGTGGCGGCGGGCAGCCGGACGCCGTCGCCCAAGACGAAGGCGTCGCAGCTGGTGGGGCGCTTCCTGGCCGCCTCCGAGCCGGCCGTGTCCGTGCAGCTCGGCGACCACGGCCACCTCGCCTACTCCCACACCAACCAGGCGCTCCTCCGCCCCAGGTCGTTCGCGGCCAAGGACGAGGTG…
>novel.690
ATAACGTTGGGTGGTTTTTCTAGGTTCAACCACCAAACCACTGAGTATCACACCGCATGTGCGTCCCCCACGTCTTGTACACGTGTCCCGCCAGTCCTCGACCGTGGCGGCAACACGGCCCGCTCCGCTACGTCCTCGCGCGAGTGCGTGTCCCAGATGTCAGCCACCATAGTTAGTCACCTGACGACTCTAATCCCTTAGTCAAGTCCCAATGCTCGTTCTTTC
>novel.868
CTTCTATTCATACAGGTAAAAGAAAACAAGCTTGGGGAAGAATATTTGGAGATTCCAGTTCAGGTGTTGTTGGTCCTCCCCCTAGCTCTACCCCTTCTGCTTCATCTTCATCTGCTATTTGTGAGCTCTCAGCCTACTTAGACAGTGACAATGTCACTTCTTATGAGGATGATTTTGATATACTTCTCTGGTGGCGTGACCACAAGCTAACATATCCAGTTTTATCCATAATGGCAAGGGATATTATGTCTGTTCCTGTATCTACTGTCTCTTCGGAGTCTTGTTTCAGTTTGACAGGGAGGATAATCGAGGAGCGACGACGCTTATTGCCTGAGAATGTGGAGATGCTGACTTGCTTAAAAGATTGGGAATTAGGA
>novel.869
GCTCAATTCACAGACTTTGGGCTTGGCTGATTAGCGGCTCTCACACGAGCGATGAGCGGCTCCTCCCAGCACCGCCAGCACACGAGCCGCTCACCAGCTCCCAGCACCTCTCGGGCACCTCACACGAGCGATGAGTGGCTCCCAGCACCGCCAGCGGTCCTCGGCGCTGGCTCCCCGGCGGCGACATCGGATCGGGCCCTGGGATCCCGTTGCACAGGCGAGCCCCCGACGCTGGCGCGAGCGGTCCTCAGATCGGGCCCCGGGATCTCGCCGATGTCCTGTAATGGAGCCGCAGCCCATCGGCTCGAACAGGCAGAAGGTTCGTTTTCCTCGCTTTTACCCTTGTCGATTCATTTTGTTCTCCCTTGCTGTTTAACTCGTTGTCCCTAACCCTAAACC…
>novel.870
AAATACCGGAGCTGCTGGCAGGAGTAGAAATTAAGGTCTTTATACATTTATACCCGTACTGGAAATAAAAACCGTTGATTTTTTTTTCTCTCCCTCTCTCGAGAGAAACCCTCTACCTACACTACACTACACGTACAGGTACAGTTACTTGTACATTGCATTGGATCCTTCGATTCGATCCGCACCAACCAACTGCTCCTACTACTACTAACTCTACTATTGCTACGCGCACCTGTACTACATGGCGAGAGAGTGTTAGTGACAGCGTCCAGTTAATTTAATCATCCTGTTGTCGTTAGAACACTAACCATCAGCAGCTGCAGGAGCCAGGAGGTAAAGGTCTGGAGATTAGCAGGTCATCTACTCAAGCGATCGACAGGCCACGCGCAGTGGGTGGAG…
>novel.691
GCTGCCTCGCCTCAGTCCTCCTCTCCGGCCGCTTGCTGTTGCTGCTCCCACCCATCTCCTCAACCACCTGAGCTCCTCGCCCTCTCTGCCCTCTCTGGTCTTCAATTCGTTCGAGCTGAACTCGAGGGCAACAATTCGCTCCGATCCATTCCATCCACCCCGTCGATCCATCCAGCGGCCCTCCTCTCCCAGTCCCAGTCCCAGAAATGGGCAAGAACGGCCTGGTCTCCATCTTCTCCCGGCTCGTGGACTCCGCCGCCCCCACCTCCACGTCCGCCGCCGCCACGCCGTGGCAGTGGTCGGCCTGCGGAACCAACCCGCAGACGACCTCCTTCCGCGCAGGCGCAGGCGGCGACGACGACGAGCCCTGCTGCACGGCGACGCCGCCCACGGCAGCAG…
>novel.871
ATTGGATGGAGGCTCTGATGCGTTTGTTATGGGATTGAGTTCTGCTCAATCACAGCTCTCAGTTCTAGATAGTTCTTCGCGGCTTGGACTAAAGCCATGGCAAAAAACAAAGCCATGTATTGAGATATTGTGCAATAACCAGGTTCTATCACCAGAGATGAGTTTGGCTACTGTGCGAACATATATATGGAAAAAGCCAGAAGATTTGATTCTTCATTACAGAGTGGTCCAACCGAGATGATCACGGCTTCAGAT
>novel.692
TCTCTTTCTTTAGTGCCTCTATGGCACGGCTCCAAGAACCGCTCCAGCTCCAGCTTCACGTGAAGCTGACCCAAACGCCTTGTTGAAAAACAACTCTCGTCCTCCTTGGGACCAGTCACCTTTGGGAGCTGGTTTTGACCCGGCCGGCCGGTGGCACGCTCCCCGTACGAGCACGCAACTACGCAAGGCCACCCCGCCGGTCTCTCCTTCCGCCGCCAGATCCTCCGCTCCTTCGCCCACAGCCGCCGCGGCCGCGGCCCTCTTCCCTGGTTCGTTGTTGCACTGTAGTAATGGAGTGGAGGTCCGGTCCCACGTTTGGGCGTTGACTCGACAAGCGCCAAACCGAGCACCCCCAAAGCCTGATGCGAAGACGCTACCCTTCGCTCGAAGTCTTCATCG…
>novel.693
CGCGTCGAGTCTTTTTCCTGCTCGCCGGTGCGTCCTCTCGGCTCGCTTGGCCTTAATTCTCATCGCGTCATCGATTCCGCTGGTCAGCGTCGTTCGTCATCGTGTCGCGTGTGTAGCTCTATATACGTCACCCTCCTGTGTCGTCGTTGTTCCGTGCGTCATCAAGAAATTCCAAGAATCGAGTGAAGACGAAGCCAGCAGCGTGATATTCACCAAGTGCGCGACCAAAAAGCTCGGACATCCTGCGCGACTCAAGTTCAATTCATCGAAATTATTCAATCGAAGAAAAGATCTTCAGCAATTAATTACCGAAGAAAAGAAGGCTCCTGGATGACATCAACCGGAACCCGTAGTCATGCTTGCGACTATCGCGTCGAATTAGTCAGGGTAAGTTGGTTC…
>novel.872
CCTCCCTCAACCTTATCTCTTCTCCCTCTTCTCTCACCTTTCACAAAATCTCTCTGTCTCACGCCTCTCCCGCGCGCCCTTCTCCCACGCACGGCCGGCTCCGCCGCCGGTCGCGCCGCCCCCGACCGCGCCCCGCCCTCGAGGAGCCCACCCCGGCTGCCACCGCGGCCGCCTCTCCCGCCCCCGACCGCGCCCCGCCCTGCCCCCGTGGAGCCCGCCCCGGCCGCCACCGCGATCGCCTCTCTCGCCCCCGGTAGCACCTGCCCCCGAGGAGCCCGCCCCGGCCGCTGCCATGAACTAACAAATACCTATGCTTGCGCTCAGAAGTACAAGAAGGAGGAGACAGCCACGTTTGCGCTCTATGGTTGAAGAGGTGGTTGACATTTCAAATTGGGAGAA…
>novel.873
GTACGCTAGTTGGTCACGTGATGCAAAGGTCAAGAGCCAAGTATTCCCCAAGAGGATGCAAAGAGTGGACATCTCCGCAAGACGATGTCATCAGTCGGGCCAACCTGAAGATGGATAGACTGAGCGAGTGGCAGAACAAAAGCTCCTCGCCAAAGGGTCATCGTCTAACAACACTAACCTAGTGTTTATTCCAGAGAACGATCTGGTTGAGGAACCCGAAGAACTTGCAGGAGAAGCCCCTGAGCAGCAGCTGGTTGGTGGAGGCAAGTGTCCCTTGACCTATCTTTGTCCTATATATTCTATAATTCACTTCCCGCATTTACACAGTTATACCTAAGGATTGACTAGCTTTTGTTATCCATGTCCTTGTTTACCTATTTGGGTTGGATTATTATTGTT…
>novel.874
GGCCCATCTACCTCCCTGGCTTCTCTTCCAGCCACCGCCGCCTCTATCTCTCCCTTCCCTCTTCTCTCTCCCCTCACCTCTCTCCTCCGTTCCCTCGCCTCGCTCCTCTCTATCTCGACCGAGCAGCAGCAGCCGACCGCGCCTGCAACGACCGCGACTCAGCTCGGCGCCCAGGCGGACCGACGCCGGCCACCCGGCCAGGCCCGCGGAGCCGCAGCCACGCGCGCCCAGCAAGTCGAGCTTATCTGAATTTGATGATCTTGTGGGCCACCCTGGATTCGACAAGCAAGGGACACGCTTCAAGCGGCTCATCAAAGACCAGAATAATCATAAGGACCTCGAGGAGGGAATTAACCGTCTAGTTCTTTGCTCTGGAAAGTTTCAGGTGTACTACGAACT…
>novel.694
TCTCTCTATAAAAAACTTACGTGGGCAAGGATATGATGGAGCATCAAACATGAGAGGGGAATTCCATGGGTTACAGAGAAGGATATTGGATGAGAACCCCTATGCCTTATGTCGTCTTCAACTCATGTGGAGTGCTGTCTTAGAGGTGTTAGAGAATGTATGTCAAGATGCCACTAATCTAGCACAAAGAACCACAGCGACAGGTTTATTAGAGAAAATGGAGAGCTTTGAGTTTGTTCTTGTGTTACACCTCATGATCAAAGTTTTGGGTAAGACAAATGACCTGTCACAATGCTTGCAAAAGAAAGATCAAAATATTATTCGTGCCATAGGATTGGTTGGTGTCACATTGCAAAAATTAAATGAGATAAGACACCATGGTTGGGATGCTATTTTTGA…
>novel.875
GCCACCTTCGTCACGCCATCCTGGCAACCGGTGTCCCCATCTCCATGGGCAGCATCGCCTGCCAATTTTGTCACCACATCCTGGACGCCGGCGTGCCCATCTCCAGGGACAACGCCAAATTTCGTCACATCATCTTCGTTGACGGCGTCTCCGTCCCCATGGGCGACGCCACTAGGGGCAGCCACGGCTCAGCAATCACCAGCTCCATCGATGGGAGACTTGTGGACCAACATAAGGGCTGATCTCGC
>novel.695
GCTCAACACAAGCCAAGTCATGCGGGCATCTCAGCACCACGCACCACCGCAGCCACTGCCGCTCCCTCCGCCTCCGCTGTCTCTCCCGTCACCGTCCGCGGCGCCTCGGCGTGGGCGCCACAGCAGCACCCACTCATCCTCCTCGTCGTCCTCCTCCTGCATCTCCGGCCCGTCGCCGTCCTCGGCTCCGTTCCCGCACGCCAGCACCACCTCCTCGCTCGTGCCATTCTCGTGGGAGCGCCACGCGGGCGTGCCCAAGAACTCGTCCCGTCACCCGTGGCGGGCCGCCTCGCCCACGTGCACCCCGCTGCCGCCGCCGCCGCCGCTCCGCCCGGCCCCTCGACGCCGGCGCGCCAAGGCCCCGGCCACGTCGTCCTCCGACGCCAAGGAGGACCCCTT…
>novel.876
GACAAAGGCTTCCACTCCGTAACTCATGCTTCGCCATCACTCCGAGCAACTCTCTCGTCCTTGGGGGAGAAATGAGCATCAAGGAAAAGGACTTCATCCTTGGGGGAGAGAGTAAAAGCTCAAACGCAAAAGGACTTCGTCTTTGGTATAATCTTAACTCACTTATTTATGACCAAAGGGAAGATTGCACTTCGAGGGCTCTAATGATTCCGTTTTTGGCGATTCATGCCAAAAAGGGGGAGAAATGAGCCCAAAGCAAAAGGACCGCACCACCACCACCAAATTCAAAAA
>novel.877
CGCGTGGATCTCGCCGGCTGTTTCTCACCTCGGACTCTGTCGACCCCTCTATAAAAATCGCGTGGTCGCTAGCTCCCAGTCTGGGCTACTCGGCCGGTCCTCCCGGTTTCCCATCGGCCCCCCAACATCAACTCGAGGCGGAAAACCAAAGAAATAGGCGCTGGGCCGCCGCCGGCGTGCAGGCGATTTGACATCTCCTGGGCCTCGGCGTGTTGCTCGGGCGCTTCTCTCGGTCGTGGGTGAGCTAGTCGTGACTTCACACGGAAGGATGGGATCCATGGGTAGCCTGGATTGCCCGGTGGGAAACAACATCGCCGCCTAGCCGCAGGGCTGCGTGGCCTGCTTGCTCGACGTCGCGAACCCAGGGATGAGGTCTACATCTTGATTCGCCTTGCTCCA…
>novel.878
GTCCCCGCGCGCGAGATTGACCAAAAATTCACCCATCTGTAGCTGCTCCCCGAACCCCTACCCACACCGCTGCCGCCACCGCTGCCGACGTAATCGCACGGCCGCTCCCCGACCCACACCTCGCACAATGTGCGCCCCGCCGCCGCCGCCTCCCCTCTAGATCCTCAATGCACCGCTAGGTCCCGTCCACAGCCGCTCACTGCCGCCACCTCTAACGCGCCTAGGACCATCGCCACCTCCACATCTAGCTTCTGGAGTCGAGATCCATGGTCGACTCCACTGGAGGAGCCCGGATCTGGCCTACCGGGCACGGTCTCGAGCTTTAGGCATCTCAGCAGGCAGCGGTGTACTCCGTCATCGCCCAATGGAGCAACCAACCAAGCAAGAACTCTATCCATG…
>novel.879
AAGGTCTTCAAGGGAGAAGCGGCTTAAAATGTGTGAGCAGGTATTTTCGGACTCGTACCAGAAAGGGAAAAGCTACAAAGGTTGACACAGCGCCGAAGCTGTGAAGCAGGAAAGCTTCGGCATGTTCGCAAAAAAGGGAACCGACTTAAAGATGAAAAGGCCATTTAGACCTCGATAGAGTGCTATAGAATTATCACCAAATGTAAAGGGCATGTATGTAATTTTGTATGGGTTGTACCCCGTGCCTATAAATAGGTGAACAGTACCCCCGTACTGTTCACGTTGACTTGGCATTTGCTTTTGCGTCACACTTGTATTTTCATCTCCTTCCAAACCGAAGGTACATTTATAATTTGATATTGTCTCTATTTCTCTATAATGATATAATAAAGTTAAATG…
>novel.880
TTTGAAAAGAATTTTATGATGCTTAGCTTTGCTTTAGCAAACAAAAATGTTTTGTTTTAAAACAAAGGTGATGCTTCAGTGGGTGGGAATGTTTTCAAAAATAAAACTTGATGTTGGATTCATCATGGCCGTGATGGGTTCAACATCGGAAAAGATGTACCTCTGCCAGGTACCAAACTTTGGGTTTAAATTATAAAGCTGAGACCGGGCGGGTGACTTTCACGAGAAAGGAGTCTCGATGTAGTGTCTCCGTCTGAGTCGTTTAAGGACCGTACCGATTGTTGGCCTGCTGATCTAGGACCCTTTATCTGGCCACATACCTCGTCATGGGTAAGCTTGAACCCGGCTATTCCAAACATGAAAAGACAATCGCGCACTGGGAGTGGAGAGATGGCGAGA…
>novel.881
CTCGGTTCTTCTCATCTCCTATCTGTTGTTCTGTGGTGCTTGGAGCCACCGTTGCCCACCTCCCAGTAGCCGCCGCCCTTCGTCCGTGGATTTTTCCGAACGCCCACGATATTTCCCAACGCTTGAGCTCATCCTCTTCTTCAGATCCTGCACGCCGTGCTTCTTCTGGCGGTGCGCCCTCCCTGCTCCATCTCCCTCCGCGCCGCGCGCCCAGGTGCCTGCTCGCTGCCTGCTTGCCCCGGCCCCCCTGCGTTCAGCCGAGTGGCTCCCCCACGCGTGCCTCTCTTTCCCCCAGCCCCCTCGTCTCCATGGCCGCTCGTCCTAGCTGCGACCCTGTGGCGAAGCTCCTGCGCACCCGCCTTCTTTTCCCTCTGCCGAGCTCCCTTGTTGGCCGACACC…
>novel.696
CTTAAACGACCTTGAACTTAAAGAGCTAGAGTTGCTTGGTAGAAGATACACTTGGTCCAATGAAAGGGCTTCACCTACTCTGGTTAGGCTGGACAGGTTGTTCTACACCACTGATTGGGAGATCTACTTCCCTAACTGTATCCTCCAGAGTTCGGCCACCATGTTCTCAGATCATTGCCCTCTTCTCCTCGGCCTACATGAGTTTACTCAAGGTAAAAGAAGATTTCACTTCGAAAGTTTCTGGACAAAGTTGGATGGATTTGATGACGAAGTACAACGTTCATGGTCTCAACATTTGGAGGGGTCCTGCCCTCTAAATCTGCTAGCAGATAAATTGGCTAGGCTCGCTCGGGAGTTGCAGTCGTGGGGACAGAAGAAGGTCGGGAATGTCAGACAGCA…
>novel.882
CTTAATCTCTACTACTATTATGTAAGTAGTGTAGGCGTCCACACGTCCCCTCGGCGCACGGTTCTGCCTCTGCCCGCGACACCTTGTCCCGCTTCCGTCAATCACGCGCCTTGCACAACCGCCCCATCCGCAGCCCTCCCACCCCCGTGACCTCGTCCGCCCAGATCTGGATCCCGCCCCCCTCATCGGCGCCTCCTCCCCCGCGCGTCCGAGACCTAGATCCGCCGCTTCCCCGTCAAGCTCCCCAGTCTCCCCCTCCCTGCTCGGTCCGTATGGCGGCTTGACGGCGAATCGGATCTTCCTCGGCCTCCTCTCCCTGCGCCCCTCTGGTCGCCATGGAGCTCGCCTATAGGTTTTCTCAAACTCCTCGCCGCCGGTTTTCTCAAATTGTCAATTTGA…
>novel.883
CCGCCGCTCCCTGGCTGGTGAGCTTGCCGCGCACGCCCTCTCCCAGCCAGCCGCCGCCTCTCTCTCCTCTCTCTCCTCCCCCTCGTTTCTCTCTCCCAGGTGCGCTGCCAGGGCACCGGCCGAGCGCCCCAGCCCCGACCGCGCCGAGCAGCCGGGCGCGACACCCTGCGCCCAGGACCTCGAGCCGCCGCGGCGCCCCTGCAGCTTCCCCCGACGCGCCAGCCGGCCAACCTCGACCGCGCTGACCGCGCCGCAAGGAACCAGTGCGACGCCGTGCACCCGACCCCGCGCCCATGTGCCTCGCTGCCATGAAGCCGAGCCATCGAGCAACAACAGAAGACCAAGCGACCCCAAGTGCCGCGCGTCCGTTCCTCACCTGTGTAATGGAGCGTCAACCGA…
>novel.884
TTTGCTTTCCGTATCTCAATTATGTCAAATGGGCTACAACTGTCTTTTTACTGATGTAGGTGTCACTGTCTTTAGAAGAAGTGATGATTCAATAGCATTTAAGGGTGTGTTAGAGGGTCAGCTATACTTGGTAGATTTTGATAGAGCTGAACTCGACACTTGCTTAATTGCTAAGACTAACATGGGTTGGCTCTGGCACCGCCGACTAGCCCATGTTGGGATGAAGAATCTTCATAAGCTTCTAAAGGGAGAGCACATTTTAGGATTAACAAATGTTCATTTTGAGAAAGACAGGGTTTGTAG
>novel.697
CTGTTCCAAAACACAGCAGCAGCCTCCTCCCTCATCTCCACGCCCACCTACCAAGCTCCACCATCCATCCATGGCCGCGCCGAGCTTCCACTGGTCGTCCTGTGCGCCGACCGCCAGCATGGACACGCGTGGCCTGAGGCCACAGCCAGCCTTGCTACAGGCACCGGCGGGCGAGCCAGGGACGCAGCCAGCCCTGGCCAACCTCTGCCGGCCCAGCCGGAGCCGACCTCCATCCTCCCCAAGCGGTGGTGGCAGCCCTGCGTACATGCAGTTTGAAGGACCGAGAGATGACGATCGTGCAAGTGATGTGGTGCCACCCACAAGATGCAGTCGGTGGACGACCCAAGGAAGAATGGACTTAACCAGTGGATGCTCGCCGAGCGAGTACCCTCCCCCGGC…
>novel.885
AATCTAGCCGCCGGGTGGACGCTCTCCTCATCCTTCCTCTTCGTGATGGTTGTCCCTCTACGAGCATGATTTTTTCTATTAGCCGAGTCCATTTTTTTGGTCTTTTCTGTTTTTCTGGCTATTTGTTTGGTTTTCTGATGGATCGATTGCTCTCCGATGATGATTAAAAATTACTTTCGTTCTTCTGAAGTTAGCAATGTGGAAGAACAATTTGGAGACCTGAACTGAGGGGAGTTTTTCTCGGTCTATTCCTGGTTTTCTTGTATATTTATTTGTCTTTCTTGCTGGTTTATCCGGTTGAATCAGCGCTCTTCGGAAATCCCTGTGAAGACCTGTGATGTTAAAGTAGTGGACTGATTTACATCTTTGATGAGCAGTATTATTATCACGCAGAGGGAT…
>novel.886
CCACAATCCTCGCTTCCACTCGCGACGTGACCCAGGAAGCTAGCTGGCCAACCTTGCGCCCGGACTGGCCAACGCATGCGTGCCCCACTGAATGTGGGCCCAGGATGGCGAACCGTGCTCCTGCTCCGCGCGGAAGACGTTGTGGCTCACGCTCAACCACCCGCGCCGAACTCGCCGGGGCCTATCTTCTTCCCTGCGTTCTCGGTAACAGACGCGGCGCCAGTAGATAAATGAAGACCCTGCGCTTCCGCCATTAACGCAGTGAGGAAAAAAAATCCAGTTCGCCGCCATCGCTGGAACCGAGAGCCAACGCCAAATCGAGGGGAGAACTGTGAGCAGAGAGTACCACCAACGTCGCCCTCGGCCTCAGCTTGCAGTCGGGGTTCCACAGGGGGTCTG…
>novel.887
GCCGTCTTCACCTTATCCCTCCACGCCGCTCTCTCTCCCTATGATTTTTCTCACCGCTCAACGCCGTTGTTATCTCCAGCGCATGCCCAGCTCCTCTCCACGTTGCGCGGCTACAGATTGTGGAGTGCTGCATATGTCTCAAGGAATTTGCAGAATCATCCAGGGTCCTGGAGAGTTTGCAGACCGTGGAGCAGTCCACGTCAGGTGAAGCCAAAGAGGCCGTCTCCCGCGACATGCTCCAGGCCAGCGGTGCGGGTCTGGCCGTGGTGGTCAGCGCGGTGGCTGTCCGATCATGTGAAGACGAGCGGTGGTGAGCAGGGCGTCCTTCCATTGATTTTCTCCCTCGTCTCCTTGGCTGTGCGCGCGAGCTCGCCGGCGTGCGCTCGCCCAGCTCGGAAT…
>novel.888
CAAGTCACAATTTCAAATTTTTCATACCCTTTTCCTTATTTTCTTTAATTTTGCTCATGGGGCTTACTTAGGGTTTTTATTAGGGTTGCACATTCTTACCTTTTTAAAAGACTCAATTGTTTTGATCATGACACTTTTAAGTATATACTTGGTGAATTCTTTATTACTTAAGTTAATTTGATGCTCATGCTTACTTTGGTTCACATAAAATAATGGTTCTTGGTTTGGCATTTGAGAGAAACCCTAGGTGACACTGGGGTGTCACA
>novel.698
AAGAGAACAGTGCCACTCAAATTCGGCAGGATCCAGCACGCAAGGAAGCTTGGAGGATGACACTATGGATTTGGGACAAATGAAATCCACAAATTTTTCCGCTGGAGAGCGCGATCCTCTGAAAAGTATAGACAACTTTTTTCCAAAAAAAAGAAAAGAGGAAAAAAATGTTATCTTCTACCTCCTTAGCTGCTCTTCTCCATGGCCGCCCCCATTATCCTTTCCGTCCGTCGAAGGCGCATCTTTTCCTAGCTCTCCCCAACAACCCTACCCGTTTCCTGGCCTCCGCCTCCGTCCGGGTCGCCTATCCTCCCCGGTGGCATCTCCGCGCCGCCGACGGGGAGCGGGACAACCGCGTGCAGGAGCTGAGGGTGCCCGATTCTTGGCTGACGCCTGCAG…
>novel.699
CCCCCCTAGCCGCCACCAGCCAACTCCATTTTTTTTCTCCTCACGCCATCTCCTTCTTCCTTGTTTACCACGGCGGCCAGCAGGGAGCAAGGCCAGCTCCCATGGCGCCTTCAACAGCTATGGCGTCCAGCCCTCCTCCCCTTCTTCTTCCTCAAGCAAGCGTCGCCCTCCCCATGCTCCTAAGCGCGCAGGGCAGAGCAAGTTCGGTATCCCTGGATCCATGGCGCCCGCTGTGCAGCCATGGCCGAGCTCCCTCCCCTGCTGCTGCTCGCCCTAGCTCCATGTTTCCAGCCGGCGTTTCCCCCTGCGAGCAGTTTTCTCTGTTGTCTTCAACCTCTAGCAGCCATGGCCGAGCTTCTTTTCTCCCCTGCTGTCCCCTTGCGCGCAGGGAGCACCAAG…
>novel.700
GTGCACCGTGCACCCGCTGAATTGAACACCTCACCACCATGGACATGGAGGCGCAGGCGGCAAAGGCGAGAACCGAGGACCCGCGACGTCCTCCCAGCGACGGCGGGCCTGCAGGAGCGAAGTGCGTGGAGGGTGGAGGCGACGGTGCCAGCCGGAGCACGGCAAAGCGGGAGGCCGAGAAGGCGGCTGCGGTGGAGGCGGAGGGCGCCCTGCCGCTGCCGCTGCCGCACGAACGGGTGCCGCAGCCGCGCGACGTGTACAACGAGCAGCTGGAGCGGATGTGAATGCATGTTTTCTGCTCGGCAGTCTCGATGAACCCCAATCGACCCAATGATCGATCGAGCGATCCTGCTACGGGTCCTCTTTGATTCCTAGAGCTCTCACCTCAGCAGTGGAGGA…
>novel.889
GCAAAACAGTTTTTTCCTCAATGAGTTGGGCTCTGTTTCGGACTCCTACTGTTCTGTTACCTCAAGTCTGTTATGTGCTAGTTGTTTAAGTGCCTTTACTGAATGTCGAGTTTAACTGCCTGAAATCCTGCAGTTTCTAAAGAAATTAGAAAACTGACCCCATGCATACTTTAGAAACTGTTGCAAAAAGTACATAAAAGTATAAAATACACTTGCGAAACTGTTGTCCAAGCACTGTTGCAAAAAGTACATAAAAGTTGCCTTGCGAATTGCGATCCATGAGATGTCGTTCGTTTCTTTCTTCATCCTTCTGCATTCTACTGATTCATTCTTGCCACAGAGATTCTTCACCTTTTTCAATGTTCTTATATCAAACAAAACCTATATGTACCCATCCCT…
>novel.890
CCCCTAGCAGCCGTCACCCTTTTGTGCCTTGCCCCAAGAGAAGAGAGGAAGAAAAAAGAAGAGAAGAGAGGGGAGATGAGGGCATACCGTCGCCCATCATCGTCGTTCCTCTCCAAGAATTGGTGGCTACACTCCGGATCATGCCTAGTACATCTTTCTTCTTCGATGAAGGTATTTGATTCATGTTGGGAATGAGGGAAGTAGCAGCACGTCCACCTTCACTATTATAATAACGCTGCCCAGTTGCAGCCATGATTTAATTAGAAACTCGATGTCAAAT
>novel.891
CCCCTAGCAGCCGTCACCCTTTTGTGCCTTGCCCCAAGAGAAGAGAGGAAGAAAAAAGAAGAGAAGAGAGGGGAGATGAGGGCATACCGTCGCCCATCATCGTCGTTCCTCTCCAAGAATTGGTGGCTACACTCCGGATCATGCCTAGTACATCTTTCTTCTTCGATGAAGGTATTTGATTCATGTTGGGAATGAGGGAAGTAGCAGCACGTCCACCTTCACTATTATAATAACGCTGCCCAGTTGCAGCCATGATTTAATTAGAAACTCGATGTCAAATGATGTTTGTTTTTTTCTAGTCGTGTGCACTGGTTAATTCAGTTCATGTTGTTATGTTTAACTTTCCTTTGCTAGCATATTAATAATGCTTAGTATGTTTTTTGTCA
>novel.892
AGCAGGTCCACACACCCAATCAGTGGTCAACCCATCTTTGGTCGTCGATGTCGTCTCCCCGCAACCCGATGTCTATCAACCCGACCATGGTGCGCAGCGCGCACACGACGCCGTCGCCCCATCCGCTTATGGACACCGAGCCCGACCCGCCGCCGCCGCCGCCGTTTGGCGAATGGTCGTCGTACTCAACGATCTTTGCCGATCTGGCCGCCTCATCCTCGAGCTGGAGCCGGAGCCGCCGCCCGCCGGCGCAGGTCGCGCCTCCTCTCCGACCTGGGCCGTCGGCGGCGCAGGCGGCGTCTCCCGTCCGACCTGGACAGCCGGCGCAGGTCCGAGCGAATCTGCAGCGGCAGACGTTGATCTATGACCCCCTTGCGTGTTACTCGCCGGCTTTCTGGG…
>novel.893
GTGTACTTATATTTTTTTAGATGATTCCTCATTGGTGCGCCGCGCATCCTGAGTGCTGGGAGCAGATGGTGCAGAGGTGATGCTCGGCTGAGTGGGATGAGGCGCACAACGCTAGCCGGGAACGGCGTTTGCTGATGCAAGGTCCCTCCCACCATCAAGGCAGCCGCAGCCTGGGAAAATACGCGGAAGCATGGTCGGCGGCACATGGTGGCGCGCCTTGCTCCACGTTCTCGGCATATGCCATGGCCCACAAGGGGAAGGCGACGTCCGACGTCACCTACAACCCGGATGACGGGCCCGAGGCGTACACCAACCCCGCCATCCACAGCCGACTCAGTGAGTACACCGCCATGGCCAAGGAGGTCCATGGGCCAGATTACGATCCGAGGACCGAGGACA…
>novel.894
CCTCGACTTGTGCTTCTTAGCTAGGTCCGGCTAGAGTTTTACCGTCCCTGTTTCTACGCCGTAGTAGCTTGGTCACGCAGTTCTTTCAGTCTAAACCCACCCCTTGTCGCCGTTGCCTTCCAAATCTAGTGACCACGCCGGCCGTCGCTCTACCCGAGGCCAGGATCCTTGATCGGGAACGGGGAACTTGCCGCCAGACCACGTCGCCGCAGATCGACGTCATAGACAGCCTCATCTCCAGCCGTTCAAACCACGTGTTCGGTGTTCCCCGAGTGATTTCGTGCACGCAACAGGAATTTGAACACCTAGAAGAAGTGGTATTTGAAGGAGTCTACTCCAGTGGCTGCTAATCAAGTGGAGGAGCTATCTAACTGTGTATTGGATAGAGGGATCGAGAGC…
>novel.701
GGGCTATAAAGAAATCCGAGCGCCATGCCCCCTGCTCACCAGAACAGAACCAAGAACACAGGATATCTCGATACCATTGCAGGAGGGGATGGATCACCATGGGAGAAAGTGGGGACGCCGCGAGCAGGATTCGTTGAGCACGACATCGTGATTTCCGGTCGAGAACAGGTACCACATAATGAGGCGCATGAAGGAATTCTACGATGAGTTCGTGAGTGGTCTAGGTCGTCGTCTCCCAGTCAACTTTGGGTTGCTGGATCATTGTCTTCGTATGATGTAATTATTTAACTATTTTGTACAGAACTGTGTTATATATTAATGATGTGACATTCATTTCTG
>novel.895
GGGCTGTTACTGTCTCGGCGTCATGATCCAGCACCCGGGAAAAACGCGAAAGCTGCCCACCACCACGGCCGATTAGGAGGTAAGAGAGGGAGAGCTTGAAGACGCCGCCGCGGGCAACTCGACCACACCGTCGTCTAGGCTCTGGCGAGTTCCCTTGAGGTCTCGAAGGATCGTGCTTATCGCGTGTGGGGCCTCGCTGGGCGTGGGAAGAGTCCGGGGCGACGGGAGTTCATTGACGGACTTCACGGAAGCTGCAGAGACACCCCACAACGTCGCCAGACCTAAACACCGCCCAATTGCCGTGAGGTCACGAGAATCTGAGGATCATCCTGGTACCTGTAATCTCAAGTCCCAGGAGAAGAACAGGTGGTTCAAGTGGAGCCACACATCGAGGAGTTC…
>novel.702
CGACAACACCGATTGCTCATGTTTTGGGCCCGGCGCTGCAATCTCTCACCGGGACAGTGGTATTGGGTATAATCAATCCAATTTCCGCTGCCCGGTCACGGGTGCGTGGAACAATCCTTCTCCTCCTTCGTTTACGTTTCCTACTCAGTATGATCATAGTGGCCATGTTCCCTTGCACCGTCAGTTAGGGGGTTTGCCCAAGCTTTCATTTCCCAAGTTTGATGGCACTAGCCCAAAATTATGGCAGAAACGATGCGAGGATTATTTTGCTATGTATGCCACTGAAATCACTGTTTGGGTCAGAGTAGCGTCCATGCACTTTGAGGGGGTTGCTGGGCGTTGGTTTCAGTCTATTGAACCACAAGTGTCTTCCTGGTCATGGCAACAGTTTTGTCAAGC…
>novel.703
TTTTCCCCAGCAATGAAAGATGAGGTGGAAGCACAGGTCAAGGATATGTTACGCAGTGGTCTTATTCAACCTAGCTCTAGTGCCTTTTCGTCACCAGTTATATTGGTTAAAAAGAAGGATCACAGCTGGCGTTTCTGTGTGGACTATAGGCACCTTAATGCACTTACAGTGAAGACTAAATACCCGGTACCTGTGATTGATGAGCTCTTGGATGAACTATTTGGTGCTTCCTGGTTTTCTATTCTTGACCTGCGCGCATGATTCCACCAGATTTTGCTCAAGGCTGGTGAAGAGCACAAGACGGCATTCCAAACTCATATGGGACATTATGAATTTCGTGTTATGGCGTTTGGCCTCACCGGTGCTCCGGGTACATTTCAGCGAGCTATGAATCAAACG…
>novel.704
AACTTCTGGCAGCATCTATTCAAAATCACTGGAACCGATCTGAAACTCAGCTCGTCCTACCACCCCCAAACAGATGGGCAGACCGAGCGTGTCAATCAATGTTTGGAAACCTTTTTACGCTGTTTCACCAGTGCTTGTCCAAAAAAGTGGAAGGATTGGTTGTCTGCAGCAGAGTTTTGGTACAATACAAGCTTGCATTCATCCCTCGGTTGTTCCCCATTTCAAGCATTGTATGGCCGACAGCCTAGGACCCTTGGTCTCACTATCAATGACGCTGCTCCAGCAAGTTTGTCCGCTTGGCTGCAGGAACGCTCAGTGATGCAGGAGCTTATTCGTCAGCATCTTCTGCGCGCCCAGTCCAGAATGAAACGACATGCTGATAAACACAGGTCAGAACGTA
>novel.896
GGACCGCAAGGATCAAACAGTAACTCTGCAAGGTGGGACCGACACGCGCTCGGAAGTCGGATCGTTTCTCCGCAACGAGCTCAGGGAAGGTGTTTTTTGGACCTTCGGCTTCCCGAAGCTGAAGAGGCTTTTTTCACGGGTCAAGCTCGTTACGAAGAACGATCTAGCACCGCGAAAGGGGCTACTGTTGGGGTCGTGCTTCGGTGCGCCGAAGGTCTCACACGAAGAAGCAGCTTCGGCTGGAGTCGTCTCCAAGAGATGGCCGAAGGTCCCTTTTCATGGAGCTTCGGCGTTTTAAACCGACATAGAGATAGAATGACCTTTTTATACATATAGGTCTGAGTCAATGCTGTAAACT
>novel.897
GCACGCACATATGCCTCTCTACTCTCTTCCGTTCAACGTCCTCTTCACTGTGCTTGGAGCACTACTCGGACTCCATCTGCGGTCGACGTCGCTCCAGACCACGCAGCGCGCTCACCTCGTCTCCCTCATCACCGTCGTGCGCACAGCCCAGCTCCTGCTCCCACTTGCTCATCCCATGGCCGCTACCCTTCTCTAGTGCTTGCTTCCTAGCCGTCGTGGGCTCTGTTCCGCAGTCACGCCCGGGATTTTGGCACATCACTAGTTTCGCACCTCGCCGTCCATGCAGCCGATCGTCTTTAGCTCGACGCGCTCCCGGAGTTCATGGTTATGGCATGGCTGCGAGTTCCCTTCGCTTCGCGCCCTCGCCTGCTGCTGTGTCATCGACTCACCGGCATCGCC…
>novel.898
TTGTTGAGTACGAAGGCCTTCTGTTGGGGCTTCGGAAGCAAAAGGTAATGGGAATAAGAAGGGTGATCCTTAAAACTGACTCCCAAGTCATCTCTGGCCATGTAGACAAAAGCAGCAAGGCAAGGGATCCGAAGCTTGAAAAATATTTGGACACAGTCCGAAGGTTGGAGGCTTCTTTCGAAGGTTTTTCTGTAAAAAATATTCCAAGAGGGGAAAATGAGCATGCAGATTTGCTAGCTAAGTCAGCAGCACAGAGGCTCCCTCTACCTTCGGAAGTATTCTTTGAGACAATAAAAGCACCTTCGGTTGAACTTCTGGAGAGAGCAGTGCTCGCAATATCACCTGTACATAGTGAAGATTGGAGGACTGAAATCATATCTTTCCTCCAAGGTAACTGTC…
>novel.899
CTCTTATATCTCACGCGCGTCAGATCCCTGTGCTCGGCGTCCATCCTCTTTCTCACCGTTGCTGCACGCCAGGAGCAGGCCCTCGACCTCCCAGCCGAGCGGTCCTTGTTCCCATGGCGCGTGCTCGACTTCAGCCTGGAATCCCTTTGCCGTTGCCATGACAGCCGCCGGCCGAGTCTCTTCCTGTCGTGTGTCCAGTCCTCTGCGCAGCGCGCGCGCCTGGCTCGCTTCTCTTGCGCGCGGTCCTCTGTTCCTGCGTGCCTGCGCGCAGCTCGCTCCCTGGCTCGACTCTGCCCAGTTCGCGTCCTGCTCGCCGGTCGAATTCTTTGCGTCGCGCGTGTAGCGTTTTGTTATTCCTGCGCGTGCTGCCGCAAAGCTCCATGTTCAGTTCACCTCCGT…
>novel.900
CCCCCTTGTCCGTACTTCCTTCTCAGCCGTAACAACCGTGCGAAATCGTCGCGCGCGACGTGAATCCTGGTCGGTTTCCTTCCCTCCTTGACCGATGGCACGGGGATAAATTCGGTGCCGGATGACCTACCTGTTAAGCCACAAGCGAGAGACATAGAGCCGTCGTCGTCGTGTGTGAGTCGCCTGCCACGCATGTCCTATCCACCGAGAGTGAGAGAGGACTCGCCGCCGCCATCCATTGGTAAAGGCACTTGGGAATCCGGAGCTGAACCGTGGAGCTGCACAGACCACGCAGAACGTGGGTGACTCATCCTCGGGCGTGATTGACGACTGGTGTCGGGGGAATCGCTCACCGGTGACCACAGGCCGCACCTCTCCGCAGGCAGAGCGCTTCACTGC…
>novel.705
TGCGGAGAGGTGCGGCCTGTGGTCACCGCTCCACGGTTCAGCTCCGGATTCCCAAGTGCCTTTACCAATGGATGGCGGCGGCGAGTCCTCTCTCACTCTCGGTGGATAGGACATGCGTGGCAGGCGACTCACACACGACGACGACGGCTCTATGTCTCTCGCTTGTGGCTTAACAGGTAGGTCATCCGGCACCGAATTTATCCCCGTGCCATCGG
>novel.706
GGGTAGAGGAAGCACTTCAAGATGCGGATTGGGTGATGGCGATGCAAGAGGAGCTCAACAATTTCACAAGGAATGAGGTATGGCACTTAGTTCCACGTCCTAACCAAAATGTTGTAGGAACCAAGTGGGTCTTCCGCAACAAGCAAGACGAGCATGGTGTGGTGACTAGGAACAAAGCTCGACTCGTGGCCAAGGGGTATTCACAAGTCGAAGGTTTGGATTTCGGTGAAACCTATGCACCCGTAGCCAGGCTTGAGTCAATTCGCATATTATTAGCCTATGCTACTTACCATGGCTTCAAGCTTTATCAAATGGACGTGAAGAGTGCCTTCCTCAATGGACCAATCAAGGAGGAGGTCTATGTTGAGCAACCTCCCGGCTTTGAAGACAGTAAGTACC…
>novel.707
CGGCCGCGGTGTCCATCTCCCCTGCGTCCACCAGAGCTTCAGCCTTATCTTCCACCTTGGGCGTCTGCTTCAAATGCTCTGGCTCCCATCTCCTTTGCTCCCTGTGCACGCCACGCCGCGCTCCATCTCCTTCCCCCGCGCACGCTGCTCCATCTCTCCTAGCCACCGAGCTCCTCCTCCGGCCGTGCTTGCCTACAATACCCATGGCCGGCCTGTGTTCACGCCTGGCCGAGCTCCGCGCCATAGAACTCCATGCCTGGTCGCGACCTCGCCGGAAAGCGCCGTGGCCTTCTCCTCCCTAGCTTGGCGCCCTCCCATCTTCTCCAGCGCGTCTCCCTCCCTGCCCTCCGGCTCCGTGCGCGCGCGCCTCGCTTCTTGAGCGCCCGGCCAGGGCTCCCC…
>novel.901
CGAGACCCACGTCGTCGTGAGCACCGTGCGGTGTGCTGAAAATCGCCACCGCCGCGGTACATCCTCTACACTGTCGTCTAGTGTGTCGGCATTGGCCGTGGCGTTTCGCAAAGTCCGCGGGGCGGAATCGGAGCCTAGCAAGGGGAGACGGGGAGGTGTGGTTGCGAAATCACTCTCGGAGTCAAGAACGGCGACCGGTTCAATTGATTCCTAGGCTATCAACGTCACTGCTTCCTTCGCCGTTGAGACGAGCAAGCCACAGAGGATCCAGGGGTTCAGTAGGTGGAGACTGCTGAGTAGGAGCTAATTGAAGGAGAAGTACAAGTGGTTCAAGAGGAGCCACACCACGAGGAGTTTGTCTTGATCTAGGTGGTGTCTCCCAGTTGACTTTGTGGCGCC…
>novel.708
GCAGCTCAAAGCTTAAAGCAAGCTAGCAAGGGAAAAAATGTCTCCACTTGTCGCTGTTGCCATGAATCACGCTGCCCATCCAGGTCTTAGAAGCCATCTAGGACCCAACAATGAGAGTTTCTCACGGCACCACCTATCTTCTTCACCACAAAGCAGCAAACGAAGCTGTAACCTTATCTTTAGGCCACGATCTATAGGCAGTGAAAATGGAGTCCAAATGTTGAGCCCCTCCGAAATCCCTCAAAGGCACTGGTTCCCCTCTAACTTCATCTTTGGTGCCGCCACTTCAGCATACCAAATTGAAGGTGCTTGGAATGAAGATGGAAAGGGGGAAAGCAACTGGCATCACTTCTGCCACAATTTCAAGGAAAGGATACTGGACGAGGAAAGTGGAGACGT…
>novel.902
CCTCTCGGTTGCTCACCTCCGCGTCCGCCCCCACCACCACGCGCCCTCCCCCACCACCACGCGCCCTCCCCAAAACCCCCGCAAACCCTAGCCGCCGCCAGCAAGGAATTGCCGCCCTCCTGCGGCTCGCCGCCGAGAGCCAAGTAACCTCGGCGCCGGCTGCAGGCGTCCTCCTCCTCATCGTCGTGGGCATCGTCGTCCAGCTCCTCATACGTCCGTCCAGCGCTTGCCGGACTCGCGCTGCCGTCCCCAGCAGATTTTTAGCCTCCTCCCACGCCCTGGATAAGAACCGCGCGCAGCCCAGCTGCTTCTTCTTCCCTTGTACACGCACGTAGTCCTTGAGATTTTTTCTCACGGAGCTTATCTCCTTCCTGCAGCGCTCGGTGCCCAGCCCATCTC…
>novel.903
GCTACATGAATAGTAGGAAAGTCTTGTTCGACCCTTTTTGGTTCAACAAATGTTTCTCGGGGTCCTCCTCCAAACCTACCTACCATTGTCTCACTCAAATTCACCTTTGCAGTTACCATTAACATGTCCGCATTCTCTGTCACAAAACGAGTCTTTTCTATCCTATCTATGTTAACAAATCATGGAAGACACACATCAATACCATGTGCCATACAAATATTTTCCCAACAAGAAATGCTCATAGAAGACAACATACTTGACCTCACAACCACACATGAATCTCCATCAACATTGTTTGCCAAACTATCCACACGTACCAATCAAGAAAATGTGGTAAGATATTTCTTAGTATTAACTACAAGTCTTTCATATC
>novel.904
TAGCATCGGTGCACAGCCGCGCCTGCAGAGCGGCACAACGCTCCGCACATAGCTTATGTCGACTGCCTCGGCGTGTGCTGCGCGGGTCCGCGCCCGGCTTCGCTTTGGAACACACCGAGCTATGCCTGCAGCCCGACACCCCCTCTAGCACAGGCTCACAGGAATACAGGATTATCTCTGACCTCGTCTCCCTGTTGTACGTCGTCTTTGTCCCTAATTAGCATGTTCTCCGAAGACCATCCTTCCCGTGAAGTTCTTTCCAGGAAACAGTCTGCTCCCTCCCGATTGTCCTTCATATATACTTCATAAACATCATTGCATTCACTTTTTTATAACATGATTAGTCATTTTGTATCTTCAACATTATGAAGCAATGCCTTTCTTTTCCCTGTAAGGTGT…
>novel.709
TTTTTTTCCAGCACGCGCGTTTCTCTCCCTCGTCTTATCTTCTCTGCACATCGTCTTCTTCCCCTGCGGCGCACCCTAGAGCTTCTTATCGCAAGGCCATCCCGGAGCTTATCTCCTCCCCGCAGCGCTCGGCCGCTCGGCCGCCCATCTCCCTCCCCATGCCTTGGTCCTCTCTCTCCCAGTCACTCGACCTCTATTTCTCCCGCGGGAGCACGCCCAGCCGAGCGGCTCTTCCCCACGGCGCGCTCTCCCTGCTCGCCGGTTTTTCCTCTGGCGCGCCCCAGCCCCTGCTCCCACGTGCGTCCCCGGCTCCCTGCGTCGCGCGCTCTTCTTCCAGCCGCGCCCAGCCAAGGTCTATTCCATGGACGAGCGCTCTCTCCTTCTGAGCTTCACACCTCC…
>novel.710
ATCTTCTGCAAGCATCGTGTCTCTTCTATCTCCCTCCGTCCCTCGTGACTTCCATTCCCTGCCGCCATCACAAGCTGCGTCCCCTCCAGCCGAGTCCTCGCCGTGGAACTTCCCAGCTTCCTGCGTCGCGACCCCCTCAGCTTCTTCTCCATGACCGGCGCGCCCCAAGTTTTTCCCCCGTGCGGCAGCTTCCCAGTTTTCTGCGCTCGCCGAGCAGCTTCCATGGCCGGAGCTCCCTCATCCCCTCCTCTCGGCGTCTTCTCCCTGCTGTGCTCGCCGGCTCCCTGCACGCAACCGGGCCGCGCGGCTCTCTGGAGCTCGCCCCTGGCTCGGATTTCCTTCCCCAACCGAGATCCCTCCGTGTTCGTCTCTGCTCCGGCGTCCGGTCAAGCTCCCCGT…
>novel.711
CGACCACACAAGAAGTGACCTCTGACCTCCACAGTCTATAACGGCACGACCCTCGCTCATGTTCTCATCTTCCCACTCCTTCCATTTGTCCTCTTCCTCTCCCTCCCACGCCACCGTCAACGAGCTCCAGAGCCCCGCACCGCGCCGCCCGCCAGCAACCACCCCCTCCTCACCCAGATGCCGCGGCTGCCGGGATCGCAGCCTGCGCCGGAGCGGCGACTCGCCGTGCTCCTGTCCCACTTCCACCCGTGTTGCGAACCTCCACGCACCATCGCCTGCGTCGCCAGCGTGGAGTGCCTCCGGACCGCAGCCGAGGAGGAGGCCGAGATGCAGTTGAGCCTCTCCACGTCGCCCTGCGCAGGAGGTGAGAAGGGGGGATCCTCGGGTGGCGGGCACTGC…
>novel.905
ATCAATCTTATCCTCTTCTCACTTTCCTTTCTCCCTCCTGTGACTCAGTCGGTCATGGCGGCTCAGATCCAGACTCCTCCGGTGTGGGCGGGCGCTAGTTCCCCCGGCGGCGCGGCCCTAGCAGCGGCCACCCCGGTGGGCACGGCTTGTGCGCGGCCGTCCTGACCTGTGCGCGGGCGCAGCGTGGCCCTCGACGGCGCGCTTGCAAGCGCCCTACCGGTGCGTGGGCGGGCAGCCACGATGGCGCGCGGGCGAAGACCCTCGGCGGCGCGGCGGGCCCGGCTCTGATCCGGTCTCGTCTGGCGGGCGCGGCCCTGCCCCGGCGGCTCCCGTGACCCTAGTGCATGGCAACGGACAATGGGTATTGATGAAGCAAATGTCATGGTTGAACAACCCCAA…
>novel.712
AAGGTGAGGACCGCCGCTCGCACCACCGCAGATCCACGCTTTTGTTGTCAATCCGTGCCTTGGTGCGTGTCGTCGTCCTGCGATGTGAGGCGGTGAAGCCATCCAAGGCGCTACCGGGCAGGATCGCCGACCATCCCGCCTCCAATTTCTCGCCGACGACCACGAACCGCAGCTCACCGAGGCCAGTCCAGACGACCCCACGGTTCACGAAGAGCCAGTGGATGAGGATCCCGGTGTTCAGCA
>novel.906
GGTGTGACTCGAGCTCCCTAGATTTCGATTAGAAAACTCGATCAGATTCTTTTCTTTCCTCTCCTCCGGAATAGTTTATTCCGCTTTGCTTTGGGTCCACGATCTCTTCTTCGTCTCCTCCTCGAGGCAGAGGAAGACGTCCGGCTTCTTGTATCCGCCTTGTTAGCCCCACACACCGACAACCTGGACTGCGCGTCCACGAACTCACTCGCCGAACAGACATCATTCCCCTTACCCCGACGTTTGAAATCCTCTCCAGCCGATGCATCCTCCCCATCAATCTTCTCCGGTTCGTTGCATTGCGTCTGGATTGGCCTGCCCCTGCTAGATTCAGGGACTTCGCATCCATTGTGTCTGATTTCTTCTATTCAGAGTGAATTGCAGAAGTAGACTGGTTTC…
>novel.713
GAACCCAAGCCGAGTGCCTCCATCGCCTGCCAGATCCCGTCGAGAGAGACCTCCACGGCCGCCGCTAGCTCGGAGCGTACTGGGGCAACGAATTGACCGTCGCTGGACGTTGGGGTGATCGCGGGCAACGGCTGAAGCTGGCCTGGGTCCTCCCGAGCGAAGCAAGTCCCCGGGTGATCACGAATTGCTCACCGGAGCACTTCACCGCCGCCAAGCCGCCCCTCTGCCGTGGCCAGGGTCTTCCGCGCCGCGAATCCCTCGGTATCTTCGGACTCGGATCAGAACCACAGTGTGAAGAAGCACAAAGAAC
>novel.907
TCTTCCAAAAAAAACGTTGTTTTCTGCATCCTCATGCCAGCGCCATCGCATGGGAGATATTTGAGAGAGAGAAGACCGAGGGGAAGGGGTAGTGATGGTGCTCGGTGTGACCCGCTGGTGTCTCCATCGTCGATCTGCTCCTGGGCAACCAATCGCTGGCAGTAGCCGACCCGATTGTGCGCGCTGATGGAGCAGGAGCTGGTCGCCAGGCGCGGGCATCGTGCTCATGGCATCGGAGAACTTCGTCTGTCGCACGGTGCTCGTCGTGCCCGGCTGCCACCACACCAACAAGTACCCATGGCGGGATGGGTTGCCAGAGCTGGAGTAATTGCTCGACGGAATGTATGGCCACCGCCATGCCGCTGCTTCCGTGGGCGATAGCGCCCGCGCTTCGACACC…
>novel.908
CCTCCATTAGCCCTATCCGGCTATCCCTCAAGAACGCCCTCTCTCCACGCTTGTGCCAATTTCTTCGCCCTCCACCAGTGAGCACGCCAAGCCACCGCCCCTTCCTGTTGCCCAGCGCCCCCCTGCAGCGCGCCCGCCCGCCCGCCTCCCTACCCTGGCCGCGGCGGCCTTCGCTCCATGCACCTGCTTTAGGTTGCGCCGCCGTGCGCCCTCGCTGTGCCGGCCGACCTCGCCGCGGCCTGACCCAGTCATCGTCCCTGCTTCATCTCCCCGTCATGCTCCTCCATGGGCGTGGTGATCACCTATGCCGTCGTAGCCATGCCTTGGGCGCCACACCGGCCGTCAGCCTCATCTCTCTGCTCGCCTGTCTCCTTGCCTCCCTGTGCTCACCACGCCGGA…
>novel.909
CCAGGAGCCCAGGCGGCCGCGTAGGCGAGCTAGGCACGCGCGCTGGAAAATGGCGGGCGAGAAAAGGTCGCGCGCGCGCAGGAGAGAAAATGGCGCGTGCGGGGTAGAAAATAGGACGCGTGCGGTAGAGAAAAGGCTGGCGCGCGGCAGAGTGAAAATGGCGGGCGGGAAAAGGTCGCGCACGCAGGAGAGAAAATGGCGCGCGCGGTAGAGAAAAGGCTGGCGCGCGGCAGAGTAAAGGACTGTACGCCAGAAAAAGAAGTTGTACGCCAAAAAAGGAAGGAAGGAGAGAAAACATGCGGTAGAGAAGACCCCTGTAGCTGCTTGCTTCTCTCCTGTACGCCAGACCCCTGTAGTTGCTTGCTTTTTTCCTGTACGCCGGTAAAACTTGCTTCTCTC…
>novel.910
TCTCCGCTCCCTCTCGAACGCGCCCGCCCTGTGGGCCGCCGGCCACCCCGGCCCTGCCACCCGGACGCCGCACCTCGCCGGCCGCACCCCGCCCCAACTCGCCCGACCCGCCGGCTGCTCCCTGGCTCGCCCCGACGCTCGGCCGCCGCACCCCTACCCCGACGCGCCCGCGCCGCCGGCCGCATCCTGCCCCGATGAGCAGCTGGTTGAGCTTGGTGACGAGCTGGTAGTTGACCTTGCTCCACCACAGCGCCTCCACCGTCACCGCTGCGTCAGCCCAAAGGAGGATGTCGTCCAGCGCGGTGTGGCTCTGCCCCTGTGGCTGGGCCACCCACTCATCTATCGCCACGCAGGAGAAGTAAAGTGCAGGACAGTATAAGGGTCGCCGTAATTATGATC…
>novel.714
ACCTAAACCTAGCGCGCGCCACTCTCCCTGGCAGCCGCCGTCAGGAAGCCTCCACTCCTTCTCCCTCTTCTCTCTCTTCTCTCCTCCCCTTGCTCTTCTCTGGCCGCCGCCACTTGCCCGGACTTCCTGCAGCCGAGCGCCCCTGCAGCTCCCTGCACCTTCATCCTGCGCGCTCCAGTCGACCGCGCACTGGGACCAGCGCAGTGCCCAGCCGAGCAGCGCGACGCCCGGTGGCGTTCATGTGCTTCTCGGTACGGTGAAACCTTTATTGTCGTTCCTACCACACTTTCCTCATTTCTTGAGACTTTGGCCGTTGGATGGTGTACTCTGCGGGATCCGCAACCTCCTACTGAGCTCCCGCACAGAGGGGCAGGCATGTGAGGCTTTCGCAGGAAGTGC…
>novel.911
CCCCCTCCGGCCGCACAGGGGTCTTCCCTCCCTTTCTTTCTTCCCTGCGTTTTGTGGCTGTTCCTTCGCTGTTGGCTGGCTGAAGGTTGAAGAAGGTGTTTGTGAGGCTGACGTGTGGGCCCAAGGCGAAGGGACCGAGAGAGGATGATCGTGCAAGTGATGTGGTGCCAACCGCAAGGTGCAGTCGGTGGACGACCCAAGGAAGGATGGACTTAACCAGTGGATGCTCGCCAAGCGAGTACCTCCCCCAGCAAACACTACCTAAGTGTTAAATTAAAGGTACCTCCTTGATTTGGTTGATGGTGTGACTTGGCCTTCATCCCTGCCACCTGGATAGACGGTCGAGTGGGTTACTGCTTCCGCAGGAGAGGACCAGGAGGAGTAGCGTGGCTAGGCTTT…
>novel.715
GTCCTGATATTTTCTCGCGGTATTTATCTTCTCCCACGCGCGCACAGGCTTCTTGCTCCCTCGTGTCTTCCTCCTCTGCCGCAGCTCGCTTCCTCTCTGTTTGCCATGCGCCCAGCCGCCCTTCCTCTTCCTCTCGACGCCCTGCTTCTCTCCCGCCTCGCGGCCGTGGAGCTTCCCTGCTGGCGCGCCCCCGCTCCCTATTTGCCCCATCTCGCGGCGTCCCATCTCCCACGCTCAGCCGCACCTCTGCTTCTCTGCTCGGCGCCCTGTCTCTCTCTCTCTCCCTCGCGGCTTCCCTTCTCCCGAGTTTCCCCTGCCATGGCACGCCTGCTCCCTAGCTCGCCGCTCGCCTAGCCCAGCCACCCCTCCTCTCTTCTCCCTCGCGGTACCTCTCTGTTG…
>novel.716
TGTCGATTTATGTACTAACTTGTTTTTGTTAAAATAGGATGTCAAAGAAAATGAAGTCTTTAGCTCGTAGTTTGCTTGGGTCGAGGAGTAGCTCGAGGAGCAGCTCGAGGGGTGAGGATTCAGTTTTTCAGGGCACAGGTTCTACCATGAGCAGACGGAGAGCGCTGGCAGAACATTTGCCTCCACAAGATGATGCTGAAATTGAGGAACCAGTGGTAGAGGATCATGCAAGAGATGATGTTGAAGATGATGGTGGAGATAATGTGGGAGATGATGCTGGAGACGACGCTGGTGGGGATTCTGGGGCTGGGGATTCTGGGGCTGGTGGAGATTCTGCAGCTGGGTCTGGAACTTCTCGAGTTAAGAGAACGAGGAAGCTGCATTTTGTTGGACCACCTC…
>novel.717
GGGATTCTGGGGCTGGTGGAGATTCTGCAGCTGGGTCTGGAACTTCTCGAGTTAAGAGAACGAGGAAGCTGCATTTTGTTGGACCACCTCCAGAGCTTCCACCCGAATCTCGGGTTGTGATAAAGCCTAGTGGAAAGACTTGGATCGACGACTCGTTCACAGGCACAGGACACTACAGGCAGGTGAACATGGTTCTTGGTAATCTTGTTCGTCTGCACTGGCCTGGTCTTGTGACTTTGCCTACTGGCGAGTCTGTCCCCGCCACCACTTGGGAGCATTATCGCTATGGTGTCTGTAGAACGTTTGGCAACACACAGGCACTAGTTTGGGATGCATTCTGGAAACGGTACAAGTTGCCGGACGATGGATCATATGATATGAACGCTCGTTACGTGTTTG…
>novel.718
CACTCATCTCCTTGGGATATTTCCAGCCGCCGCCCAGTCTTCGTCTTCTTCCCCACGCGCGTCCTCCCTGGTGCCGAGTCTCTCTCTGCCAATCGCCCATGGCGCCCAGCCGCTTGGCCTCTCTGGTACTCGCTCTCCCTCAGTGCCCTGGCTCCTGCTTCCCTCGCCGGCGCGCTCCAATCCCCTGCACGCGGAGCTTCTCCTCTACCGGTGCTCCTCCGTGTGCGCGCGCTCCATCTCTCTCGCGTCGCTCGGTCTGCGCGTCCCTGCGTCCGGATCCTCTCCCTCCAGCTCGGCGCCCATCCCTGCCGCGTTGCCCTCTCTCTCATCTCCAAGCCGAGACCCCAGCCATGAAGCTCCCTGGAGCCTCCTCACCGGGTGCCCAGCCGTAGAGTTCCC…
>novel.719
TTAGTCATGCTGATAGACTAAGAAAAATATTTTTGATCTGTGACTCATGTTTTTACAAAAAGAAAATGGGCTTGGGATAATGAAGGCATCAAGACGTTGATAAATTCATTATCCAGGCATGGCCCCTCTGTCAGGCGCCAAAGTTTTGAAATAGCTTAAAATGGGACCAGACGTTGAGCAGGAAAGGTCGCCCGTCTGTGTCGATTAAGGACCGTACCGATTGTTGGCCTGATGATCTAGGACCTTTTAACTGGCCACATACCTCGTCATGGGTAAGCCTGAACCCGGCTATTCCATACGTGAAAAGACAACCGCGCACTGGGCGTGGGAGATGGTGGGAGTAGCAGTTACCCTCCTGGCAAGAGGCTGAATGGTAGGGTAATGTGCTCCCGGGTAGCG…
>novel.720
TTGCCGCGCGGTGCTCGTCGTGCTTGGCTGCCACCTCACCAAGAAGTACTCTGAGGGCCCCCGGGTGCTCGCTACTACGGCGGGAATCAGCACATCAATGCCATCGTGCGGCTCTGCCATGTGCGCGCCCGCAACATTGCAACAGAAAAGAGAGGAGAGAGAATTGGTGTGCGCGGGGTAGGATCTGGGTCTCGACGTGGCTTTCTCGGCGAGCAGTTGTTGCGGGTCGTGCAGAGAAGGCACGGTTCGAGCAAAGGCTCATCAGGTTCTGCCCAGCATCACCAGGTCGTACCGTGGACATCTCTGTCCTCATCTTTGTCGGTAGATAGGTACTTTAACTCGAGTTCGTTCTTACTTCCGCTTTAATTTCAACCCGGTTGCTTTTGGATTAATTTGCTA…
>novel.912
AAGTGGAGCTCATTTTGATGAGAAGATAGGGAGGATTACGGCTGACCCAGCTTTATGGAAAAATATACTGACTTCTCATCCTAAGGCTAAAAAGTTCCGCAACAAGTCTTTTCCTCTATATGAGGCCTTGGGGGAGCTTTATGATGGGCAAACAGCTGAAGGGACCTACAACTACACCTCCACCCAACTTCCAGATCTTACTCAAGTAGGAAATGGAGATGAATTTCTCAACATAGAACATGAACAAGATGAATTGGAAGAAATCTTGCCTGCACATGAAGAAGATGATGTCCATGTAGTTAAGGCAGGAGATGCAACCGGTGAAAGGCATGATCCGACGCCACAGAGAAGGACTACTGCTGCAAGAGGGAACAATGAGGAAATGAGGACAAAGAGGCA…
>novel.721
GTTCACACAAGCCTTGTGGAGCTGCTTACTCCAAGGGAATTGCAGGTTGTTTTGGCTCATGAGCTGGGTCACCTCAAGTGCGATCATGGTGTTTGGCTCACTTTTGCCAATATACTCACAATGGGAGCATACACTGTCCCTGGTTTCGGCATGGTTGCTGGCTTTCTGGAAGAGCAGCTATATAGATGGCTACGAGCTGCAGAGCTGACTTGTGACAGGGCAGCTCTTCTTGTGGTGCAAGACCCGAA
>novel.722
CCGAACCGCGTGCTGACACCTTGGACTCGGGCGTTAGCCCCCTGTCAGCTACCTCCTTGGCCGTCCACCCGTGCTCGGCTGTTGCAACGGCTCGCCGGAATACTCGCCACCAGCTCGGAACCACCTCGGCCGAGTCTTCGAGGATCGGTCCACGCTTCGACCTGGGGATATAGGCTGCGCCCAAGCTGCTAGTTAATTCCTATCTCGTCCAACTCGCGACCGAGAGAAGAGAGGGCAAGGGAGAAGATTGCCGCCGCTACCGAGCTGGTGGTTGGTCACCGCTGGGACCTCGGCTGGCTGCTCGTGTGTGCGCTGGGGTGGAGTCGTCAGCGTTCGCTTCATCTATTGACGGTGTGCGGTCCCTGGGCCATCGCGATTGCTCGCCGTCGTGCCATCTCC…
>novel.913
CCTCTGCGCGCTGCTTCCTGTTCGGCCGTGCCTGCGTGCCGCTCGCCCCAGCTCCCAGCTATGGCGTCTGGCCGAGAGAGCTTCTCTCATCTCCTCCCTGCTCAATCTCCAGCCACGCGCCCTCCAGTTCTGAGCTCCTCTGCGCGCGCGAAGTCCTCTGCGCCGCACCCTGAAGCCCCCTGCTCGGCGCCCGAGATCCCTCCCATGGCCGGTGTTCGGTCCCTGCGCTCGTCCGACCGAACTCCCTGGCCATCGCGCTTGCCGTTTCCCCACGCGCAGGAATTCACCAGTGTTCGGTCCGCGCGCAGCCTCCCTCCCAGCTCAGCCGCCCATCTCCATGGCCAGAGCTCCTTCATCTCCCTCCTCTCAGCGTCTTCTCCGTGCTCCCGCTCGGCTCCA…
>novel.914
CTTGGCTTCTCCAGCCGCGCATGGTGCGCGCTCCCTGCCAGCGCCGTTCTCTGCCCCGCAGTGGGCAGCAACTTCGTCGATCTCCGCAAATCCGGTTCGACAATCGGTTCCGTCTCCGTCGAACTCCTATTCTCCATCACGCCGAGCTGCTTCAACACTGCCCCCAACCCGTTGTCGTTATTTCATCATCTCGTCTTGATGCCAGTCCCTATGTGCTGTCTCCGACTGGTGTTCGCGGCGACAAAAGCATCCCAAGAAGATGTGGAGAAGCAATCGCCTAGTCGATACCCAAGTACTCGGCGAAAGGGCAGAACAAGAATCGTCGCCAGTTATGTGGAGTTCTAGTTAATATGGAGAGATTCCAAGAATTGTGGATGGAAGAGAGAGTGAAGCTCAGTT…
>novel.723
CGCGTACGTCTCCTGCCTTCATCCGTTGATTTTTTTTTCAGCCGCTGTCCTCTGCCTTATCCCCCACGCGTAGGCTTCTTCTGCAGCCGCCTGCTCCCTTGCGCCACTGCTCAGGTCGGCGTTCCTCTCCCTCTCCTCATCTCCATGGCCGGAGCTCCCTCCTCTCCCTCTTCCATGGCCGGCGTCCCCTTCAGCTCCAACTCGGCCTCCATCCCATGGCGCCCGGCCGCCTCTTCTCCCCCATGGCGCTCCTCCCCTGCTCCTCCGACGCGGCGGCTTCCGGCTCGCTCGACCGGCCATGGTGGCCGCGCAAGCCTCCTGGCCGCGGGCGGCTCTAGCCCAGGCCACCTTCGCGCCCGGGGTTATGGCGCGCGTCCCTACGCCTAGCTAGGCGCCTAG…
>novel.915
AAAAAAACTCCACGGCGGCAACAGCCACCAGGAAGCTCCTCCACGCCATGGTTGTGGGCTCCCATGGCGAGCAGTTTTCCTGCCCATGGCGCGACGCCGCTGCTCTCTTTTTTCCCCATCTCGCTGTGCTCTCTTGGCCGGCAGCAGCAGGGAGCCACCAGCAGCCATGGCGCCCATGCCCCCTGTTTTTTTCCAGGGCGCCCAGCAGATGCAGCCATGGCCGAGCTCCTTGGGAGCACGCCGGCGCCCTGCTCTTCTCCATGGCCAAGTCCCCTGGTGCAGGCGCCCCTTCCCCTTGGTCGCTGCCTTCGCTGCGTGTGTGGGGTTGCCAGCAGGAGCTCCTCCATGGCCGCCGACGCCCTGCAGCTTCCCTTGCCGGCGCCAAACAGCAGCACATCT…
>novel.724
ATGCAGCGGAAATAACTAACGGAGAAAACCGAGTAACATGGCGAAGCCTGGCCACGCTACTCCTCCTGGTCCTCTCCTGCGGAAGCAATAACCCTCTCGACCGTCTATCCCGGTGGTAGGGATGAAGGCCAAGTCACACCATCAACCAATCACCCTAAGGAGTACCTTTTATTTGACACTTAGATAGTGTTTGCTGGGGGA
>novel.916
TGTGCTGCTGTCTAAAAATTCTGCAAGTATTAAATTGTTGGCTTGAAGTTACTATTGTTTGGCTAAGTAAGTTTAGCTGATTCTTAATTGGTGAAGTGATGCTTTGTTTTAGTAATTATCATGTTCTATGGTTGTTGATTGAGTAAATATCATAAATGGAGATTGGTCGCTTAAGTTAATCATCTTGAATAAATGTTCCTCATTATCCTTATTAGTTGGAAGCAAATAGCATCAATAGGTTTATTCCAGTTGTAATCCGAGAGCTATATAGTGGGAAGTGCATTTAGGCGCTTAAAGTCTTTTGCTTCTAGGTTATAGTCAAATGAGATTATGTAATATTTGATGATGCTCTACTTGCTAGGACAAATAGTGTGATGTGTTAGCTATGCTAGTTAATCC…
>novel.917
TCTGCCTCTCGCGCTGGGCTCCCGGTCTTGCCGGCGGCCAAGTTCTCCAGCCAAGCTCCTCCCTGCGGCAGCCACCACATGGGCGCTCATCTCCCTACTCCATGGCGGCACCTCCTACTCCGTGGTAGCGAGCTCGCCCCTGTATTCCTGCTCGCCCAGCCCTCCTCTGCTGATAGCCGGTGGCCGCCGACGTCGATTTCAGCTCCCTGGACGTGCGCCCCTGATCCCCATGTCCCAGCTCCTCCCCACCTCCTAGATGGTCGGCGCCATCCCCAGCGCTCCCTGCTCCAGCACGTCTCCATGGCCGTCAAGTCCCTCCCATGGTCGAGCACGTCCCTGCGTTCCGATGTTGGACACCGGACTGCGCTGCTCGTCCTCAACCTCGCTGATGCTATTTTC…
>novel.918
TGGATACTACAGCCGTCACACTGGATTTTTCTTCCCCGCGGTGCTTCTTCTGCTTCTCCCCCAGTGCGTCTCCTCTATCTCTCCTTCAGCGCGCTCCCCGGCCGAGCGCTCCTTGTGCCGCGTCCGGCTCCCTGGCTCGCCGGCGCCCCATCTCCTCTCAAGCTCGCGAACGCCAATGGCTCGGGTCCTTCTCTCCCTTGCTTCTCTCTTTCCTCCCCCAAGCGCCCTCGCTTCCTCCCTTTGTCCGCTCGCCAGGCGCCCAATCCATGGCGTACCCAGTCGCGCCCCTGTCCATCTGCTCGCCCGCGAGCTTCCCTGCTTCCGTGATTATCGAAGCTCCAGGTGCGCACAGGTCCGTGACGATGTCGTGGAGAGCCGCAGTGTTGTTGCTCGCGTGCC…
>novel.725
GTCACGGCTCCCTGGAGATGTTCAGCTCGTCTGCGCTTGGTCTTCGCTAGTAGCCGAGCTGCTCCCTATGCTCGAGTTCCTAGCGCCCTGCATCAGCTCGCCGACAGCCAAGCTCTCTGGCACAAGTGCCTCTAAGCCCTGCTCATTCTCCAACCGTGCCAATGCTCGCCAGCCCTTAGCCCGCGTCTTTGGTACAAGTCGTCCCATCAGCTGCCGCTCGTTCCTGACCAGCTCCTACCAGCGCCTTTGATGAAGGTTCCAATCATTGCTTTCAACCTCGGCTCCCTATCCTTGTCTAGCCTCACGTCGTCTTCAATCTAGACGTCGCCAAGCACCAGACCTCCGTCTCCCACATGCCGCTATTTGTGCTCGACCTCGTCGTGGTCAGGTTGTCTAACT…
>novel.726
CTTTCATCTCCTAGGCGTTATCTGAGCACAGCTCATTTGTTTTCTTATGCCATTTCTTCTCTGTTCCTGAAGTCACGGCTCCCTGGAGATGTTCAGCTCGTCTGCGCTTGGTCTTTGCCGGTAGCCGAGCTGCTCCCTATGCTCGAGTTCCTAGCGTCCTGCATCAGCTCGCCGGCAGCCAAGCTCTCTGGCACAAGCGCCTCTAAGCCCTGCTCCTTCTCCAACCGTGCCAATGCTCGCCAGCCCTCAGCCCGCGTCTCTGGTACAAGTCGTCCCGTCAGCTGCCGCTCGTTCCTGACCAGTTCCTACCAGCGCCATTGATGAAGGTTCCAATCATTGCTTTCAACCTCGGCTCCCTATCCTTGCCTAGCCTCACGTCGTCTTCAATCTAGACGTCGC…
>novel.919
GGACTTACTAGCAGTGTATAAATGGGACCCCGGGGACCCTTCAACCCTTGTCTACCTCGCTCTTGCTCAACGGAACCGTGGGGTAATCGTGCGGGGAACGATTTGAAGGGTGAGATCGCCGTCGGGTCATCTGGGCTCTGTATTGCTTGGTTACAGGTAAGAACTAGCTCCCTCGTTTCACCATAATCTTTGCTGCGTGTGGCACCTTTCAATTTGGGTCTGGGCGGGAGGATTCTCCTGGCTGGGTTGCTCGTCGATGGCACCGCTGTGACGCTCCTGCTCTGCTGTCGGGGTTCGGCTGATGTTGGGAGATAGAGGATGGGCTGGTAGCCGTTGGATGGGGAGGGAACGAATAAGATTAGATCTGGGAAGATGACATCGCGTGCGTTATTGATTTCC…
>novel.920
TGAGAATATTGTGGTAGAAACATGTTCGGATAAGGTTGCAAAGGAAAATGAGCAATTAAGACAAGAAGTGGCTCGCCTTGGCAAGGTTTTGTATGACATGAAAGGCAAAGCCAAACAAATCCGACCTCCACAGGATAACACCACTGCGGGAGTGAACAAGTCTATGGAAGGAGAAACCGTGAATTATAGGCTATGCCACATGGAAGGCCATAAGTCTTTCCAATGCAAGGCGATGACCGGGGATAAGCAAAAGCTCAAGCAAAAGCCAACAAGCAAAATCTCCAACATCT
>novel.727
GCTAATCATTCCTTAAATGAGGTACTAATACCTTGTGATTACTTTATTATGCTAAGGTGTTTGGGAGGTGAACCATCTAGAATTTGAGAAGTCAACAAGGCAATAAAAGCTGCTCCACTTGATGGGATTTTGTAACTGCAGCAAGTGCAAGTTGAAGAGGCCATATCTTTCAACTCCCAAGGCCAATGAAGGCAAATAAGCACTTGATGGAAAGCACTCTTCGTCTACTTCTTGGTGGAGAAAGAATCAATTAGAGATACCAAATGAGGCGTCCAGAAACTGTCGAGAGAACTTCTTGACTCCACCAGTCCGAGGGAATTCGTAACTGCAGCAAGCACCATATTAAATGGAGCATATCTTTCATCTCCTAAGGTTGTTTAGTGCAAATAAGTACTTGTT…
>novel.921
CTGAAGCTTGGGTCAAGCTCTGTGAGTACTGGGCCTCAGATGAGTACAAAGTGATTTCAGATAGAAATCGTTTGAACCGGAAGAGCAAACCGGGCCTCCATCGATTTGGAGCAGATGGATTTATTGGGAAATCACAACGAATGGAGGCTCGTGATGGCATTGAACCCCGATTCATTGACGTTTACATGGAGGGACACCGAGGTACAAATCCAG
>novel.728
GAACACATGAGGTGTCGAGGTCGATCTGTTTCTCTCGCCGTCGATACAGGAGCTCCTGCTCCTCATCCCTCATGGCCTTTCCCAGCTATGGTGATCACCCTCCATGCCTTCTTCCTCGAGCACCAACAGAAGTTCGGGTCGCTAGCCGCCGTGCTGCTCGACTTCCTGCAGCACATGTCCAGCCTCATGTGGCCGTGCGCCCAGCTCCGTGCCTCCGTCCTGGGCTGAGCGTGCGAGCTCCTCTGTTTGGCTCGTCGTCGTTCTCTAGCTCCTTACCCCACGCTCAGCTGTTTGTCGTCGTCATCCGGTCGCGCGACGAATTGATAGCACCGGCACTCGTCCTTTGTCCGTGTCGTTTAGGCCATGGTTTTCTTGTCCGAGTTTCAAATCCATGGTTTG…
>novel.922
TATTAATACAGCTCAGCAGCTTCACTGCCATTTCGCACTCAAAAACACAAACGCAAGCACAAGCAAAACACAAAGAAGCTCAAGAAAGCTGAGGCAAGCCCAGAAGAAGAAAAAAAAAACTAGAAGGAGAGATGGGAAGAAGCGAAGGCAGCACAAGCCCAGCGGCTGGGGGAGCCGCCTGCGCGTGCGCGGTCTGCGGCGGCGCCGCGGTGGTGTACTGCGCGGCGGACGCTGCGGCGCTCTGCAGCCCCTGCGACACCGCTGTGCACGCTGCGAACCTGCTGGCGTCGCGCCACGAGCGCGTGCCCCTTTCCATGGTGACTGCTGCATCCGGCGTGTACGACGACGACCTCTTCGCGCCCGACGACATCGACGCGGCGTCGTCGTGGGCGTCGGCGC…
>novel.729
GTCCGGTCAGCCACTTCCCCCTTTTTCGGCAGAGACCTACCACTACCATGCCGCCGTGCGGGAGAGAGAGATTCGGTGTGGGCTCGCCATTGCCGCCAACCCCACCGTCGACAAAACCACGCATCCACTGTCGTTGTGCCATCCATATAGCTCTGAGCGCTTCGTCTCAGCTTGCCGTAGGAGTCCGCAAACTCAACATGAGGGATTATAGGCTAGGGGATCGCGAATTCTTTGTCGGAGAAGTTGCTCCGCCGTGGCCGCATCCGCCGTCGAGGCCGAGTCTATTCACGCTACTAATCTTGATGGTCAATACCAAGAAGGGAGGTGGAATTGATCTACCTGCCAACCCATTCAACCGGAGAGTGCTTAGACAACAACAAGCAGAAATGGATCCTCCGA…
>novel.730
CTCAGGTCTTCTCCGTGCCGTGCTCACGCGCGACGGTTGCAACCGCCACCGAGAATCCTGGCTCCAGCTCCGTAACAACCCCGCCTCCGCTCCCATATGAATCAGGGGATCCACTCGGCCGCACCCATCGCACCAAACCACCGAACAACCTTGCCTTCGAGAGAAACCAAGAGTGCGGGAGGAGGCGCATCCACAGAATCCGGTGCTCGATGGCGTAGCGCTCCAGCGAAGAGAACTGAGGGAGTATTGGTCTAGGCTGCGCGTCCGCAAAACAGAACCTAGTATCGAGGGTGGCTAGAGCATGGGGAATCGCTCGCGGGACTTGCTCTCGCCTTTGTGGAATCCAGCCGCCACGGCCAGGCCCACTCGCTGCACAATCCCTGACGAGCAAGCAACTGC…
>novel.923
CGCTCTCACGCAGCCCATGAGCCAGCAGCTACCGTCGGCTCGGCCACCTTCAGCTTGGGGCAGCATAGGCCACGGCCTCTGGCCGACACCACACCGTTGCGCGCCCTCTGCCCACTTCCTTCCCGCGCGAGCCGCACAAGCTTCTGGGCCCGGCTATAGCCAGCAGCAAGCGCTTGTTTTTCATCCACAGCGAAGGACGTATCTCTTTGGCCCTTCTCCGCTCAAATTGTGATGGAGAAAGATCGCCAAGATGCATAGTGGAAGAAGCGGAAGGACCCTCTTTGGCTATTGGACCCACACCAAGATGCTAAGGTAGCGGTCCAATGCAAAGGGGCTGCCCCTCCCGCGACGATGCCTCCCCCTGCGGTGCTGTCCGCCGCTGCAAAACTGCCTTTGCTG…
>novel.924
CTCCCGTCTCTCTCTCACGTCTGTCTCTCCCTCGGTCCCGCCGCGCCTGCCCCCGCCACCGGCCGCCCCTGCCACGCCCGCCCCTGGCCTCAGCCCCGTCCGCCATGGACGCCCCCGCCCCGGCCCTGTCCGCTGCTGCCGCCCCCACCCTGGCCCGCCAAGTTTGGTCCTACCCTGGTGAATTTAAAAGCAAAGATGCTGCTGGTCAAGTTCGTGGTTCCCCTAATGAATTTCCTGGGATTGGTGCTACATCTCCTCTTCTTTGGTTAACTAGAGGGTTTGTGATTCTGTCTGGTCCGACAATCCCAATTATCGGTGAAGGCGATGAAGAGGCCAATGACAGATATGTGGAACAACTAGTAGTGCAAGTGACCCAAACTTCTTCAGTGAGAGTCAGAC…
>novel.731
GCAGGGATGGTGGTTGCACCCGATTCGGCCACACCACCGGGTACTTGAACCCGCGTCCCTCGCCTCTCGCCATACCTTGCAACCTTCCTTGAGTTCTCCTATGCTTCGTGTGTGTTTCACCGGTGTGAGGGGAGAGATTGGTGAGCGATCCGCCGCCATAAAGGCTCTGATTCACCGTCGTTGCGGCGTCCGGTTTGGGCCGGAGATCTTCGTCCGGTTCCAGGGGCCTATTCCATGGCGTCGCGAGGGTGCATGTGACGATAGGGATGCTGGGATTGCTCGTCGGTGTCAAGAACCCTCGCGGAGCCGCCAAACCCCGTCGTCGGCCCTCAGCACCGATCTATCACCGGTACCACAGGATGAGGCGCATGAAGGATGTTGTGATGAGTTCGTGAGTGG…
>novel.732
GCAATTCACCACCGTCCCCAATTCCCCATCTCCTCGCCGATCCAACACAACCCCACCTTCACATCAAGCAGTACACCGTCGTGTCCCCGATCCAGCCACACGAGTCGACACTCGACACAGGCCCGCGATCCCCTCCCCCTCTTCCTTCTCCGGATTCGCGGCGATCTAGCCGGCGGCGGGCGGCGCAGCGATGGCGGGGCAAAACCAGCGGCTCAACGTCGTGCCGACGGTGACGATGCTCGGCGTCATGAAGGCGCGGCTCGTCGGCGCCACCCGCGGTCACGCGCTGTTGAAGAAGAAGTCCGACGCGCTCACGGTCCAGTTCCGCGCCATCCTCAAGAAGATCGTCGCCGCCAAGGAGTCCATGGGCGAGACGATGCGCGCCTCCTCCTTCTCCCT…
>novel.925
TTGGCATTTGCTTTTGCGTCACGCTTGTACTTTTTATCTTCTCTCAGGACCGAAGGTACATTTGTAATTTGAAATCATTTCTATTTTTCCATGTTAATAAAATAGAAATGATCCTATGATGATGCTTATATTATATTTCATGCTTTATATGAATCCTTCGTCATTACTTGTTATGTTTACGAAGGTATGTTTCTTATGATCTTCGTCCGAAACTCATTATTTCCCGAAGGGACATAATGCTTCGAAGGACGAAGGACTTTAACACTTAACACTTTTTATGTTGCC
>novel.733
GTTCGTGGGACAGAAAAATCCGGTCGTCGTTCTTCTTCACGCGCAGCTCCCTCGCGCTCCATCTTCTCTGGTCGCGCTCTCCTCCACCATCGCGCGCCACCGGCTCCGCTCAAGCCCCTCCCTCTCTCCTCTGTTCGTCGGTCGCGCCCATGCCGAACTCCCTGCCGAGCGGCTCCCTCTGCGCGTCAATGGCACCAGCTCGGATCCCCTCCCTCATCCCTTTCCAGCCAAGCTCCTCCCCTGCGTCTCCCTAGAGCTAGGCTCCTCACCGGCGCGCCCCATCCCTCTGGTGCTCGGCGCCCTCCTATTTCCCAGTCCATGGCCACGGTTTTTCCTTCCCCCTTCTCCTTCTTCTAGTTCGGTCTTCGCCCCTGCGTGCCCGGCCTCCAAGCTTTCCAT…
>novel.926
GTCCGGGACGAAGGCGGCGCTGGACCGGACCAAGGATCTGTACGGCCTGCACGAGCTGCTGGACCAGGCGGTGGCGGGCTGGAGCAGTACATGGACCTGGTGCTGCGCTGCGTCGAGGAGGCCGGCGCCGACCGGCCGTCGATGGGCGAGGTGGACGGAGAGATCGAGCAGGTACTGAAGATGGCCGGCGGCACAGGACTCCATCCCTACGCTGAGTCGGCGGCGTCCATTCCAACTCCATGAGGAGCATATTGCCAAGTATTACAGGAGCTTCAGGACCAGGATAGCTTTGACGTGAAACGGTGGAAGGGTAACGGTGGAAGGGTAACGAAGTTAGCCTCGTCACAACAACATGTAAAGACGATACAAGAAGAAGGTGTTATCCAAGTCGCTGAGCGA…
>novel.927
CTTCACTTTATCATTTTTCATGTGGAGACTTGAGGTTATCTTCTTATTGAATGTTTATTAGTCTTAGTAACTTTTTACTATTTTTGGTAGACATTAGAATATTTTATGAATTTAATTGCATTTTGATGATTTCCTGTAGAAAGAAATTAATAATACACAAATAGCCTCAGAAATTCATAAAATTTTACGAAGGCTCGACATAAGACCACATGTAATCCTCCAAAAATGTTTGGGCCATAAAATCCATAAGATTACAGTGTTTCTTCTATTCCACTTCCATTTGTTAAGTGAGGTACACATGAAATCATTGTGAGTATCTAAGTTTCAACATAACCAATACTTCACTTTATCTTTTTC
>novel.734
GCGCCGCCGCCTGGGCATCACGCGCGCCCCGCACCCAGGTCGCATCGCCCCGCGCCTGGCCGAACCGGCTACCCGCGCCACCCGCGCGCCTGCCCGCGCCAAGACCCTGGCCCCGTGCCCTGCCTCGCCTCCCCGACGCGCCAGGAGCCTGCGCCGAGCCGAAGCCTCATGCACCGACCGCGCGCACCGCGCCAAGGCGCAACCCCGCCGCCAACCCGACGCCCCACCGTGCGCGTCCCTGCACCCGAGCCGTCGTGCCTAGCCCAGCTGCTCGCTGCCCCGACCCGACGCCTCGAAGCCGACTTGGCCGCGCCCGGTGCCCGACCTGACGCCACCACTGCGCGACACCGAGCGCCGCGACGCCAGGAACCGCCCACGACTGTTTCATTTCTACGTTAA…
>novel.735
GTGATATTGTTTTGTCATGTTCTTAAAATAATTAAATACATATACTTATAGGGTTAACTGTCCTAGCCCAAGGAAAAGAGGTATTTTAATTTTGTTCCTCTGAAATTGACTAAAGTATGATCTTTAAGTGGATTATAAATTAGATTAAAACTTGAGTTAGTTATCCCTTTAATATCCTTACTCATATAGTTTACATAATCAACATAGAATATAGTTTTACATACTTTAATCATGAAGATCTTCCATAAATCATAACTCCTTAACCGTTACTTCGAATTTAGCAATTCTTGTTCCCGCGATCTCGTAGCA
>novel.928
AAAGGAGTAACACCTAAATTTGGTAGATATTAGAGAAGAAATTTTATACCCCCAAATTCAGGGTGTTACAAAACATAGCAGGTGAGGGGTTAAAGAAAGAACCACCTCCAGAGACCAGGGCCGGTGCACCAGGGCTCTCAATCTTGGACCGAATCTGGTGGTTAATCTTGGTGGACTTAAGCATGCTGAACAACTCATCCACGGTGAAAGCCTCGTAGTTGGGCGACTCGATAATCATCAAGACCTTCACCTCCCAAACCCTCTGATCCAGAGCATGGTTTAGCTTGAGCGCTCTCTCATGATCAACATATGGTAGTTGTGCCTTGTTGGTACACATCTTGTTCACAA
>novel.929
CGGAGTCGGAGGTAGATGTTGATGAAGTGTCGGTCTCGTAGTAGACCACCTTCCTCATCCTTTTGTGCTTGTCTCCTTTCCGATGCGACTTGTGAGAAGAAGATTTCTCCTTCTTCTCCTTGTGGTGTGAGGAAGAAGATCTTTTCTCCTTCCGTTTGGAGGAGTCCTTCTTCTTCTCCTTCCTCTTGGTGCGGGACTCTTCCGATGAAGTGCTCCCTTGGCTCGTAGTGGGCTTTTCGCCGGTCTCCATCTCCTTCTTGGCGTGATCTCCCGACATCACTTCGAGCGGTTAGGCTCTAATGAAGCACTGGGCTTTGATACCAATTGATAGTCGCCTAGAGGAGGGGGTGAATAGGGTGAAACTGAAATTCTCAAAATAATCACAACTACAAGCCGGGT…
>novel.930
CTCTTCACCACAACATAGCAGAAATCATATCGCACAGCCGCCCCTACTGTACGCTGGAAAGCAGACCGCCGCCGTTCACGCCACGGGCCCGCGCCGCACCACCTACTACTGCGCACCCAGCAGCGATATGCCTTCTCTCCTCTTCTCCTCCTTTATAGCTCGGATTACTGGCCCATTAGAGCCAGCCGTTTCCTCCATCAATGGTGTTCAAATCCTCCGTTTCTCATCTTCAATCCCTATTAATTTGGCCACGAATCTTCCTCTCCTACCGCCTATAAAATCTGAGCCGAGCTTGTTCTCCTCTCCCCTGCTGGCTCCGGTTGTTCTCATGCTCCAAATATTTGCTCCCTTGCGCTGAGTTCGTTACTTCATTGTCGCGAAGTCATCTGTGTGCGTCGT…
>novel.931
CTCTTCACCACAACATAGCAGAAATCATATCGCACAGCCGCCCCTACTGTACGCTGGAAAGCAGACCGCCGCCGTTCACGCCACGGGCCCGCGCCGCACCACCTACTACTGCGCACCCAGCAGCGATATGCCTTCTCTCCTCTTCTCCTCCTTTATAGCTCGGATTACTGGCCCATTAGAGCCAGCCGTTTCCTCCATCAATGGTGTTCAAATCCTCCGTTTCTCATCTTCAATCCCTATTAATTTGGCCACGAATCTTCCTCTCCTACCGCCTATAAAATCTGAGCCGAGCTTGTTCTCCTCTCCCCTGCTGGCTCCGGTTGTTCTCATGCTCCAAATATTTGCTCCCTTGCGCTGAGTTCGTTACTTCATTGTCGCGAAGTCATCTGTGTGCGTCGT…
>novel.932
CGCCAGGACTCCCTCCCCCTATTCTCTCTCCTTTCTCTCTCTCCTCCAGGAAGCCGCCGCAGGTGCCGTGACCCGACGACCGAGCGCGCCGCCCTGCATCGACCAAGCCAGCCGCGACAGGACGCCAGCCGACCTCGACTCCATCGGCCGAGGACCCCACCCTGCGCCGCGACCTGACCGCCCAGGCAACCGGACGTCCCGTGCACCGAAGCGCAGCCCCGACCAGCCTGCGCACCCAACTGCGAAGCTCCCACGCCGCGGCCGAGCCCAGGAACCGCCACGCGACTTCCACCCCGACCGGCCAGCGACCCGCACCCTGCACTCAAGCCCGACCGAAGCCGCCACCCGCGCCGTCCGCGTGAATGGAGCCGTTTCTTTGGCGTTAATAGAGCTTTAACA…
>novel.736
CATACACACATTGCACACTCGCTCACATGCACGACCGTCGCTAGGTAGGTATAGCTCCTGGTCTGGGATCTCCTTTCTTCCTCCCTGTGCTGTGTCCGCATCTTGTCTCCCACTCTCTTCTCCCAGCTATATCTCACTTCTCGCCTCGCTTCCCACAACCTCAAAGAACCTTCTTGCTAGCTAGCCGTTGAGGTAGAAATAAACACACAGAGAAAGAGAGGTTCACACGGCGAGGCGAGGACGACGTCGTATAGCTAGCAGGAGAAGGACATAATATGGCAAAGTCGTCAATGGCGGCGGCGTGCTGCGGCGTGGCGGAGGAGACGGTGACGGCGGAGCAGAAGGCGCCGGGGGCGTGCCCGCGGTGCGGCGGCGCGGTGGTGGCCACGGACGTGGAGA…
>novel.933
CCCTCGCTCTGCCATCTACCCCCAAATTCCCCTCCCCGCTCGCTCGCGTCGCGATAGCAAGCAACGCGCAGGTGCTAAAACTCGTGTACTGTTGATGGATGATGACTGTTCCCATGGATAGTGCTAGCGCAGCCCCATCCTCCGCGCGGGACCTTGCCATGGATAGTGCTAGCACTAGCATGAAGCACTTTCAGTTTTATAAT
>novel.737
CGCAAACCTTATCTCCCCAGCCGAACTCGCTTTCTGCGTTCTTCTTCCTCCCCGTACACGTCTCTCTCTCTCCTCCAGCTCCCAGCCGGCGTCCTCCTCTACCGTGGATCTCCCCTGCGTGCTGGACTTTCCTCCGCTTCTCCATCCATGGCGCTCGGCTGCTCCAAATCTCTCTCCTATTCGCTCATAGAAACCACGCGCCAGCTCTCTGCTCAGCTGCCGCGTCCTTGGCCCCAAGCTCCTGCGCGCGTGTCCCTGGCCCTCTGCTCGAGCTCGCCTGGTCGCGTTCCAGCTCGGTCGCTCCCATGGCTCGGCTCTGCGCGCGCGGTGCTCTGTCCCTGCGCACGTCCAGCACCCTGGAATCTCGGATTTCGCCGCGCGCGAGTCTCTCTAGCGACC…
>novel.738
GCAAGATCTGCTAAAGCGGTTTGGGATGAAGGACGCCAAGCCCGCAAAGACTCCGATGGGGACCGACGGACACACCGACCTCAACAAAGGAGGTAAGTCCGTTGATCAAAAAGCATACCGGTCAATGAGAGGATCTCTACTTTATTTATGTGCTAGTAGACCGGATATTATGCTTAGCGTATGCATGTGTGCTAGATTTCAATCCGATCCTAAGGAGTGTCACTTAGTGGCGGTGAAGCGAATTCTTAGATATTTGGTTGCTACGCCTTGCTTCGGGCTCTGGTATCCAAAGGGGTCTACCTTTGACTTGGTTGGATACTCAGATTCCGACTATGCTGGATGTAAGGTCGATAGGAAGAGTACATCGGGGACGTGCCAATTCTTAGGAAGGTCCCTGGT…
>novel.934
TGCTAACTCCTTCCTCTCCCCTATTCTCTCTCCTCCCTTCTTCTCTCTCTCACGCTCGCGCCTGAAACCGCCGAAGCCCTGCACCGTCGCGCAGCCAGGGAGCCGGCCGAGCAGCGCCCGCCCGACCGAGCGTCCCGAGCCCCGCGTGAGCCCCGATGGCGCCCTGCACCGACCGGCTGCGACGACAGGCACGCCAACCGAGGCTGACCCACCCCCGCGGCCCAGAAGCCGTGCGCGCGCGCCAGCCGACCCGACGCCGCGACGGTCCCTGCACCTGAGCGACGTCCGAGCCCGACTACAGCGCCGCGATGCCCGCGCACCGAACACCCGAGCCGCACCGGCCACGACGTCCATCAAGCCGCGCCATGAATGTCCCGCGTCCGTTACTCCCTCCCTATT…
>novel.739
CACCTCACAATCCCACAACCCAAGAAGCCACAAGAAAGCAGCAGCAGCACCGCACGGACCTGACCTCCAACTACAAGCGACGATCCAGGCTCCAGAGCCCCACGCAAGGCCGGAAGGAGACAGGCAGCAGCCCGGCAGAGCAGCTAAGCCATGGCGGTGGACCTCATGTCCTGCGGCGGCGGGGCGTACGAGCAACTGGCGTTCCAGGAGGCAGCCGCGGCGGGGCTCCGCAGCCTGGAGTTGCTCGCTTCCTCGCTCTCCCCGTGCGGCGCGGGGCGGGCGGAGTCGCCGCCGCTCGGGCAGATCGCCGACCAGGCGGTGTCCCGGTTCCGGCGCGTCATCAACCTGCTGGACCGCACGGGGCACGCCCGCTTCCGCCGCGCGCCCGCCGTCGCCGCG…
>novel.935
TGCTTGCACAGCATACGCTCCCCTATCAAACCTCCTCATTGTTCTGCACGCGAAAAATAACTCCCTCCGTGCTGAAATCTTCGCACTGGACTCTGCTCCCAAACCCCCGCACAAGCATCTCTAGCTACTGCCGCTTCTCCACGCCGTCGGCAAGCAGGCACGAGTCAGGGATGCAAGCGTCGTCGCAAGGGCTGACGGTGCGCGCCCACGAGGACGGCGACGACGAGGAGACGCCGGCGAGCGCCGCCCAGCCGCACGACGCGACGATCTCCCCTGCTTTCACAACGGCTGTATTCGTGTCGCCGTCCTGCTCCTCGTCCGCCTCGGCCTCCGGCGCAACCCCAGCGCGGACATGGTTGTCTGGCCCAGCCCCATTGACCTCTTCTTCAAAGTGAATGG…
>novel.936
GTTCTCTCTCTCCCATCTCTCTCCTCTCTCTCACCGCTCTCTCTACCACGCCAGGCCTCCGCGGCTAACCGCGCGCGCAGCAAGCCGCGACCCCGCGCCTGCAGCCGCCACGCCCTGCCTCGCCGACCTCCTCGCGCGCGCGATGCCGAGCCGCCCTGCGCGCACAGTCCCGCGCAGCAGCCCGAGCCGCCGAGCTCCCTGCGCGCATCACCGCCGCGCGACGCGCGCGTGCCCCAAGCCGCGCCCAGCGCGCCCGACTGCACGCCCGCGACCGTTTCATTTTTTGCGATTAATGGACTTCGTGCATCCGTTTCTTCCTCCCCCTCATTCCTCCTCTCCATTACGAGCAGGTAACAGCAGCGCCATTGATGGCTTCCTTGATGACGCCGACGTCCCTTT…
>novel.740
CTCTCTAGTCTCTACTTTTTCATCAGTCATCACCGCAACACAAACACGGCCTTCACAAGACGCAAAAGGGCACACACCTCTTTCTAGCTTCTATACACACACCTCGAGCTCACATACACTCCCATCTCCCCCTCTATCTGGAGAGAGAGAGAGAAAGAGACATGGGGTCATCTCTCTCCCCGTCATCCGTCGCCGCGCTCACCACCGCAGCCCATGGGCACCGCTACCACCTGTCCTCCTCCTCCTCCTCCGACTACTACGAAGACGACGGCTTCGAGTTCACGCCACTCCTACCCAGGCCGCGGCGCCGGCACAGCGCGCGCACGGAGCGTCCAAGAACCGTCGCCCAGGCTGCGGCCACGACGGCGGCCCAGCCGCAGCCTCCCCAGCTGCGCGCGC…
>novel.741
ACCTTGGTGAAGAAAAGTCGCCGCGTTCCTCTTGCCTGATGAAATCCTCTTCTCGTCTAGATCTGAGCCTCCGCGTGGCTTCAGGATCAGATGCTTGGTCCGATCGAACAACGGTGAGTCTTGCTCTGTTACTTGATTTTTCGAAACGCATGGTTTTGTTTTGTGATGATGTGCAGGTTCCGATCTGTTTAGTTTGATTGATGAGTTGACGCATCAGCTCGAAGCGAGACAAGGCTGCCTTGTTTTTGTGCCTGGAGGTTTCTGATCCGTCGAATTGATATCTGCCGACCTTCAGAGCTATGACGTTCCGGGGGAATCTGGATCTTGACGGACTGGACAAATGGGAGGCGTCGACGGGCTTCTAAAGCATGGTTGAACAATTGTGAGATGTGACATCTT…
>novel.937
AGAGCTCAGAGACAACCACCGACGCCGCCAACGCATCGGCATCGGCATCGGCACTTGGGCAGCAGCTCCGGTTCATCTACCCTCGCAACGCCGCAAGGGAGCGATCGCATCGATCGTCACCGAGACAGACCCTGTTCTTCGGACGCACATCACCAACGACTCCAACTCTCCAAGCCAGCACAGCACGGCCATGGCGTTGTCGCCGTCTGCGCAAGCGACAAGCCCGCTCGCGCGCCAGCTGCTGCGCCACGTGTCGTCCGGCCTGGTCGCCGCCGCCTTCCACCGCCCAGCTCCAGCCATCAGTCTGCCAAGCGCGCCGCGGGGAGCAGACGACGTGGCCCTGGCGGCGTCTCACCACCAGCGGCTCCGGCCCGCTCCGTCACCGAAAGGGCGCCCCGG…
>novel.742
GCGCGCTCGCCTAGGATCCCATCGAAGCTCACCACCACCGAAAAGCCAGGACTCGTGCGCCGGTAACCTCGACCGCGACCGCCGCCGCGGTCCACCATCCTACACGTCGTTGCTGGCCACCTGGGAACGTCCGACAGTTGTCGCGTGGGCGCTCTTCACCTGGGCGTTGTTGGTGTGAGATCTGGGGCAGTGGGCGTAAGCCGGATTGGTCGCCGTGGTGTGCTCAACCTGGCGGAGCTACGCCACACCATCACTTGTTCGCATCTTCACATCGGCGGGGACACATACCCTAGGAGCTTCGCAATATCACACCAAGCGTACCCGTGGCGGTGGCGGGCTCTGACGGTGGAGGTAGAGGACTGGATTGCTCGCCGGAGTGCAACGAGAGCCTTAGTCCGC…
>novel.743
ATACAGATACAAGAATGCCCGATCACCAGCTGCATTAGCCATTGGTAACCTGAAGACCAAGAGCTCCCCGAGCAGGCAGAGGCCACGCGCACGGTCGGTCATGGCGGCGGATGCGGCCTCCTTCCTGCTCCAGCTTCTGTGGGAGGTGCTGTTGTGCTGTTGCCCCCGCCGGCCAGGTCAAGATGCAGCGCCCAGCCAAGGTGACATGCGCGAGAGTACTCCTACGGAGCAACCGGTGGACGACGTGGTCCAGTTGCAGCGAGATCTTACAAGCCCCAGCTCCCCATCCCAACCCAAGGAAACAGACAAACAATTCAGGCATCACGGCCAACCACCGACTGCGCATGGCGGTGGTGGCAGCCATCACCACTGAAAACTGAAAGGGGGGACATATACATA…
>novel.938
ATTTATGTGCCATGCCCCCGCACCCCTCGTGTCCGGAGACACCGAAGTCTGCCCCTGCCCAGCACGCCCGTCTCCCGAGCCCCCTACCCCCACATGCTCCTGCTCCCAACCAGTCGTACCCCCACCGACCATGCGTACGCGTTGAGTAGATCCAGAGCAGTGGGGCTGGGAAGTGCCCGAGGTGAGATCAGGCGAGGTGATCAGGTCCGCTTCCTCCTCTTCCTCCGTTGGCTTCTACACGCTCCAGGACGAGGAGGAGTAGGGTGATGAGGGCCGCGTCCTTGAGGCATGGGAGCACGCATACGCCGCCCTAGGCCAGGTGACCAGCTTTTGGCCGGGCCCATTGCTGGCGACGAGAATCCAATAGTGAAGCTTTCTATGTGTTGGCAGATAAACTGA…
>novel.744
AAATCATGCGTTCTATTATTTGCGGCAGCATCGTCTCCGAACAGTTGCTCAATTCTCAATCACCACTCGCCCATCGTGGGCGCCGCCCTTCTCCCCAATCCTCATCCTCGTACTACCGCCGCCAAGAACGCTACCGCCGCCAAGAGCAGCACAAGCACCCGTCGCATCACCGTCTTCAATGAATTCCTCTGTCTACTCGCCTACCCCGACTTCACTTGATAGCCCGCCAGACGCATCTCGATGCTTCTGCTCCCTGGTTCTTAGGGCCTGTGGATGAGACCGTGTCCCTGCCGTCCAAAAATCAGCAGGCCCTCATGCTCATAGCGTTCATGGATCCAGGAAAAGGAGACGCCGGTGATACTTCAACCACCAGAGAGCGTCGGATGGGGACCACCATCG…
>novel.745
ATCAGCCCTATCCTCTCGCATCGGCACAACAGAACGTGAAGACGGCGGAGCGGGTAGTTGAACGTGGAGGCGCTCTGAGATCCTAGCTATGGCCTGGACTTCCCCCTGCATAAGTATCAACGCATCCTCGCCTTCTCACCCCTATTGAGCCAGCCATCCCTTCCCGTGACCGAGAAAGCAGGCCCGAGAAAGAGGTCCACTGTCGGTGCTCCGTGCTTGCACCGATGATTGGTGGCCAGGGTTGGGTCGTGGGCGTTCGGCAGCGTGCGTGGATCATGTGTGTGAAGTATCAAGCTCAGGGATCGGTCCGAGCACCTGGAATTCCTCGTTGAACCTCGTCGCTGCTGCACCTCTGCTCCGCATCGTGGACCGACCCCGACGTGTCTTTCGCGCTGATGG…
>novel.939
CCATTTTCCCCTCTTCTCCGTGGTGACTCGAGAGCCTAGTGCGACCCGAAAATCCAAGTGAGAGAGTTGGGAGCGCCGCCGCAGCTGTTACGCACGGTCGACACCGTATGAGCGTCGATGCGAGGGCTGCGAGAACCACTTAGGCACGCCACTTGGGATAGGAGCCTTCCGAGACCGAATCGTGGGCGGGTCGTCGTCGAATTCCTCAATGGAGCTCAAAACAGGGACGGAACTACCCCTTCCTGTGGGCAGTGCTCGTCGCGCCACCGTCGCCGACGAGCAAGCAACTGAGGACCCAGGTGCTCAGCAGGTGGATAATACTGAGTAGGAGCTCGTTGAAGATCATTATTGATGAGGACATCACTTCTATACATACAATGAATGCACCGATAACACGAT…
>novel.746
ATATCCCAAAAAAAATGTTGACCAAAAGTTAATCTCTGGTGCGTGGATGAGGTAAAGGGTTGTGGGCCATTGGATGCAAAGATAGAAGTCATCTGAGGCGTCGTTTCTTTCTCCCACAAAAACCCTAGGTGGCCACCCCTTTTTTTCCCTTCACCCCCCTCTTGGCCGCCACCCCCTTTTTCTCCCCCTTGGCTGGACGCCCCCTCCCCCTATGGCAGCCATCCTCCATTGCTTCCTCCCCCAAGATCTCCCCCTACGCAGCAAGGATCGAGAAAAGGAGGGGCACGTTGAATTGAAGAGGAAGAGAGGATCAAGGAGATGTTCTTTCCCATCTCCTCTTGAAGATTTCTTGGGGAAACCCTAGGTATGGATGAGATCCTTGTTCCTCCCTGTAATTAT…
>novel.940
CAGGGCCGGTCCTGACATTTTGGGGGCCCTAAGCGAAAGTCTATATAGAGGCCCTATACGAAAGTTTGATTCTGCTATTTTTTCAACTTTAAATGATATCTGGAAAATAAAATAAGTTGATGATTTACATTGTTTCCAAAATGATACTCCCTCCGTTTCTTTTTAGTTGTCGCTGGATAGTTCAATTTTGCACTATCCAGCGACAACTAAAACGAAACGGAGGAAGTATGACTGAAGACTGTTACAATATTTCATATTTTGTAATATAACTCTGCATTTGCTTTGAGAGCAAATATTTTATTTTTAATTTGTCAAACTAGC
>novel.941
CCTCACGTCTCTCTCTCTCACGTTTCTCTCTCTCCCACTCTCTCCTCTCTCTGCTCTCTCGCGTGCGGGCGCTAGGCAGCCGCGCCGAGCGCGCCACCCGAGCCGCGAGCCCCGCGCCCCTGCTGCTGCGCGCCAAGCCGCCGAGCAACGCCAGGGCGCGACATCGACTGCCCAGCCGCGACCCCGAAGCCCAAGTGCTGCGACCGTTCTTCGTCTCCGAGTTAATGGAACATCAAAGCATCCGTTTTTCCTTTCCCATTGCTCTCCATTGACGCCATGGAGAGAAACCGACGCATCTATGGCGCCATGAAGACCCGTCGGCGCCTCTCTCCCTCCTCTGGCAGACCATTCCTCTCCCCTCCCTCTCTCTATAAAAGGGAAACAGCAGAGCCTCCCCAT…
>novel.747
CCATACCCTCGCCCCTGCCGCGTGATGCCTGTGTCGTCACCGCCCCCAGCCCCCGCCCTCACTGGACGTTCTGACGTTCCCCTCACCCACACTCGCTGCTGCGCCTCCTTCCTCCCCCCCGAAACGCCGCGCCCATCTGTCTTCTCACCCCCGCGTCCATCGTCATCCCCTTAGGGACCGCCACGGCCGTCCCCCCCAAACCCGACATCTCCTCTCGCGATGGCTCTCCCAGCCTCCTCTCCTGCTCCCGCACCATCTCCGATCCAGAATCCTGCTCCAGCGCCCAATGCCCGGGTACCCGCCCCAAAGATCCCTAAATCATCATCGACACCGAGCTCCATCAGCCAGAAGCTGACCGAGGCCCCAACCTCCTCCTCCACCCAGCGTCGCATCCAGTGT…
>novel.748
GATGTCAGGTCGTGTAGTTTCCTTAGACAATTAGTCCAAGGTAGAAGTTCTTGTGTTAATTAAGACCAATAATGGACCCATGTTTTGAATTGTGGTGCTATATGGGGTACCTTGGGTGTTTTGCTTGGAGTGGCCGAATTCGAGGTCGAATTCTTTTTAAGGGGGGTAGAGTGTAATATCCCAAAAAAAATGTTGACCAAAAGTTAATCTCTGGTGCGTGGATGAGGTAAAGGGTTGTGGGCCATTGGATGCAAAGATAGAAGTCATCTGAGGCGTCGTTTCTTTCTCCCACAAAAAACCCTAGGTGGCCACCCCTTTTTTTCCCTTCACCCCCCCTCTTGGCCGCCACCCCCTTTTTCTCCCCCCTTGGCTGGACGCCCCCTCCCCCTATGGCAGCCA…
>novel.749
ATCTACACCCTCTCTCTCTCCCAAATCCTCTCACTGCGAATCTGCGATGGCCGTTGCGCAGCGTCTCACCGCGCTGGAGCTCCACCATTGCTGCTGCCCAACACCTCGTCATACGTCGCGCCTAGACTTGAGCTCGCTGCGCGCTGGGAGCCCCGCCGAGTTCGCTGTTGAGCACCGCCGCGGAAGACTCTTCCTGCCGTGCGTCGTCGCAAGACTGCGATCCATTTCCGAGCTTCGAGGAATCAACAGTCAAGCTTCGGCGACCAAGAGATCGAACTCTTCGAGTTCTACGAGGCTGAAGATCCTGAGCATCTGTTTGGTGAAGGTTACCTTTGGTGCAATCTATGCTTAGGTAAAGAAGAAGGCGTCGAGGCGGATCTCCAGGAGTTCCGGGGCTTC…
>novel.942
CAGGCACATGTTCATTGTTTTTGCTGATTTCAACATAGTACTGCTCAGTGGCAGATCCAGGATGAGATGCAAGGAGGGGCTACTAGCCTACTAAAATAAAGCTAAAAATATTTAGATATAACTAAATGATCTAATTAATATAGACCAAATAAGTATGAAAATAACTAATAAGTTGTGTTAAAAAGTACAATACTCAAAACATACCCCTAATGAGTTGTGTTAAAAGTATCTTTGTTCCGGTTCTTGATGAGAAATTTATCCATTCTATCCCTATAAACTAAAAAATAATTTTATCAATTAACCTAGCAAATAATTGACCAATCCAAAATACCAAAGTATAAAACCTAATCTCTTGGTGAAAGGCAATCTATGTTTAGCAAGTTAAGAATTATATAGAGT…
>novel.750
GCAGATCGCGCCTCCGCCTGTTCGGCTGTCCCCTGTGCCCTGCGGCCTGCGGCCCTGCCCAACACCCAACGCACTGCCGCTACCCAGCTACGGCAGCGGGCAGCCACCTGCCTGTCCGCCGTGTCCGGCTGTCCCCTGCCCAGGCGCCCAGCCCAACGGCCAACGCAGAGAACGCACGTAAGCTTGTTATCTATTTTTTTTTCTAATTTCAATTTATTATTTGTACCACTCGTTCTACGCAGTACGCACTAATTTATATATATGTGCATCAATTGGTCTAGAGACCTAGTATTTGAAGACAAAGTCATGTCTTCCAGGAAGTATGAATCAGGTTTTCAAAAGCGTAAGAAACAAAAAAGAATAGAGGGTTTAATTCAGTCTCAAAAAGGAGCTATGGAT…
>novel.943
ACTGATTTCACATGTAACTCATACAAATAAGTGAAAGTGAAATGGAAGAAACGCGGGCATCTTATAGATCTTATGATCCAAACATTTTTTATTGTTATATATAGACATATGTTATGTCTCCGTGAAATTTCACGATTTTTTGAGGCTATTTATATATTATTAATTTCTTGTTATAGAAAATCATCAAAATACAATTAAATCCGTAAAATATTGTAGTATCGACCAAAAAATACAAATAAGTTACCAATACTAATAAATAGTCTATAAAAAGATAACCTTAAGTTCCCACATGGAGATAACCTTAAGCCC
>novel.944
GAGCAGCATCCATGGCACCAGAAACAGAAGCCGAAGACAGATCGTTTGCATTCTTTGGTCTGTTTGCTACGGTGGATGCAATAGATTGGCTGCTCATGATATCAGGAACCATGGGGTCCATACATGACATGGGGTCTTCAATGTCGTACTACATAGTAGGGAAATCTCTTGATGTGGCCGGGAACAACATGGGCAATAACGAGGCCACTGTCCATGAACTCTCTAAGTTAATTCCATATATGTGAACCTTAGCAATTGTTACCCTTCCTGGCGGAATGATTGGTGAGTAAAGCC
>novel.751
CGGCTCCGCACTCGTCCTCCCCCACCCCGGCAGATCTCCCCGTGACCACCGGCGGCAGCCCCAGCACCTCCCCCACCTCCCGCACCCACAACGTCGGTGGTCCGCGCCCCTCCCTTCCTTCCCTGCCGCGCCCGACGCCAGTGGTCCGCGCCCCTCCCTAGCCACGCCGAGATCTCCGTCGATTCGAGATGCCCGCGTGCAGCCCCCTACCTGAGATCGACGTCGATTTGGCATGTCGGGAGGTCCGCTCCCCACCCAACCCCCGAGATCGCTGTCATTGTCCCCCCTCCCTACTCCAACCCCACGCTCCCACCATCACTTGCTCGCGTCGCGCTCCGCCGAGGCCATATACAAAAAGCTGCCGACGACGCAGACAAGGAAAGCGTGGGGGTCCAGGGC…
>novel.945
GGCTCTCGGCACTCCAAGAAAAAAAAAGGTCCGACCTCGGGAGTCGCTGCAGCGTCTACAACCAGCAAGGGAGAGAGATAGAGGCGGGTCTCACCGTAGCCCCTGGGGAAGGAGTATACGTATACGCGAGGAGCTCTACTGGCGCGACCTGTTCGTTGCCAGGGGAGGGACTCCGACACCGTACACTCTGGTGCTGTCGTCGCCGTTGTTTTCCAGTTCAG
>novel.946
CTTAGAAACATACCTTTACTTGTGATTTGCACTTTGTTCATCAATGGGCATATTTTCACATTTAAGCACTTGTGTTTGCACTCAATCACCAAAATACTTAGAAATGGCCCAAGGGCACATTTCCCTTTCAGGAGGCTTGTTCCGCTTTTCTTTGTTAGATTTCAATAATAAGTCTGTGAACCATATTTGTGCTAATGTTGATGATCTTGCGAGTATTTGGCATTCTCGTTTGTGTCATATTAATTTTGGCTCTATGTCTCGGCTTGCAACCATGAGTTTAATTCCGAATATCACCATAGTCAAAGGTTTTAAGTGCCATAGTTGTGTGCAGTCGAAGCAACCTCGAAAGCCTCATAAGGCTGCTGAGGAGAGACACCTGGCACCACTAGAACTCATACA…
>novel.752
CATTAATCTTGGTCTAGTGCCCTCCATATCCAATCTGTAATGCTGGCGGCGGAGGAGGCGAAGAGACGACACTGCCAGGTGACAGCGTGGCGGCGCGAAGCAGCGACGACGGCCACCCTCTCCGCTGCCTTCTCACTACAAACAGTAGACCAAACCGTGGATCAGTGTAGTAGTAGCAGTAGTAGTATATCACAATGCAAGAGTGGTTGATGCACGCGTGTGCTTGGAGCGAGAGGCGTCGGGAACTCCAACTTCTCCAAAACTGTTGGCCTATCTGCGTTGTGGCATCAGGACATGTCAAGACGCTCTCAAGTACGCGCAGCAGTGAATCCATAGCCAATGGTGCTTGCTTGATTAGTGGAGCGCGGCCTGGATGTAGCCGCTCGGCCTACTCCTCCT…
>novel.947
ATTATTATATCGCCAACCGCCCTCGTCTCCTCACGCCAATGCACACCCTAGCCGTCGCCAACCTGCAGCTCCATCCCGGTGCTTGCCCAGACGGGTCGCCCCGTAAGGAGAGAACGTGACCAGGCAGGAGACGACGCTTCATGTATCCATCTCCGCCTCAATCGACCGTGCCAATTAACAGGCTCCCAAGGAGGAGATCCAATCCTGCGGGCGGGTGTCCCGTCGCCCATCCATCGATCCGAATCTGCATGTGACCAGTCTCATCGGGCTCTTCTCTTTTTTAGGAATGACTCATGGGTTTCTCACCATCCCTTCCACTTGGGGATTTCAATCGAATGGTGAAATGGAGTTACCAATCAACAACTAGCTGAATCAGCTCCCGGCCTACCCGGGCTTATC…
>novel.948
AGTAATGATGGCAGATACTGGTGTAGCAGGAGCTTGGCCTGAAGCCCGTGCCTGATTCTTCTCTGTGTGAGGACTTGGTTCTTGGTTTGGCTGTGGGGAACAAATTTGGAACTGTCGTCAACTGCATGACTTCAGTTCAGGTTTAAAACCTTATCTAGCTTATTGTGATTGTCTTGATTATGCCATTAAAGAACTTTTAAGATTTGTGTATTATGCCACTAAGACATATTACCTTCTCTGTGTTAAAAAGGCATGTTCTGCTTAAACGACTCGGCCAACTACGGCTCTCAGTTGTAGTCTTCATGGTTTTGTTCCTCCATTCTTGGCACGTCCTTATCTGCAAATGAATGTCAACCTTCCATTACTATCT
>novel.949
GGTGATTTTTGGCCCAGGGGACAAAAAGTATCGTTACTGCAAGCACATCTCAAAGCAACATCTCCCAAATCTGTCAAGCGACCTCATGAAGAAGGGAAAACATTTCATATTGATACGGAACCCTCTAGATATACTGCCATCTTTTGATAAAGTCGTTCCACCATCCTTCATGGAGCTTGGCATAGGCGAACTTGTCTCAATATACAGTGAATTATGTGGACTTGGGAGCCCACCCCCTGTGATAGATGCAGATGATCTGCAACAGGATCCTGAGG
>novel.950
GTTTCCCCTGACCAGCAGACCGCTGCCGAGAGCCCGAGACAGTGCCCGCTGGTGAGTTCGAAACCCCAGAGCTTTAAAGCTTTTCCGATTCCGCAATGCTCACCGTTCGGTTCCTTCTCGTACCGAGCCGCGGGTAGCCAGCCAACCGCCGACGCAGTCCACAAGCGATGAAGCGCTTCTTCCAGCCAGTGCCCAAGGACGGCTCCCCGTCCAAGAAGCGGCTAGCGGGTGCTGCTGAACCGGGCGACGGCCCCACATCAGCCGGTGCCGCCACCGGCGCTGGCGGGGATGTAGAGGGGAGGCCCACCGAGGAGCCGTTCAAGTTCCTGACGTGGAACGCCAACAGCCTGCTCCTCCGGATGAAGAGCGACTGGCCTGCTTTCTCGCAGCTCGTCGCCC…
>novel.951
GGGGCTGATCTGGTTGCTTCACCCTCGCCCTGGGATATAAAATCAAGCTCCATATGACTCCCCTTGGCCATTGACGTACTGAAGCACCAGAGAGCGCTATGATGTGGAGAGCTGAGATTGCCGCCATAGTAATATCCTCGCCCATGTCCTCAGCAATGGCCAAGCGGCGCTGGTGGATGACGACCAGTGCATGCCGCACATACCCGTGACTTCATCGTGGGTGCTCGGTGACCAGAGTAGCTGATGTGCATGCAATCCTTCGACGAAGCTGTGCATTGCCATCGGGGCACTAATCGTCGCGTGCAGCGCTGCAGCGTCCAAATCTACCAGTAAGATTTTCCCCTTCTGTGTCCATAAGGCCTCCGCGTCCCTTGTGCCGTTTGTAGCACTAGAATGTGG…
>novel.753
GGATCTCTTCCTCTACTAGTAAAAGCTTTCCCGGCCCCATCTCAAGAGCACGTACGTACACATGGCGAAGCTGAGCGCCGCCGCAGTCGTGGCATCCCTCTGCTGCTGCTGCGTGCTGCTCGCCGGGAAGCCAGCGGCGGCCAACGATGGCGGCTTCGAGAGGACCGTGTTCGAGCTAGTGAACGCCGCCATCAGAGGCAACTCCACCGTCGGCGGCGGCGACCCCCGCGTCGGCCCCGCCCTGATCCGCTTGCTGTTCCACGACTGCTGGGTAAATGGCTGCGACGGATCCGTGCTGCTGGACGAGACTCCCGCCGACGGGACCGACACCGAGAAGAAGGCGGGCAAGAGCATAGGCCTGGGCGGCTTCGACGTGATCGACAGGATCAAGGCAGAGCT…
>novel.952
TGAGCCTGCACTTCTTCCTGATCTCGAGGCGCGCCCCGACGGGAGGCCCCAGGTCGCTGAGCTTTTCCATGGCCTTGCCGAAGTCCTCGCTCCATCTGTCCGCGTCGTCCCTGTACTGCACCAGACGACCCAGGGTGTGCTCGTCCTGGGTGAGCTCCCAGTCGGACTTGAGCAGCACCATGTTCTGCAGGTTGGCCGTGTAGTAGCTGTTGTCCAGGGCGCCCCTGGCCGCCGTGTCCACCCCGACGCCGCTGTAGCTGGACGCCGCCCGGAACGCCGGCTCCGTGTCGCGGACGTTGTTGCTCATGCTCATGCTCTCCGACGTCGCCGTCGAATAATTCAGCGTCAGCGGCAGCAGCTCCTGCCGCGAGGCGAGGGCTAGCCGGTACGTGCCGTTGA…
>novel.754
GCGCAAATCTTTCATCCCCTCAACTCTACGTCTCTCTCTACCTACTCTCGGTCACCACACCTCGCTCGAAAACAAAACTGATCAACAGCATTGTTGGTGACGATGAGCTCGACGTGGCTGGCTTTTGCATGGGCGGCGGCCGCCCTCGTCGTGGCGGCGGCCACGGCGCACGCCCCGCACCACCCGTCGTCGCTGCAGGTCGGTTTCTACAAGCACTCGTGCCCACAGGCCGAGGACATCGTGCGCAACGCCGTCCGCCGCGGTCTGGTCCGCGACCCGGGCGTTGGCGCGGGACTCATCCGCATGCACTTCCACGACTGCTTCGTCCGGGGCTGCGACGCCTCAATCCTCATCAACTCCACGCCGGGCAACCTAGCCGAGAAGGACTCCGTGGCCAAC…
>novel.953
CGGATCTGGAACTAAAATTGGCCTGGTTTGAAGTTTACCCTCTCTCCACAGCCCGACACCAATCCTGGTCTCATCCCTTCCGGATTGAACCCTGCTGTGATGCGAGACAGCGCAATGCTGGCGGCGCGGGAGGCGAATAAGCGGCTGCGCGCAGCGCCGACGGCGACCCTCCCCACCGCCTTCTCACTGATCCCTACAACACCAATTATAGTTGGGGAAGGTGAACCTCCCTCTTGGGATCCGGTACCAACTCTAAAAGTTCTACAATGAGTATGTCATTACGAGATCATATTAGAAAGAGGAGGGAAGAAGAAGATGATGACATGATGTTGTTTATTTTCCCTGCCTTATATCTGATGGGTTCAACTAGAAGTGGGGGGACAAAAGAAGAAACGCCAT…
>novel.954
AATTGTTCCCCATTCTTGCATCCTTCGTCGAACCCCAGCAATTTCGATAGAACTGCTCGAGCCCTCCTCCCTGTTGCCGCCAGACGCGGCGCTCCGCGCGTGCATACAGTCGCCAGCCACCCCGCGCCGTGTGTCCTTGCGGCATCCGTCGGGCTCTGCGTCCTTGCGTTCTTCTGGCCCCCACCCGCGTCCTCCTGCATCCTCCGAGCGGCGGGCGCTGCCCAGGTCGACGACCACCCATGCCGGCGTCCCCGTGTATCCGTCGGGCACTGTGGCGATGTGCTCCTCCAACCCGGCTCTTTGTCCCTGCGTTCTTCCAGCCCCCGCTCGCGTCCTCCTACATCCTCCGAGCGGCGGGCGCTGCCTAGGTCGACGACAGCCCCGCGCCGGTGTCCCGTG…
>novel.755
CGGTGAATTATAGTCGTACGTCGCCGATGAATTCCCGAGAGCGGCCAGTTCGCTCGAGCCAGCCTGGCGCACCGGACACTGTCCGGTGCACCATCGGACAGTCCGGTGCACCCAGACTGCTCTGACTTTGACAGAACTTAGCCATCTCATTTTCAATTCGATTTTTCCTGTTTCCAGCACTTAGACACAATACATTAGTCCATAAACAATGTACTAAGTCTAGAAACATACCTTTTGACATTATTTGCACTTTGTCCACCACTTTGCATAGATTAACACAAAAGCACTTGTGTTGGCACTCAATCACCAAAATACTTAGA
>novel.756
CAGCAGGACGCCTCAGGTTCAGGCGGCTCTAGTTCGAGGAGCATCTACCTGCGAGGCCCCGCGAGTCTCCCGCCGCGTCCCATACTTCGGGACAGACGGCCGTTGATTCGGCCGGAAGGGGAGAGGTCTTGGACGGTTTTGGATTATGCTGGGGGTCATCGTCGCCCCCCCAACAACATCCTCGGCCTGCTGTGCAGGGAACACTTCCCTGGACTTGTGGAGTACGCCGGAGTGACGGGCCCAGCCTTCACCTTCGACCACTACGCCGTCGCCCCCGATGCAGTAGACCGGGACGGCAGGGAATTCAATAACAAGGCGGAGCGGGTGAAGCAAGAGCTGTGGGATTTCTTCAGATGCGATGCTGGATACGAGGCTAGGGCGGATGTGGTGGCCACCACG…
>novel.757
CTAACATCTGCCTTAATTGTCGTCACTCGTTCGTCCCCAAAATTAGACGCCATCATCTCCCAAGGCCGCTAGTAAACCCTGTCCCTTCGACCATCTTAATGTAATCATCCATCCACATGAAAAATTTGCATTTTTTCTGAACCTTCCCTAGACGCGGCTTGCTTTCACACTTAATGAATTCCCTACCAAAGTTGTCATTCTTTGACCTTTTCGATATGAGGCTCACTAGTGGCTCTGGACATTCGCACTCGAGGCAGCGGGTGAGCAGCACAGACCCGTACCTGGGCCATCCATGTCCTGCATTGAAGGGGCTGCTCGCACACGACATGCTACTAAACACAAAAAATATATCTAATTAAATGCAAGCAATTGT
>novel.758
CCCGGGACGTCAGGTTTTTCCCTTTCCTTCGTCGAGCGGCTCGGGTGAGCTCAATCTTGACGCGCTTCTCGGAGTCCGTTGAAGCCGCCCCTAAACCGACCTTGCTGCGACTATAAAGGGTAGCCCTGAGGGCTCCGCTTTCTCTTTCCATCGCCACGACTGTTTACCAGCGCTACCGATGAGAGAGAGAATCAGGGGATTCGAGTTGGCCGCCGCCGCCGGGTAACTCGACAACGACATCGTCTGGGGACCGGATTCGAACCGAGGAGGTGTGTGCGGCCCCGTGGGACGTTCTCTTGTCAACAATCGTGTGCGGGAGGCGGTGGATTGAGGGCAGTTCCATGCTGGAGACATCGAGCCATCGCGGATCCGCCTATCGCTGTGGGCAGAGCTTCGCCG…
>novel.759
GAAGACGACATCCAGGCTGACGCTGCTGCTTTGCTCGGTATCGATCTAACCTCTGCTCCTGTCGATCTAAGTTCTAATCCGACCAACGCTGGTGGAGGGCCTGCTACGGCCACCGATACTCCGGTCGGCTCCACCAGCACCGATGGTGGTACTGGTACCTCATCTGTTGGTAAGCGTAAATCTACTGTCTGGGTTGATTTTGATGAGGTATTTGAGAAAGTGAATGGGTCCAATGTTCGAATTGCTGCTATTTGTAGAATGTGTAAGACTCGTTTATCTGCTAGATCTTCTGCTGGTACTGGGCATTTGCTTAGACACCAGAAAGCTTGTAAGAAGAAGGTTGATCACGCTGCTAGGGTCCAGTCTAGGCTTGCTTTCAATCCTGATGGTTCTCTACAC…
>novel.955
GTGCCATTGCCGCCGAGAGGGAGATGAGATGGTCGCCGAACGGTCTTCTCGCCTGCGTCGCTGCTCCAAGTTTAACGGGTGGTCTTGCGAGTGGCCAAGTCATCCCGCACCTATCCGTGGCCACCCCGGGCGAAGCCACCAACTGAAATGCTGGTGATTTCTCGTTGGAGTGGAGGAGCCACCGTGAAGCCACATCTCACCATAGACTGGACTCCACATTACTCAAACCACCGAAGCGAGGTCACGTGGAACCCGAAGACCAACTTAGTGAAGTACCTGGAATCTCAAGTCACAGGTCAAGGATAGGTACCACAAGATAAGGAGCATGAAGGATGTCGCGATGAGTTCGTGAGAGGTCTAGGCTATCGTCTCCCAGTCAACTATGGTTGCAGAGGATCG…
>novel.760
GTCCCGTTTTCATCCGTAATTCTCTTCCCAAATCGAATCACACGCGAGCACGCTTCCAGGTTCGCTGGCAGCGGCTGGTCCATCGCTCTCCACCTCTCCCTTCTTCGCGTGCGGCAGTTTCAACAACCTTCACCGGCGTGCAACGAGGGTGGGCCCTTCTCCGGCACGCAGCGATGCGGGCGGGTCCCAAGGGGAACGGCGCGGGTGTCCCAGGCGGCGCGGCGCGGACGGGTCTCCGACGTGTGCTGCACGGCGAATCCCAGGTGTGTGCAGGCGGATCCCCGGCGAGCGCGACGCGCGTAGATCTCAGCATGCGGCAGCACGGGCCGACCTCGGTGTACGCGGCGCGTGGGTCCAAGGCGTGCGCAATGCAGGCGGATCTCTAGCAGCGTGGCCTGA…
>novel.956
CTCAACTGCCCACTCCCTTCCCTAGCCGCCACTACTCTTGTTTCCCAGCCGCCAGGCTGTTCCTCTTCACGTACGTCCACGACTTCTTCAACCCCAAGCGCATTTGTTCCCTGCTCTCCTTGGCAACCAACAGCAGCGGCAACCAGCAGCCCGGCGCGGTGGCCGGCGACCAGGGCGTGGCAGCCGGCGGTGCGCCCAGCCAGCCGCCCGTGCCCGCCGCACCGTGATGCGTACGTCGGATCGCCGCTAGTGCCGCGTCCAGCTTCCGTCGCGAGCTCGGCCCTACGTCGCCCAGGCCCTCGTCGGAGCACCTCGCCATCCTGGCCGTCGTCGCGAGCGTGAGATTGCGATCTGTTCCTGAGCTTCGAGGAATCGACGGTCAAGCTTCGACGACCAAGT…
>novel.957
CAACAACGATACCGGCTCAAGAAAAAGTACTTTGATCCTTTTCCGCTACATCTAGTGGCAAAAAAATCTCCAATCAGATCTATGACTGATGAAGAGTGGAATGAACTTGTGGAGTATTGGAAGAGTCCAAAAAAGTGGAGACATCTCAAAAAAACAAAGAGAATCGATCCAAAGTTAAATTCCATCAAACAACTGGCTCTCGTAGCTACATGGTTCATGTAGAAAATTTGGGAGATAAATACATTGATCAAGAACCTGATGCACTGGATTTATTTAAGGAGTGTCACTACAGCAAGATAAAGAAATGCTATTCATCTTCTGTTCAACAAGTTATAACTGAAATAGAAAACAAGTGGTCTACACCAACAGAAGGTGAACAAGAAATGTTTGTGACTGAAG…
>novel.958
GAAGATAATGCCGCTGCTTTATTATTCCGCTCGTTTCTCAGGAGTCAGGACCTTGCCCCGGCCCCAATCCCTTCTCCTTCGTGCAGCTGCGCGCCAGATCGACTTCACCGTCGCTGCTCGTCCTGCCTAGCTGACGGTCCGGCCAGCATCGCCTCCTGCTCGCGGCCTCGCTCAGCTCCCTCCACCCTCCGGTGAGACGCAGATCTCCTGCTCGCGGCCTCGCCCAGCTCCCTCCACCCTCCGGTGAGACGCAGATCTTGGTGCGACGGGGCACTACGGAGGCAGGGTAGTGCGGTTGTGCGTGTGTTGGTGGCCTGGTTCTAGCAACCGAGATGGATAGAAGTTGGGTGCATGCTAGACTATTTTCTCATGAATATATAAATGGCGTCAAAGAATTTA…
>novel.761
GTTCTGCTGTTTCTTTGTTCACAAACATCCTCTGTAGCCTAGGTATCAACGGAAAATGGCGCAACACTTTCTGTGGAATCTTCTTTCCTTCAACATCAACCCATCTGGATAAAGTTGACGCTTAGCCTCTTTCATCAACGATTTAAAAAATGAATCCTTGCCATTAGGTTCTGGATCATTCTCATTTTCATTGTCTTGCTTATCTTTCTCTGTGCTGTCTAAGTCTTGTA
>novel.762
GGCACTTCCACGGACGACGGTTGGGTTGGCAGCAGGCACTTGCGCTTCCCCACGCCGCCGCACGCCAAGAAACTAAAAGGGGGCAACCGACGGGCTCGTTCACCTATATTTGTTAAGTTTCAGGCAGAGAGAAAGATAGAGGAGCAAACAGCAACTCCAGAAGATGAGTCTCCCTCGCCGCCGCCACCTTGTCCTGCTCGCCTGCCTCCTGGTCTTCCTCGTCTTCGCCGCGTCCGCGTCGACGAGTTCCGCCGAGGTGGCCCCGAGCGTGGCGGTGGACTTCGTGCGGCGGTCGTGCCGGTCGACGGAGTACCCGCGCGTGTGCGAGAGCACGCTGGTCCCCTGCGCGGCTGGCGTGGGGCGCAGCCCGCGCCTGCTGGCGCGAGCGGCGCTGGTGGT…
>novel.763
GCCATGGCCTTATTACAAAAGGTGGAGGTGGAAGAGAAAAAAAATGCTGAGACAGTTCCTCCTGTGGTTGAAGATCTATTGGAACAATTCTCAGGGGTGTTTAAAGTACCAAACTCTCTTCCACCCTACAGAGATTATGATCATGCTATTTCTCTACTTCCAGGGTCAGCTCCAGTGAATTGCAGACCTTATAGATATTCTCCATTGCAAAAGGATGAGATCGAAAGGCAAGTTAAAGAGATGTTGCAAAC
>novel.959
GTGGAGTGCTTAGACCAGTTCATCTTCTACCGAGAACAGAACGTGGATCAGAGTCCCGCCCGGATTTTTCTCGCCGAAAACCAACGACCTCTACCAGGAGCTTTAGTGCCTCAGCCAGTACGTGGATCGCGCGGACTCAACGAGACCGAGCGTGAAATCAGGACGTGCCCACCTGCTCGGACTCAGTCCGGAGTTTAAAGCTGTGCCTTCCCCCTCTGAGCCATCCAAGGGGAGAACTTGTCGAGCCGCCATTAGCGCAGAGAGATTTGTGTGCACAGCCGCTGCCATCGATCCTTCTCTGGGATGACCACCCGGCCGAGGTGCCATTTAGAAGCTCCGTTGAATCACCAGAAACGGGATCGTGGGAGTCTTGAGCTGGGAAACCTAGCTGGTTGCCCG…
>novel.960
GGGCGATGCTGGTTGGACAGACTCACCAGGGGTCGGAGCGTGACTAGCAACAACCATGGCGCGTGACGCGGTTTAGCAGCGGCGCTGGTGACGAAGTCCTTGTAGGTATTTTTGACAGTCCGGGCGCCGATCGAGGAGACGGGGCCGACCATCACCATCACCGCGGCGCCACCATGGCCATACTCTACGACGCGGCGTGGATTGTTTTGCAGCGCAGCTTTCTCTCTCTCAATCTCTCTGCAATCCGACGAGCACACGACGGACCCTCTCCAGCTAATCTCTCTGCTACTCATCTCTTGTTTTGCTCACGCATGGTGACGATTGGATCGGCGGCTCCCGGTTTTATAGAGG
>novel.764
TTGACCGAAGGTTTGGCCCAGCGCGCAGGCACTAGGACCCGGGTTGCCGAATCGAAGTTGCCTCCTACGAATCTTTGCCGCACGCGAACCAGATTACCGATATTGGCGCCGAAAATCTAGGAGGCTGGCCAATAGAAAACCGCTCCACGGATGTCGCCATGATTCTTGGCCACGCGAAGTGCGGGGCCTCCTCGACCAAACTCTATGGCGGACTCTGCCCTTGCCTCTATAAAACCGGGAGCCGCCGATCCAATCGTCACCATGCGTGAGCAAAACAAGAGATGAGTAGCAGAGAGATTAGCTGGAGAGGGTCCGTCGTGTGCTCGTCGGATTGCAGAGAGATTGAGAGAGAGAAAGCTGCGCTGCAAAACAATCCACGCCGCGTCGTAGAGTATGGCC…
>novel.765
GCCTTGAGTTCCACCTACAGACCACTGCAAAGTGTGGAGCTACTTGTATTCTATTTTGTGTAGCCTCTCCCCAGTCCCTAGGTTTGCCTGACCCTGAACCGAGCACAGCAATCCCTGAGTGGTGACCACAACCAGCAGTTCACCTATATCACCGTGGCCAGAACGGAGTCAAGTCATCGTGGAACTAGTGCTGCGGGCAGCCTCACCGTGGACCGATCGACTGGAGTCATCCCTGGTCAATCTCACGCACGCACCGAGACTTTGGAAGAACACCTAGAAGAAGTGGTGTTTGAAGGAGTCTACTCCAGTGCCTGCTCATCAAGTGGATGGAGCTATCTAACTAAAGGTTGGGTAGAAGGATCTAGAGCCTCTTCTCTGCAACAAAGGCAAGCCCCGGTG…
>novel.961
CGGAGGGCGCATCGGAGTCGGAGGTCGATGTTGATGAAGTGTCGGTCTCGTAGTAGACCACTTTTCTCATCCTCTTGTGCTTGTCCCCACTCCGATGCGGCTTGTGAGAAGAAGATTTCTCCTTCTTCTCTTTGTGGTGAGAAGAAGATTTCTTCTCCTTCCCTTTGTTGGAGGAGCTCTTCTTATTCTCCTTCCTCTTGGTGCGGGACTCTTCCGATGAAGTGCTCCCGTGGCTTGTAGTGGGCTTTTCGCCGGTCTCCA
>novel.766
GGAAAAGAAGGAGGAGTCTACACCAAGTCGACAACCAATCGACGCCTCCAAGCTCGACAATGAGGAAATGGCGCTCGTCATCAAGAGCTTCCGCCAAATCCTCAAGCAACGGAAGGGGAAGGATTACAAGTCCCGTTCCAAGAAGGTTTGCTACAAATGTGGTAAGCCCGGTCATTTTATTGCTAAATGTCCTATATCTAGTGACAGTGACCGCGGCGATGACAAGAAGGGGAGAAGAAAGGAGAAGAAGAGGTACTACAAGAAAAAGGGCGGCGATGCCCATGTTTGTCGTGAGTGGGACTCCGACGAAAGCTCTAGCGACCCCTCCGACGACGAGGACGCCGCCAACATCGCCATCACCAAGGGACTCCTCTTCCCCAACATCGGCCACAAGTGCCT…
>novel.767
GCAGGGCTCCACTTAAGTAGGCGGCATATTTTAACTACACCAAAAGCCACTAGTGCAACATCATGATAAACATGTGCCTTGGCATCGCACGACGATTAGCATACCTCCATCATTGTGTCAATCCCAACAATATTCATCAAGATATTAAAGCAAGCAATATACTTCTTGACACGGATCTTACCTATAAAATCTCAGATTTTGGTGTACCA
>novel.768
ATGTGTGTGGGGACGGAGTGCCCCTACATGTCGTGTGTTTAGGTTTACCTTGCAAGGTTTAAAAACTCGATTCGAATCGTCTGCTTCTCGCAGCTAATGAGACTGCTTGATCCATGCTGCTACATTGAGTAAAAAGTGGAAATGAGGTGACTGGCAAAAGATGTTGATTGGTAAAAATGTTTGATACCATGTATGAATAGCTAGGTACACATCTAGTTAAAAGGATCATACTAAAACTTGAAAAGCTAAAACTTGATTTTAGACTCAGCTAGTGCTTTTGGCAAACCAAACCCCTCAGCCAAATAGCTGCATGTCTAGAGGTAGAGGAGTAGACTCCTCACACCGGGTAAGTCTAGCTGAGTATTAGTATACTCAGCCTTGCTTGTG
>novel.769
ATGTGTGTGGGGACGGAGTGCCCCTACATGTCGTGTGTTTAGGTTTACCTTGCAAGGTTTAAAAACTCGATTCGAATCGTCTGCTTCTCGCAGCTAATGAGACTGCTTGATCCATGCTGCTACATTGAGTAAAAAGTGGAAATGAGGTGACTGGCAAAAGATGTTGATTGGTAAAAATGTTTGATACCATGTATGAATAGCTAGGTACACATCTAGTTAAAAGGATCATACTAAAACTTGAAAAGCTAAAACTTGATTTTAGACTCAGCTAGTGCTTTTGGCAAACCAAACCCCTCAGCCAAATAGCTGCATGTCTAGAGGTAGAGGAGTAGACTCCTCACACCGGGTAAGTCTAGCTGAGTATTAGTATACTCAGCCTTGCTTGTG
>novel.962
GGTCTTCAAATATCCAGTCCCTGCACCTTTCTTCTTCCTAGCCGCAGCTCTCTCCAGCTCGCTCGGTTCTCCCATGGCGCTCTTCTTTCCCTGCGCCCTGGACCTTCCCAGCTTGGATTTCCCTCTCCCATGGCGTTCGGCTGCTCGGCGCCCAACTCCTGTGCTCGCGCCGTCGTGCTGCTGCTCGCCCATACCGCGACCTCGCCGATCCGTGTCCTCTGCTCCCTTGTTTAAGCATTCTCGTGCATCCACGATGCTTGCCGAGCCGTTGAATTGAACTAAGAGCTCTCTGGTCGCCGGGAACACGACCATATAGCCGCCATGCTTACGGCCACCGTGGCCAGAGCTCCATAGTTGACCAATAGCGCAATTAAGTTAGGGGAAATAGTCAGGTTGACC…
>novel.770
GTCCGGGCTCGCGTTTCTGATTCCCGTGGATCTCTCATCTCGCTTGTCTCCTCCATAGCAGCCAGGCAGCCAGCATGGCGGCGGCTAGGGTTTGCATCGCCGGTGCATCTTGAGATCCGCTGCTGCTCACGTGTCCACGTTGCATCGCCTTTAATCCCCACATGCTCCATCCATACGCTGCTGGTGCTCGTCGCTATTCTCTTCATCGTCGGGACTTGTCGGCACTACTACCATCGCCATCTGAACCGAGCTCATGTGCATTTACAGCGGTGACCGAGCTTGGATCCTAGCGAGGTAGGCACTACTACGAGGCTGACCTGACCAAGTATCACACACGTCATATGCTACACACTACAACCTTTTTTTCCTTTCGCTAGATTTTACCATGATTCGTATTTT…
>novel.771
GTGGCTCATAAACTCCCGGTGCTTATCCCTAGGTGGAGCTGGTGGTGGTGGTGGAGGTGGTTGTTGTTGCCGTTTCAACCGTTCTTGCTTCATTTCTTGACGCATTTCCAGTCGTTCCTGACGCATTTCCTAGCGTTCTTGCCTCATCTGATTTTGCATTGCGTGCATCGTGTTGGCCATTTGTTGTAGTATCTGCATCTGAGCGGCAACCACTGGATCGGTTCCAGCCGGTGGAGGATTTGGAGGATTCATTTCTGTTTGCTGTTGTCTGATAATCC
>novel.772
GGGTATCCTATGTATGACCTGTCTGGAGGGATCGAGTACAAAAGGGTTTGGAGCCTCATGCTGCGCCTGTAGAAACTTCAGTACCTAGCGAGCGTAGGAAGGAGAGTCCAACGACCGGCCATGGCCCAATTAGTGAAGATATTGAGCCAGGACGGCGACAAGTTGTACCTACTATCCATTAGTGGCGATGATGTCGTTCTTGCGCGTGAAGATCCCCGTGACAAAACGCAGCACACACATCGGCTCTAATTAGCTAGCGACATGTACATGCAGCAATGGTTCAAGGACTACTCCCGATCCAGCAATTTGACCGATGATAACGGCCGAAGGACATTCGCGCTGGTGAACAAGGCCACACGACAAGCAATTGTGAACAGAAAAGATACAAGCATGCAAAGT…
>novel.963
AGATGCATGTAACCTCAAACTGCGCCAGTAGCATACCATACCATAGAAGCTGAAGAGACCAAGGACAAGGACGACCTGCCTTGCATGGCGCAATCGGTGAAAATATTGTGTAAGGATGGCTTCAACTTGTACGTCACCATTCGTGGCAATAAGGCCGTTCTTGCCCCTGAAGATCCCGACGACGAAATGCAGGAATGGTTCAAGGACTACTCCAGGGTAAGCAGTGTGACGGATGACAACGGTCAAAGGGTGTTCGCGCTGGTAAACAAGGAGACGCAACAAGCCATGGTAAACAGAAGGGACGAGCAGGAGAGACTAATTTTTAGTCCCTCCATTATATTCTACTTTAGTCTATAAATTGTAAAATACGGAAACTATAACTCTATTTTTATTTCCGTA…
>novel.773
CACCCCTGCATTTTTCCTAGCCGCCACTTCCTTTCCTTGCCTTCTTCTCCCACACGCAGCAGCCAGCGCGCAGGAGCTCCTCCCCGTCGGCCAGCCATGGCGCCCAGAAAATTCCAGCTGGCTCCCCCTTCTTCTTCCTCCAGCCAGCAGGTCGTTCCCTCGGCTGTCTAGGGCGCGGACGAGCTTCTCTCGCCCCTGCTCTTCTTTGGCCGGACCGGCCCCCCAGCTCGGGCAGGCGAGCCCACCATCGCCCATGGACGAGCTCCCTCCCTGCTCCCATATTGGCTCGCCTCCTCCAACCCTTTCTTGTACCTCTAGCGCCATGGCCAAGCTTCCTTTTTCCCTGCTGTTCCCCTGCGCGCAGAGGCTTCTCCTTGGGCGCGGGTACCTCTGCTCCAA…
>novel.774
GTCCACGACACACGGTCACATGGCCGACGGCTTCTTCTGTTCTCAGTTTCTCACTCTCGCTACCCATTTTTTCCCAAACGCTAGTGGCGGCGGGCGGCGGTCACCGGGGAGTAGTCGAGTAGGCCAACCGGAGGCGCACTCTGGCGTGTGTCGTACCGAGGGCGCCAGGAGCCTACCAGTGCAGGCTACAGCAGCGCAGCGCCGGAGCGGCCGGTCGCTGGCCGGCTATCGGGACCGCGGCCGCGGCCGCGTTTGGCCCGTGCTGATGCACTGAGAGGAGGGTGGAGGCCGCAGGGTGGCCGTCCGGCAGCGTCGCGCTGCACGTCAACTGCTCTGAACCTGTGTGACACAGGAAGCCGCTCGGGGCTAGGTGCCACCATCTGCTCTCTACCAATTGGA…
>novel.775
CACCAAACCACGACCAGCTATTCCGCATCGCCCGCGATGGTGGGCGCCATAACCGGAGTTCTGCAGCTGCCGTTGGCGCAACCGTCGGAGCGGGATCCTCGCGTAGTCTGTCGCCGCAGGATAAGTGTGTGGCCCTTGCCCTCTTTTTCTCCCCATTCCCCTCGTCTCGGCCGTAGTGTTGCGCAGAGAGTTGGTGAGGAGCTAAATACTTTATGCCACCGTCGATTACTGCCAAACACCGTCGTGAGGGTCTGCGGGCTGTGCCCGGAAGCTTCCTTAGGCCGCCGCGGGGGTGCTCGTTTATCGACTTGGGCGCGTGCGACGATTGGCGGGCAACAATTTCTCGTCGGAGTGGGCGCGCCGCCGTAGATCGCGCCGCGCCGTGGACCAGGGTCTGTG…
>novel.776
GAAATTCTAGCTCATGTCTTCCCTTATCCTTATCGTATGTGTCTTCCGTGGAGAAAAAAATCCCACCGCTGTACCAGTTCCATACCCTTCGTAACTAGTTGTACCCAAAATTTTGTTACCAGGGACACGTCTCCTTCACGTATTTTCTCCACACGACAGCAGGCACTCGTTCTCACCTCCCCCTCCATCGCGCGCAGGCGCTGTTCGCTCGCCGTGGAGCTCCCCTGCTGGCGCGCCGGTTCCCTGCTCCGTGGTGCTCGCCGGCGTTTCCTCCAGCATGTCCCATGGTTGTCCAGCCCCCACCTCCATGATGGCCGAGCTCTCTCTCTCTCCCACGGTCGTCTCCCTCCCCTGCTCGTCCATGGTGTCCGGTCGCTGCTCGGATTTTGTCCGTGCCGA…
>novel.777
CAACCGCACAGGCGCGCGCGCCGCGTGCCACGCTGCCGCCGCCCTGGCGCTCGGATAGCCGTGCTCGCCCTAGCCCCTCGGCTCCCTGCAGCCCCTCACCTCCCCGCACCAAGTAACGGCGCCCTCTCCTCTTTCTTCTCCTCTACCCCACTCTCTTCTCTCTAGAAACTGCCGCCATTATCACGTTAATGGTGTCGCCGGTCTTCTCCCCTCCCCTGGCTCTCTCTCTCCCTTCCCTCCTCTATAAAATCCAACGTCGCCCCCCTTGGAGCGGTTCCCGACCTCCCCGAGCCCCCTCACGCCGCTACCACCCACTGCTCGCGCCGACTGCCGCCGACCAAAGCTCGCCATCGACCGAAGCTCGTCACTGCCCTAGAGCCCGACGCCTGGAACCGGAGC…
>novel.778
CTACGCTACGGTTCCTTCTATCCTGAAGGGGCACGCTACTCCCATTCCGCCGCGCCCGTAGTCGCCGGTCCTCTTGCTGCTTCGTGCTCCCGCGCAATCAGTGAATACCTCCACGCGCAACGCCGCCCGTCGACTCCTCCATGGAAGCTGATCCGTCGCCGCCGTCGGCGTGCGCGCTGACTGAGTAGCTCGTGGAGAAGGTCGTGCTGCGCACCCCATCTGCTGACCCGGCGATCCTCGTCCATGCTGCACTCGTCTGCGCACGCTGGCGCATCGTGAAGGGCCCGCGGTTGCGCCGATGCTGCCGCAACCTTCACCGCGAGTGCGAGGGTCGCAGCCCCCGATGCTTGGCTTCCTCCCCAGCGCCGGCGCGGGGATTCGCTTCGTGCTCACGTCCAC…
>novel.964
TACATATTTACCCACATTTTCCATAGTATAAAAAGGTCTGATTTCTCTCATCCCTCCCGCACCACGGCACCAGACCCTAGCCACGACTTTCCCCAAGCCTCAGCCCCTCTCCCCGCTCGTGTCTCCAAGCCGCAACGGCGCAGCTCCTCTTCTTGGACGCCGAAACCGGGCACCGTCGTAGCCCCTGTCTCCGCTCGTCTCCGGGACCCTGCTTGGCCCTCTCCGGCGAACCTCTGTGCCCCTGCTCCGCCGCCAGTTCGACGCCGCCTGCTCCAGATCGACGTTGTCGTCCTCCGTCCTTTGTCCGCCTGCTCCAGATCGACGACGCCTGCTCCAGATCAAATCCGGCCTCCGTCCTCTGTGCCCCTGCCCTGCCGCTCCCAGATCGACGCCCTACCG…
>novel.779
CAAGTTTTTTATATGCCGCAGAGGACTAAGTACAACAACATGGAGCCGGATGCTGTTGATTTCTTTGGGGAATGTATGAATAGTCCCCGAAATGGTCGTACTCCGCTTGCAAATGAGATATATGAGCAAATGGTTGCAGAGAAGGAAAGAGAGCTAGAAGAAGGAGAAGCACAAAAGTCACCCTCCAAGATTGTTGCTGATAGTCTCAGCCAGATCAGCCGCTCAT
>novel.965
CCTGCTCGGCTCTCGCTAGACGGTCTCAAAGTGCTCCAAGCACAAGTCACAAGTATAGAGAGCTCGAGAAACCAAGATGAACAGTGTGCTGTAGAGAGAGAAGCCACAGACAGATACAGAAGGCCTGGGTTCTGGAGACATTGGCTTGCTTCTCTATATCCGCCAAAGACCAAAGCCAAGCAAAGCGGGCACAAGACTACAAGAGCGAGTAGCAATTGGGGGCCGAGAAAAATCACAAAAAATAGTGCCGCGGCGAGCGAGGGCGTCTGGGCGAGTGCGCGAGGCACCGTCCCGTACTCCCGTGTCACCCTTCGGGTTTTTGTTTTTCTTCTTTTCTGTTGGCTTTGGCCTTTGGGCTTCCCAGTTCCCCCGCCGCGCCCCGCCGCGCCCCGCGAGAGG…
>novel.966
AGAAGATGGATTGCTGATATCACAGGATCACTCTCGGTGGGAGTATTATTGGATTATCTTCATCTTTGGAATTTAATTTCAGATTTTGAGCTGCTGCCAGATATAGAAGATAAACATACTTTTAGTATTGCTGCAAATGGGACTTATTCTGCTAAGGCTGCATATGATGGGTTGTTCATCGGGGCTGTGCATTTCGGTCACTATGAAAGAGTTTGGAAAACTTGGGCCCCCTCTAAATGCCACTTCTTCCTCTGGTTATCGGTGCTAAATAAATGCTGG
>novel.967
TGGTGAATGTGGGGATAGGGAGCAGACTATTAATCTGGAGGCGTTGCACATGCCAACTTTCAATCTTGCACACCTTGATGAGCCTGTTACAGAGCTTGAACTTTGGAATACAATTAAGAGTTTACCTAATGACAAGGCCCCAGGTCCCGATGGTTTCACTGGGCGCTTCTATAAATCTTGTTGGAACATTATCAAGATGGATCTTATGGCTGTAGTTGCTGCGGCTTGGAACAGGAAGTTTGACAATTTTTGCTTGCTGAACTCGGCCTACATTACTTTAATCCCAAAGCATGATGGGGCTGTGCATGTCAAAGACTTTAGGCCAATCAGTTTGGTGCATAGTGCTGCAAAGTTGATCACAAAATTATTGGCCAATCGGTTAAGTCAAAAGCTGAATGA…
>novel.968
TCGACGGTGAATTGAAAGGGAAAGGTGGACTTGGACCATGAAAGACTTCCACTGCACTCCGATGAGAGGGTAACTAATTCCAAGTTCATCTCATGAAATCTTATTGCCATTTGCTCTTAATTGAAGACTTTGGTGAGGCAATGGGGTTAAAAAGGGCCAAGATTGATCCCGTTTTGGTGCTTGATGCCAAAGGGGGAGAAAATAAAGGCCAAAGCGATAAATGGAT
>novel.780
CAACACAACACAGCCAAGGCCAAGTGCTCCGACAAGAACCTGAACGAGCGACACGCACGTCCAAGGCATCGCCAGCCCCCGCCGTAGGAACTGAACTCGCAAGCAGAGTAACCGTAGCTGTCTGCAAGCAACACATCCAACGCATTAGTATATATAATAATGGCGGCCACGGTGGGGATGGCGAAGGTGCTGCTGCTGCTCGTCTTCTTGATCCAAATCATCAACGTGCTCACCATCTCAGCGGCTGCGAGGCCGCTCAAGGCGGGAGCGGGGATCGAGATGGTGGTGGACATGTTCGGCGACAAGAAGCAGTCGGGATCCAATGGCTCCTCGCACTGCTGCAATTAGTAGTAGCAGCAGCTAGCCGGCTGCATGGCGATAACAGGCCTTTTTTTTTTC…
>novel.781
GACAACACATCCAAGGCCAAGCTCTCCGACAAGAACCTGAACGAGAGCAAACACGCGTCCAACAACGCATCGCCAGCCCAGCCCTGTAGTAGGAACTCGCAAGCAGTAACCCAAGAATAATGGCGTCCATGGGGATGCCGAAGGTGCTGCTGCTGCTCGTCCTCTTCATCCAAATCATCAACGTGCTCACCATCTCTGCGTCTGCGAGGCCGTTCAAGGCGGAAGCCGGGACGATGATCCAGATGGTGGTGGACATGTTCGGCGGCAAGAAGCAGTCAAACTCCAATCGCTCCTCGCATTGCTGCAATTAGCAGTAGTAGCTATAGCCGGTTGCATTGCATGAACGTATATATGATGGCGATAATTAACAGGCTTTTTTTCTGCAATAAACTGAAGCTA…
>novel.782
CAAAGCCTTCACTCCCTCGAGATCCCCAACTCCACTCTCCTCATATACTCTTCAGTCCTCCTCACTCCGCCAACTCGCCGCTCACTACACTTGCTATAGCAAGCGATCGAGCACATACACGGCTTGGCTTTGCATGTGCGCAGTGCGCTGCTACTACCACTACTCTCCGACACCGATCGATCCGTCGAGCGATGGAGAGAGACCTGCAGGTGATGCCGCCGTGGGGGAGGGAGGTAGCGGCGCCGTGCGGCGGCGGTGCAACGGAGAGCTCGCCGTCGTCGCGCAGCACCAGCGGGTGCCAGTCCGGCTGGACGGTCTACCTGGACCACTCCAACGGGATGCGTTACCATCCCTGCGACGACCCCGCCGCCGCCGCCGCCCAGAGGTGGGTGTCGGCGC…
>novel.969
AGGTTTGAGGCAAGGGGATCCCCTCTCCCCAATGCTCTTTGTCTTGGTGATGGATGTGCTCAGTAGCCTTTTCAGAGTGGCAGAAGAAAAACAATTGTTGTCTAGTCTGGAAGGTGCCATGGTGAAGTCCAGATTATCTCTATATGCAGATGATGTTGTATTGTTTGTCAAGCCCAGGGTGGAAGAGCTAAATTGTGTCAAACTCATTCTTGACTGTTTTGGAGAAGCTTCTGGCCTAGTAACTAATTTGCACAAGAGTTGTGCCATCCCAATAAGATGTGAGGATGATTTGCTGCAGGAAGGGTGTAACATTCTGCAGTGCACCCCTTCTTCTTTCCCTTGCACTTATTTGGGGCTGCCTATCTCAGATAAGAAGCTTAGCAGGAATATTTTGATGAC…
>novel.970
CACGCCACTCTCCCTACTCCCTTCCTCTCTCTCTCTCTCTAGCTCCCCATGCAGCAGCAACCCCCTCCCATGGAGCTGGCGACCAAGCCCTCCCATGCTCCTCCCTCACCTTGGCAGCTCTCCCATGGCGTCTCCCCCTTCTCTACGGCAGCAAGGTGTAGGACCGAGAGATGATGATCGAGCCAGTAATGTGGTGCCAACCACAAGATGCCGTGGTGGACGACCTGAAGAATGGACTTAACCAGTGGATGCTCGCCAAGCGAGCACCTCCTCCCCCAGCAAACACTATCTAAGTGTTAAAAATTAAAGGCAAGCCCCGGTTTTATGCATAACCGTTTATATATGCTATTTTACTACACTTAATGTTTGAAGGCTTGTACTGTGCACTTAAGTGTAGGA…
>novel.971
CCACGCCACTCTCCCTACTCCCTTCCTCTCTCTCTCTCTCTCTCTCTCTAGCTCCCCATGCAGCAGCAACCCCCTCCCATGGAGCTGGCGACCAAGCCCTCCCATGCTCCTCCCTCACCTTGGCAGTTCTCCCATGGCGTCTCCCCCTTCTCTACGGCAGCAAGGTGTAGGACCGAGAGATGATGATCGAGCCAGTAATGTGGTGCCAACCACAAGATGCCGTGGTGGACGACCTGAAGAATGGACTTAACCAGTGGATGCTCGCCAAGCGAGCACCTCCTCCCCCAGCAAACACTATCTAAGTGTTAAAAATTAAAGGC
>novel.972
CAAAAGTAGACTTGTATGTGATGCATGTGAACTTGGCAATCATACTAGATCTATCTATCCTAGTATTGTTCTTCGTAGTTGTGAACCGTTTATTCTAATACACTCAGATGTTTGGGGTCCTTGTTCAGTGAGTCAGCATTGAAAGCAGCTATTGAGGGGGATGTGAAGGAGATTCTACTACATCATCGTCAGTTAGGACATATATCTTTTGAGAACTTAAGTCGGTTGTACCCTATAATGTTTAAGGGAGTGGACAAAAG
>novel.783
CCCTGCTGAACCACCACCACCAATTTCTACCTTTGTTGCAGCCTCTTCTTCCAACCTCTTCGCTTCGGTCTCCTCCGGGCTCATCATCTCCACTGTCTACACAAGTTACAATCGGCTTCCCTTCCCTTGCTCCAAGCACCAAACTTTGACCTCGGTCTGCTAAAGAGCAGTAAGGACTCACAGCAGGCAATACTCACTCAACCCCCATCTCTAGCTCACGCTCCCCCTGGCCGGCCTCTTTGCTCTTTTCGCCAATCCAACAGCAGCAGAGCGGAGCAGCAGCAGCAGCAGCACCACCACGGGATCTAGCGGTGGACCAACAGGCCCTGTCCACAAGATCCCAGTAGCCACACCACGGGATCCCAGTCCACCAGCGGAGGACGCCGGCGAGGCGCAGCA…
>novel.973
CGCCTCTTTGTACCGTCGGTCGCCTGTGCGTCGCCGACTCGCGAAGCAGACAGCAACAGGCTCCGCCGCCAAAGAAATCGGGTCGCTGCTCTGTTCCGTACTCCGTCTCCTTGGAAACCGTTGTTTCGAGGTCGATCTGTGTCCGTAATTCTTCGATTTTTTTTGCTGTTGCTCTTCGTTGCTTTGTTGATGGCGTGGTTGGTGATTCGCTGGTTTGGCGGCGCGGAGCGGACCTTGTTAGCCTGGCCGAGCGCCTCCTGAGCCCAGCTACATGGATCCGCCGGAGTCGATCAACTGACCGAGCGTCTCCTTGCCCCCACGGAGTCGCTCTTGTCAAGATCTGACACATTCGCTCCCCATTTTCTGCCAACCTCGGAAGCCCAGCACACAATAAAATTT…
>novel.974
GGGAGGAGAGGGGGGGGGGGGGGGGGGGGGGGGGGGGGGGGGGGGGGGGGGGGGGGGGGGGGGGGGGGGGGGGGGGGGGGGGGGGGGGGGGGGGGGGGGGGGGGGGGGGGGGGGGGGGGGGGGGGGGGGGGGGGGGGGGGGGGGGGGGGGGGGGGGGGGGGGGGGGGGGGGGGGGGGGGGGGGGGGGGGGGGGGGGGGGGGGGGGGGGGGGGGGGGGGGGGGGGGGGGGGGGGGGGGGGGGGGGGGGGGGGGGGGGGGGGGGGGGGGGGGGGGGGGGGGGGGGGGGGGGGGGGGGGGGGGGGGGGGGGGGGGGGGGGGGGGGGGGGGGGGGGGGGGGGGGGGGGGGGGGGGGGGGGGGGGGGGGGGGGGGGGGGGGGGGGGGGGGGGGGGGGGGGGGGG…
>novel.784
TATGCTTTTTGCCGATGATGTGGTACTTATCGAGGAGAGTAGGAGTGGTGTTTCGCAAAAGTTGGAATTGTGGAGGCAGACGCTGGAAGCAAAAGGTTTTAGGCTTAGTAGGTCTAAAACGGAGTATATGAAGTGTGATTTCAGTGCCATGGGGTATGAAGATGGCGATGTTAGTCTTGATGGGCAAGTGGTACCCAAGAAAGACACTTTTCGTTACTTAGGATCAATGCTTCAGAAGGATGGAGACATCGATGAGGATGTCAGTCATAGAATTAAAGCTGGATGGTTGAAGTGGCGGCAAGCGGCGGGTGTCTTATGCGACCCCCGGGTGCCACACAAACTAAAAGGCAAATTCTACAGGACAGCAATCCGGCCGGCTATGTTGTATGGAGCAGAATG…
>novel.785
AGAAAACTCTGAACCAGAAGCTATCGAATCCGTCCGCTCCTACCTCTCTGTTCCCTGCTTCTCCCTTCCTTCTACTACCCCAAGTAGCTATCACACGTTCCCTCCGCCGCAGGTCGCCGCCTGCCAGCCACCGCCGCAGACGCGCCATCGCGTGCCGTGCCCGTGCCCCGGGCGCCCCTCCACGAGCCTCGCTTGCGCTGGGTCAGAGCCTCCTCCCTTGCTCGGTGTGTTTATTAAGCAAGGCTCCGTTAAGGTAGCATCAAGTTTAATTAATGGAGCTGTGCGCTGAGAAGAAGATAAAGAACGGCTCCCTCCAGTTTTGTGATGCCATGCTTATTTGAGTTTGTTTGTTTAGTTGTTTTTGTACCCTATGTGTTCTTCACTCTCTTCTTGCATTGC…
>novel.786
GTTCGAAGGGCGCTACACCGTTGATCGACTGCTCTGCGGTTAAGATTAGATCTTCAGGAAACGATTCAGTCGGTCGATTTTTCAAAAGAGCCCTCCTGGAATTTTAAAACCGACCCGCAGTCCATCTGTATACAAAGATCATTACCATAAGGTCCTTATTTTCTCCAAACAACCCCTGCACTTGTGGATATTAGCATACGCTGTCCAGAATTAATAGGGATATTCATAATTAAATCAGAAAATGAATTTTAAATATAAAAATAAATCCTGAAACTTATTTAAATCATAGAAAATCCGTTTTAACTCCAAATTGATCCGT
>novel.787
CGCTCTTCTCGCCTTTAGATTTTTCAGCCGCCGGTACTTATCTTCTGTGCGCAGTTCCTTTGCTTCTCATCCGTCGGCATTCCTCTCCATTATTTCCTACCGCTGCCATGGCCTCAAGCTGAATGAGCTCGCCCCCATGTCCGATGGCAGTTGTCTCTGCCCCTCCTCCCTGTTTTTGTGCCAGCCAAGTTCGTCCAGCCCCTTGCCGCTCCATCTCATCAGCACCGTGCAGCTCGCTTCCATGGCCGTTCCCTGCTCGTTCTTCCTGGCGCGCGTGCTCTTCCCCTGCGCTCGCCGACGCTCCTCCCTCGCCCATGCCGCAGCGCTCCAGCTCGCATCCAATCCCTGCGCTCATGCTTTTCCCCAAGCCAAGCACGTTTGGGTGTTGACGGCTCCAGT…
>novel.788
GGAGGAGGCAAGAGGCATGGGCGGTACTGGATTGCCGACGGGGCAATCGACTCGTCCTCCACTCCCACTCTCTCTCAGGTGCGAGCAAGGAGCACGAGCGCGAGCCCAGCCATACGACCTCGGCAGGACACCTCACAGCATCGTATCCAGCAACTCCAGACTCAGCTAGATGATGAGAGGAGGCAACGTGAGGAGCTGGAGAAGAGGATGGCGGAGATGTTCGCGTACATGCAGAGCCTTGGCGCCGCACAGGGTCATGCTCCACCACCTCCGTTGTTCCCTGCAACTGACCCTGCTGAGTTCACTACTCCTGGTCAATCGGCGGCGTCGAACAACCCTCATGCTTCGTCCAGCCCTTCGCCGAACCAGTCCAGATGCCCACCTCGTTGATGATCCAGA…
>novel.975
CTAGTGGGTTGCCGACCAACTATGGGCCCGTAGGAAAGAAGCAGCAATGCAACAATTCAACAAAGTAAAAAAACCTAAACTATGCGCGTGCTCCCCAGCCGCTTGCCCTCGAATCTCAATCGCTCAAGCAGTGCTTCAGTCGCCGGTCGCCGCTCGCTGGACTGTCGCTCGCCCGAACCGCCGCTCGCCCAGACCGTCGCTTGCCTAGAGCCTCGGACGCAGAGCCCAGACCCCGGAGTCCCAGGACCGTCGCTCGCCCACACGCAGAGCCCATCAGCCGCCGCTTGCTGGACGCTTGGACAGTCGCAGAGACGGCAGAGCCCGTCAGTCGCCGCTCGCCCGGACGCTTGGAGTCCCGGACTGCTCGCTGGACGCCCGGATGGCATCTTCATCGATGCC…
>novel.976
TTTTATTTTTTCAGTGATTCTGTTAGTACCTATTTTTCAGTTTTGATGTTCAACTCAAGACTGTTCCTTAACATTAAGAAATTTTGCAGCAGAGATTTAGCCAGTTTTAGATAAAAGTGTTTTCAGAATACCACTTTTTTCAAGGCATACTTTTTTCTGCGAAAGTATGTGTAGGAAATAAGAACATTGAAAGTGGATGGTTTCTATTTTTGCGTTTGAGCATATCACGGTGCATAAGCTAATAATATACAGCCGCAGCATAGCCTTGTATCTAGTATTTAAAACTGAGGCTGAAATGTAATGTATACTATTGATGTTATCATATACAGTTATCAGCTAACATTAACTATGTGTGCTAATCTGTATAATTGATCCA
>novel.789
CATATTTCCAGAACTATCAAAACGGCGCCAAACCTCAGCAAGAACGGTCAAATGAGTTCATTGAGTGGATGCTTCAGACAAGATCTATAGCATGGATCATAATCTGGATTGTCCTTAAGTTTTTATTGTGCTAGGGGAACATAAGAAAGTATGTAGAGCAAAATGAGAGGAGCTGTTGTTACCCTCAATTCTTTGTGATTATTGTGCTAGAGTGATGTAGTTGTTGGCTTTTGAACAATAGCTGGAGTGATATGAAACATTAGTGATCTAGTTGTGAATGATATTATAATTGTGATGCTTTTGTGAATATATAATTG
>novel.790
GGTTGTTGTCGTAACTGAATCGCGCGTATCCCAGGGGATTCGACGTCTCTTCTCCCAATCCAATTCGTCCCCCTTCATAGTATATATATGCGACCTCAATCCTTCCCCTCATGCCATCGAAGTTTAGTCACCTCACGGGTCGCCACCACCATCGCCGATGAGAGGGAGGGAACGAGAGATCTCTGCCGCATGCGGATACTTCGATTCACTATCGCCGAGCTGTCGGAGCCTGGCCGAGGAGGTTCACCGGTGGGCAACGAAAGCTTTTGTGGCACGATTGGGCGTGAAGGACGATCGTGGCAAGTGGAATTCCTCATCGACGACTGGGAATCGCCATCGTCCACAGCCAACCATGGATGGGAGTCCATGTTGCAAGGATACTGAGAACGATCCGGTTGA…
>novel.791
GGATTAGGAGTGCACCTATTTTGATTCTGCGATCTGAGTAACTGATTCTAAAGGATAGGGCAAGAAGGCTCATTTCTAAGCCTATCAAGTTTTTCAATGAAATGCAAGAGTTGTTTATTAACAGCAGTGCTGATGGCTCTCTAGCCATGGAAGCTACAACTTGTATGAATGAAACTCATCCTGGAGATGACAGTGACTTCAATGATGATGTGTGCAGTGACTTCTCCAACTATCCTCAGCCTGTGCATGATCTAGGTGATGATTCTGACACTTTACCATCTCCCAATCATCATCCATCTCAAAACGTTGATCATAGCTCGTCAAGTTCTGGACTGAAGCGCCCACAAGGAGAGGGAGTACCAGCGAA
>novel.792
CCCATTTCCCACCTCCGCACCCCTGCTCGCTGTCCACGAAGTCTCCACGTCGATCGCCGCTGTTTACCATCTCAGGAGCCCTCTGCTCCGTCCCAGTCGCTGGTGGGTAGCTCCGAGAAGCCTGCGTCCTCCTCTACAATTCCCCTACTTTGCCTGCTGCTGTTCGCACCGCTCGCCGTTGTCGTGTCGTCGAGCCGCCGGCATTCGCGACTCGCTGGAGCATCGTTTGTCGCAGACTCTCTGCCCTTGTGCCGTCTTCAGCGCGGAACATCGCTAGAGCACCTCGCCGGAGCTGTACTGCCATGTGCCATCGGAAGAAGCTGCTGGACGTCGTTCGATTCCATCACCGCACCGGTCCTGCTGCTTCATCGTGTCGCTGCCCGTGTTCGTTGGTTCAGC…
>novel.793
CCCTAGCCGGTCCTCTCTTTGTGTTGCTGGCGCCGCCGCCAGGGGCCGAAGCCGTAGTCGCCGCGAGGAGCCGCCAGTGCGCGCCCGCGGAGGCTAGCTAGGGCTGCCCGTGTGGCCGCCATGATCGGTTCGCACCGGAGCATGGGGCGCCCGCACGCGCCTACGGAGGCTGCGTGACCGACCTGCGTCGGGGCTGGGGCACCCGCCCGCGAGGTTGCGGCGGCGGCCTGCCTGTGCGCGTGGCTCGTCCATGGACACACAGTACAATCATGCAGACGCCACGTAGTACAGTTGTTTCTTGGCGCTGCTCGATCGATCGCGCTGGCTGGATGCGGCATGCCGCCGTGGTTCTCGGTGGCCCATCGCCGTCCCCGGGCCGGGGTATTGTTTCCCGGCTTG…
>novel.794
CCATATCCGTCACCCATTGGGTATGACATGTGGACCCACTCCTAGTCCCATGCGCATGCGCCAGCCGCCAGCCCCGTGGGCCGTGAGTCCTTGAGACCTTGACCCAATCACCCAACGTCCCAGTGACCCAGTCCAGGCTCCCAAGTCCCAGCGCCCTCTTCAATCCGGCGACATCTAGCGAGCAGCAAGTCGCCAAGTCCTAACCCTAGCCACCAGGCTGCAGACCTGCAGTGCTCCACGTCGACCACGCACGCGCTCTAGCAAATCGCCCGACCTGAGCACGACCTGAGCGCCCCGCCTCTCCCTCGGCCTCGGGCACCTTTGCGTCCGGCCATCCGCCTAGGGCGCAGCCGCGCAGGCAGTTGCTGGCTTGCAGTCGTCCAGGTTAGTGCTTTTGCA…
>novel.795
CCGAAACTTCCGACGGCCACCTTGACACCGTCGGAGGTTACGTCTTGTCCGATGGTTTCTAAGAGCCGACGACTGTAAGAATATCCGTTGGAGATTAAGGTTATGTTCGACAAATTTTAAGGTAACAGTGCTCCGCGTTGTTTCAATTATCTCTCCACGCGTTCTCTCTCGCTCTCTCTCTCGGTCTTCTCCGTCGCCGTTGCCACCGCGTCTCGCCGCCACCGCCATCGATGACGGCCACCTCGCCTCGCCGCCTACCCCTTCGAGCTCCATACGTCGTCCGGTCAGCCCTGGCCTCGCTCATGCTCGCGCCTGGTGCCTCCGTTGATCGTGGTCGTGCCATCTCGACGGCTCGTCGCTACGATGTCGAAGAAAATGAAGTCTTTGGCTTGGAGTTTG…
>novel.796
GACCTTTTGGCTAAGATCAAGTGTAGTATCTGTTCTTATCAATTTAATATCTGATATGTGGACTATGTGTTCACTTTGATATTAAATTTATTTTTTGTGGGGGAGAGTCCACCACCGTGGCTTGCCACTGGGCCCCTTGAGCGTCGCTCGGACTGGGCCCCTTGAGCGTCGCTCGGCCGTTGCACTACTGGCTGAGCCTGGCGCACCCCAACCAATCCAATTCGAGATTTTTTCCCCAACCAATCTAATTTGAGATTTTTTATTAACTAGCTCAGTGCCCGTGGGTTGCAATAGGATCATATAATAGTTTGATAATTTATATATATAAATGTATGTTATACTATTATAAGATAGAGGATGACATCCACGAGCTGTTCGGGATGACGTTGAAGAGAAACT…
>novel.977
TACTTCCAGATCGAACGGCCCATAAAGCCACAACCCGGAAACGCGCAAAGCGAAGAGGGAAGGGGGGATATCGGGGAAAAAAACGCAAGGTACCACCGTACCAGCAGCGCAAAGAGCCGGGTGTTGGCACAGATCAGGCGGCCGCCATGGCGGATCAGTTCGCGGATTCGGCGAACAACGTGATCATCGAGGAGGTGAACAAGGGACTGAACCCAGGAATGGTGGTTCTGCTCGTGGTTGCCAGCTTCCTGCTGCTCTTCTTTGCCGGGAACTACGCGCTGTATGTGTACGCGCAGAAGACGCTCCCGCCGAAGAAGAAGAAGCCGGTCTCCAAGAAGAAGCTGAAGAGGGAAAAGCTGAAGCAGGGTGTCTCCGCGCCAGGGGAGTGAACAGACAGGG…
>novel.797
GTCATTTCCTTGTGCCGGCAGCCCACTGTGAAATTTCCACGGGGACAGAGATTCAGTCTGTTTGGAAGACAGCTTCGTGCGGATATCTGCCCATCCTAAGGCAAATTTCCGCGTGGAAACGCGTCCGGCCTTCGGACGTCGGGCGACTTTCCACTTCTCGAGCACGCCACGTCTCCTCTCGCCTCTCGCTCGGAGTCGCTCGAGCACGCCGACGCCCCGCTTCCGCTCGCCTGAGCACGCTGCCACCTTCGCTCACCTAGAGTCGCTTGACGTTGTCGCCTCCGCTCGCCTGCCGCCGCTCCTCTCGCCTAGAGGCTGGAGTCGCCTGAGCACGTCGCCTTCTCTGGCCTAGAGTCTCCGAGCATGTCGTCGCCTCGGTCACTCCGCCTCCTCAGGCGT…
>novel.978
CCAGGACTGTTACCTCCTATATATTATCGATCAGAAGCTAGCGCTCTTCAGTACTTCAGGCTTAGCCGGCCATGTCTAGGGCGTTGGAGCCTCTAGTCGTCGGCAAGGTGATCGGCGAAGTCATCGACAACTTCAACCCCACGGTGAAGATGACGGTCACCTACGGCTCCGACAAGCAGGTGTTCAACGGCCATGAGTTCTTTCCGTCGGCGGTTCTGTCCAAGCCGCGAGTGCAGGTTCAGGGCGACGACATGAGGTCCTTCTTCACACTGGTCATGACGGACCCAGATGTGCCAGGGCCTAGTGATCCATACCTGAGAGAGCACCTCCATTGGATGGTCACTGACATTCCTGGAACAACTGATGCTTCTTTTGGAAGGGAGCAGGTGATGTACGAGA…
>novel.979
CTCCTCGCGTCCCTCTTCCCAACCCTAACCTTCTCTCCCCCACTCCGCCGCCGCATTGAGCACGGGGTCGCAAACCTCGCCTCCGGTCCTCCGCACACAGGGCAGCGACTCTGCGTGCGCACCTCCCGCCTCCGGTGGGCCGTCGCGCCGCACCCCGGCGGCTGCACTGCTCGCCGTGGGCGGGTAGCGGGAGCCAGCAGCCGCTGCTGCTCCACCTAGGCGGCCGCGCCGCTATGTTAGCGCTTGTGCCCCAAGCGAAGCGTTACCCATCCGCTTAGCGCGTGCGTCTAGTGCCGCATTTTGGAACCCGGAGCGATAGTACATGCAGTATTTCAATCTTGGTTTCTTGGTCACTGACCGTAACACTTTGCTTTGTATGCATGGCCCTTAAGATCGCCT…
>novel.798
TGACCACCTCAACGGGGAGTAGGTTTGAGAGAACCGAACCTCGGTAAAACAAATTCTTGTGTCTCACTTCTTTATTCGCTTGCGATTTGTTTTTACGCCCTCTCTCGGACTCGCATTATATTTCTAACGCTAACCCGGCTTGTAGTTTTGATTAACTTTGTAAATTTCAGTTTCGCCCTATTCACCCCCCTCTAGGCGACTTTCAATTGATATCAGAGCACGGTGCTTCATTAGAGCCTAACCGCTCGAAGTGATGTCGGGAGATTGAAAGGGAATTAGG
>novel.799
CACACGTCGCATTGATTTTTGCCTCCCGGAGCTCACCCGCCCACAGGCACTCCACTCCACCCCACCACCAGGCCACACCACTCCGTCTCCTCCCGGTCCCGGCCTCCCCCCTTCCTTTCCCCTCATGCTGAATTCCCATTCCCGGCCCGATCCCCGCTCCCCGTTCCTCCACCACGGCCTCGCCCACGCCGCCGCCGTGACGGAGCACGGGGACCGGGCGCGGGGGATGGACCCTCCATCGTCGTCGGGCCGCCCCACCACGCCGCGCCGGCAGCTGCAGGGCCCGCGCCCGCCCAAGCTCAACGTCAGGGCGGAGTCGCACGCCATCAAGAAGCACTCGGGGTCGGGGGTTCCGGCCCCCGGGCGGGCGCCCGTCATCATCTACGACGCGTCGCCCAA…
>novel.800
GGCCGGCCCACTAGACCGCCACCCGGCCACCCCTTCCGCCCTACCTAACCTGGCGTTTGCCCCTCAGGGAACTGCACGGCGGCGGCGGCGCGTGCCGCGCGCGGCAAGCTGCAACGCTGCAGCAGCACGGGCCACGACGGCGCGACAAGCTGCAAGGCCAATCAGGGCGCGGCACGTCAACACGGTGGGAGGCGGTCGGGCGGCGGGGGACGACCAGCGGGCGATCCGGTGATGCCAACTGAGCTGAGCCCAGGACTCCACTCTCCAGTCACTCCCCAGGACGACAGAGGAAGTGAGGATTCAGTGATTTACGAATACAAGCTGCGACG
>novel.801
GGGGTCTATGGCTGATCAAGAAAAGTCATGGCCTAAGCTAGTGGCCTCCATTGCACTTTGGATGAGCACTAGTTTACCATCTCCTTAAGTAGGAGAGTGGACATCATAATTTATGGCAGAGGGGATACGCGTTCGCGCGGTCCCTACCAAAATAATGTAAGTTTTAAATTCTTTTGGAATACAATGTGTAAGTTTTAAATTCTAAATAATGTAAGTTTTAAATAAATTCTTTTGGAATACAAAGTGTAAGTTTTAAATTCTTTTGGAATACAAAGTGACTGGTGCTTCGCATGGGAACTTTCCGTATCAAAGTTT
>novel.980
CCAGCAGCAAACGCCTGGCTCTTCCCCACCTGTCCTTCGCTATGCCCACCCAGATATTTCCCAACACCATATGACTACACGTGTGAAGGCTGGTGTCTTCCAACCAAAGAAATTCATGAATCTTCACGTCACTACACAACCTGCTATTTCACCTATCCCTTATTCTTACCGTACAGCCCTTACGGATCCTCACTGGTACAATGCCATGTTAGAAGAATTTCAGGCTTTGATGACTAATAATACTTGGAGTTTAGTTCCCAAACCTGCAGGTGCCAACGTTGTCAGTGGTAAATGGATTTTTCGGCACAAGCTGCACAGTGATGGGTCCTTGGCTCGCTACAAAGCACGCTGGGTTGTTCGTGGCTGTTCTCAACAGGAGGGTATTGACTATGGAGAAAC…
>novel.802
CGTCAGTATCCCGCACCTTCTCTTTCGTCAGTTTTCGAAGCGGCGCTCCCCTTCACCGACTCCTTCGCGCACTCACTGCCACGCCTTGCCCCGCTGCTGCTTGCCAATCACGAACCAGTGCATCGTGCGGACGAGGATGCTGGGCATAGAGTAGAATGGCGGGACCGCACGCCTTGTCGCGGTCGCGTCTCGCTGTCCATGGAGCGACTCTCTACGCCCTGCCTGCTTCGCTCGCTGGCTCACCGCAGCTGGAACGGCGCCACATTCCTTTGTTAGAGCCGCCGTTTTGCATACGCCGAGGGAGAGAACCGAGGGGAGAGAGAGTTTGGTCGTCGAGTCACATGGAGGGTTCGCTGGTGGCCTAGGATCTCCGTGTGTCGCATCGCCTAGGCGGTGGAT…
>novel.981
GTCAGGCAGTCACTCCGTTCACGCATCCGCCGCCCATTCCTCGTCAGGGTCTCAGGGAGGGGACCCTGGCTGGCCCCGCCGGAAGGGGAGCCCATCGCTGGAAGCTGGAACGCTGGCTGGCTGGACGCTGGATGGATGCATGGCGTGCGTCGGCGTCGAGACGGTTCGTGTCATCAACTCATCATCATTCTCCGCCGGCGGTTGGCTGCTTCGGCCGGCGCCGGCTCCGCGGATCCGCCGTCGTCGTCTAGTTAGCTTCGCGAGGAGAAAGGCGTCGGTGGTGCGGCGCCTGCCCCCCCTGTCGCCGTCGCCGCGCTATGATGATTATTCCCCAAACCAACCCGGAGGAGGGCTGGACGGCGACGGGAGGTCATGCTCCGTCCTCTGACCTCTCCCGGG…
>novel.982
TTCTCCCTGCGCTCTCTCTCTCTCACACTGCGTCTTTGGCTCCTGCTCCATCTCCTTTGCTGCGAAGCTCCGAGCTCTGCTCGGCCGGATTTTTCATGGCGCCCAGCCCCTTGCGTCGGCCAGCCCCTGCCATGGAGCCTTCGGCTGTGCAGCTCTCTCCCTCTCGCGTGCCTTGGATTTGTGCCGCGCCCTGCAGAGCTCCCTTGGTGAGCGCCCAGGTCGTCCCTCTCCGACTCTCTCTGCTGGCGGCTGAGTTCCCTGGAAGCCGTGCTCTGCTCGCCATGGATGTCGTCCACCATGGTGCTCGGTCTAGACGTCGATTCCCTCGTCGCAGTGAGCTCCAGCCGATTCCTTGCCTCTTCCCCGTTTAAATCATGGAGCATCAGCCGCTGCTCCCTG…
>novel.983
TAGTCGTACTCCTTAAGCTCCAAAGACAAAAACAACTACTAATAATAGTACAGATGATACCTCGATGGGAAATGAAGACAATGAATTTCAAAAATATTTGCATGAATTGAAGGATTATGATCAAGTAGAGTCAAATGAATTGGATAAATATATGTCAGAACCCCTTTTAAAGCATAATGATCAATTTGATATTTTATTATGGTGGACGGGAAGGGTTGCAAAATATCCTATTCTCACCCAAATTGCAAGGGATGTGCTAGCAATACAAGTGTCAACTGTTGCTTCTGAATCTGCGTTCAGTGCTGGTGGTCGTGTTGTTGATCCTTATCGCAACCGTCTTGGTCCGGAGATTGTTGAAGCTTTGATATGCACAAAAGATTGGGTAGCGGCATCTAGAAA…
>novel.984
CCGGCCAAACCGTTGACAGCGTCAACATACCAGCCCGAGAATTTGGGACCCGACCGTGCACCCGGGCTACGGCCAGCTCGCATGAGGGAACGACCAGACCAGCCAAAGCATTGCGCGAGGCATTAAGACCTCGGAGGAGTCAAACCACTCCTCCGAGGCCTCGGGGGCTACACCCGGCGGGTGCGCTCGCGCGCACCCACCGGAACAAAACGCAACCGAGAAAGGCTAGTCCGCTTGCGAAAAAGTGCG
>novel.803
ACGCAACGCAACTATCCCCACTTCACCGCGCGGAAAAAACAAAGAGATTCCCCTTTGCTCTACAGGAAGCGCCGACGCCGTTGATGGAATTCGGAAGGACCAAAGCTGCTGCCGTAGCCCTGATCCCCGAAGCGACCTTCCGCCGGTCCAGTCTGTCCTTCTCGGCCTCCGCGACGCCGTGGTCCCGGGAGGTGTGGGTCAACGCATCCAAATAACGGCTCTTCCAGAGGAAAACACTGCTGAATTTCTCAGCTGGTGCCTAGTGGTGGGAAATAAAGCTAGGGACCCAGCATCCTTGTGATAGCAATCACATCATTGGTGTTGTTTTTTCAGCTTACGCTGAAACTAGACTGATCAAGAAGGCGACCAGCTGTCAAAATGCATAGACAGAAGAACCCA…
>novel.804
CGTGCAGCATCAGCGCACGAAGCATGTACTATGGAGATCGACATGCACTTCGTTTGGGAGCGTGTCGCTGCAGGTGACGTTCGGGTCCTCAGCGTCCCCATAACGCTGCAGTTCGCTGACATATTCACCAAGGAGCTACTGTCGAGTGTATTCCTAGACTTTTGCTCCACTCTCAATATCTGTACATGAAAGGGAAATGTGCCCTTGGGCTATTTCTAAGTATTTTGGTGATTTAGTGTCCAACACAAGTGCCTAAGTGTAAAATGTGGACAAAGTACAAATCAAGGATAAAGGTATGTTTC
>novel.985
TAAAATTCATCACCATCCAAGGCACACTTACCCCTGCTACATGAGTGGCATTTCCGATCTGGCCTCGATCGATACATATGGATTATTGGAATGATTTATGCTTACTTCCATCCTAATGTTGAAAGATGGATGGAGAAGCTGGAAGAATCTGAGACTAAGGTTGGCTTTCTATGGTATGAACATATATACAAGCTAGACAAAGGTACATACAACAAGTAGCATCCCTACACATCATGGATCCCTATAACAAGCCCCGTGCAGGTCGGCTCAGGCTTCTTATGTTTCAGATTCTCCTGCAACCATTTGGTGTTGTTTTTGGCTGAGTTAGAAGCTCCGTCCAG
>novel.805
TGCGCATTTGTTTGTCATTCTCAGTGATTCGAGCTCCGTTCTAGTGAGAACTTTGAGATAGTCTTTTGAGCTCGATTCTTGGCCGTGTGTGTGCGCATTTTGCTGTGGATTTGTGTGTGTTGCTTCCCTCCCTTACTCCATATTTCTTTGTGAATCTCAAGTGTAAGGGCGAGAGGCTCCAAGTTGTGGAGATTCCTCGCAAACGGGATATTGAAAGGCAAAGCAAAACACCGTGGTATTCAAGTTGGTCTTTGGACCGCTT
>novel.806
TTCTAGTGAGAACTTTGAGATAGTCTTTTGAGCTCGATTCTTGGCCGTGTGTGTGCGCATTTTGCTGTGGATTTGTGTGTGTTGCTTCCCTCCCTTACTCCATATTTCTTTGTGAATCTCAAGTGTAAGGGCGAGAGGCTCCAAGTTGTGGAGATTCCTCGCAAACGGGATATTGAAAGGCAAAGCAAAACACCGTGGTATTCAAGTTGGTCTTTGGACCGCTTGAGAGGGGTTGATTGCAACCCTCGTCCGTTGGGACGCCACAAC
>novel.807
CTGATCTGACCCATCGTCACTGCTAGCTAGCAGTTGCCGATCGCCGGCCCCGCGCCCGCGGCCGCCATGTACGCGGCCAAGCACCGGGGCCACACATCGCAGCAGCACACTATCGGCGAGGGGATGATGGGTGGTACCGCCAATGGCCACGGGCACCGGCCGGCGCTTTCGCCGCGCCAAGCTCAAGATCCTGCTCGTCGTCATTGCCAGCAACCTCGTCTGTGTCCACCTCTTCTCCGGCGCGTCGCTGTCCGTGCACATTCCGGCGTCCGCGCCGCGGATCCACCTGTGGGACTCGGCCGCGCCGCTGCGGGGCCTGAACGCCACGCGCGCCGCGCTCGCCGGGGCCCGCGCGGAGCTCGCGGCGGTGCGGGCGCAGTGCAACGCGTCGTCGTACCT…
>novel.808
GAAAGGCTCATCTCCTTGTACGTCTCTCCATCGTGATCTCTAGAATCTGCCAGCGATGTCTCTCGCTTATCCTCTCCACACACTCATCTCTCCCTCACGGTGCCCTCCCTCCATTTTCTGCCGCCGCTGCTGCTTTGCTTTCCATGGCGGCGACCTCCCTTTCTGCTGCAAGGAAGTTTTTCCCTGCCCTGGTGCTCGTGGCTGCTATTTCTCTGGCCATGTCGAGCCCTCTCCCTTGGATGCCAGCGCCCCCTTCCTGTTGCGGCCAACACCCCAACCCTAGCGCTTGGCTTCCATCCCAGCCGCACCCTGCTCGGCTTCTCCGGTGCCGGCCGCCGTTCCAAGTCGTCGTTCCAGCCGACCTCATTACTCGTTGCTCCTGATGGCTGATTGGACCTT…
>novel.809
CGAGCGACCGCGCCTCTAGGCCAATGCGCCGCGCCGCCCAGTGAGCCAATCGCCTGGCAGGCCGCGCCCTCTATAGCCCTCGAGGTTCCCCGTCGTCTTCCTTCCACGCCATTTCCCTGCTGACGCTCCCACACCATCGCTCTCCCTCCTGGCGTCTTCCCCTTCCTCTGCCAGCGCAGGAGCTCCAAGCTCGCATGCCGCCGAGTTTCTCCCATGGCGGCCTCCCTGGCGCACCTCGCCAGCAGCAGGGAGTCTCCAAGTGCAGGCGAGCAGCAGCTCCTCCTCTCCTCCATGGACGCGCCCCCTGCTCGTGATCTCCCCAGGACCGAGCGCCCCTCCCCAACTCTCCTACACCCTCAAGTCGAGTGGGCTCTCTCCATGGATGGAGCTTAGGCGCCG…
>novel.810
CATATATAAAGTATGCCACACACACTCGTGTCGCCCAGTAGAAGAAAGAACCAAGCACACGCGACGCGCGCTGTGCCTTCTCTCTCGCTGCTGCCGAGCTCCAGACTCCAAGGCAAAGCCTACAAACACATGGAGCCGTCGTCAGCGGCGGCACGGTTGCTTCTGCTGGTGGCCGTGGCGGCGGTGGCCGCGGCCAGTGGCGCCACCACGGGCGCGCTGGCCGCGACGCCGTCGCCCCGCCCCAACCCCAAGCTCAGGGGCCTGCGCGTGCGCCTGACGCACGTGGACGCGCACGGCAACTACTCGAGGCTGCAGCTGCTGCAGCGGGCGGCGCGCCGGAGCCACCACCGCATGTCGCGGCTCGTGGCGCGGGCCACCGGCGCGGCGTCGACCAGCAGC…
>novel.811
CCGCACTGCCAGAGCAGCGCAAAGCCAGGGTAGGGCAACACAATGTCGAGCGTCATGACGGCCGCGAAAGGGGACGATGTGGTCGTGCACGACTTCGCCCCGCTACTCCTTGTATACAAGAGCGGGCGCCTAGAACGCCCACTGGCCATGCCGACGGTCTCGTCCGGCCGCGATGCCGACACGGGCGTCGTGTCCAAGGATGTGACCCTCTCGCCGCACTCCTTATCGGTGCGCCTGTACCTCCCGCCCGCCGCTACCACAGCGCCCGAAAGGAGGCTCCCCGTGGTCGTGTACTTCCACGGCGGTGGCTTCGTCGTCGGGTCGGCCAGGTCCGCTGTGTACCACCGCTGCCTGAACGACCTCGCCGCCGCTTGCCCCGCCGTGGCCGTTTCCGTCGAC…
>novel.986
TCTCCCTTGTTCTCGAGCTCTAGTCCCAGTCCACTACAAAGGTGCTGGAGTCCTGGTATTCTTGCTGGTGTGCATCCTCTCTTTCAGCCACCAATTTTGCTTTACTCCAGAGCTGAATGCCAACCTCTTGTTTGTGGTGACCAAACCCAACCGTTCTTCACCTCCCCGTGGACAAGGCTTCCCACAAGTATTCTTGACCGTGTACTACTTGTTCCATGCTCGACAAAGAATTCCTAGAAGAAGAAGATGAAATTCAAGAAGTGGTTTCGGAAGAGGAGTCTGCTTCAGTGCTTGCTCATCAAGTGATGGGAGCCATCTAACTGGGTATTTAATAGAGGGATTTGGAACCTCTTCATTGCAATAAGGCAAGCCCCGGTGCATTTACCCCTTCCTTGTATT…
>novel.987
TCTCTAGATTATTCTAGCTGATGTTTGCCTTCGTGGGACGACTCTCGCCTCTACGGGTTTGCAGCCGACACTCTTCATCCTCGTTCTTCTGGTTCCGTTCCTCTTTCCCTCCTCCCCTCTGTCTTGGTTCTTCACGCCTGGTTCTTCTGTCTTCTGTTGTCTCCGTCGTCCGCTCCGGTGAACCCGCATCGTTCCTATTTCTTGTGCTGCTTCTGTCGTCAGTTCTAGTAAATTGCTTTGTTTGCCAGCGAGAGATCGTGGAGGGCTTGCTAAAAAATCAGGTTTGTTTTCGTCGCGTTTCCATTTCTGGAAGTGATTAAGGTGAAGTAAATATTCTTTCCTCGAAACGTATACACTTTGGTGCATCTATTACTATACTTATCCTTTTCCCCTGTGGAA…
>novel.988
CTTTGCTTCGCCTTTCTGCAGGTACTAAACCAACTTTTATTCATGTTGCTTTCTAAATATATTGTGTCTATGTATCTACATATAAATTATGTTTACTAAGCATGTACTGTTTTCGAGTACCAGGTTATATACTTATAGAGTGTGGATACATGTTTGCAATAGCTCCAGATCAATTGCAAATGAACCTTGTGAGACATCTCCTCTCTGGCCCAACTGCTTCATACTAAGACACATTATTTTTAGTTTACTTTTTATTAGCTTTTTTGCTTACAATCCTGTGAAGTGTGGTGTCAACAGCGGAATGATGTATCCTTG
>novel.989
CGGAGAGGAGACCCCTAGAAAGAAGACCAGCAAGCAGGTCGCGCGAGCCCAATAAACCAAGATAGTGAGATGTGCCTCCATCATACCACACCATGTGATGCGAGGAGCCTCTTCTGCCTCTCATCCCCCTACTTCCAAGATGCAATCATGCTGCCCCAGACTCCTCGGGCCCCTCGGTCACCATGATTGCCTCACCGCCTCTCAGGAGTCTCCTCCACCTACTTCCAAGAGGAAGAGGCCGGAGAAGCTATAGTCCATGAGGAAATTAAGCGGAGGGGCGGCGGCCGGTGTACGAGGGGCCGGAGGAGGAGGAGAGAGAAGGGGAGGTGGCAGAAAAAGCTAGAGAGAGAGAGAGAGAGAGAGAGAGAGACAGAGATGCATGGTGCATGGCATGATGAT…
>novel.990
GTTCCACCCAGTTGGCAGGCCAGGCGGTAGTCTGCGAGCCACAGTTCCGGTCTCGTTTCCCCCGAGTACTTCGTGATAGTAGTCGGGGGTCGGAACCGGGTCGGGAACGGCGCCCGTCGGATGGCCCGACTGAAGGCCTGCGGACCGGGTGGTTCGGGCGAGGGACTCCGATCCTTCCCGCTGTCATAGCGTCCCCCACTCCTGGGGTGGTAGCCTCGGCGCACCCTCTCGTCGAGGTGGGCCCGACGGTCGCGACGATGGTGCTCGTTGCCGAGGTGGCCCGGGGCCGTAGGCGCGGTGTTGCGCGTGCGCCCGGTGTAGACCGAGGCTTCCCACATGAACCGGGAAGTCGCGGCATGAGGTTCCGAGGGGTATCCCTGCCTTCGGGAGGCAGAGCTC…
>novel.991
AGAACACTGAACTCAGTTCTCGTCATCTTCTTCGTTTTCCCTTTCCTCTCCTCCACGAAACAACAAGCTACTACCTCTCTCTCTACCTGTTATCTCTCTAGAAGTATCAGTGACGCTAACAGTAAGACGCTGCCCTCTCCTCCTATCCTCGCGTTACTTCTGCGTCGCGTGCCTGCGCGAGCGCCTCCACAGTCTCGAGGCATCCGCCGCCGCCGCCTCCGCACCGGGGCGCAAGTCCACATCGGCCATCTGGTCCCTGATGTGTTGCGAAACGCGGCAGATCTTGGGGCTACTTTGGAGGTCAAACTCAAACCTGTTGCGGTGTCGGTGAATCCAAGGAAACGCCTAGGACGGGTTGCTTGCAGATTGCAAGCACGATATGCGACCGACTGATTCCCT…
>novel.812
CACAAAACAAACGAGCCGCATTGCTCCTGACCGACCGCTCTTACTTCCCTTCTCTCTCTGTTTCTTCATTTCTACTCCACCTGCCCCACAGCTACTCGGCTGCCAGGGAGAACCAGCCGTTAGCTTCTCTACTCCCTCTCTTGTTTCACGTTCCTTCAGCGCGTTCTGGTGGCCAGCGCATCGCAGCCACCGCGCTCAAGTGTAAGGCACGCGCTAGCGGCTTTTCGGTCGTCTCTATGCACAGTGAAACGGGCACCGCAGACCTCGCCGGCAGCGAGCTCATCCCTTCGGGCGGGTGAGCTGCTGTCGGCCGGGAACTGACCGCAGTCCGAGCACGACAGGTTGGGTGTCTGTCTCTTGACTGTCTTTAACTTTTAAAACTTGGATCTAGTCCTCATT…
>novel.813
AGCGAGTTGTGGTGGTGTCTTCATGTGGAGCTGTGTATGCTAATCCTATTTATCCGAAGGGTAAGGTGTTTGATGAAGACTGCTGGTCAGATGAGGATTACTGCAGGAAGAAGGAGGATTGGTATTTAGTTTCCAAAACACTGTCGGAACGAGAGGCTCTTGCTTTTGCAGCAAAAACAGGGCTGGACGTTGTAACTGTTTGTCCGTCATTAGTATTTGGACCCTTGATGCAGCCTACAGTAAATTTGAGCAGCGAAATGATCCTTAAATATTTCAAAG
>novel.814
CTGTTCCCCATCTCTCCACCGCTCGACGTGAGTGACAGGCCACGAACCCTAGTTTGTGGCGGCGTGTACTCCATGGCCGGCGATCCCTCCATGGCTGGCGGTCCCTCCAAGGTCGGCGGCGATCCCTCCATGGCCGGCGGCAAGGAATCCCTGGACAACGGCGAGGAATCCATGGACGGCAGCTCCTCCCTTCCTGGCGACGCGGCGAGGCCTCCACGCGCCGGCGGCGAGGAATCCCTGGGCTGCGGCTCCGAGTGTATCTTCTCCACAAGCGATGCTCGAAGCCTGGGACCTAGCGGTGCGGCGATACATGGTGTAACAGGCCACGCTCAGTGCCCTCCCAATGATGACTCTCTGGTCCGTGGCGGCTCAATGAGCAGCGAACACTCCATGATGGTT…
>novel.992
GGAACATGCTTCTAATCTGAAACGAAAGAGACGCGACCGTCGCCTAACTCCTAAAGATATTGAGCAGATACAGAATAAAGAATTTCCAGAATGGTTTAGACAACATATCTTGCATTTAGAAGAAACAAATGGACCCGACAGCATTAACGAAGACATTAGATGGTTGGCACGAGGTCCATTGGAGTTTGCAAGAAGACATAGAGCATATAACATACGTGGGTTCAGATTTAGGGCCAAAAGGTATGATAAGGCGACACAAAATAGTGGAGTTGTTGTCACTGCAAAGACCTCTAGCTATTCTTCAGCTGGTGATAATAAGCCTATACTTGGAGATATTTTGTATTATGGCAGGATTCTTGATATCATAGAGATTGATTATTATGGAAGATTTTCAGTGGT…
>novel.993
TGATCATCATGAGACTTACTATAGATAAGAATATCATCAAAATATACCACCACAAATTTACCGATGAAAGCACGTAAAACCTCGTTCATCAATCTCATGAAAGTGCTAGGCGCATTAGTTAACCCAAAAGGCATGACTAACCACTCATAAAGACCGAACTTAGTTTTAAATGCAGTTTTCCATTCATCACCTAAAGACATACGAATCTGGTGGTATCCACTACACAAGTCAATTTTAGAGAAAACAATAGAACCACTTAATTCATCAAGCATGTCATCCAATCTAGGAATAGGATATCTGTACCGAATTGTGATGTTATTAATGGCTCTACAATCAACACACATGCGCCAAGTGCCATCTTTCTTA
>novel.994
CCCCAGCCCAGCGTCAGGCGCAGTCGGGCGAACGGCATCGCCGATTTCCTAGCCGCGAACTCCGCCATGAACCACCGTGTCGGATCGTGCGGGTACCCTGTGCTAGCTCCTCGGGGTCCCTGACCTTGGGCCTTTAAGTAGTTGTGTCTGGCGTCCTCTTCTTCCATCTGTTGGAGCGAGCTTCGTAGCGTGTTCACCCACCCGCGCCGCCAACAGAGAATAGGGGAGAGGAAAGTACGCTGCCAACGCTGTTCTTCGCTTTCCATGGTCGTTCGACGTCTGCGAATAATTCGCGGGGTCTGGGCGCGTCGTTAGCCGGCGATTTGGTGCACCTGGAGGTGGGGACTCGTGCGGGTGACCGGGACTTTGTCGTCCGACTCCGGTGCTCACGATCGAGCC…
>novel.995
AAACAAAGTGGATTAACTGATGACGACAAGACTTCGAAGGCGGCAACATTATTTGCACACGAGGAGAACAAAACTTTCCAGTACATGCATTGCTGGCACCAACTTAAGGGAGAACCGAAATGGGAGAGCATTTGTAGTGGACAATCGTTCCGCGGATTGAATGCAAATCCACTTGGGTCAACAGGTACTCCGTATGCTCCGACAACTGATAAAGATAGTTCATCTGCAGGGTTGACAGGAAAACGGCCGCGTGGTCGTGATTTCAGTAAATCTGAGAGAAACAAACCTGCATCATCTTCATCTCCAGAGTACCTTAGCCGTTTGCAAGAAATAACTGAAAAACAAATTCAGAGGTCCATAGAAAAGGGTGCAAAAAAAGAG
>novel.815
GTTTCCTCATCCGATGGATTTGCACATCCCTATCCATTTCGTGGCACCCTCGCCTCCGCCGCCGCCTCCAAACCGCTGGCAATCCGTACGATGATCCCACCAATTTTCCCCACCGTCATGCACAACCCTCTCTTGGCCTTCGTCTGTCGTCCTTTCTTGGCGGCATTGGTGGATCTTCATCGACGGTTCTTCATCGTTTGCACGCGCCGCCGTTGCTCCTCCACCGGCGTTGCACCCGCGCCCGCCTAACGCCGCCCGCGTCCGTGCCTGAGAACGACATCAGTGCCTAGGAACCCTCGCGTCGCGTTCGTGCCTGGGAGCCAGCTCCAACCCACTGGGTCCACGCCACTGTCCAACCGTCGGCCGCACCAGGTGAGCGCCCCCTAGTTCCCTCACGCC…
>novel.996
GGGAACAAGAGGGAGAAAAAGAAGAACTATAAGAAGGCAAAGGGCGAGGCTCATCTGGGCAAGGAGTGGGATTCGGACTGCTCTTCATCCGACTCCGACAATGAAGGACTCGCCGCCACCACCTTCAACAAGTCATCCCTCTTCCCCAATGAGCGTCACACTTGCCTCATGGCAAGGGAGAAGAAAGTAAGCACTCATAATACTAGTACTTATGCTTCTTCAAGTGAGGATGAGTCTAGTGATGATGATGAGATAGATTACTCATGCTTATTCAAGGGATTAGATAGAACCAAGGTAGACAAAATTAATGAATTGATTGATGCCTTGAATGATAGGAATATACTTTTAGAAAAGCAAGAGGATTTGTTGTATGAAGAACATGATAAATTTGTAGAAGCT…
>novel.816
CTCAGATCTGCCGTTCCTGACCCGGAGCGAACGAGGTGAGCCGAGGCGGGGGGACGCGCCACCGGCCATGGAGCCCGGGCTGAGAATCGAGTCCGGTTCCGCCATCCGCGTCGCGGTGGTCCCCGTGGGCGGCCCGATCCCGCCGCCGCGCCTGCGCGAATACGCGGCGCTGGTGGCGCGCAACGCGCGCGTCGACCTCGCCTCGGTCCGCACCTACTACGCGGAGCACCAGAAGAGCCCATTCCAGCACCAGCCCTGGGAGACCGGATGTCTCCGCCTTAAGTTCGTGCTCGGCGGCTGCGTGCCTTCACCCTGGGAAGACTTCCAGTCCTCGCGCAAGGTGCTTGCCGTGATCGGCATCTGCCACCTGCCGTCCTCGACCGCGTAGCGGCAGACTTC…
>novel.997
AGCTGGTTCAATGTAGCGTGGCCGGTGTGTGAAAACCTTTACCCTTTGTCTCTTCGGCGCTGGCTCGCTGGGAGCGGCTGAAGCAGTTTCCTGTGCAAAAGTTGCGTTTTTTCTTTTTTGGCCCCGCGCTGGATAGTGGTAGTCGGGGTACACGAACCCAATTGCGTCAAACACTCGATTCAGTCTTTTCTTTTTCCGGCCTCCGAAGGCTGCTGACAATGCAGTATCTTCGGCCTTTG
>novel.817
CGCGCTGGGTGATGTGTCGTCCGGCGGCCGCGCTGCCGTCGTCCGACCACCGCGTTGGGACCGGCCGCGCGATGGAAGGGGAAGGGAAGCGCTGGGAGTCTGGGACCGACCGCGCGATGGAAGAGGAAGGGAAGCGCTGGGACCGACCGCGCGATGGAAGAGGAAGGTAAGAGGAAGGGGAAGAGGAAGGGAAGAGGAAGGGGGAGAGGAATCGAACCGCGTGGAAGAGGAAGGGGAATCGGCCGCGCTGAAGTCTGGCCGCCCGTGGAAGAGGACCACTCTGTTCATGCATCATCGGTGGAAGAGGAAGCGTAGGGTTAGACGCGTTGCAGTGGGGGAAGAGGAAGCGTGGGATGCCAGCAGCCAGCCGTTCGCCGCGTTGCAGTGGTGGAAGAGGAA…
>novel.818
GTCCTCGCATCCCGCGCCACACCCTCCCAATCCCCTCCCCCTCGCGTATCCACACTTTTCACACGCGACGCCGGAGAGACAGAGCGCGCGCGCGCCCGAAAGATGTCGACGTGCGCGGCGGACCTGGCGCCGCTGCTCGGCCCGGCGGCGGCGAACGCCACGGACTACCTGTGCGGGCAGTTCGCGGACACGGCCTCCGCGGTGGACGCCACGTACCTGCTCTTCTCGGCCTACCTCGTGTTCGCCATGCAGCTCGGCTTCGCCATGCTGTGCGCCGGCTCCGTCCGCGCCAAGAACACCATGAACATCATGCTCACCAACGTGCTCGACGCCGCCGCGGGGGCGCTCTTCTACTACCTCTTCGGCTTCGCCTTCGCCTTCGGCACGCCCTCCAACGGC…
>novel.819
TGGGTTTTGATCTGCAGCGTCCAATGACAAATTAACGGTTCAGATTAGCTATGACCCACAAGACAAGTCTGCCTTCGTCGTCCTCAACCCTCGTAGTCATAGAGCATCAGAGGCGCCGCTCCTTTCGGATCTGGGCGAGGTGAGCTGCGGCGCCGGACGTCGCGGGGAAGAGGATGAACTGGATCGGGCGCAAGATCCACCTCTACAATGTCACCATCGGCCTCTACATGCTCGATTGGTGGGAGCGCTACCTCTTCAGTATCCTTCTTCCGATTGCTTCTCTCGCTCCCTCCCCTCCTGAAACCAGTTGATTCATTTAGCACCCAGCTCAGTCTAGTTGTCTTCTCCTGGTTTTGCTTTGCTAGATCTGAGAAAGGTGTGAGGATATATCCTGCGATG…
>novel.820
CCGGTCATTCCAGGTGTGTCTAGTCTCTAGTCTAGCTAGGCACTACTCTAGCTCCCAAGTGGCCAAGTATACTCGCCAGAGTACGTAGAGTGTAGTTGAGCGTCGTCCAAGGATGGCGTGGACCTCCCGCCGCATGGTCGCGTCCGCGCTCGTCTTCCTGCTGATGCTGCTCGCCGCCTCAGAGATGGGGACGACGAGGGTGGCGGAGGCGAGGCACTGCACGTCGCAGAGCCACCGGTTCGTCGGCGCCTGCATGAGCAAGAGCAACTGCGAGAACGTCTGCAGGACGGAGGGCTTCCCGTGGGGCGAGTGCAGGTGGCACGGCATAGAGCGCAAGTGCCACTGCAAGCGGATCTGCTAGTAATTAACTAGCCGGCTGGCCAGCGCATGCATGCACGA…
>novel.821
TCCCAAGCCGCCGCCGCCCCCTGCTAACTCCTTCCTCTCCCCTATTCTCTCTCCTCCCTTCTTCTCTCTCTCACGCTCGCGCCTGAAACCGCCGAAGCCCTGCACCATCGCGCAGCCAGGGAGCCGGCCGAGCAGCGCCCGCCTGACCGAGTGTCCCCAGCCCCGCACGAGCCCCGATGGCGCCCTACACCGACCGGCTGCGACGCCAAGCGCGCCAACTGAGGCTAACCCACCCCCGCGACTGAGGAGCCCGACGCGAGACACCGAGCCCGGCCGTGACCGACGCGCCCCGCACCAACTGACCCCGACGACCGTTCTTCTTCGCCATTAATGAGCTTCATTTCTTCCGTTTCCTCTCCTCCATCACTCCCTGTAACCGTCGGCGCCATTGGTGGTCAT…
>novel.998
GGCTAGTTGGAACACTTGTGAGCATATTGGAGCCTTTCCTCTCCCTCTCTCTCACTCATATTGGTTGGGATTGCATTCTAGTGAGATTGAGAGCCATCTAGTGCATTGCATCAAGTTGTTGATCTTTGAGGCACTAGGGAGATCATCAAGTGAGGTCGTTGGCTTGTTACTCTTGGAGGTTGCCGCCTCCTAGACGGCTTGGTGGTGGTTCCCCGTGAGCTCTTCAAAGGAGATTGTGAAGAGGCCGCGGTGGTGATTGTGAGAGGCGTTGTGCTTGCCTCGCCGGAGCGGTGAAAAACAACTCTAGTGGAATCGAGGTTTGAGGGTTCATTGACCAATCCGGCTCAAGAGATCAAGTGGAGACTTGATAGAGGAGCGGTTGGGAGCTTTGAATCTACC…
>novel.999
GGCTAGTTGGAACACTTGTGAGCATATTGGAGCCTTTCCTCTCCCTCTCTCTCACTCATATTGGTTGGGATTGCATTCTAGTGAGATTGAGAGCCATCTAGTGCATTGCATCAAGTTGTTGATCTTTGAGGCACTAGGGAGATCATCAAGTGAGGTCGTTGGCTTGTTACTCTTGGAGGTTGCCGCCTCCTAGACGGCTTGGTGGTGGTTCCCCGTGAG
>novel.1000
AGCTTATAAAGGACACCCTCATCTTCCCATTTGGAGCACGGAGCTCGAGCAGCCAGCGACGACAACCCACGCGCACACCAACCAACAAGCCACACCGGCCCACAGGCCACAGCTCACCAGCTAGGCTAGCAACCACCTCGATCGCAGAGGCAGAGGCCGCCGGAAGCTCAGCCGTGAATTCGGCAGGAAGGAAAGGAAAAAGTCTTGGGTGGTTTCAACAAGAGATAGAAGATGGAGAAGGCAGGGCAGCACGAGCATGTGATCGGCATCCCCGTGAACAACAGGGCGTTCGGTATCGAGGAGCCAGATTTCCCCAGCAATGGCCCCGCCAAGAACGCAGCCGCCGGCGCCGGGGGACGGCGCCGGGTGACCGGGGACAGGGTCGCCCAAGGCCTGAAA…
>novel.822
TGTTGGCCTTCCTGTACAGGCAACTTTGCGAGGCTTGTCGTCGTTCGTCGAGGACCGCCAGCTTAGGTGGATGTGTCTACCTACTACAGCTGTGGATGTGGGCACACATACCCGTCGGGCGACCCAGAGAGTTTCCTCCTCGTGAGTGGTTCGTGGTAGCCGGACATCGGCTTAAGCCCACGGCTGCTTACCGCTGGGACCAGGTCGAGGAGCCATTCGCACGACACCAGCGTGCTTACGTGGAGTACTCAAACGAGCTCGACGCACTTACTCCTTCGATGGTGACTTGGCAACCGTATCTTGATCCATATTTCGCCAGCATACAGTTGAGCAGCATGTGCTCAATAGACGAGAACCTCTACCTCATGAGGTGTCCCCTAATCTGTTTTTATGCTGTTG…
>novel.1001
ATTTTGTGACCAATCCACTCCAAAGAGCGCGACGGTTTCTCCCCAAGGGACACATCCCTTGGGGATGCACCTTTGCTTGTATATAAACAGAATCTCCTCTGCAATAAAGGACATCGCTGTCATTTGTCTCTCTCAATCTCGTTACCACGGAGTAGATTACAACACGTTATCAGCACTGCTCGCGAGATCAGAGAAGAAAAGAAGAAAGAAGCTACTCTTAGCGGAAGATTTTTTTTCCGGCGATGCTCCCAGTGCGCACCGGTGATTGACCGAGGAAGCATGAAGGCTTTCAATCATAATGCAAAAGAACAACTAAGTGGGATGACGCCAGGCAGGAACAAAGGATGCCGCTACACACGCCAAAAAGAAAAGGAGAAGCATACAGCGACGCTTTATTGT…
>novel.823
CTTCCTACAGCCGCCGCCGGCCCTGGCTCACGGCGGCGCGCGGACCGCCTCGGCGCGCGGGCGCGCGGCCCCATGCGGCGGCGCGAGGCTCCCTGGACGGCTCGTGGGTGCAGCCCCCGGTGGCGGTGCGGGCGGCACCGGCGTGCGGCCCCTCGGCGGCACGGTGCAGACTGGCGCGGCCCCGTGGCACTCTCGGCGGCACAGGCGTCCCGGCGCGGCAGCGGCCCTGCGCGCTGCCCGGCGCGGCGGCCCCCGGCCTCGGCAGCAGGCGAGGCCCCTCGGGCGCGCGGGCGCAGCCCCTCGACAGCGCAGGCGTGGGCGCGACCGCAGTCTCGGGTCGACGGCAGGCGGCCTCGGCGCGGGCGCACAGCCCCGGCCAGGCGGGCACGGCGGCCCGGC…
>novel.824
CTAATCTGACTGTATTTTATCCAAAAAAAATAGTACCAGAATCGATTGCCTTCAAAACGCAAACAAATGGAACCAGTGTAATACTAAAATGGTCTTCAGGATCAAAACAATTTGCACTTCTAGAATAACTCACTAGATCACTTCGGTATACAAATCAACACTTGATCATTTTCATCACACTATTGCGGAAATCAACGCACAACCCTGGCGCACACTTGCCTAAGAATGCACACGCGACAAATGACTGGGTCTTGCAGCCTAAAATGTAGTGTCTACGATAGACAACATAATGTTTAAGGATATGTAAAAAAGGAGTAGCCAGACAGCAAGGTGAAGTAACAACAGAAAAACAAAAAAACCAGATTCAATCCTTTTTTGGCTGACAGTGTATGCGATCTA…
>novel.825
TGGCTATCTCCCTCCATGGCGACTCTCTCTCTGCCGTGAGCTCTCTGCCGTGCTCTCTCTCTGCCGTGAGCTCTCTGCCGTGCTCCCTACTGCCGTTCACCATGGTCGTGCCTCTGCTCGCCGTGAAGCTTTATCATCTCCAGCAGCTCACCTCACCTAGCCGTCGTGGCCCCTCTGCTCGAGCTCCTCCCTCGCCGTAGCCCCAGATCGCCAAACCATGGCTGCAGCCCACCGGACTGCGCCCTGACTTTTCCTTGAGTCGGCCGTTGTTTCCCCGCGAGCTTCGCTGGCCGTGCTGCATCTTCCCCGGCCGTAGGCATCCGAGCCCCTGGCTTCCCATGGAGCTCGCCCCTATTCTTCGTTCCAGCACGCATCCCATGACCGCTGAACTCCCTGCCG…
>novel.1002
AGAGCCAACAGCTAGCCTTTGCGTCAAGGTTGACCCATCCGAATCGGAACACCACCAATCTCAAGGGAATTCCCGTGTTAAATTTGGCAGGTAGAGAGTGAGTGATGTCGCCCTGTCGAAGATCAGGTACAGTCATGCAAGAGTAAAAGGCTGTCTAGAAACTACATTATTCCCCAGCTCCCCACCATAAGGAAACGCTGAGGGCGCTGTGCTGCTAACAAATAAATGCTACAGATTGTTGGTCAACAGCCAAGGTCTTGCATTGCTGACGGCCTGAACAGAACAACTGACACTCCAGCCTTTTGGTGGCAAGGAGCAGCTGTGCGTGCCTCGAGCAAATCGAGGAAAGGTGCTGGCCCAGATGAAACTGAAGGAGGAGCAAATAGAGAGAGACTTATA…
>novel.1003
TGGGCCAGGCCTAACAAACAGTAGCCCAACAAGGCCTGCCACTAACTCCGCGCACGCAACGGCGAGGTCGACGCCGCCGGTCGGCGATCGCGCACTCTGTCTCTGCCGGAGTGCCGCCGTGCTGGATCTTCCGCCCGGCGCTCCTCAGTCGACCTTCCGCTCCCGCCCATGGCACGACCCTAAGCCCGCCGCTGTCGGTGGCGGCGGCTGGCTCTCAGAGTGGGGGTGGGACCTTATGCTCGGATCGATCGCCGCGTTCTACGCCGTCATGGCGCCCTACACCAAGGTGGAGGAGAGCTTCAACGTGCAGGCCATGCATGATATTCTTTATCACACTTATCACATCGAGATGTATGTCATTTAGAATTTCCTGGAGTTGTTCTTCGAACATTCATAGAC…
>novel.826
GGGTACTGTTCACCCCTTACCGCCGCAGCGGTCGCCGCTATCCGCCTCCCCTCGCCGCCGCCCTCTTCTCTCTCACGCCAGATGCAGGGCGTCACTGTGCACTCCCCCTCCACTTCTTCGCGCGGAAGAATCCGCCCGCGGCACGGACCGGAAGCTTCGCGGTCGTCTTCTCTCCTGTTCGAGGCGACTGCGTTTCGGCGATTCGCGACGAGGCGACGGCGATTCGGGCGCGCTAGGGAGCCGGTCCGCGTCGGAGCTGTGGACGACGAAGCCGAGGTGGTCAGCAAGGTGCTCCGTTCAAGACCGAAGACGAAGAGGGCGCAAATCCGGCTCCCTCCAGGTTCGTCGCCACTGCTTGGTTGCTTTCACCGTCCGACCATCGACTCCAGCATCGGATCC…
>novel.1004
CACCGTGAAGACGAAAAGCTCACAAACGAGCTAGAGCTCGCGTGTGTGCTCCTCCCCCTCCCCGAAACCAAGAGAGATCAGAACCCCCTTGATACCACCACCTGGAACTACCGCTACAAGACGGGCGGAGAGGAGAGGAGAGCGCTGGTGTTTAGGACCGCATGCATTCAGAAGCTCTCTGTGCTGCTGGCCAGATGTGTCGTTCGTTGTATCATGTATGGGTGTTTCTGGCTTTCGTTCTGGGAGATTTTTGTGAGAATCTTCTGTGTGTTACGTAGTACTCATAGACAAATAGCTGGTGTTGGTGTTAGGGTTAATGTTTTTCTTAATGCTCATGAGAGAAAATTGAAAACGTATGCCTACAGTAGAAATAGGCATGTGAAGTGAATGGACCCTTGT…
>novel.827
CCTAACACCAACACCAGCTATTTGTCTATGAGTACTACGTAACACACAGAAGATTCTCACAAAAATCTCCCAGAACGAAAGCCAGAAACACCCATACATGATACAACGAACGACACATCTGGCCAGCAGCACAGAGAGCTTCTGAATGCATGCGGTCCTAAACACCAGCGCTCTCCTCTCCTCTCCGCCCGTCTTGTAGCGGTAGTTCCAGGTGGTGGTATCAAGGGGGTTCTGATCTC
>novel.1005
AAACCAGAGCCCACGGCCACGTCGTTGTGGAGCATCACTTGCCTGTCGCCTCGCCTCGCCTCACGTCGTTCTCGTCGCGGTGGAGCCGCGGCCGCGGGCCACGCGCCCGGGGCACGGACGCTGCTGCGGCCATCAACTCGTCAGGCCGGAAAGCCAACCACTGCAGCATCATCGCATCAGGCAGGCACCAGCGGGAATAAAAGAGATGAACTACTCATCAATTCTTTGCCCCCTGTCCAGGTTCGGTGGCTCCGCCCGTCCGGCGGGCGGTATTGCCCTACCCGTGGGCCGTGGGCCGTCCCGCCCGTGTCCGACCCTGTTTCTTTTCCAGGCGCCCGCGTTGCCCCGCCCGTCCTCGTCCGCCATATAAGCGCCCCGCGGCGACCGCCTGCTCACCTC…
>novel.828
ATTATGGCCTGATGCTGGCCTCTAGCGCAGCTTTGCCAGATGGTCTTGCTGCTTTGGAGTGTGAGGAAAGAGAGTTCCTCTGCTCTCACGAGCTTGGCTGAGTTGCCTTGCCTCCCAACGAAGTGGGCCGGAGGCGTATCTTTATGGTTGCGAGCCGAGGAACACGACAAGCGCGGCCTGACGTGGCGCTTACCATGAAGCTGACAGAGAAAACCGTGGGTGGTTCTCGAACCAGACGGCGCCGGCAGCGCACATTTTGTTGCTCTCCTTCTCCTCTTTATAGCATAAAGTATGGAAGAGTTACCGTCGGAGTCGGAAAATCCTCCGGCCGGGTGGCGGGGTGTTGCCTGACCTAATGGATGGACACAAGAATGCTAGGGTTTAGAGTGGTTCAGACCA…
>novel.829
AAGTCTGAAACCCAAGGGACCCTCAAGCGCTTCCTCAGGAAAGCTCAAAATGAGTTTGAACTCAAGGTGAAAAAGATAAGGAGCGACAACGGGTCGGAATTCAAGAACCTTCAAGTGGAGGAGTTCCTTGAGGAGGAAGGGATCAAGCACGAGTTCTCCGCTCCCTACACACCACAGCAAAATGGTGTGGTAGAGAGGAAGAACAGGACGCTAATCGACATGGCGAGGACTATGCTTGGAGAATTCAAGACCCC
>novel.1006
CCGAGAATCCGGCCCGAGCAGGCGGCTCGGCTGGTCACCCCGAGGCCTCGGCCAGTTGTCCCCCGAAGACATCAGCCTGGCCCGAGGCCTCGGAAGATCAACTCCGGCGTCGGTGCCGCTAACAGACGACCCGGCCAGGCTCCGGCCGACCAAGTCTTCTTTTCAAGCCAACTCTGCCTCTGTCCATGCTGACACCGCTACCCCTGGCCTCGGCTCATCGAAGAGCGGCCGAGGGGTTCCTTTAACTAAGCAAGAGAAGCCTCAGA
>novel.1007
GTTGGGTCTATGCTTCGTCGCCGAAGGTCTTCAAGGGAGAAGCGGCTTTATAATGTGTGAGCAGGAAAGCTTCGGCATGTTCGCAGAAAAGGGAATCGACTTAAAGATGAAAAGGTCATTTAGACCTCGATAGAGTGCTATAGAATTATCACCAAATGTAAAGGGCATGTATGTAATTTTGTATGGGTTGTACCCCGTGCCTATAAATAGGTGAACAGTACCCCCGTACTGTTCACGTTGAC
>novel.1008
AAGCGCACCACATGATTCATGAACCGAATAGAGAGACGACGACCTGGTGCTATTAGCCTCGTCGACGTCCTCATCACAGGAGGCAAAGGCATCCACTACAACTAAAAATTGGCTAGTTAATAAGCTAGTTGACAGTTGCTAATTTTTAGCTAGCTAGTGAGTTGGCTCGGGACGGACAACCCAAGGCTCCAGGATGGCGCCCCCGCGGGCGATTGGCGCCGCCGACTCCCCTGGTCCCCGGCCTTCGGCGAGGGGGGTCGTCCCTTCCTCCTCTGCGTGTTCGGATCGCGTTCCCCTCCACGGAGGCTTCGGGTCGTCTCTCCACGCGGTGGGCTCGGAGTTCGGCTCCCAGACCAATACTCTTCTGGATTCGTGTATAAGTTATACAGGTGCCAAAGG…
>novel.1009
CCTAGGGTTTCTTCACTCGACGTCTTTATATGCAGAAGCAAAATGAATCTTGGATGCGCGGGCATTCCGGCGCTGCTGGGTGCGGACTGCAAGTGCGGCTGTCTCTCTTCCTCCTTCGCTTCGTTTCTCTCCAATCAATCGTCTCGTCTCCTCTCCTCTCCTTGGTGCAGTGTTTATTTCGCTCTTCGCAGTTTTTTTTCCGATCATTTTTTTGCATCTCTCGGCTGCAATGGTGTGCATGGTCAGATGATTAGAGAATAACTGCAACAAAATGATCCAGGACATGATTCCTAGTTTTAAGTCTCTGATGGCCTACGTGCTGCCATCGCAAATGCTTCTGCTGTCGCCGTTTCCCCCCTTTTTGTGTTCGTTTGTGAATCTGGATCTGCGCTGGATGTG…
>novel.830
CCTTGGCCCCTGCTTCCTTCCGTGGCCGCACCAGGCACAGCCGCCGCAGGCGCACAAGACGTCCGCTCCCGCCCGGCCGCCTGCTCGTCGTTACGTGCACCCGCCGCGACCGCCTCCGTATGGCTGGCCGCCGGCTATCCGAATACGACTGCGCACCCGTGCCTTACGGAGTCACCGCCTCGCAGGTTCTAGCCTCGCGCGCTTGCTAGCCTGCTGGTTGGCCGTGCTTCGCCAGACGACTACTGCTTGGTGCTCAGTTTGCTGCTTACTAGCCTGCTTCGGCTGCTTGCTTGGCTTAGCTGCTTGCAAGCCTGTTGCTAGTTGCTAGACGGCCTCTTCCCTAGCCTGCTTTTGCTGCTTGCTAGTTGCTAGCCTGCTGCCCTGCTTGATTTCAAAAAG…
>novel.831
CCATGGTCTGCCATCCCCTTGTGACCGTATAGCCCAAGTATAAAATCCTGACCTCGCCCGAGCTCGCCACAGCGTGCTCTTTACCACGCCGGACCTCGTCGTGCTCTTTCTCACTTGCCTCACCGTGACCGGCACTCCCCGAGATCCTTGGGAACATCACGTTGCCGTCAGTAAACGCCGCTTCGAACCCATCGCCTTGTGGACCGGCCAATCCGAGTGTTCTTTGATTGAGTTTGCGCGAGCGCCGTGGCGGTGAACACCTAGACGAGGTGGTATTTGAAGAAGTCTACTCCAATGCCTGCTCCTCAAGTGGATGAAGCCATCTAACTGGGTATTGGATAGAGGGATCTAGAACCACTTCACTGCAACAAAGGCAATCTCCGGTTATAGTTTTGTGCT…
>novel.832
AAGCCATGAGGGGGTGGCGGCTAGGGTTAGAAACCCTAACCGGCCACCCAAACCAACCGGCGGCCAGGGCGCGGCCCCTGGCGTCGCAACTCCGCGTGGGCGCGGCCTCCGGCGGCTCTGCCAGGCGTCCATCGACAAGGGTGGGCGGCCAGGGCGGGCGCGGGCCCCAGCACGCGAGCCAGGCGGCCCTCGGCCAGGGCGGGCGGCCATGGCAGCGCGGCGACCCTCGTCCCCGGCTCCGGCGCGCGCGGAGCGCGGCTCCGAACATGTGCCGGCGTGGCCTCGCCACGGCCTGGCGGCTCGCAGGCGCGGCCCCTGCCTCGGCCCCATGGCGGACGCGGCTCCCAGCCCCGGCCCCGGCGGCGGCGGCCTCTAGCCGCGGCCCCGGCGGCCCCTGGC…
>novel.833
CAAATTCCAGAATCGGCATCATCATCCTCCCACGCGTCTCTCTCCCGTAGGCTTCAATCTTCAGCCGTGAATCTCCAGCGTGCTCTGGATTCAGCCATGGAGCTTATCTCCCACCGCCGATGGCTGATCTTCCTGGCCGTGCCGCTCAACGTGTGAAGAAAAATCCCACCGCCCGGCCGTCGTTATTTCCAGTGCGCGCTGCTCTTCTTCCAGCCGGCGCTCGCCCTGGGTCACGCCCTCGACTCCGCCCGGCGCCCGGCGCTCGGACCGCGCCCCTCTGCTCGCTTGTTCCAGATCGCCCATGCCGCGACCCCCAGTTTCCTCCCATGCCAGCGCGTCTCCCATCCCCTGCGTTTCCTCTCTGCTGAGCTCCCATGGCAGTTCTCTGGAGCTTCCTCG…
>novel.1010
ATTGTTGTATATATTTAACACCTTCTGTACCATCAAATTCAGAAATGCACTCAAGAAAAGGCTTTTCAAAACTCTTAGAATGTATTCCAAGAGCAGTGCACATATTCAGAAGCTAATTATGTAATTTCTTATATGTTGCTTTGAGGCAAATTGAGCAGGGATTTGTTTGGCTTCCAAATGGTTTGTTGGTCCTAAAATAGTCAGAATCACATGACATCTGTGCTATAGATATGGACCTTGGTGGTTTTCTCCACATTAGGAAAGCTGGAAGAGCCTTTTGAACTCAGTTTTTTTGCTAACAGTGGTGTTATGGTGAAACAGAGTTTTGTGTGTATGTACCAACAGCTAAAATGTAAACACAAC
>novel.834
GCTTGCTGTGGTGACATCAGTTGGAGAGAGCGATCGGTCGAGATGCCTCCCGGTCCCGGCGTCGCAGACCAGGCGGCGCCGCCGCGGAGCCCTCTCCGGGGCAACGGCGCCATGCCGCCGCAGAGCCCGCTCCGCATCAAGCAGGACGGCAAGTTCTACGAGCGGCTCCTCACCAGGGAGAGCTCCGCGGCCAACCTGTCGTTCCGGTACTACTGGGCGGAGCCGGGCGCGGTGCCGTTCGTCTGGGAGTCGCAGCCGGGCACGCCTAAGGACGTCGCACGGACGGCCACCGGCGCGCTCCCAGCCATCACGCCGCCGCCGTCGTACCTTCTCCGGCACGGCAACGTCGCAGTCGGTAGGCAGGTGGCGGCCGCCTCGGTGGCACGCCGTGACCCGAAG…
>novel.835
AATTCACTTGTAATTGAGGCAAGAGACACCAAACTTGTGGTGGTCCTTGTGGGAACTTTGTGTTCCAAGTGATTAAGAAGAGAAAGCTCACTCGGTCCGAGGGATCGTTTGAGAGAGGGAAGGGTTGAAAGAGACCCGGCCTTTGTGGCCTCCTCAACGGGGAGTAGGTTTGCAAGAACCGAACCTCGGTAAAACAAATCTCCGTGTCTCACTTGCTTATTGGCTTGGGATTTGTTTTGCGCCCTCTCTCGCGGACTCATTTCTTTATTACTAACGCTAACCCGGCTTGAAGTTGTGTTTATATTTGTAAATTTCAGTTTCGCCCTATTCACCCCCCCCTCTAGGCGACTTTCA
>novel.1011
GGCAGTGCGAGGCATTTTGGGAGGTGGTGAGCGCCTCGCTTGGCACCTTCATTTTCGTGATGATGCTATCCTTCAGGCTGCAGTGCCACACAAGTTCGTTTGGTGTAGGTGCTGCTTGATTTTTGGCGGTGCATGCCGGGTGTTCGACAATGTTTCTGAGGTTTTGTGGCAGTGTGAGGCATTTTGGGAGGGACATCATCATGCCCAACTTGAAGTCGTCCGTGACCACAACAGCGAGCGCGGTGGAGTACATGGATGAAGTATTGAAGGTGTTGCCGCTAGGTGAGGCCAAGAATGAGGATTCACGAACACTGCAATTCAATTATGGTTCATTCAAACATAAGGGATTTTTGAAGCACTAACTGCATTCCCCTTCTCCCCTTCTCCCTTCCTGCTGTC…
>novel.1012
GCATCCTTAATTGAACGACAGTGATCGTGCAGTTTATGTTGGAAAGAAATTAACATAGGAGCATTGCACGTATTTGGTTATTGTTTTAGAACCTATTTCTATAGGTTTTCTCTTTGGAGCTTTCTGAGCTAAAGTCCAAAAAGGATTCCAACTTCTGAACACTTCAGTAGCAAAGCAACTATGTTGTGCTATTAAATATAAATCTGCAATTATTCCACCAAGTCTTTGGCGTTAGGAGTGTAGCTGATATGTTGTCATGTATGATTATGCTGAATATCTGGCACTAAGAACCTTTGTGTATAACCCACTCACAATTCTTTTTTTTTCCTTCCCCAATAAGC
>novel.836
GGCGTCCGTCCAGGGGTTGTAGTAGTTGTGGCCCATGGTCCATGGATGAGTTGGGGGCACCAAAGGTGTGGCTGCTGCCACCAGGAGTGTGTCCACCATCGCGCTTGCCGCGTTTCCAGCACTGCTGCGAAGATCCAGAGCCGCCACCCGAGCCACCACTGGGGTGCTGCTGATGTGGGCGCTGGGGCGGCGCTGGAGAGTTGCGAGGAGCAAGCGTGGACGAGGTGGGAGGCTTGGTATTGCTGGAGCCACCATTTTCAGGGAGGCAGCAAGAGCTGCAGCTGGTGTAGCTTTCGCCATGGTAAGTTGACCCGTTTACACAAGGACTAGCCCCGAAATAGTGGGTATGCAAGTAAATACACAAGGATTAACCCCGAAACTCTTAACAATACTTTAACA…
>novel.1013
CCTTGACAACAGCTGAAATCAGCCATTCCTATCTCCAGCGCTAGTGACTTCTTTACTGTATGCCTGGGAGCAGTTTGTGTTGTCTTCTTCAAACTTTGGCCATCGGTCAGTCCCTGCTCCTCCGGGTTGGCCGAGCAGCTCGCCCTCTCCAGCCGTGCGTCCTGCTCGCCCCGGCCTCCTGCTCCCTCAAGCTTGTCCCCATGGCGCCGCTCCTTATTTCCTGCTGGCCGACGCCCCGTCTCTGCTCGCTCGTGCCCAGCTCATCTTCATGGCCGCGCCTGGTCCCTATTCAAGCTCGGCTCTGCCCTCTACTCCAGCTCGCCCTCTCTGTTGTTCTCGCTGTTGGGCCGGTCTGCAGCTCGCCGTCGCCCATGGCCGCCGTTGACCTTCCTGCTCACA…
>novel.1014
CGTTCCTTCTACTTATCCGTGTATGCAGGGCAGAGGCTTCTAGTTTCTTCACCCGTGATCTCTCCCTCATCCCCTGCGCATAGGAAGTCAGCTTCTTCACGTCGCCTCCTCCCTAGGCGCCGATCCTACAGAGCCTCGCTGGTCATCCCTGCTCTCTCGACGTCTCTCCCATGGCGCCCTCCCCTTCCTGCCATGGTCGCCCCTCCCTGCTGCAGCTTGACGCTCCTCCCTGGAGCTCGCCCCTGCCCTCTGTCCAGCGCCCTCCCTGCTGCCCATGCAAGAAGCCATGGCGCCCCTTCTCCTCTTGTTTTCCATGGAAAACCCACGCATCTACTCCTCCCCATGGCTGCGTCTCCCGTAGGGTTTCGTACAATCGCAGCAGCAGCGGATATAGAATCA…
>novel.1015
GTAGCAATGGTTCATGTAGCATAGCCCCTTGAAGTGACGAGGAAAAGAAAACAACGACTTTTTCCGATCTACGAGTGATGAATAGGAGGGAATTAAATTCCCTTCAATTTATCTCAATACATCTCTAATCGAGCTCTTTTAGCAACCTGAGATCCCGGGAGGATCCGGCCCAATCCCTACCGGTGATTTCGCCGCACGGTGATTTCGCTGAGCACGAGCACTCCCTCGCACCTGCGTGCTCAGTGAAGCACCGGAGCTTCCTCGCGCACGGCTGCCTCCTCTTCTTCGCGCAAGCACCGGATCTTCCTCCTCTTCTTTATGCAAGGCATTAGATCTCCCTTCTCTTCTCTTCTCTGGAGAGCTTTTTCTGGAGCTTGGGCGTGAGGATCCTGCAGGCCG…
>novel.837
TGAGGGTCTCCCTGGTTCTTTGCCAAACTGACCATATGCACAGATAGCCCAGCTTTCGCGTTTGTGTTCACCTGCTCTCGTGTTGCCTCTCTCTGTATCCGTCTGGTATCGCCGTCCCTGCCACCGGTTTCGTGTCGCCGATGTTCCACCTCGTCATGGCTGCAGAGTGCAGACCGTAAGGTGCTTCTAGGTTATGGTGCTTATGTTTCCAAGTTACTTAGTGCATGTAGGACTCATGGGGTTCTTCCTTTAATTTCTACGACTTGTTGTGCACCAGAACTGGTGAAGCGCCACCGGACTTTGATGTCCACCGTTGCTGGTGATGTGGTGATTTCTGTGGTCTAGCCGTCGTTGTTGGATGTGCGCATATTCCCCAGGATCCGATGACTGTTGTGATGC…
>novel.838
TTCCACCTATAAAGCCGGTCCGCGGCATCCCTTCCGACCTCCACCTCCTCCCTTCCCGACCCAATTCTCCTCAATCAAAGAAAGTCCCCACGCAGAGCAAGCCAAGATCTGCGCCGCGGCGAAGCAAATCAAAGCAAAGCAAAGCAAAGCACCGGCTGGCTCCCATGGCCGTGGACCTGATGGGGTGCTACGCCCCGCGCCGCGCCAACGACCAGCTCGCCATCCAGGAGGCGGCGGCGGCGGGGCTCCGCAGCCTGGAGCTCCTCGTGTCGTCGCTGTCCACGCAGGCCGCCGCGCCGCACAGGGCCGCGGCTCACCAGCTGCAGAAGCCGCCTTCGCAGCCGCCGATCGGCGAGATCGCCGACCAGGCCGTCTCCAGGTTCCGCAAGGTCATCTCCA…
>novel.1016
CTTGGCAGCCCATTATCCCGGCCGAATCCACGGGAGAGGAAGGGGCTATCTGGCCTAGCCTCACGAGGTCGGGCTGGAAACCCTCGCCTCTCGCGGTCTCGCCTCTCCAAGACACCCAGGCCGCCGCCTTCGCCTACAGGCACCTTGCCGCCTCCGTCCGCTGCCCGTGGCTTCCGTCCACCTCCACCTCACTCACCCACTACATCGCCGACCAAGCGCAGCACCGCGCGTGGACCAGACACCGCCCGTGGCTTCCGTGGACCAGACGCCGCCCGTGGCTTCCGTGGACGCAGCACCGTGCGTGGACCAGCCGCTGCTACATCGCCGACCAGATGTGCTGATCCAATTCAGTTTTCAGAGTATGTTGACAATCTGAATTTAGTTCAAGCAATACCTTCT…
>novel.1017
CTAAGTCCTATCTATATTCTACAGTGCAAAATAGTTGAAGGGAAGAAAGACGTGCTTGGACGTCGATATCTAATATCTATATAACTAATATTAAAAATGAGTTATAATTTAAATCTATTGTTTGGACATAGAATTGTAGTTCCAGACAATACAGAAGTTTTAGATTATGAATGACATGTTCTAGTTATAGTCCACTAAGGAATTAAGATTTAATTTTACGTCTAGTTATAATCTTGGTTCTAATTTCTAAAAATAAAATTGTAAAAATATAAAACCATTATAATACC
>novel.1018
AGTCCACCACCCCACCCTACAGCTGGGTCATCTGGCACGGGTGGAGGGGCCAACGGCCGAAAGCGCCGCGCACTTCCGGCGGGCACCCTCGCGGAGTCGCGGGTGACAGCGAAATTTCAAATCCATACCCTCCCGCTGCAGACGGGTCCCACGCCGTCAAAATTTGGACGCTCCCGCTCCCTCGATCTTTTGGGTTTCGTTTTCCCAGTTCCCACCCTCTCTTCCACCCTGCCCTGTTTCCAGATTTGACCGATCCCCTTCGATTCGATTTCTACACCTCCAGAGCACTCACTCTCCTGGCAAACCCCTTCGTCTCCCAACCCTAGAGAGCAGCAGCAGCTACCGCAGCCCCTGCCATGGCGCCGAGCTCCCCGTCACCCGCCGCGCCCACACGCGTCT…
>novel.1019
AATAGAGAAGACAGAAAAGTTCCAACACGAAACTCTCGCTGGCAGATGGGTCCCACGTAATTTCCCCTTAAGGACTGATTTAGTAGACCCACATGTCATGCACACATCTTTCCGCTTATCCCTCAGGTTTCGTCTTCCCTATCCCAGCACTGGTCCACCACCATGGCCACCCCATCCACCGCCGGCGACCCTGCCCCTGCCGGCGAACCAGTACCAACCCCATTGCAAGGACCAGCCCAGCGTCGCATCTCAACATCCCGCATCTCCCACATCGTGCGCACCTACCTAGACCTCTCCAGTTCCAGGAAGCGCCGTTCCGCTCCTAAGAACCAGCCCAAGGCCGGGGACAAGGAAAGGGATGCGGCGGCCGCCGAAACTGACGGGTCCAAGGCGGGGCCG…
>novel.839
[truncated: 8,393 more rows]
