# Supplementary material for: Nitrogen Deficiency Outperforms Water Stress in Triggering Strigolactone‐Dependent Responses in Maize
Source: Physiol Plant. 2026 Jul 9;178(4):e70987. doi: 10.1111/ppl.70987 (PMC13348872; doi:10.1111/ppl.70987)
Supplement: Supplementary file 4 — Table S3: Summary of sequencing data and quality statistics (Excel file). [file PPL-178-e70987-s006.xlsx]

## Sheet: Table S1
Summary of sequencing data and quality statistics
Sample name	Raw reads	Clean reads	Total map	Q20	Q30	GC%
WT_CT_R1	46583720	43533666	42581335(97.81%)	99.31	97.25	53.04
WT_CT_R2	49441870	49040776	48380244(98.65%)	99.38	97.16	53.12
WT_CT_R3	47289012	46657060	45984037(98.56%)	99.37	97.14	53.06
WT_WS_R1	51752750	51250884	50074244(97.7%)	99.1	96.43	53.03
WT_WS_R2	59896880	59407312	58153698(97.89%)	99.1	96.39	53.61
WT_WS_R3	46229836	45651156	44689122(97.89%)	99.24	96.81	53.1
WT_0N_R1	48636732	48207682	46994907(97.48%)	99.11	96.35	53.79
WT_0N_R2	49216026	48845320	46921220(96.06%)	99.21	96.63	53.59
WT_0N_R3	49665872	49324042	48556022(98.44%)	99.39	97.21	53.37
zmccd8_CT_R1	47177472	46794292	46033636(98.37%)	99.23	96.66	54.12
zmccd8_CT_R2	47980796	47630122	46408903(97.44%)	99.21	96.73	53.43
zmccd8_CT_R3	50716738	50260564	49305072(98.1%)	99.23	96.76	53.67
zmccd8_WS_R1	57706494	57305184	55784269(97.35%)	99.33	97.05	52.01
zmccd8_WS_R2	49020322	48478978	47299663(97.57%)	99.24	96.8	52.68
zmccd8_WS_R3	46060242	45607662	44694095(98.0%)	99.36	97.09	53.06
zmccd8_0N_R1	48258186	47461862	45688645(96.26%)	99.35	97.21	49.65
zmccd8_0N_R2	50214690	49092118	46987291(95.71%)	99.3	97.1	50.03
zmccd8_0N_R3	48632686	48124256	46827220(97.3%)	99.29	96.91	52.61
