# Supplementary material for: Nitrogen Deficiency Outperforms Water Stress in Triggering Strigolactone‐Dependent Responses in Maize
Source: Physiol Plant. 2026 Jul 9;178(4):e70987. doi: 10.1111/ppl.70987 (PMC13348872; doi:10.1111/ppl.70987)
Supplement: Supplementary file 5 — Table S4: List of differentially expressed genes between the two genotypes under control conditions (Excel file). [file PPL-178-e70987-s007.xlsx]

## Sheet: CT
List of differentially expressed genes between the two genotypes under control conditions (zmccd8 vs WT)
gene_id	zmccd8_CT_1	zmccd8_CT_2	zmccd8_CT_3	WT_CT_1	WT_CT_2	WT_CT_3	zmccd8_CT	WT_CT	log2FoldChange	pvalue	padj	gene_chr	gene_start	gene_end	gene_strand	gene_length	gene_description	Family
Zm00001eb154000	34.1683	39.9438	33.2818	2725.07	2993.08	1904.16	35.798	2540.77	-6.15054	4.40074e-114	1.46694e-109	chr3	205428339	205450268	-	3803	- && sp|Q4R1I9|ANGLT_ROSHC Anthocyanidin 5,3-O-glucosyltransferase OS=Rosa hybrid cultivar OX=128735 GN=RhGT1 PE=2 SV=1 && -	bHLH
Zm00001eb281930	1608.84	1196.32	1351.61	1.1073	6.64285	9.15952	1385.59	5.63656	7.9112	2.28546e-76	3.80917e-72	chr6	134427234	134427941	+	542	- && sp|P30792|PMGI_MAIZE 2,3-bisphosphoglycerate-independent phosphoglycerate mutase OS=Zea mays OX=4577 PE=1 SV=1 && PF06415:BPG-independent PGAM N-terminus (iPGM_N)	MYB
novel.1805	1.95248	0	3.69798	964.46	1196.66	837.587	1.88348	999.57	-9.01913	1.00838e-44	1.12044e-40	chr3	182586062	182591474	+	3462	- && sp|Q84L33|RD23B_ARATH Ubiquitin receptor RAD23b OS=Arabidopsis thaliana OX=3702 GN=RAD23B PE=1 SV=3 && -	LBD
Zm00001eb153400	0	0	3.69798	1825.94	1915.04	1703.67	1.23266	1814.88	-10.4639	4.58422e-44	3.82026e-40	chr3	203707406	203709444	-	435	- && sp|Q9CAP8|LACS9_ARATH Long chain acyl-CoA synthetase 9, chloroplastic OS=Arabidopsis thaliana OX=3702 GN=LACS9 PE=1 SV=1 && -	-
Zm00001eb147350	49.7882	74.8946	36.0553	758.502	810.428	878.296	53.5793	815.742	-3.93182	5.18724e-42	3.45823e-38	chr3	182229489	182230830	-	306	- && - && -	-
Zm00001eb154780	5.85743	0	10.1694	5073.66	6568.83	4942.07	5.34229	5528.19	-10.003	2.58174e-39	1.43433e-35	chr3	208036484	208040053	-	2107	- && sp|Q93YN1|CRPK1_ARATH Cold-responsive protein kinase 1 OS=Arabidopsis thaliana OX=3702 GN=CRPK1 PE=1 SV=1 && -	WRKY
Zm00001eb152780	3.90495	0	0.924494	769.575	994.53	707.319	1.60982	823.808	-9.00007	4.21468e-38	2.00703e-34	chr3	201217389	201219198	+	416	- && - && -	-
novel.1774	0	0.998594	3.69798	733.034	683.265	749.045	1.56552	721.781	-8.81162	1.53892e-37	6.41229e-34	chr3	153571278	153584741	+	3459	- && - && -	-
Zm00001eb145820	0	0	2.77348	1657.63	2067.83	1630.39	0.924494	1785.28	-10.855	3.10319e-36	1.14935e-32	chr3	176802728	176805378	+	1319	- && sp|A2XBL9|HOX10_ORYSI Homeobox-leucine zipper protein HOX10 OS=Oryza sativa subsp. indica OX=39946 GN=HOX10 PE=2 SV=2 && -	HD-ZIP
novel.1374	487.143	488.313	525.113	0	1.89796	4.0709	500.189	1.98962	7.93983	5.09657e-35	1.69889e-31	chr2	38853967	38857106	-	1674	- && sp|Q9LGU7|SPL1_ORYSJ Squamosa promoter-binding-like protein 1 OS=Oryza sativa subsp. japonica OX=39947 GN=SPL1 PE=2 SV=1 && -	SBP
Zm00001eb141060	812.23	739.958	832.045	3184.6	3381.21	3887.71	794.745	3484.51	-2.13232	3.89732e-34	1.18103e-30	chr3	151478008	151478949	+	859	- && sp|P32110|GSTX6_SOYBN Probable glutathione S-transferase OS=Glycine max OX=3847 GN=HSP26-A PE=2 SV=1 && PF13409:Glutathione S-transferase, N-terminal domain|PF00043:Glutathione S-transferase, C-terminal domain	-
Zm00001eb153420	3.90495	0	0	628.948	829.408	782.63	1.30165	746.995	-9.17989	5.03923e-33	1.39982e-29	chr3	203733477	203736070	-	1968	- && - && -	MYB_related
Zm00001eb147380	760.49	840.816	730.351	58.687	65.4795	22.3899	777.219	48.8522	3.99116	4.14426e-31	1.06265e-27	chr3	182426494	182431031	+	1011	- && sp|Q94DE2|BD31A_ORYSJ Protein BUD31 homolog 1 OS=Oryza sativa subsp. japonica OX=39947 GN=Os01g0857700 PE=2 SV=1 && PF01125:Pre-mRNA-splicing factor BUD31	-
novel.4743	440.284	641.097	374.42	15.5022	10.4388	32.5672	485.267	19.5027	4.63934	2.41705e-29	5.755e-26	chr9	152142269	152146664	+	2331	- && sp|Q9SKZ5|FBT1_ARATH Folate-biopterin transporter 1, chloroplastic OS=Arabidopsis thaliana OX=3702 GN=At2g32040 PE=1 SV=2 && -	C3H
Zm00001eb153410	0	0	3.69798	465.067	572.234	465.1	1.23266	500.8	-8.60827	9.11787e-29	2.02623e-25	chr3	203710110	203711080	-	825	- && - && -	-
Zm00001eb150260	903.021	1376.06	958.701	5113.52	5699.57	6221.35	1079.26	5678.15	-2.39555	1.00014e-27	2.08367e-24	chr3	192261109	192264979	-	1137	- && sp|P04464|CALM_WHEAT Calmodulin OS=Triticum aestivum OX=4565 PE=1 SV=3 && PF13499:EF-hand domain pair	HSF
Zm00001eb154850	2.92872	0	1.84899	547.007	255.275	567.89	1.59257	456.724	-8.15061	1.56462e-27	3.06795e-24	chr3	208163963	208165819	-	1687	- && - && PF13649:Methyltransferase domain	-
novel.324	232.345	289.592	312.479	2.2146	0	8.1418	278.139	3.45213	6.34747	2.9397e-27	5.44401e-24	chr1	306664043	306665321	+	1279	- && - && -	-
novel.1821	0	0	1.84899	1222.46	1394.05	1510.3	0.61633	1375.61	-11.0631	3.25733e-26	5.71473e-23	chr3	192723765	192726755	+	851	- && - && -	-
novel.2083	0	0	1.84899	1032.01	1212.8	1250.78	0.61633	1165.19	-10.8237	4.0054e-25	6.6758e-22	chr3	199582360	199586566	-	2876	- && sp|P08770|TRA1_MAIZE Putative AC transposase OS=Zea mays OX=4577 PE=2 SV=2 && PF05699:hAT family C-terminal dimerisation region	GRAS
novel.2092	0	0	5.54697	253.572	279	230.006	1.84899	254.193	-7.05012	1.76851e-24	2.71165e-21	chr3	207650557	207654037	-	3481	- && sp|F4I114|Y1960_ARATH Probable serine/threonine-protein kinase At1g09600 OS=Arabidopsis thaliana OX=3702 GN=At1g09600 PE=3 SV=1 && PF00069:Protein kinase domain	ERF
novel.1811	3725.33	2748.13	2749.45	297.864	454.561	584.174	3074.3	445.533	2.78603	1.78965e-24	2.71165e-21	chr3	186365644	186366914	+	1271	- && sp|Q41350|OLP1_SOLLC Osmotin-like protein OS=Solanum lycopersicum OX=4081 PE=1 SV=1 && -	MYB
Zm00001eb153390	0	0	0	745.214	821.816	999.406	0	855.479	-12.2334	3.03243e-24	4.39491e-21	chr3	203706116	203707342	-	327	- && - && -	HB-other
Zm00001eb150430	0	0	0	695.386	724.071	842.676	0	754.044	-12.0512	1.23676e-23	1.71775e-20	chr3	192529992	192532163	+	1575	- && sp|Q6NPP4|CMTA2_ARATH Calmodulin-binding transcription activator 2 OS=Arabidopsis thaliana OX=3702 GN=CAMTA2 PE=1 SV=1 && -	CAMTA
Zm00001eb142450	14.6436	6.99016	7.39596	248.036	353.969	160.8	9.67656	254.268	-4.71767	4.61506e-23	6.15354e-20	chr3	158343486	158350935	+	2121	- && sp|G3XKQ9|LAX2_ORYSJ Protein LAX PANICLE 2 OS=Oryza sativa subsp. japonica OX=39947 GN=LAX2 PE=1 SV=1 && -	-
novel.2030	2.92872	0	0	354.337	439.377	409.125	0.976238	400.946	-8.69741	4.97695e-23	6.38084e-20	chr3	154620791	154626289	-	5221	- && sp|Q7LHG5|YI31B_YEAST Transposon Ty3-I Gag-Pol polyprotein OS=Saccharomyces cerevisiae (strain ATCC 204508 / S288c) OX=559292 GN=TY3B-I PE=1 SV=2 && PF00665:Integrase core domain	TCP
novel.2014	0	2.99578	1.84899	182.705	245.786	289.034	1.61492	239.175	-7.21558	1.24971e-22	1.54288e-19	chr3	144257534	144261255	-	3722	- && - && -	-
Zm00001eb027390	111.291	133.812	150.693	658.845	805.683	575.014	131.932	679.847	-2.36514	1.77831e-21	2.11708e-18	chr1	131418852	131422075	-	1366	- && sp|Q9SUF1|WTR31_ARATH WAT1-related protein At4g08290 OS=Arabidopsis thaliana OX=3702 GN=At4g08290 PE=2 SV=1 && PF00892:EamA-like transporter family	ERF
Zm00001eb150750	229.416	289.592	275.499	31.0045	37.9592	24.4254	264.836	31.1297	3.08605	2.52284e-21	2.89319e-18	chr3	193429892	193432838	-	2405	- && sp|Q9LMP6|DRL3_ARATH Probable disease resistance protein At1g15890 OS=Arabidopsis thaliana OX=3702 GN=At1g15890 PE=3 SV=2 && PF00931:NB-ARC domain	WRKY
novel.2016	3.90495	0	1.84899	153.915	217.316	193.368	1.91798	188.2	-6.60904	2.60382e-21	2.89319e-18	chr3	144292829	144296062	-	2179	- && - && -	-
Zm00001eb152110	84.9327	81.8847	96.1474	617.875	627.275	384.7	87.655	543.283	-2.6312	2.1415e-20	2.30273e-17	chr3	199138091	199138925	+	835	- && - && -	-
Zm00001eb152760	0	0	0	439.599	545.663	329.743	0	438.335	-11.2688	2.51404e-20	2.61884e-17	chr3	201214178	201215997	+	390	- && - && -	-
Zm00001eb151510	4267.14	4930.06	4443.12	1690.85	1634.14	1549.99	4546.77	1625	1.48444	2.69481e-20	2.72208e-17	chr3	196184239	196244790	-	3492	- && sp|O22941|IDE1_ARATH Insulin-degrading enzyme-like 1, peroxisomal OS=Arabidopsis thaliana OX=3702 GN=PXM16 PE=2 SV=1 && PF05193:Peptidase M16 inactive domain|PF16187:Middle or third domain of peptidase_M16|PF22456:PQQ synthase PqqF-like, C-terminal lobe domain 4	FAR1
novel.266	199.153	237.665	225.577	0	0	4.0709	220.798	1.35697	7.342	4.97925e-20	4.88172e-17	chr1	254645911	254646518	+	431	- && sp|Q9ZVH7|FAX3_ARATH Protein FATTY ACID EXPORT 3, chloroplastic OS=Arabidopsis thaliana OX=3702 GN=FAX3 PE=2 SV=2 && PF03647:Transmembrane proteins 14C	-
Zm00001eb145880	9.76238	13.9803	22.1879	228.104	178.408	182.173	15.3102	196.228	-3.67405	1.95779e-19	1.8646e-16	chr3	177036244	177038731	+	1905	- && sp|Q8GUM3|AAP5_ARATH Amino acid permease 5 OS=Arabidopsis thaliana OX=3702 GN=AAP5 PE=1 SV=1 && PF01490:Transmembrane amino acid transporter protein	MYB_related
Zm00001eb152290	0	0	3.69798	186.027	185.051	238.148	1.23266	203.075	-7.30864	2.22531e-19	2.06052e-16	chr3	199789965	199813202	-	1518	- && sp|O23894|PRS6A_BRACM 26S proteasome regulatory subunit 6A homolog OS=Brassica campestris OX=3711 GN=TBP1 PE=2 SV=1 && PF07816:Protein of unknown function (DUF1645)	NAC
Zm00001eb152790	1219.32	1352.1	1284.12	3765.93	4831.25	5975.06	1285.18	4857.42	-1.91829	4.16354e-19	3.75101e-16	chr3	201219367	201224710	+	1775	- && sp|Q94A38|LRP6A_ARATH La-related protein 6A OS=Arabidopsis thaliana OX=3702 GN=LARP6A PE=2 SV=1 && PF05383:La domain	FAR1
novel.1804	295.8	422.405	275.499	53.1505	37.9592	47.8331	331.235	46.3142	2.84122	4.42185e-19	3.87889e-16	chr3	181606718	181608713	+	1635	- && - && -	-
novel.2029	317.278	448.369	293.989	0	0	0	353.212	0	10.8745	5.52671e-19	4.61806e-16	chr3	154567304	154584059	-	3023	- && - && -	-
novel.2072	133.745	151.786	155.315	2.2146	1.89796	2.03545	146.949	2.04934	6.16893	5.54156e-19	4.61806e-16	chr3	191312256	191314109	-	1854	- && - && -	-
Zm00001eb146150	0	0	0	287.899	259.071	418.285	0	321.752	-10.8224	1.08486e-18	8.82021e-16	chr3	178045973	178046317	-	276	- && - && -	-
novel.2025	0	0	0	363.195	310.316	254.431	0	309.314	-10.7653	1.12854e-18	8.95684e-16	chr3	151371741	151379189	-	5545	- && sp|Q9LV35|AIP12_ARATH Actin-interacting protein 1-2 OS=Arabidopsis thaliana OX=3702 GN=AIP1-2 PE=2 SV=1 && -	ERF
Zm00001eb142460	6.83367	30.9564	20.3389	271.289	251.479	326.69	19.3763	283.153	-3.87078	1.305e-18	1.01165e-15	chr3	158350261	158362713	-	2616	- && sp|Q3TLD5|RMP_MOUSE Unconventional prefoldin RPB5 interactor OS=Mus musculus OX=10090 GN=Uri1 PE=1 SV=2 && PF02996:Prefoldin subunit	-
Zm00001eb143540	711.678	560.211	636.977	1916.74	2062.13	1854.29	636.289	1944.39	-1.61154	1.45974e-18	1.10589e-15	chr3	164280614	164281916	+	1303	- && - && PF04720:PDDEXK-like family of unknown function	-
novel.3253	481.286	541.238	331.893	0	0	2.03545	451.472	0.678483	9.3737	1.63369e-18	1.21017e-15	chr6	51279602	51288110	+	1086	- && - && -	-
Zm00001eb265990	638.46	586.175	765.481	101.872	133.806	59.028	663.372	98.2353	2.75421	2.0944e-18	1.51771e-15	chr6	40397532	40407101	+	674	- && sp|C0HJB3|MANA_CANEN Alpha-mannosidase OS=Canavalia ensiformis OX=3823 PE=1 SV=1 && PF01074:Glycosyl hydrolases family 38 N-terminal domain	-
novel.1193	357.303	372.476	562.093	0	0	2.03545	430.624	0.678483	9.30604	3.19805e-18	2.26817e-15	chr2	130084691	130087291	+	896	- && sp|Q8L710|CRK17_ARATH Cysteine-rich receptor-like protein kinase 17 OS=Arabidopsis thaliana OX=3702 GN=CRK17 PE=2 SV=2 && -	NAC
novel.2051	0	0	0	280.147	239.143	261.555	0	260.282	-10.5163	6.32108e-18	4.38973e-15	chr3	180676852	180678756	-	1825	- && - && -	C3H
novel.1765	0	0	0	176.061	286.592	479.348	0	314	-10.7877	8.37463e-18	5.69714e-15	chr3	145313026	145325229	+	2416	- && - && -	-
novel.4576	519.359	1397.03	1247.14	112.945	78.7653	144.517	1054.51	112.076	3.23489	1.12432e-17	7.49558e-15	chr9	20817519	20826049	+	1276	- && sp|Q8LHP0|ELOF1_ORYSJ Transcription elongation factor 1 homolog OS=Oryza sativa subsp. japonica OX=39947 GN=Os07g0631100 PE=3 SV=1 && -	C2H2
Zm00001eb154040	0	0	0	223.675	271.408	231.023	0	242.036	-10.4121	1.59976e-17	1.04562e-14	chr3	205636872	205647130	-	2664	- && - && -	-
novel.2091	0	0	0	204.851	292.286	235.094	0	244.077	-10.4245	1.90933e-17	1.22395e-14	chr3	203711938	203729840	-	2512	- && - && -	-
novel.4065	258.703	344.515	391.986	2.2146	0	0	331.735	0.738201	8.924	6.60648e-17	4.1551e-14	chr7	104878129	104888629	-	702	- && - && -	-
Zm00001eb432880	715.583	644.093	990.133	200.422	188.847	166.907	783.27	185.392	2.07951	7.56556e-17	4.67019e-14	chr10	149071789	149076607	-	1219	- && sp|Q9M427|UBP1_NICPL Oligouridylate-binding protein 1 OS=Nicotiana plumbaginifolia OX=4092 GN=UBP1 PE=2 SV=1 && PF00076:RNA recognition motif	NAC
novel.2066	1.95248	0	0	293.435	249.581	399.966	0.650826	314.327	-8.93079	9.30625e-17	5.64027e-14	chr3	186476249	186478527	-	814	- && - && -	-
Zm00001eb152470	0	0	0	233.641	166.071	220.846	0	206.853	-10.1845	1.34369e-16	7.99829e-14	chr3	200484403	200485906	+	1270	- && sp|P27968|NIA7_HORVU Nitrate reductase [NAD(P)H] OS=Hordeum vulgare OX=4513 GN=NAR-7 PE=2 SV=1 && -	GRAS
novel.1806	1.95248	0	0	229.212	527.632	241.201	0.650826	332.682	-9.01308	3.32512e-16	1.94455e-13	chr3	182979096	182996135	+	11620	- && sp|Q94HW2|POLR1_ARATH Retrovirus-related Pol polyprotein from transposon RE1 OS=Arabidopsis thaliana OX=3702 GN=RE1 PE=2 SV=1 && -	LBD
Zm00001eb142430	74.1941	55.9213	84.129	345.478	319.806	340.938	71.4148	335.407	-2.22984	3.55028e-16	2.04043e-13	chr3	158245517	158251492	+	3698	- && sp|Q9LX29|ACR4L_ARATH Serine/threonine-protein kinase-like protein ACR4 OS=Arabidopsis thaliana OX=3702 GN=ACR4 PE=1 SV=1 && -	bHLH
novel.2451	131.792	170.76	141.448	0	0	4.0709	148	1.35697	6.76473	4.3551e-16	2.46056e-13	chr4	35594594	35598881	-	478	- && - && -	-
Zm00001eb030930	1.95248	10.9845	1.84899	130.662	142.347	143.499	4.92867	138.836	-4.83306	5.19063e-16	2.88374e-13	chr1	171249074	171255618	+	1811	- && sp|Q8RY18|TRF1A_ARATH TNF receptor-associated factor homolog 1a OS=Arabidopsis thaliana OX=3702 GN=TRAF1A PE=1 SV=1 && PF22486:MATH domain	CAMTA
Zm00001eb141700	1028.96	1267.22	952.229	78.6184	93.9489	228.988	1082.8	133.852	3.01545	5.76287e-16	3.14917e-13	chr3	155105179	155112362	-	1168	- && - && PF15159:Phosphatidylinositol N-acetylglucosaminyltransferase subunit Y	-
novel.1842	166.937	377.469	411.4	0	0	2.03545	318.602	0.678483	8.87118	9.2333e-16	4.96424e-13	chr3	209139588	209145229	+	3276	- && - && -	-
novel.4342	125.935	130.816	146.07	0	0	6.10635	134.274	2.03545	6.03966	1.12605e-15	5.89421e-13	chr8	172695169	172697386	+	1884	- && sp|Q8S9K7|PEX32_ARATH Peroxisome biogenesis protein 3-2 OS=Arabidopsis thaliana OX=3702 GN=PEX3-2 PE=2 SV=1 && -	-
novel.2084	0	0	0	172.739	111.98	403.019	0	229.246	-10.3333	1.13167e-15	5.89421e-13	chr3	200007299	200020988	-	3930	- && sp|Q8W1L6|MFP_ORYSJ Peroxisomal fatty acid beta-oxidation multifunctional protein OS=Oryza sativa subsp. japonica OX=39947 GN=MFP PE=1 SV=2 && -	bHLH
Zm00001eb152770	0	0	0.924494	292.328	355.867	254.431	0.308165	300.875	-9.76423	1.19904e-15	6.14907e-13	chr3	201216067	201217351	+	204	- && - && -	-
Zm00001eb145870	1623.48	1471.93	1447.76	3984.07	5030.54	3799.17	1514.39	4271.26	-1.49603	1.39916e-15	7.0666e-13	chr3	176998143	177001485	+	1740	- && sp|Q949R4|DIOXL_ARATH Extradiol ring-cleavage dioxygenase OS=Arabidopsis thaliana OX=3702 GN=LIGB PE=2 SV=1 && PF02900:Catalytic LigB subunit of aromatic ring-opening dioxygenase	ZF-HD
Zm00001eb185710	737.06	695.022	1047.45	2.2146	0	9.15952	826.511	3.79138	7.77348	1.72766e-15	8.59548e-13	chr4	152031043	152033058	-	899	- && sp|F4JFJ3|Y3206_ARATH ATP-dependent DNA helicase At3g02060, chloroplastic OS=Arabidopsis thaliana OX=3702 GN=At3g02060 PE=2 SV=1 && PF12796:Ankyrin repeats (3 copies)	-
Zm00001eb150950	811.254	1528.85	1253.61	195.992	120.52	49.8685	1197.91	122.127	3.29573	2.36348e-15	1.15859e-12	chr3	194291920	194294336	-	1985	- && sp|Q9MAP7|SBT35_ARATH Subtilisin-like protease SBT3.5 OS=Arabidopsis thaliana OX=3702 GN=SBT3.5 PE=1 SV=1 && PF00082:Subtilase family|PF17766:Fibronectin type-III domain	DBB
Zm00001eb145520	131.792	116.836	90.6005	509.359	458.357	797.896	113.076	588.537	-2.38048	2.63231e-15	1.27167e-12	chr3	175135067	175139894	+	842	- && sp|A2Y4S9|CYC_ORYSI Cytochrome c OS=Oryza sativa subsp. indica OX=39946 GN=CC-1 PE=3 SV=1 && PF00034:Cytochrome c	-
novel.325	198.176	125.823	171.956	0	0	0	165.318	0	9.77968	3.76362e-15	1.79224e-12	chr1	306710593	306713691	+	3099	- && sp|P14381|YTX2_XENLA Transposon TX1 uncharacterized 149 kDa protein OS=Xenopus laevis OX=8355 PE=4 SV=1 && PF03372:Endonuclease/Exonuclease/phosphatase family	E2F/DP
novel.4574	126.911	114.838	164.56	0	0	4.0709	135.436	1.35697	6.63725	4.30295e-15	2.0202e-12	chr9	20242064	20243782	+	894	- && - && -	-
novel.4026	79.0753	291.589	258.858	0	0	0	209.841	0	10.1236	4.82713e-15	2.23483e-12	chr7	76387552	76391372	-	782	- && sp|Q9S972|SD16_ARATH Receptor-like serine/threonine-protein kinase SD1-6 OS=Arabidopsis thaliana OX=3702 GN=SD16 PE=1 SV=2 && -	FAR1
Zm00001eb018220	2390.81	2260.82	971.644	4.42921	0.948979	18.319	1874.42	7.89908	7.89223	5.31549e-15	2.42721e-12	chr1	65027989	65033690	-	1467	- && sp|O82663|SDHA1_ARATH Succinate dehydrogenase [ubiquinone] flavoprotein subunit 1, mitochondrial OS=Arabidopsis thaliana OX=3702 GN=SDH1-1 PE=1 SV=1 && PF20168:Sister chromatid cohesion protein PDS5 protein|PF00890:FAD binding domain	GRAS
novel.4552	108.362	166.765	245.916	0	0	3.05317	173.681	1.01772	7.41115	7.34471e-15	3.30849e-12	chr9	3930874	3931553	+	680	- && sp|P0DH86|SRK_ARATH G-type lectin S-receptor-like serine/threonine-protein kinase SRK OS=Arabidopsis thaliana OX=3702 GN=SRK PE=2 SV=1 && -	FAR1
novel.2054	137.65	181.744	134.976	0	0	0	151.457	0	9.65288	8.00921e-15	3.55972e-12	chr3	182946786	182948255	-	1470	- && - && -	-
novel.2090	0.976238	5.99156	13.8674	158.344	126.214	250.36	6.94507	178.306	-4.67053	8.87559e-15	3.89288e-12	chr3	203065902	203066599	-	563	- && - && -	-
novel.4007	179.628	145.795	124.807	0	0	0	150.076	0	9.63973	9.37064e-15	4.05664e-12	chr7	47860301	47860691	-	391	- && - && -	-
novel.2631	216.725	147.792	410.476	0	0	2.03545	258.331	0.678483	8.56899	1.84103e-14	7.86782e-12	chr4	195066692	195083856	-	1584	- && - && -	-
novel.243	11.7149	5.99156	11.0939	129.554	118.622	101.772	9.60012	116.65	-3.59869	2.1916e-14	9.24744e-12	chr1	232531473	232534366	+	1625	- && - && -	ERF
novel.2031	0	0	0	170.525	95.8469	146.552	0	137.641	-9.59642	2.44729e-14	1.01973e-11	chr3	155115060	155116208	-	1149	- && - && -	-
novel.4215	164.984	123.826	110.939	0	0	0	133.25	0	9.46819	3.94172e-14	1.62214e-11	chr8	29137728	29138041	+	314	- && - && -	-
Zm00001eb057990	126.911	178.748	104.468	0	0	0	136.709	0	9.50489	3.99237e-14	1.62295e-11	chr1	285363202	285370210	-	921	- && sp|Q5VQL3|PPT3_ORYSJ Phosphoenolpyruvate/phosphate translocator 3, chloroplastic OS=Oryza sativa subsp. japonica OX=39947 GN=PPT3 PE=2 SV=1 && PF03151:Triose-phosphate Transporter family	HB-other
Zm00001eb150400	1431.17	2036.13	1314.63	524.861	403.316	363.328	1593.98	430.502	1.88901	6.19588e-14	2.48836e-11	chr3	192517279	192519568	+	1717	- && sp|Q6NKN8|FB132_ARATH F-box protein At2g41170 OS=Arabidopsis thaliana OX=3702 GN=At2g41170 PE=2 SV=1 && -	-
novel.3029	79.0753	162.771	177.503	0	0	0	139.783	0	9.53765	7.10503e-14	2.81951e-11	chr5	66415303	66417835	-	2032	- && - && -	-
Zm00001eb154120	1354.04	1669.65	1190.75	377.59	502.959	452.887	1404.81	444.479	1.65941	8.43148e-14	3.30653e-11	chr3	206120580	206122244	+	1240	- && sp|P16273|PRPX_HORVU Pathogen-related protein OS=Hordeum vulgare OX=4513 PE=2 SV=2 && -	MYB
Zm00001eb141920	2062.79	3143.57	2064.4	636.699	821.816	689	2423.59	715.838	1.75904	1.34123e-13	5.19865e-11	chr3	156065037	156068723	+	1637	- && sp|P19515|LIP_RHIMI Lipase OS=Rhizomucor miehei OX=4839 PE=1 SV=2 && PF01764:Lipase (class 3)	C2H2
novel.1797	91.7664	457.356	234.822	0	0	2.03545	261.315	0.678483	8.58488	1.52024e-13	5.82478e-11	chr3	176109803	176112734	+	2583	- && sp|A8MQG7|ASK20_ARATH SKP1-like protein 20 OS=Arabidopsis thaliana OX=3702 GN=ASK20 PE=2 SV=1 && -	-
novel.1767	0	0	0	107.408	105.337	110.932	0	107.892	-9.24608	1.73729e-13	6.58078e-11	chr3	146888125	146895528	+	2199	- && - && -	-
Zm00001eb141040	539.86	424.403	459.474	1419.56	1372.22	1150.03	474.579	1313.94	-1.4691	3.10522e-13	1.16303e-10	chr3	151447736	151449038	-	1223	- && sp|Q03662|GSTX1_TOBAC Probable glutathione S-transferase OS=Nicotiana tabacum OX=4097 PE=2 SV=1 && PF13417:Glutathione S-transferase, N-terminal domain	-
novel.1793	109.339	270.619	148.844	0	0	2.03545	176.267	0.678483	8.01672	1.03243e-12	3.82387e-10	chr3	172837400	172839221	+	1595	- && sp|Q6AVI0|RSLE2_ORYSJ Zinc finger BED domain-containing protein RICESLEEPER 2 OS=Oryza sativa subsp. japonica OX=39947 GN=Os03g0733400 PE=2 SV=1 && PF14372:hAT-like transposase, RNase-H fold|PF05699:hAT family C-terminal dimerisation region	NAC
Zm00001eb175860	3130.8	2240.85	2718.94	967.782	570.336	840.641	2696.86	792.92	1.76658	1.28431e-12	4.70451e-10	chr4	52772074	52774817	-	1837	- && sp|Q94AP3|WAT1_ARATH Protein WALLS ARE THIN 1 OS=Arabidopsis thaliana OX=3702 GN=WAT1 PE=1 SV=1 && PF00892:EamA-like transporter family	ERF
novel.3621	152.293	111.843	57.3187	0	0	0	107.151	0	9.15339	1.77377e-12	6.42683e-10	chr6	70138317	70141488	-	2947	- && - && -	-
novel.2017	1387.23	1693.62	1408.93	3499.07	3559.62	3310.66	1496.59	3456.45	-1.20771	1.92969e-12	6.9166e-10	chr3	144683501	144696122	-	9284	- && sp|Q9SZL8|FRS5_ARATH Protein FAR1-RELATED SEQUENCE 5 OS=Arabidopsis thaliana OX=3702 GN=FRS5 PE=1 SV=1 && -	FAR1
novel.2801	94.6951	127.82	67.4881	0	0	0	96.6678	0	9.00476	2.19863e-12	7.79672e-10	chr5	102481863	102482477	+	615	- && - && -	-
novel.2026	0	0	0	105.194	59.7857	105.843	0	90.2742	-8.9879	2.93056e-12	1.02829e-09	chr3	152906537	152929939	-	1518	- && sp|F4I507|MYO3_ARATH Myosin-3 OS=Arabidopsis thaliana OX=3702 GN=VIII-A PE=2 SV=1 && PF00063:Myosin head (motor domain)	C3H
novel.1768	0	0	0	81.9404	75.9183	95.6661	0	84.5083	-8.89356	3.08989e-12	1.0729e-09	chr3	147203681	147204982	+	1302	- && - && -	-
Zm00001eb149890	221.606	318.552	284.744	757.395	794.295	840.641	274.967	797.444	-1.53628	3.31301e-12	1.13851e-09	chr3	191462597	191468207	+	1783	- && sp|Q9CAZ0|SKI24_ARATH F-box protein SKIP24 OS=Arabidopsis thaliana OX=3702 GN=SKIP24 PE=1 SV=2 && -	-
novel.2074	0	0	0	114.052	61.6836	90.5775	0	88.7711	-8.96343	3.35589e-12	1.14148e-09	chr3	192481369	192513379	-	15681	- && sp|Q99315|YG31B_YEAST Transposon Ty3-G Gag-Pol polyprotein OS=Saccharomyces cerevisiae (strain ATCC 204508 / S288c) OX=559292 GN=TY3B-G PE=1 SV=3 && PF00665:Integrase core domain	FAR1
novel.3160	101.529	136.807	56.3942	0	0	0	98.2435	0	9.02799	3.44434e-12	1.15973e-09	chr5	212420017	212421871	-	416	- && sp|Q84PB3|IF4G1_ORYSJ Eukaryotic translation initiation factor isoform 4G-1 OS=Oryza sativa subsp. japonica OX=39947 GN=Os04g0499300 PE=2 SV=2 && -	-
Zm00001eb141450	448.093	746.948	490.907	124.018	123.367	54.9571	561.983	100.781	2.47942	4.30402e-12	1.4347e-09	chr3	153479599	153482238	+	1795	- && sp|B9EXZ6|BAT1_ORYSJ Amino-acid permease BAT1 homolog OS=Oryza sativa subsp. japonica OX=39947 GN=BAT1 PE=2 SV=1 && PF13520:Amino acid permease	-
novel.2047	204.034	88.8749	146.995	0	1.89796	0	146.634	0.632653	7.76157	5.87248e-12	1.93815e-09	chr3	174353482	174356351	-	2870	- && sp|Q9SWW5|PCS1_WHEAT Glutathione gamma-glutamylcysteinyltransferase 1 OS=Triticum aestivum OX=4565 GN=PCS1 PE=2 SV=1 && PF05023:Phytochelatin synthase	GRAS
Zm00001eb137370	1471.19	344.515	620.336	122.911	79.7142	73.2762	812.014	91.967	3.14363	7.06886e-12	2.31013e-09	chr3	133142910	133144065	-	1037	- && sp|P32024|JI23_HORVU 23 kDa jasmonate-induced protein OS=Hordeum vulgare OX=4513 PE=2 SV=1 && PF21230:Nakanori-like protein	-
novel.1764	0	0	0	108.516	51.2449	89.5598	0	83.1067	-8.86819	9.54529e-12	3.08915e-09	chr3	144676762	144677508	+	661	- && - && -	-
Zm00001eb142030	102.505	102.855	91.5249	415.238	320.755	300.229	98.9617	345.407	-1.80311	9.98025e-12	3.19886e-09	chr3	156572891	156573925	+	1035	- && sp|O82248|NFYB5_ARATH Nuclear transcription factor Y subunit B-5 OS=Arabidopsis thaliana OX=3702 GN=NFYB5 PE=1 SV=1 && PF00808:Histone-like transcription factor (CBF/NF-Y) and archaeal histone	NF-YB
Zm00001eb151470	89.8139	104.852	82.28	9.96572	9.48979	9.15952	92.3154	9.53834	3.27537	1.32123e-11	4.19448e-09	chr3	196110566	196113669	+	3104	- && sp|Q9LYW0|Y5325_ARATH BTB/POZ domain-containing protein At5g03250 OS=Arabidopsis thaliana OX=3702 GN=At5g03250 PE=2 SV=1 && -	MYB_related
Zm00001eb405610	0	0	0	121.803	98.6938	40.709	0	87.0687	-8.93621	1.46699e-11	4.61327e-09	chr10	2239141	2239622	-	482	- && sp|A2Y8E0|FENR1_ORYSI Ferredoxin--NADP reductase, leaf isozyme 1, chloroplastic OS=Oryza sativa subsp. indica OX=39946 GN=OsI_21320 PE=3 SV=1 && PF00175:Oxidoreductase NAD-binding domain	MYB_related
novel.2036	0	0	0	101.872	47.4489	91.5952	0	80.3053	-8.81878	1.5096e-11	4.7029e-09	chr3	157684948	157686424	-	1266	- && - && -	-
novel.903	70.2892	197.722	149.768	0	0	2.03545	139.26	0.678483	7.67696	1.94826e-11	6.01326e-09	chr10	35746328	35746700	-	373	- && - && -	-
Zm00001eb147960	233.321	357.497	371.647	1792.72	849.336	1469.59	320.821	1370.55	-2.09452	2.01117e-11	6.15049e-09	chr3	184485726	184489521	-	1058	- && - && -	-
novel.2013	0	0	0	64.2235	51.2449	131.286	0	82.2516	-8.8545	2.10103e-11	6.36688e-09	chr3	143562502	143565531	-	919	- && - && -	-
Zm00001eb408010	4.88119	3.99438	8.32045	207.065	42.7041	143.499	5.73201	131.09	-4.50768	2.12705e-11	6.38767e-09	chr10	10046907	10048855	-	1871	- && sp|Q40677|ALFP_ORYSJ Fructose-bisphosphate aldolase, chloroplastic OS=Oryza sativa subsp. japonica OX=39947 GN=ALDP PE=1 SV=2 && PF00274:Fructose-bisphosphate aldolase class-I	FAR1
Zm00001eb153350	273.347	220.689	209.86	56.4724	66.4285	54.9571	234.632	59.286	1.98302	2.18924e-11	6.51574e-09	chr3	203538248	203539898	-	1651	- && sp|Q9SN38|RLP51_ARATH Receptor-like protein 51 OS=Arabidopsis thaliana OX=3702 GN=RLP51 PE=1 SV=1 && PF13855:Leucine rich repeat	-
Zm00001eb145070	123.006	100.858	39.7533	528.183	465.949	490.543	87.8724	494.892	-2.49519	2.23083e-11	6.58076e-09	chr3	173649630	173650620	+	627	- && sp|Q9SR22|PAE5_ARATH Pectin acetylesterase 5 OS=Arabidopsis thaliana OX=3702 GN=PAE5 PE=2 SV=1 && PF03283:Pectinacetylesterase	bHLH
Zm00001eb195200	3893.24	3764.7	3528.8	1855.84	1864.74	1698.58	3728.91	1806.39	1.04563	3.06039e-11	8.9487e-09	chr4	189320329	189322672	+	1671	- && sp|A7NY33|PER4_VITVI Peroxidase 4 OS=Vitis vinifera OX=29760 GN=GSVIVT00023967001 PE=1 SV=1 && PF00141:Peroxidase	NAC
novel.1837	0	0	0	86.3696	72.1224	52.9217	0	70.4712	-8.63108	3.21362e-11	9.31503e-09	chr3	204807476	204808635	+	1040	- && - && -	-
Zm00001eb146090	54.6694	162.771	92.4494	0	0.948979	2.03545	103.297	0.994809	6.66697	3.26241e-11	9.37494e-09	chr3	177818320	177819067	+	426	- && sp|Q9U5L1|SRPRA_DROME Signal recognition particle receptor subunit alpha homolog OS=Drosophila melanogaster OX=7227 GN=SrpRalpha PE=1 SV=2 && PF00448:SRP54-type protein, GTPase domain	-
novel.1771	8.78615	8.98735	13.8674	99.6572	193.592	77.3471	10.547	123.532	-3.5477	3.71693e-11	1.05898e-08	chr3	151472634	151474141	+	1196	- && - && -	-
Zm00001eb144400	126.911	103.854	106.317	566.939	417.551	316.512	112.361	433.667	-1.94797	4.31837e-11	1.2199e-08	chr3	171046913	171050494	+	881	- && sp|O32107|YUID_BACSU Uncharacterized membrane protein YuiD OS=Bacillus subtilis (strain 168) OX=224308 GN=yuiD PE=4 SV=1 && PF02681:Divergent PAP2 family	-
Zm00001eb148810	0	0	0	57.5797	48.3979	105.843	0	70.607	-8.63428	6.64681e-11	1.85535e-08	chr3	187248993	187249600	+	608	- && - && -	-
novel.2202	81.0278	74.8946	49.9227	0	0	0	68.615	0	8.51036	6.67913e-11	1.85535e-08	chr4	50304957	50305596	+	640	- && - && -	-
novel.4677	154.246	141.8	225.577	21.0387	26.5714	38.6735	173.874	28.7612	2.59404	6.92781e-11	1.90853e-08	chr9	112801149	112805686	+	4318	- && sp|P10978|POLX_TOBAC Retrovirus-related Pol polyprotein from transposon TNT 1-94 OS=Nicotiana tabacum OX=4097 PE=2 SV=1 && PF00665:Integrase core domain	LBD
Zm00001eb153140	1.95248	0	0.924494	172.739	113.877	36.6381	0.95899	107.752	-6.80356	7.15262e-11	1.95431e-08	chr3	202598342	202599154	-	813	- && - && PF04520:Senescence regulator	-
novel.215	109.339	115.837	85.978	0	0	1.01772	103.718	0.339242	8.14477	1.01957e-10	2.76312e-08	chr1	218772708	218773328	+	503	- && sp|Q9AS33|NPL4_ORYSJ NPL4-like protein OS=Oryza sativa subsp. japonica OX=39947 GN=Os01g0377700 PE=2 SV=1 && -	-
novel.2022	51.7406	31.955	36.9798	172.739	468.796	213.722	40.2251	285.086	-2.82624	1.0873e-10	2.92291e-08	chr3	148624148	148630918	-	6771	- && - && -	G2-like
Zm00001eb312110	672.628	890.746	672.107	1782.76	1780.28	1762.7	745.161	1775.25	-1.25262	1.15818e-10	3.08854e-08	chr7	113048399	113048668	+	270	- && - && -	-
Zm00001eb150940	61.503	101.857	77.6575	0	0	4.0709	80.3391	1.35697	5.8833	1.32985e-10	3.5182e-08	chr3	194263448	194264555	-	827	- && sp|Q1ECJ7|ARPC3_ARATH Actin-related protein 2/3 complex subunit 3 OS=Arabidopsis thaliana OX=3702 GN=ARPC3 PE=1 SV=1 && PF04062:ARP2/3 complex ARPC3 (21 kDa) subunit	-
Zm00001eb141470	640.412	804.867	661.013	139.52	253.377	225.935	702.098	206.277	1.76516	1.41724e-10	3.71986e-08	chr3	153746551	153750236	+	2286	- && sp|B9EXZ6|BAT1_ORYSJ Amino-acid permease BAT1 homolog OS=Oryza sativa subsp. japonica OX=39947 GN=BAT1 PE=2 SV=1 && PF13520:Amino acid permease	-
novel.1574	0	12.9817	5.54697	168.31	89.204	125.18	6.17623	127.565	-4.37328	1.53775e-10	3.99672e-08	chr2	229989452	229991801	-	1152	- && - && -	ERF
Zm00001eb142300	209.891	207.708	188.597	517.11	509.602	702.23	202.065	576.314	-1.51229	1.5467e-10	3.99672e-08	chr3	157715332	157724485	-	1488	- && - && PF01084:Ribosomal protein S18	-
novel.1079	69.3129	71.8988	44.3757	0	0	0	61.8625	0	8.36083	2.04738e-10	5.24979e-08	chr2	26871465	26873374	+	1489	- && sp|Q8LDG7|PEX31_ARATH Peroxisome biogenesis protein 3-1 OS=Arabidopsis thaliana OX=3702 GN=PEX3-1 PE=2 SV=2 && -	-
novel.1813	42.9545	108.847	51.7717	0	0	0	67.8576	0	8.49423	2.28788e-10	5.8217e-08	chr3	187439997	187440552	+	556	- && - && -	-
novel.4025	71.2654	99.8594	122.033	0	0	2.03545	97.7194	0.678483	7.16634	2.40193e-10	6.06561e-08	chr7	76386279	76387097	-	819	- && - && -	-
novel.1889	49.7882	68.903	55.4697	0	0	0	58.0536	0	8.2695	3.09221e-10	7.75006e-08	chr3	10688616	10689004	-	389	- && - && -	-
Zm00001eb266000	691.177	1508.88	816.329	104.086	280.898	145.535	1005.46	176.84	2.50546	3.34573e-10	8.32288e-08	chr6	40412640	40413408	+	287	- && - && -	-
Zm00001eb149540	347.541	340.521	387.363	896.915	997.377	751.081	358.475	881.791	-1.29848	4.35643e-10	1.07568e-07	chr3	189968523	189973370	+	1860	- && sp|Q9ZVH7|FAX3_ARATH Protein FATTY ACID EXPORT 3, chloroplastic OS=Arabidopsis thaliana OX=3702 GN=FAX3 PE=2 SV=2 && PF03647:Transmembrane proteins 14C	-
Zm00001eb142450_T003_gene	0	0	0	44.2921	58.8367	58.0103	0	53.713	-8.24061	4.67088e-10	1.14485e-07	chr3	158345952	158350935	+	769	- && - && -	-
Zm00001eb154080	92.7427	100.858	110.015	4.42921	11.3877	0	101.205	5.27232	4.24262	5.27681e-10	1.27507e-07	chr3	205845566	205846818	-	705	- && - && -	SBP
Zm00001eb123700	544.741	435.387	459.474	0	0	6.10635	479.867	2.03545	7.87837	5.2787e-10	1.27507e-07	chr3	15191278	15193703	-	920	- && sp|P30792|PMGI_MAIZE 2,3-bisphosphoglycerate-independent phosphoglycerate mutase OS=Zea mays OX=4577 PE=1 SV=1 && PF06415:BPG-independent PGAM N-terminus (iPGM_N)	MYB
Zm00001eb142580_T003_gene	0	0	0	45.3994	57.8877	53.9394	0	52.4088	-8.20505	5.73427e-10	1.37515e-07	chr3	159096056	159099727	+	2542	- && - && -	-
novel.2187	97.6238	89.8735	22.1879	0	0	0	69.8951	0	8.53676	6.37101e-10	1.50373e-07	chr4	41784253	41800089	+	2766	- && - && PF05699:hAT family C-terminal dimerisation region	Trihelix
Zm00001eb139920	1520	1647.68	1548.53	3236.64	5173.83	3695.36	1572.07	4035.28	-1.36015	6.39025e-10	1.50373e-07	chr3	147102479	147105834	+	3262	- && sp|Q8VYR4|CSLG2_ARATH Cellulose synthase-like protein G2 OS=Arabidopsis thaliana OX=3702 GN=CSLG2 PE=2 SV=1 && PF03552:Cellulose synthase	LBD
Zm00001eb221650	542.789	552.223	484.435	1357.55	1098.92	1136.8	526.482	1197.76	-1.18578	6.40575e-10	1.50373e-07	chr5	29165307	29167814	-	1714	- && sp|Q7XDB8|LOGLA_ORYSJ Probable cytokinin riboside 5'-monophosphate phosphoribohydrolase LOGL10 OS=Oryza sativa subsp. japonica OX=39947 GN=LOGL10 PE=2 SV=1 && PF03641:Possible lysine decarboxylase	WRKY
Zm00001eb140940	772.205	792.884	573.187	230.319	184.102	289.034	712.758	234.485	1.60428	6.87039e-10	1.60152e-07	chr3	151048289	151058490	-	1377	- && sp|Q9LDN2|UMPS1_ORYSJ Uridine 5'-monophosphate synthase OS=Oryza sativa subsp. japonica OX=39947 GN=UMPS1 PE=2 SV=1 && PF00215:Orotidine 5'-phosphate decarboxylase / HUMPS family	-
novel.1785	0	0	0	57.5797	65.4795	36.6381	0	53.2324	-8.22717	7.49926e-10	1.73598e-07	chr3	160451306	160451945	+	640	- && - && -	-
novel.817	50.7644	53.9241	51.7717	0	0	0	52.1534	0	8.11505	8.08315e-10	1.85823e-07	chr10	131544120	131545131	+	1012	- && - && -	-
Zm00001eb145940	10.7386	19.9719	0.924494	120.696	150.888	176.066	10.545	149.217	-3.83258	8.93634e-10	2.0403e-07	chr3	177235035	177243742	+	1181	- && sp|Q9FVV7|RD521_ARATH DNA repair RAD52-like protein 1, mitochondrial OS=Arabidopsis thaliana OX=3702 GN=RAD52-1 PE=1 SV=1 && -	-
novel.518	71.2654	132.813	69.3371	6.64381	10.4388	9.15952	91.1385	8.74737	3.37346	9.08803e-10	2.06082e-07	chr1	179562006	179563008	-	930	- && sp|Q5JNC0|COQ5_ORYSJ 2-methoxy-6-polyprenyl-1,4-benzoquinol methylase, mitochondrial OS=Oryza sativa subsp. japonica OX=39947 GN=COQ5 PE=2 SV=1 && -	-
Zm00001eb431840	263.584	261.632	291.216	721.961	569.387	737.85	272.144	676.4	-1.3129	1.06156e-09	2.39095e-07	chr10	146850455	146851491	+	895	- && sp|Q9SJ02|STEP2_ARATH Stress enhanced protein 2, chloroplastic OS=Arabidopsis thaliana OX=3702 GN=SEP2 PE=2 SV=1 && -	-
Zm00001eb140460	250.893	196.723	172.88	50.9359	59.7857	51.904	206.832	54.2085	1.93021	1.07096e-09	2.39593e-07	chr3	149113080	149117628	-	1371	- && sp|O48723|PLP2_ARATH Patatin-like protein 2 OS=Arabidopsis thaliana OX=3702 GN=PLP2 PE=1 SV=1 && PF01734:Patatin-like phospholipase	-
Zm00001eb148530	95.6714	92.8693	48.0737	480.569	231.551	530.235	78.8714	414.118	-2.39325	1.18956e-09	2.64351e-07	chr3	186612921	186615763	-	2843	- && sp|Q9FIH2|PP414_ARATH Pentatricopeptide repeat-containing protein At5g42450, mitochondrial OS=Arabidopsis thaliana OX=3702 GN=PCMP-E102 PE=2 SV=1 && PF13041:PPR repeat family|PF20431:E motif	M-type_MADS
Zm00001eb142340	55.6456	54.9227	52.6962	214.817	164.173	205.58	54.4215	194.857	-1.83957	1.45113e-09	3.20345e-07	chr3	157939292	157940385	+	1094	- && sp|Q9LUM1|LOR11_ARATH Protein LURP-one-related 11 OS=Arabidopsis thaliana OX=3702 GN=At3g14260 PE=2 SV=1 && PF04525:LURP-one-related	-
Zm00001eb141260	97.6238	90.8721	146.995	8.85842	8.54081	21.3722	111.83	12.9238	3.11319	1.70087e-09	3.73005e-07	chr3	152460068	152469765	-	1502	- && sp|Q9FX55|SOT9_ARATH Cytosolic sulfotransferase 9 OS=Arabidopsis thaliana OX=3702 GN=STO9 PE=2 SV=1 && PF00685:Sulfotransferase domain	ERF
novel.107	89.8139	29.9578	48.0737	0	0	0	55.9485	0	8.2165	1.91561e-09	4.17352e-07	chr1	113581075	113584858	+	3746	- && sp|Q94HW2|POLR1_ARATH Retrovirus-related Pol polyprotein from transposon RE1 OS=Arabidopsis thaliana OX=3702 GN=RE1 PE=2 SV=1 && PF00665:Integrase core domain	WRKY
novel.2061	7.80991	0	48.0737	10231.5	9842.81	10159.9	18.6279	10078.1	-9.07793	2.13984e-09	4.62721e-07	chr3	185126207	185128418	-	2125	- && - && -	Trihelix
Zm00001eb153130	190.367	162.771	188.597	521.539	476.387	408.108	180.578	468.678	-1.37542	2.15161e-09	4.62721e-07	chr3	202592842	202595957	-	2312	- && - && -	-
Zm00001eb153320	42.9545	44.9367	70.2616	182.705	249.581	210.669	52.7176	214.318	-2.02202	2.22709e-09	4.75883e-07	chr3	203321270	203329401	+	2241	- && sp|Q8H184|PT106_ARATH Probable sugar phosphate/phosphate translocator At1g06470 OS=Arabidopsis thaliana OX=3702 GN=At1g06470 PE=2 SV=1 && PF03151:Triose-phosphate Transporter family	ERF
Zm00001eb154440	613.078	594.164	533.433	1545.79	1380.76	1123.57	580.225	1350.04	-1.21831	2.261e-09	4.80053e-07	chr3	206652573	206655570	-	2445	- && sp|Q9UII4|HERC5_HUMAN E3 ISG15--protein ligase HERC5 OS=Homo sapiens OX=9606 GN=HERC5 PE=1 SV=2 && PF00415:Regulator of chromosome condensation (RCC1) repeat	HB-other
Zm00001eb142250	1407.74	1802.46	1317.4	2981.96	4322.6	4261.21	1509.2	3855.26	-1.35323	2.27875e-09	4.80759e-07	chr3	157504280	157506561	+	2004	- && sp|Q9M8K5|HIP32_ARATH Heavy metal-associated isoprenylated plant protein 32 OS=Arabidopsis thaliana OX=3702 GN=HIPP32 PE=2 SV=1 && -	-
Zm00001eb150250	0	0	0	42.0775	33.2143	74.2939	0	49.8619	-8.13228	2.35024e-09	4.92724e-07	chr3	192195684	192197508	+	908	- && - && PF12159:Protein of unknown function (DUF3593)	-
Zm00001eb148220	366.089	428.397	385.514	992.143	786.704	935.289	393.333	904.712	-1.2015	2.54775e-09	5.30792e-07	chr3	185577281	185584847	+	1834	- && sp|Q93VV0|ZDHC6_ARATH Probable protein S-acyltransferase 16 OS=Arabidopsis thaliana OX=3702 GN=PAT16 PE=2 SV=1 && PF01529:DHHC palmitoyltransferase	-
Zm00001eb143360	165.961	235.668	155.315	22.146	50.2959	22.3899	185.648	31.6106	2.54674	2.6427e-09	5.47154e-07	chr3	163419847	163425900	+	3824	- && sp|P31927|SPSA_MAIZE Sucrose-phosphate synthase OS=Zea mays OX=4577 GN=SPS PE=1 SV=1 && PF00862:Sucrose synthase first GT-B domain|PF05116:Sucrose-6F-phosphate phosphohydrolase|PF00534:Glycosyl transferases group 1	HD-ZIP
novel.4830	41.002	80.8861	94.2984	0	0	3.05317	72.0622	1.01772	6.14197	2.92376e-09	6.0161e-07	chr9	52637704	52638226	-	523	- && - && -	-
Zm00001eb077200	146.436	184.74	136.825	378.697	482.081	436.604	156	432.461	-1.47222	2.95391e-09	6.04084e-07	chr2	29503449	29507845	-	1196	- && sp|Q0JBP5|LOGL6_ORYSJ Probable cytokinin riboside 5'-monophosphate phosphoribohydrolase LOGL6 OS=Oryza sativa subsp. japonica OX=39947 GN=LOGL6 PE=2 SV=1 && PF03641:Possible lysine decarboxylase	WRKY
Zm00001eb354300	27.3347	51.9269	73.9596	0	0	0	51.0737	0	8.0855	3.46987e-09	7.05272e-07	chr8	131452511	131456226	+	1119	- && sp|Q9ASS2|FREE1_ARATH Protein FREE1 OS=Arabidopsis thaliana OX=3702 GN=FREE1 PE=1 SV=1 && PF04080:Per1-like family	NAC
Zm00001eb143460	2704.18	2088.06	1867.48	5036.01	5280.12	4698.83	2219.91	5004.99	-1.17293	3.86752e-09	7.81333e-07	chr3	163926480	163929904	-	2521	- && sp|O23264|SEBP1_ARATH Selenium-binding protein 1 OS=Arabidopsis thaliana OX=3702 GN=SBP1 PE=1 SV=1 && PF05694:56kDa selenium binding protein (SBP56)	-
novel.3161	61.503	50.9283	28.6593	0	0	0	47.0302	0	7.96527	5.17456e-09	1.03909e-06	chr5	212422418	212423491	-	797	- && sp|Q69VR7|PPT1_ORYSJ Phosphoenolpyruvate/phosphate translocator 1, chloroplastic OS=Oryza sativa subsp. japonica OX=39947 GN=PPT1 PE=2 SV=1 && -	HB-other
Zm00001eb252990	1998.36	1218.28	1725.11	182.705	102.49	498.685	1647.25	261.293	2.65652	5.30748e-09	1.0594e-06	chr5	211733669	211742538	+	3811	- && sp|Q8S9J6|ASPA_ARATH Aspartyl protease family protein At5g10770 OS=Arabidopsis thaliana OX=3702 GN=At5g10770 PE=2 SV=1 && PF00782:Dual specificity phosphatase, catalytic domain	Trihelix
novel.3159	76.1466	88.8749	47.1492	0	0	1.01772	70.7236	0.339242	7.59204	5.70961e-09	1.13288e-06	chr5	212406396	212407393	-	909	- && sp|Q5VQL3|PPT3_ORYSJ Phosphoenolpyruvate/phosphate translocator 3, chloroplastic OS=Oryza sativa subsp. japonica OX=39947 GN=PPT3 PE=2 SV=1 && -	-
novel.4054	25.3822	62.9114	55.4697	0	0	0	47.9211	0	7.99302	5.85453e-09	1.15476e-06	chr7	95421116	95423110	-	1912	- && - && -	-
Zm00001eb147200	1233.97	903.728	1011.4	497.179	439.377	403.019	1049.7	446.525	1.23354	8.2185e-09	1.6115e-06	chr3	181595901	181603745	+	2175	- && sp|Q9ZW88|FBL34_ARATH F-box/LRR-repeat protein At1g67190 OS=Arabidopsis thaliana OX=3702 GN=At1g67190 PE=2 SV=1 && -	bZIP
Zm00001eb398500	37.0971	52.9255	45.3002	168.31	210.673	147.57	45.1076	175.518	-1.96123	8.2814e-09	1.61434e-06	chr9	148342953	148343743	+	695	- && sp|Q6NNN0|RADL3_ARATH Protein RADIALIS-like 3 OS=Arabidopsis thaliana OX=3702 GN=RL3 PE=2 SV=1 && -	MYB_related
novel.2035	0	0	0	60.9016	52.1938	22.3899	0	45.1618	-7.98916	8.75594e-09	1.69692e-06	chr3	156620689	156623070	-	1477	- && - && -	-
Zm00001eb346920	54.6694	87.8763	75.8085	2.2146	3.79592	10.1772	72.7847	5.39592	3.74694	9.2676e-09	1.7857e-06	chr8	91599556	91600319	-	764	- && - && PF20100:Family of unknown function (DUF6490)	-
Zm00001eb033870	3922.53	5042.9	3957.76	8811.91	8336.78	9072	4307.73	8740.23	-1.02077	9.84857e-09	1.88674e-06	chr1	187650116	187765353	+	5193	- && sp|Q84VX0|RFS1_ARATH Probable galactinol--sucrose galactosyltransferase 1 OS=Arabidopsis thaliana OX=3702 GN=RFS1 PE=2 SV=1 && PF05691:Raffinose synthase or seed imbibition protein Sip1	-
Zm00001eb154780_T002_gene	0	0	0	45.3994	37.0102	36.6381	0	39.6826	-7.8025	1.05688e-08	2.01315e-06	chr3	208036484	208037143	-	660	- && sp|B4FUP5|CM2_MAIZE Chorismate mutase 2, cytosolic OS=Zea mays OX=4577 GN=CM2 PE=1 SV=1 && -	-
Zm00001eb149740	252.846	242.658	186.748	606.802	547.561	525.146	227.417	559.836	-1.30004	1.07342e-08	2.03304e-06	chr3	191019176	191020336	-	1161	- && sp|Q9ZVI6|LOR8_ARATH Protein LURP-one-related 8 OS=Arabidopsis thaliana OX=3702 GN=At2g38640 PE=2 SV=1 && PF04525:LURP-one-related	AP2
novel.812	0	0	0	48.7213	32.2653	38.6735	0	39.8867	-7.80941	1.15694e-08	2.17883e-06	chr10	127383330	127390092	+	637	- && - && -	-
Zm00001eb144580	347.541	425.401	300.461	1246.82	785.755	914.934	357.801	982.504	-1.45726	1.16929e-08	2.18973e-06	chr3	171737443	171740087	-	1051	- && - && -	-
Zm00001eb083390	233.321	497.3	610.166	118.481	84.4591	107.879	446.929	103.606	2.11027	1.27502e-08	2.37439e-06	chr2	56697421	56698741	-	1321	- && - && -	-
novel.4307	39.0495	40.9424	39.7533	0	0	0	39.9151	0	7.72923	1.2962e-08	2.40041e-06	chr8	134846776	134848012	+	904	- && - && -	-
novel.674	76.1466	46.9339	64.7146	0	0	1.01772	62.5984	0.339242	7.41689	1.36264e-08	2.50952e-06	chr1	300094973	300095773	-	801	- && - && -	-
Zm00001eb077080	100.553	101.857	124.807	274.611	357.765	294.122	109.072	308.833	-1.50148	1.44451e-08	2.6351e-06	chr2	29271966	29274939	+	1719	- && sp|Q7XP65|G2OX6_ORYSJ Gibberellin 2-beta-dioxygenase 6 OS=Oryza sativa subsp. japonica OX=39947 GN=GA2OX6 PE=1 SV=1 && PF14226:non-haem dioxygenase in morphine synthesis N-terminal|PF03171:2OG-Fe(II) oxygenase superfamily	Dof
Zm00001eb152190_T003_gene	1.95248	0	0	58.687	78.7653	51.904	0.650826	63.1187	-6.61419	1.44664e-08	2.6351e-06	chr3	199451161	199458291	+	1313	- && sp|Q9URY7|FMDA_SCHPO Putative formamidase C869.04 OS=Schizosaccharomyces pombe (strain 972 / ATCC 24843) OX=284812 GN=SPAC869.04 PE=3 SV=1 && -	-
Zm00001eb151640	3049.77	3567.98	3838.5	1593.41	1755.61	1845.13	3485.42	1731.38	1.00934	1.49396e-08	2.7065e-06	chr3	196785015	196788185	+	1134	- && - && -	MYB
Zm00001eb183790	41.002	31.955	47.1492	0	0	0	40.0354	0	7.73406	1.51277e-08	2.72577e-06	chr4	136327639	136333357	+	2409	- && sp|O24594|HMDH_MAIZE 3-hydroxy-3-methylglutaryl-coenzyme A reductase OS=Zea mays OX=4577 GN=HMGR PE=3 SV=1 && PF00368:Hydroxymethylglutaryl-coenzyme A reductase|PF03081:Exo70 exocyst complex subunit C-terminal	GRAS
Zm00001eb193390	55.6456	257.637	76.733	6.64381	1.89796	13.2304	130.005	7.2574	4.16893	1.72786e-08	3.09658e-06	chr4	182652580	182656143	+	2932	- && sp|P27968|NIA7_HORVU Nitrate reductase [NAD(P)H] OS=Hordeum vulgare OX=4513 GN=NAR-7 PE=2 SV=1 && PF00173:Cytochrome b5-like Heme/Steroid binding domain|PF00174:Oxidoreductase molybdopterin binding domain|PF00175:Oxidoreductase NAD-binding domain|PF00970:Oxidoreductase FAD-binding domain|PF03404:Mo-co oxidoreductase dimerisation domain	C3H
Zm00001eb143960	48.8119	18.9733	11.0939	181.598	171.765	191.332	26.293	181.565	-2.78995	1.77992e-08	3.17283e-06	chr3	169102569	169106110	+	1378	- && sp|Q9M4U5|HDT2_MAIZE Histone deacetylase HDT2 OS=Zea mays OX=4577 GN=HDT2 PE=1 SV=1 && PF17800:Nucleoplasmin-like domain	C2H2
Zm00001eb142440	71.2654	228.678	84.129	664.381	481.132	839.623	128.024	661.712	-2.37068	2.16195e-08	3.83331e-06	chr3	158250449	158252180	-	1049	- && sp|Q9FG89|PNSB5_ARATH Photosynthetic NDH subunit of subcomplex B 5, chloroplastic OS=Arabidopsis thaliana OX=3702 GN=PNSB5 PE=1 SV=1 && -	-
novel.4426	282.133	337.525	284.744	69.76	7.59183	18.319	301.467	31.8903	3.25011	2.24609e-08	3.96144e-06	chr8	73135478	73140095	-	1638	- && sp|Q9URY7|FMDA_SCHPO Putative formamidase C869.04 OS=Schizosaccharomyces pombe (strain 972 / ATCC 24843) OX=284812 GN=SPAC869.04 PE=3 SV=1 && PF03069:Acetamidase/Formamidase family	-
Zm00001eb404750	732.179	862.785	609.242	1510.36	1776.49	1592.74	734.735	1626.53	-1.1469	2.36e-08	4.14044e-06	chr10	129963	134779	+	3936	- && sp|Q2RBP2|D53_ORYSJ Protein DWARF 53 OS=Oryza sativa subsp. japonica OX=39947 GN=D53 PE=1 SV=1 && -	-
novel.478	63.4555	38.9452	75.8085	0	0.948979	0	59.4031	0.316326	7.34174	2.75994e-08	4.81674e-06	chr1	143540227	143542790	-	2564	- && - && -	MYB
Zm00001eb114290	102.505	78.8889	58.2431	245.821	562.745	273.768	79.879	360.778	-2.17678	2.77876e-08	4.82433e-06	chr2	232860597	232862711	+	1929	- && sp|P93846|CP51_SORBI Obtusifoliol 14-alpha demethylase OS=Sorghum bicolor OX=4558 GN=CYP51 PE=1 SV=1 && PF00067:Cytochrome P450	E2F/DP
Zm00001eb147340	153.269	199.719	159.938	506.037	362.51	562.802	170.975	477.116	-1.48048	3.34559e-08	5.77833e-06	chr3	182120249	182126065	-	2201	- && sp|Q93ZG3|ACSA1_ARATH WD repeat-containing protein ATCSA-1 OS=Arabidopsis thaliana OX=3702 GN=ATCSA-1 PE=1 SV=1 && -	-
novel.2578	38.0733	44.9367	27.7348	0	0	0	36.915	0	7.61594	3.74553e-08	6.43575e-06	chr4	151339077	151339910	-	834	- && - && -	-
Zm00001eb152140	431.497	242.658	438.21	0	0	6.10635	370.789	2.03545	7.5066	4.00357e-08	6.84385e-06	chr3	199151992	199154189	-	1661	- && - && PF12274:Protein of unknown function (DUF3615)	-
novel.540	44.907	35.9494	28.6593	0	0	0	36.5052	0	7.60007	4.02722e-08	6.84915e-06	chr1	195448455	195449014	-	560	- && - && -	-
novel.3633	37.0971	63.91	92.4494	0	0	2.03545	64.4855	0.678483	6.56691	4.0642e-08	6.87695e-06	chr6	83661217	83661975	-	692	- && - && -	-
Zm00001eb141160	311.42	265.626	352.232	121.803	115.775	85.4889	309.759	107.689	1.52506	4.12368e-08	6.94237e-06	chr3	152086191	152089993	+	2484	- && sp|A2CIR7|NPR5_ORYSJ BTB/POZ domain and ankyrin repeat-containing protein NPR5 OS=Oryza sativa subsp. japonica OX=39947 GN=NPR5 PE=1 SV=1 && PF12796:Ankyrin repeats (3 copies)	MYB
novel.1792	42.9545	73.896	85.0535	0	0	6.10635	67.3013	2.03545	5.04366	4.15718e-08	6.96359e-06	chr3	172836187	172837362	+	1096	- && sp|Q75HY5|RSLE3_ORYSJ Zinc finger BED domain-containing protein RICESLEEPER 3 OS=Oryza sativa subsp. japonica OX=39947 GN=Os05g0583200 PE=2 SV=1 && -	MYB_related
Zm00001eb154590	355.351	299.578	209.86	802.794	778.163	677.805	288.263	752.92	-1.38559	4.18058e-08	6.96778e-06	chr3	207302145	207307321	+	3027	- && sp|Q9SV13|SUT31_ARATH Sulfate transporter 3.1 OS=Arabidopsis thaliana OX=3702 GN=SULTR3;1 PE=2 SV=1 && PF00916:Sulfate permease family|PF01740:STAS domain	MIKC_MADS
novel.1258	63.4555	100.858	26.8103	0	0	1.01772	63.7079	0.339242	7.44106	4.63314e-08	7.68363e-06	chr2	192355365	192356040	+	587	- && sp|Q69VR7|PPT1_ORYSJ Phosphoenolpyruvate/phosphate translocator 1, chloroplastic OS=Oryza sativa subsp. japonica OX=39947 GN=PPT1 PE=2 SV=1 && -	HB-other
novel.904	530.097	794.881	540.829	2.2146	0	14.2481	621.936	5.48758	6.82563	5.03239e-08	8.30444e-06	chr10	35746916	35749229	-	2173	- && - && -	-
novel.3244	389.519	427.398	327.271	136.198	79.7142	147.57	381.396	121.161	1.65615	5.31909e-08	8.73432e-06	chr6	44865330	44880845	+	12956	- && sp|P0CT41|TF212_SCHPO Transposon Tf2-12 polyprotein OS=Schizosaccharomyces pombe (strain 972 / ATCC 24843) OX=284812 GN=Tf2-12 PE=3 SV=1 && -	TCP
Zm00001eb145110	116.172	108.847	87.827	24.3606	23.7245	20.3545	104.282	22.8132	2.19261	5.63074e-08	9.15683e-06	chr3	173693336	173695680	-	1549	- && sp|P48979|PGLR_PRUPE Polygalacturonase OS=Prunus persica OX=3760 PE=2 SV=1 && PF00295:Glycosyl hydrolases family 28	MYB
novel.683	264.561	290.591	199.691	77.5111	85.4081	90.5775	251.614	84.4989	1.57302	5.63134e-08	9.15683e-06	chr10	1633312	1637173	+	2803	- && - && -	-
Zm00001eb071190	396.353	353.502	333.742	783.97	770.571	693.07	361.199	749.204	-1.05268	7.61647e-08	1.23246e-05	chr2	11182201	11183511	-	1311	- && sp|Q9MAI5|ERF79_ARATH Ethylene-responsive transcription factor 8 OS=Arabidopsis thaliana OX=3702 GN=ERF8 PE=1 SV=1 && PF00847:AP2 domain	ERF
novel.662	71.2654	76.8917	48.0737	0	1.89796	8.1418	65.4103	3.34659	4.27534	8.35411e-08	1.34244e-05	chr1	291602252	291614355	-	549	- && - && -	-
novel.1457	35.1446	11.9831	91.5249	0	0	0	46.2176	0	7.94194	8.37669e-08	1.34244e-05	chr2	116531787	116544771	-	1476	- && - && -	-
Zm00001eb141980	1568.82	1593.76	1714.94	915.739	762.979	867.101	1625.84	848.606	0.938412	8.72459e-08	1.39151e-05	chr3	156215870	156227435	+	2759	- && sp|Q942X8|HAK2_ORYSJ Probable potassium transporter 2 OS=Oryza sativa subsp. japonica OX=39947 GN=HAK2 PE=2 SV=1 && PF22776:K+ potassium transporter C-terminal domain|PF02705:K+ potassium transporter integral membrane domain	NF-X1
Zm00001eb083680	7.80991	0	1.84899	153.915	23.7245	101.772	3.21963	93.1373	-4.8532	9.00569e-08	1.4295e-05	chr2	58062373	58063648	-	1023	- && sp|Q949Q5|PSAO_ARATH Photosystem I subunit O OS=Arabidopsis thaliana OX=3702 GN=PSAO PE=1 SV=1 && PF22832:PsaO transmembrane domain	-
Zm00001eb335680	2289.28	2816.04	1881.35	4911.99	4641.46	6153.16	2328.89	5235.54	-1.16878	9.75231e-08	1.54068e-05	chr8	14193858	14194681	-	762	- && sp|Q8S9H7|DIV_ANTMA Transcription factor DIVARICATA OS=Antirrhinum majus OX=4151 GN=DIVARICATA PE=2 SV=1 && PF00249:Myb-like DNA-binding domain	MYB_related
Zm00001eb168100	15.6198	3.99438	14.7919	176.061	44.602	148.588	11.4687	123.084	-3.41894	1.005e-07	1.58022e-05	chr4	12192898	12195124	+	1404	- && sp|Q9XF89|CB5_ARATH Chlorophyll a-b binding protein CP26, chloroplastic OS=Arabidopsis thaliana OX=3702 GN=LHCB5 PE=1 SV=1 && PF00504:Chlorophyll A-B binding protein	ERF
Zm00001eb164180	17.5723	68.903	30.5083	0	0	0	38.9945	0	7.69492	1.02643e-07	1.60634e-05	chr3	237440225	237446084	+	930	- && sp|Q43473|TBA1_HORVU Tubulin alpha-1 chain OS=Hordeum vulgare OX=4513 GN=TUBA1 PE=2 SV=1 && PF00091:Tubulin/FtsZ family, GTPase domain|PF03151:Triose-phosphate Transporter family	Nin-like
Zm00001eb101660	84.9327	97.8622	91.5249	254.679	215.418	339.92	91.44	270.006	-1.56195	1.15269e-07	1.7955e-05	chr2	194445540	194446451	+	912	- && sp|Q00327|PSAG_HORVU Photosystem I reaction center subunit V, chloroplastic OS=Hordeum vulgare OX=4513 GN=PSAG PE=1 SV=1 && PF01241:Photosystem I psaG / psaK	-
Zm00001eb146560	273.347	176.751	248.689	614.553	516.245	604.528	232.929	578.442	-1.31163	1.16576e-07	1.80741e-05	chr3	179988266	179993568	+	1703	- && sp|Q9AS33|NPL4_ORYSJ NPL4-like protein OS=Oryza sativa subsp. japonica OX=39947 GN=Os01g0377700 PE=2 SV=1 && PF05021:NPL4 family	-
novel.877	58.5743	57.9185	58.2431	0	0	6.10635	58.2453	2.03545	4.83493	1.21082e-07	1.86736e-05	chr10	12158582	12161595	-	2041	- && - && -	-
Zm00001eb197410	17.5723	7.98875	9.24494	131.769	44.602	128.233	11.602	101.535	-3.12863	1.21563e-07	1.86736e-05	chr4	196177320	196178190	-	707	- && sp|P05348|RBS_MAIZE Ribulose bisphosphate carboxylase small subunit, chloroplastic OS=Zea mays OX=4577 GN=RBCS PE=1 SV=1 && PF00101:Ribulose bisphosphate carboxylase, small chain	M-type_MADS
Zm00001eb300620	28.3109	61.9128	36.0553	166.095	703.193	151.641	42.093	340.31	-3.01679	1.22674e-07	1.87579e-05	chr7	7275456	7276783	+	1328	- && sp|Q9FG13|CXE15_ARATH Strigolactones hydrolase CXE15 OS=Arabidopsis thaliana OX=3702 GN=CXE15 PE=1 SV=1 && PF07859:alpha/beta hydrolase fold	NAC
Zm00001eb154300	205.986	152.785	222.803	389.77	743.051	1299.63	193.858	810.818	-2.06432	1.24141e-07	1.88955e-05	chr3	206475036	206479971	+	3391	- && sp|Q9FK76|SBT56_ARATH Subtilisin-like protease SBT5.6 OS=Arabidopsis thaliana OX=3702 GN=SBT5.6 PE=2 SV=1 && PF00082:Subtilase family|PF05922:Peptidase inhibitor I9|PF17766:Fibronectin type-III domain	DBB
Zm00001eb144010	396.353	546.231	291.216	940.099	1270.68	1114.41	411.267	1108.4	-1.43101	1.35982e-07	2.06037e-05	chr3	169278633	169284255	-	3720	- && - && -	-
novel.183	37.0971	68.903	55.4697	0	0	2.03545	53.8232	0.678483	6.30543	1.37591e-07	2.07533e-05	chr1	189068444	189069672	+	552	- && - && -	-
Zm00001eb381190	19.5248	37.9466	43.4512	0	0	0	33.6409	0	7.48291	1.40211e-07	2.10531e-05	chr9	44272538	44272992	-	455	- && - && -	-
Zm00001eb140290	89.8139	44.9367	61.9411	8.85842	7.59183	3.05317	65.5639	6.50114	3.33827	1.49019e-07	2.22753e-05	chr3	148331970	148332826	-	857	- && sp|P84516|PER1_SORBI Cationic peroxidase SPC4 OS=Sorghum bicolor OX=4558 GN=Sb03g046810 PE=1 SV=2 && PF00141:Peroxidase	M-type_MADS
novel.4251	11.7149	0.998594	0	63.1162	106.286	99.737	4.23782	89.713	-4.41103	1.49727e-07	2.22812e-05	chr8	71174881	71179937	+	5057	- && sp|P0CT41|TF212_SCHPO Transposon Tf2-12 polyprotein OS=Schizosaccharomyces pombe (strain 972 / ATCC 24843) OX=284812 GN=Tf2-12 PE=3 SV=1 && -	TCP
Zm00001eb148730	661.89	521.266	633.279	1308.83	1097.02	1338.31	605.478	1248.05	-1.04321	1.81021e-07	2.68184e-05	chr3	186944167	186944858	-	692	- && sp|P62785|H41_WHEAT Histone H4 variant TH011 OS=Triticum aestivum OX=4565 PE=3 SV=2 && -	CO-like
novel.746	180.604	149.789	196.917	39.8629	58.8367	22.3899	175.77	40.3632	2.11977	1.85002e-07	2.7287e-05	chr10	77379605	77386393	+	6789	- && - && -	-
Zm00001eb152130	18.5485	34.9508	43.4512	0	0	0	32.3169	0	7.4251	2.1295e-07	3.12708e-05	chr3	199148511	199149323	-	621	- && - && -	-
Zm00001eb274660	35.1446	72.8974	51.7717	3.32191	4.74489	0	53.2712	2.68893	4.29889	2.25531e-07	3.2973e-05	chr6	104302396	104304621	+	1038	- && - && -	-
Zm00001eb080840	11.7149	0	1.84899	199.314	36.0612	95.6661	4.52128	110.347	-4.60947	2.30411e-07	3.35394e-05	chr2	44074774	44077244	-	2347	- && sp|P09315|G3PA_MAIZE Glyceraldehyde-3-phosphate dehydrogenase A, chloroplastic OS=Zea mays OX=4577 GN=GAPA PE=2 SV=1 && PF02800:Glyceraldehyde 3-phosphate dehydrogenase, C-terminal domain	GRAS
Zm00001eb260160	0	0	0	42.0775	18.9796	30.5317	0	30.5296	-7.42295	2.46679e-07	3.57512e-05	chr6	6676338	6677217	-	880	- && sp|O80429|FER2_MAIZE Ferredoxin-2, chloroplastic OS=Zea mays OX=4577 GN=FDX2 PE=1 SV=1 && PF00111:2Fe-2S iron-sulfur cluster binding domain	-
Zm00001eb154110	328.016	325.542	379.967	162.773	142.347	125.18	344.508	143.433	1.26529	2.61155e-07	3.76657e-05	chr3	206004929	206010210	-	3492	- && - && -	-
novel.4525	56.6218	31.955	14.7919	0	0	0	34.4563	0	7.51638	2.62148e-07	3.76657e-05	chr8	172321429	172322293	-	865	- && sp|Q9CAP8|LACS9_ARATH Long chain acyl-CoA synthetase 9, chloroplastic OS=Arabidopsis thaliana OX=3702 GN=LACS9 PE=1 SV=1 && -	-
Zm00001eb145270	569.147	611.14	499.227	2620.98	1251.7	1224.32	559.838	1699	-1.60143	2.70915e-07	3.87583e-05	chr3	174360373	174361106	+	734	- && - && -	-
novel.3094	30.2634	42.9395	62.8656	0	0	1.01772	45.3562	0.339242	6.9525	2.94079e-07	4.18925e-05	chr5	139854778	139855046	-	269	- && - && -	-
Zm00001eb206730	811.254	458.355	389.212	1282.26	1695.83	1848.19	552.94	1608.76	-1.541	3.17707e-07	4.50658e-05	chr4	243666888	243668382	+	1495	- && sp|Q6IEL0|WRK71_ORYSI WRKY transcription factor WRKY71 OS=Oryza sativa subsp. indica OX=39946 GN=WRKY71 PE=1 SV=1 && PF03106:WRKY DNA -binding domain	WRKY
Zm00001eb150150	757.561	764.923	779.349	409.702	377.694	418.285	767.278	401.893	0.933245	3.24578e-07	4.58452e-05	chr3	192120948	192126324	+	1860	- && sp|Q6DBG8|ARAD1_ARATH Probable arabinosyltransferase ARAD1 OS=Arabidopsis thaliana OX=3702 GN=ARAD1 PE=1 SV=1 && PF03016:Exostosin GT47 domain	NAC
Zm00001eb144590	63.4555	47.9325	7.39596	262.431	292.286	259.52	39.5947	271.412	-2.77973	3.27443e-07	4.60548e-05	chr3	171760741	171764844	-	3035	- && sp|O23181|PLP3_ARATH Patatin-like protein 3 OS=Arabidopsis thaliana OX=3702 GN=PLP3 PE=2 SV=2 && PF01734:Patatin-like phospholipase	C2H2
novel.182	22.4535	28.9592	36.0553	0	0	0	29.156	0	7.27654	3.54317e-07	4.96253e-05	chr1	188843336	188843804	+	294	- && sp|Q8S2G0|ISPE_ORYSJ 4-diphosphocytidyl-2-C-methyl-D-erythritol kinase, chloroplastic OS=Oryza sativa subsp. japonica OX=39947 GN=ISPE PE=2 SV=1 && -	NF-YB
Zm00001eb139570	611.125	708.003	584.28	1128.34	1237.47	1387.16	634.47	1250.99	-0.97975	3.7075e-07	5.17096e-05	chr3	144988121	144989152	+	769	- && sp|Q0IUL4|PSK2_ORYSJ Phytosulfokines 2 OS=Oryza sativa subsp. japonica OX=39947 GN=PSK2 PE=1 SV=1 && PF06404:Phytosulfokine precursor protein (PSK)	-
Zm00001eb152710	135.697	178.748	272.726	596.836	518.143	534.305	195.724	549.761	-1.48895	3.82979e-07	5.31926e-05	chr3	201138764	201140825	-	1579	- && sp|Q8S0S6|G2OX3_ORYSJ Gibberellin 2-beta-dioxygenase 3 OS=Oryza sativa subsp. japonica OX=39947 GN=GA2OX3 PE=1 SV=1 && PF03171:2OG-Fe(II) oxygenase superfamily|PF14226:non-haem dioxygenase in morphine synthesis N-terminal	Dof
Zm00001eb144720	388.543	304.571	188.597	682.098	876.857	924.094	293.904	827.683	-1.49442	3.95072e-07	5.46445e-05	chr3	172406292	172421707	+	1779	- && sp|Q1PFH7|PPR89_ARATH Pentatricopeptide repeat-containing protein At1g62350 OS=Arabidopsis thaliana OX=3702 GN=At1g62350 PE=2 SV=1 && -	-
Zm00001eb128090	11.7149	53.9241	36.0553	0	0	0	33.8981	0	7.49329	4.03945e-07	5.56409e-05	chr3	38763599	38764387	-	789	- && - && -	-
novel.1375	29.2872	26.962	27.7348	0	0	0	27.9947	0	7.21749	4.24601e-07	5.81918e-05	chr2	38857584	38857802	-	219	- && - && -	-
novel.3295	25.3822	62.9114	45.3002	1.1073	0	0	44.5313	0.369101	6.9251	4.25955e-07	5.81918e-05	chr6	90849013	90850592	+	1580	- && sp|Q94HW2|POLR1_ARATH Retrovirus-related Pol polyprotein from transposon RE1 OS=Arabidopsis thaliana OX=3702 GN=RE1 PE=2 SV=1 && -	LBD
novel.4892	25.3822	30.9564	27.7348	0	0	0	28.0245	0	7.21891	4.33406e-07	5.89679e-05	chr9	99344901	99345361	-	461	- && - && -	-
Zm00001eb233170	23.4297	9.98594	9.24494	177.168	49.3469	122.127	14.2202	116.214	-3.03058	4.43981e-07	6.01613e-05	chr5	87413313	87414510	+	1106	- && sp|Q9SDM1|CB121_HORVU Chlorophyll a-b binding protein 1B-21, chloroplastic OS=Hordeum vulgare OX=4513 GN=LHC Ib-21 PE=1 SV=1 && PF00504:Chlorophyll A-B binding protein	ERF
Zm00001eb154350	17.5723	32.9536	61.9411	362.088	269.51	103.808	37.489	245.135	-2.70653	4.46885e-07	6.03095e-05	chr3	206497889	206498542	+	654	- && sp|Q9C7N7|S401_ARATH Protein S40-1 OS=Arabidopsis thaliana OX=3702 GN=S40-1 PE=2 SV=1 && -	-
Zm00001eb148120	1136.34	1329.13	1422.8	2251.15	2705.54	2435.42	1296.09	2464.03	-0.926906	4.60439e-07	6.18883e-05	chr3	185047059	185053092	-	2393	- && sp|Q5XET5|HESO1_ARATH Protein HESO1 OS=Arabidopsis thaliana OX=3702 GN=HESO1 PE=1 SV=1 && -	-
Zm00001eb076740	766.347	725.978	747.916	1430.63	1237.47	1497.07	746.747	1388.39	-0.894547	4.78597e-07	6.40705e-05	chr2	28226442	28227705	+	1134	- && sp|Q9FMW6|GEML6_ARATH GEM-like protein 6 OS=Arabidopsis thaliana OX=3702 GN=At5g23350 PE=2 SV=2 && PF02893:GRAM domain	MYB
novel.2859	3.90495	57.9185	68.4126	0	0	0	43.412	0	7.85073	5.3753e-07	7.16721e-05	chr5	170589263	170589862	+	600	- && sp|Q9S972|SD16_ARATH Receptor-like serine/threonine-protein kinase SD1-6 OS=Arabidopsis thaliana OX=3702 GN=SD16 PE=1 SV=2 && -	FAR1
novel.1763	0	0	0	22.146	26.5714	31.5495	0	26.7556	-7.23495	5.43704e-07	7.22065e-05	chr3	143585281	143587775	+	598	- && - && -	-
novel.4448	35.1446	23.9663	24.0369	0	0	0	27.7159	0	7.20291	5.55975e-07	7.35432e-05	chr8	92794857	92795470	-	541	- && - && -	ARR-B
Zm00001eb146880_T004_gene	0.976238	0	1.84899	32.1118	54.0918	33.5849	0.941742	39.9295	-5.38017	5.6123e-07	7.39448e-05	chr3	181057098	181058476	+	1118	- && sp|P53763|URIC_PHAVU Uricase-2 OS=Phaseolus vulgaris OX=3885 GN=URIII PE=1 SV=2 && PF01014:Uricase	-
Zm00001eb424430	221.606	275.612	13.8674	12.1803	10.4388	12.2127	170.362	11.6106	3.87564	5.873e-07	7.7075e-05	chr10	126134622	126150538	-	3611	- && sp|Q8L7C2|CFM2_ARATH CRM-domain containing factor CFM2, chloroplastic OS=Arabidopsis thaliana OX=3702 GN=CFM2 PE=1 SV=1 && PF01985:CRS1 / YhbY (CRM) domain	WRKY
Zm00001eb141130	1241.78	1098.45	1106.62	627.84	577.928	651.344	1148.95	619.037	0.892394	5.90872e-07	7.72397e-05	chr3	151622354	151623858	-	1505	- && - && PF13499:EF-hand domain pair	-
Zm00001eb371430	957.69	1087.47	619.411	1993.14	2307.92	1922.48	888.19	2074.51	-1.22415	6.07434e-07	7.89236e-05	chr9	1793424	1801374	-	3336	- && sp|Q653P0|KOR1_ORYSJ Potassium channel KOR1 OS=Oryza sativa subsp. japonica OX=39947 GN=Os06g0250600 PE=2 SV=1 && PF11834:KHA, dimerisation domain of potassium ion channel|PF00520:Ion transport protein|PF12796:Ankyrin repeats (3 copies)|PF00027:Cyclic nucleotide-binding domain	bZIP
Zm00001eb412390	701.915	645.092	528.811	329.976	245.786	249.343	625.273	275.035	1.18576	6.08489e-07	7.89236e-05	chr10	48598422	48600390	+	1386	- && - && -	MYB
Zm00001eb117670	27.3347	46.9339	29.5838	179.383	186.949	92.6129	34.6175	152.982	-2.14528	6.28678e-07	8.12262e-05	chr2	241316310	241317693	+	1150	- && sp|Q00434|PSBP_WHEAT Oxygen-evolving enhancer protein 2, chloroplastic OS=Triticum aestivum OX=4565 GN=PSBP PE=2 SV=1 && PF01789:PsbP	WRKY
Zm00001eb155390	0.976238	2.99578	0.924494	44.2921	18.9796	75.3116	1.63217	46.1944	-4.83453	6.52599e-07	8.39912e-05	chr3	209970980	209973454	+	710	- && sp|O65155|KELP_ARATH RNA polymerase II transcriptional coactivator KELP OS=Arabidopsis thaliana OX=3702 GN=KELP PE=1 SV=1 && PF02229:Transcriptional Coactivator p15 (PC4)	-
Zm00001eb143720	27.3347	27.9606	12.0184	147.271	121.469	79.3825	22.4379	116.041	-2.37354	7.0325e-07	9.01621e-05	chr3	166818179	166821014	-	2668	- && - && PF23622:At1g61320/AtMIF1, LRR domain	bZIP
Zm00001eb265850	1326.71	1024.56	1910.93	3543.37	2889.64	4586.89	1420.73	3673.3	-1.37027	7.18353e-07	9.17455e-05	chr6	39343977	39401990	-	1632	- && sp|A2WPN7|SALT_ORYSI Salt stress-induced protein OS=Oryza sativa subsp. indica OX=39946 GN=SALT PE=1 SV=2 && PF01419:Jacalin-like lectin domain|PF03018:Dirigent-like protein	NAC
Zm00001eb100710	603.315	479.325	391.061	973.319	1131.18	1098.12	491.234	1067.54	-1.12022	7.37341e-07	9.38112e-05	chr2	191081820	191082689	-	870	- && - && -	-
Zm00001eb396570	528.145	489.311	912.476	152.808	229.653	62.0812	643.311	148.181	2.11747	7.65014e-07	9.69619e-05	chr9	142885283	142892638	+	3442	- && - && -	-
Zm00001eb239170	76.1466	68.903	45.3002	161.666	211.622	234.077	63.4499	202.455	-1.676	7.83581e-07	9.89389e-05	chr5	151136243	151138610	+	1654	- && sp|Q9ATN4|NIP11_MAIZE Aquaporin NIP1-1 OS=Zea mays OX=4577 GN=NIP1-1 PE=2 SV=1 && PF00230:Major intrinsic protein	BES1
Zm00001eb154530_T002_gene	0	0	0	16.6095	33.2143	29.514	0	26.4459	-7.21928	8.29647e-07	0.00010436	chr3	207167654	207168232	+	478	- && sp|Q5QN75|M2K1_ORYSJ Mitogen-activated protein kinase kinase 1 OS=Oryza sativa subsp. japonica OX=39947 GN=MKK1 PE=1 SV=1 && -	MYB_related
Zm00001eb325840	608.197	551.224	538.98	1337.62	948.979	1173.44	566.134	1153.35	-1.0263	8.51703e-07	0.000106732	chr7	170637959	170639877	+	1333	- && - && -	-
Zm00001eb147210	246.012	312.56	223.728	59.7943	103.439	34.6026	260.767	65.9452	1.98043	1.00968e-06	0.000126055	chr3	181605336	181606298	+	237	- && - && -	-
Zm00001eb155630	440.284	167.764	364.251	101.872	72.1224	90.5775	324.099	88.1906	1.87928	1.08413e-06	0.000134845	chr3	210647819	210651480	-	2507	- && sp|Q9ZSP5|AIR3_ARATH Subtilisin-like protease SBT5.3 OS=Arabidopsis thaliana OX=3702 GN=AIR3 PE=2 SV=1 && PF00082:Subtilase family|PF17766:Fibronectin type-III domain	DBB
Zm00001eb389660	1602.98	2080.07	2354.69	3963.03	3792.12	5547.62	2012.58	4434.26	-1.1396	1.12317e-06	0.000139182	chr9	113614694	113617358	-	1840	- && sp|Q654B3|RSBZ5_ORYSJ bZIP transcription factor RISBZ5 OS=Oryza sativa subsp. japonica OX=39947 GN=RISBZ5 PE=2 SV=1 && PF00170:bZIP transcription factor	bZIP
Zm00001eb400440	71.2654	25.9634	40.6778	0	0	2.03545	45.9689	0.678483	6.07812	1.16325e-06	0.000143614	chr9	153761968	153762367	+	400	- && - && -	-
Zm00001eb147090	247.965	215.696	250.538	486.106	501.061	823.339	238.066	603.502	-1.34191	1.18642e-06	0.000145934	chr3	181356546	181361909	+	2852	- && - && -	FAR1
novel.1776	0	0	7.39596	273.504	1620.86	1246.71	2.46532	1047.02	-8.72063	1.21564e-06	0.000148979	chr3	155518407	155522425	+	2452	- && - && -	-
novel.1384	26.3584	21.9691	25.8858	0	0	0	24.7378	0	7.03921	1.37143e-06	0.000167455	chr2	46357271	46360180	-	822	- && - && -	-
novel.2982	42.9545	18.9733	18.4899	0	0	0	26.8059	0	7.15459	1.39017e-06	0.000169123	chr5	14181861	14190652	-	2799	- && sp|P03936|YAC9_MAIZE Transposable element activator uncharacterized 23 kDa protein OS=Zea mays OX=4577 PE=4 SV=1 && -	-
novel.1281	11.7149	37.9466	31.4328	0	0	0	27.0314	0	7.16694	1.6674e-06	0.000202113	chr2	208336796	208338043	+	455	- && - && -	-
novel.1257	31.2396	20.9705	21.2634	0	0	0	24.4912	0	7.02446	1.7239e-06	0.000208205	chr2	192350938	192351926	+	555	- && - && -	-
Zm00001eb015640	1.95248	3.99438	2.77348	38.7556	16.1326	121.109	2.90678	58.6658	-4.337	1.74168e-06	0.000209593	chr1	53792473	53793680	+	599	- && - && -	-
Zm00001eb164390	1.95248	1.99719	0	159.452	7.59183	34.6026	1.31656	67.2153	-5.6891	1.78323e-06	0.000213821	chr4	1225604	1227957	+	2091	- && sp|Q9ZT00|RCA_MAIZE Ribulose bisphosphate carboxylase/oxygenase activase, chloroplastic OS=Zea mays OX=4577 GN=RCA1 PE=2 SV=3 && PF21228:Ribulose bisphosphate carboxylase/oxygenase activase, AAA, helical|PF00004:ATPase family associated with various cellular activities (AAA)	Trihelix
Zm00001eb324090	21.4772	11.9831	1.84899	258.001	43.653	120.092	11.7698	140.582	-3.5812	1.93154e-06	0.000230774	chr7	166291579	166293112	-	1410	- && sp|Q07473|CB4A_ARATH Chlorophyll a-b binding protein CP29.1, chloroplastic OS=Arabidopsis thaliana OX=3702 GN=LHCB4.1 PE=1 SV=1 && PF00504:Chlorophyll A-B binding protein	ERF
novel.3708	0	0	0	22.146	18.0306	30.5317	0	23.5695	-7.05115	1.98041e-06	0.000235745	chr6	149561403	149563391	-	1989	- && sp|Q99315|YG31B_YEAST Transposon Ty3-G Gag-Pol polyprotein OS=Saccharomyces cerevisiae (strain ATCC 204508 / S288c) OX=559292 GN=TY3B-G PE=1 SV=3 && -	TCP
Zm00001eb152190_T004_gene	4.88119	1.99719	0.924494	34.3264	31.3163	59.028	2.60096	41.5569	-4.00577	1.98729e-06	0.000235745	chr3	199456861	199457322	+	462	- && - && -	-
Zm00001eb146800	913.759	960.648	891.213	490.535	443.173	549.571	921.873	494.426	0.898996	2.0821e-06	0.000246116	chr3	180719379	180720053	-	675	- && sp|Q6NML0|ATL76_ARATH E3 ubiquitin-protein ligase ATL76 OS=Arabidopsis thaliana OX=3702 GN=ATL76 PE=1 SV=1 && PF13639:Ring finger domain	bHLH
Zm00001eb332100	2214.11	2887.93	2380.57	4393.77	4335.88	4730.38	2494.21	4486.68	-0.847115	2.18917e-06	0.000257858	chr7	185403999	185405833	-	1643	- && sp|A0A1P8B554|THLP1_ARATH Thaumatin-like protein 1 OS=Arabidopsis thaliana OX=3702 GN=TLP1 PE=2 SV=1 && PF00314:Thaumatin family	MYB
Zm00001eb154450	15.6198	7.98875	12.0184	77.5111	81.6122	48.8508	11.8757	69.3247	-2.54412	2.2147e-06	0.000259947	chr3	206718903	206719786	-	884	- && - && PF10604:Polyketide cyclase / dehydrase and lipid transport	-
novel.3133	9.76238	58.9171	19.4144	0	0	0	29.3646	0	7.28552	2.5285e-06	0.000295737	chr5	182342104	182342702	-	599	- && sp|Q6AVI0|RSLE2_ORYSJ Zinc finger BED domain-containing protein RICESLEEPER 2 OS=Oryza sativa subsp. japonica OX=39947 GN=Os03g0733400 PE=2 SV=1 && -	MYB_related
Zm00001eb362670	417.83	417.412	414.173	214.817	190.745	218.811	416.472	208.124	1.00135	2.55576e-06	0.000297533	chr8	163737258	163741642	+	4167	- && - && -	-
Zm00001eb285790	769.276	458.355	853.308	328.869	233.449	208.634	693.646	256.984	1.43359	2.56171e-06	0.000297533	chr6	149715847	149717248	-	1402	- && sp|Q9C7I1|ATL34_ARATH RING-H2 finger protein ATL34 OS=Arabidopsis thaliana OX=3702 GN=ATL34 PE=2 SV=1 && PF13639:Ring finger domain	TCP
Zm00001eb141910	1854.85	2173.94	2207.69	3969.68	3312.89	3763.55	2078.83	3682.04	-0.824629	2.58933e-06	0.000298712	chr3	156003811	156004596	+	786	- && - && -	-
Zm00001eb147150	52.7169	58.9171	18.4899	0	1.89796	0	43.3746	0.632653	6.01516	2.58978e-06	0.000298712	chr3	181403132	181404390	-	1155	- && sp|P51614|CHIT3_VITVI Acidic endochitinase OS=Vitis vinifera OX=29760 GN=CHIT3 PE=2 SV=1 && PF00704:Glycosyl hydrolases family 18	C2H2
Zm00001eb155710	125.935	67.9044	134.052	333.298	274.255	322.619	109.297	310.057	-1.50281	2.7561e-06	0.0003168	chr3	210847204	210853152	+	3449	- && sp|O80888|M3K17_ARATH Mitogen-activated protein kinase kinase kinase 17 OS=Arabidopsis thaliana OX=3702 GN=MAPKKK17 PE=1 SV=1 && PF00069:Protein kinase domain	NF-YC
Zm00001eb340910	131.792	70.9002	69.3371	0	15.1837	9.15952	90.6765	8.1144	3.46288	2.84938e-06	0.000326396	chr8	43740651	43744045	-	672	- && - && -	-
Zm00001eb391080	780.015	827.835	721.106	1262.32	1477.56	1789.16	776.318	1509.68	-0.959769	2.865e-06	0.000327061	chr9	120581310	120583601	-	2292	- && - && PF05553:Cotton fibre expressed protein	-
Zm00001eb383370	81.0278	169.761	183.05	516.003	299.877	899.669	144.613	571.85	-1.98303	3.0148e-06	0.000342987	chr9	68212208	68212994	-	787	- && - && -	-
novel.1505	51.7406	113.84	89.676	259.109	221.112	307.353	85.0854	262.525	-1.62555	3.42932e-06	0.00038882	chr2	182972102	182973202	-	1101	- && - && -	-
Zm00001eb154280	0	0	0	29.8972	21.8265	15.2659	0	22.3298	-6.97252	3.55721e-06	0.000400739	chr3	206430980	206434030	-	1868	- && sp|Q9FK75|GDL82_ARATH GDSL esterase/lipase At5g45670 OS=Arabidopsis thaliana OX=3702 GN=At5g45670 PE=2 SV=1 && PF00657:GDSL-like Lipase/Acylhydrolase	ERF
Zm00001eb344360	31.2396	45.9353	22.1879	0	0	1.01772	33.1209	0.339242	6.49741	3.55849e-06	0.000400739	chr8	74225199	74227080	-	576	- && sp|Q0JJZ6|CACLC_ORYSJ Anoctamin-like protein Os01g0706700 OS=Oryza sativa subsp. japonica OX=39947 GN=Os01g0706700 PE=2 SV=1 && PF04547:Calcium-activated chloride channel	-
Zm00001eb145960	209.891	159.775	181.201	40.9702	45.551	81.418	183.622	55.9797	1.71295	3.64234e-06	0.000408801	chr3	177344957	177348555	-	1380	- && sp|Q15427|SF3B4_HUMAN Splicing factor 3B subunit 4 OS=Homo sapiens OX=9606 GN=SF3B4 PE=1 SV=1 && PF00076:RNA recognition motif	-
novel.2978	0	0	0	45.3994	30.3673	6.10635	0	27.291	-7.26188	3.73694e-06	0.000418011	chr5	8594556	8599939	-	3756	- && sp|O80668|AVT1A_ARATH Amino acid transporter AVT1A OS=Arabidopsis thaliana OX=3702 GN=AVT1A PE=2 SV=2 && -	NAC
Zm00001eb299990	61.503	57.9185	86.9025	277.933	133.806	310.406	68.7747	240.715	-1.80549	4.00443e-06	0.000446433	chr7	5295774	5296552	+	688	- && sp|P36886|PSAK_HORVU Photosystem I reaction center subunit psaK, chloroplastic OS=Hordeum vulgare OX=4513 GN=PSAK PE=1 SV=1 && PF01241:Photosystem I psaG / psaK	-
novel.1051	13.6673	23.9663	31.4328	0	0	0	23.0221	0	6.93592	4.1002e-06	0.000455587	chr2	7110759	7111319	+	561	- && - && -	-
Zm00001eb351880	102.505	85.8791	55.4697	310.045	247.684	185.226	81.2846	247.651	-1.60788	4.12719e-06	0.000457062	chr8	121166523	121167918	+	1396	- && sp|A2Y5N0|G1L8_ORYSI Protein G1-like8 OS=Oryza sativa subsp. indica OX=39946 GN=OsI_20303 PE=3 SV=1 && PF04852:ALOG domain	NF-YA
Zm00001eb095430	160.103	227.679	216.332	4.42921	20.8775	58.0103	201.371	27.7724	2.85477	4.15008e-06	0.000458075	chr2	165937441	165937956	-	372	- && sp|Q93Z00|TCP14_ARATH Transcription factor TCP14 OS=Arabidopsis thaliana OX=3702 GN=TCP14 PE=1 SV=1 && -	TCP
novel.1580	12.6911	18.9733	41.6022	0	0	0	24.4222	0	7.02169	4.1839e-06	0.000460284	chr2	232874528	232874995	-	293	- && sp|Q8S2G0|ISPE_ORYSJ 4-diphosphocytidyl-2-C-methyl-D-erythritol kinase, chloroplastic OS=Oryza sativa subsp. japonica OX=39947 GN=ISPE PE=2 SV=1 && -	NF-YB
Zm00001eb149910	0	0	0	4.42921	69.2755	20.3545	0	31.3531	-7.46587	4.30312e-06	0.000471842	chr3	191473376	191475200	+	498	- && - && -	-
Zm00001eb144900	1376.5	1331.13	1532.81	2800.37	2157.03	3004.32	1413.48	2653.91	-0.908686	4.52886e-06	0.000494967	chr3	173088452	173091202	-	892	- && - && PF08806:Sep15/SelM redox domain	bHLH
novel.1999	39.0495	33.9522	38.8288	4.42921	1.89796	0	37.2768	2.10906	4.17238	4.59624e-06	0.000500689	chr3	133066002	133067785	-	1784	- && - && -	HD-ZIP
Zm00001eb384030	232.345	648.088	519.566	133.984	161.326	139.428	466.666	144.913	1.68669	4.66617e-06	0.000506652	chr9	73636806	73641988	+	1985	- && - && PF03004:Plant transposase (Ptta/En/Spm family)	C3H
novel.3419	25.3822	25.9634	14.7919	0	0	0	22.0459	0	6.87213	4.86328e-06	0.000526339	chr6	4225331	4226240	-	910	- && - && -	-
Zm00001eb323070	448.093	366.484	453.927	983.284	963.214	687.982	422.835	878.16	-1.05413	4.90913e-06	0.000529582	chr7	163142057	163142988	-	932	- && - && -	-
novel.2502	61.503	1.99719	40.6778	0	0	0	34.726	0	7.52876	4.93175e-06	0.000530306	chr4	73268521	73273679	-	1326	- && - && -	-
novel.2024	0	0	0	24.3606	9.48979	36.6381	0	23.4962	-7.04579	4.99051e-06	0.000534899	chr3	151096243	151099014	-	664	- && - && -	-
novel.1875	28.3109	22.9677	14.7919	0	0	0	22.0235	0	6.87077	5.04475e-06	0.00053898	chr3	237438924	237439541	+	618	- && - && -	-
Zm00001eb144810	1100.22	802.87	906.005	480.569	509.602	474.26	936.365	488.144	0.939651	5.08047e-06	0.000541062	chr3	172906011	172912176	-	3704	- && sp|B2ZX90|FAS1_ORYSJ Chromatin assembly factor 1 subunit FSM OS=Oryza sativa subsp. japonica OX=39947 GN=FSM PE=2 SV=1 && PF12253:Chromatin assembly factor 1 subunit A dimerization domain|PF21796:Chromatin assembly factor 1 subunit Cac1, C-terminal domain	HB-other
Zm00001eb213190	5695.38	4908.09	5594.12	2582.23	3361.28	3161.05	5399.19	3034.85	0.830994	5.2715e-06	0.000559619	chr5	4875355	4881629	+	4363	- && sp|O23888|ALDO2_MAIZE Indole-3-acetaldehyde oxidase OS=Zea mays OX=4577 GN=AO2 PE=2 SV=1 && PF20256:Molybdopterin cofactor-binding domain|PF03450:CO dehydrogenase flavoprotein C-terminal domain|PF02738:Molybdopterin cofactor-binding domain|PF00941:FAD binding domain in molybdopterin dehydrogenase|PF01315:Aldehyde oxidase and xanthine dehydrogenase, a/b hammerhead domain|PF01799:[2Fe-2S] bind…	LBD
Zm00001eb141810	47.8357	49.9297	53.6207	1.1073	0	8.1418	50.462	3.08303	4.03628	5.35401e-06	0.000566573	chr3	155778880	155779944	+	1065	- && - && -	-
Zm00001eb042260	293.848	242.658	204.313	540.363	604.5	456.958	246.94	533.94	-1.11307	5.57437e-06	0.000588025	chr1	222675797	222678802	+	2390	- && sp|Q6ZAL2|TPP6_ORYSJ Probable trehalose-phosphate phosphatase 6 OS=Oryza sativa subsp. japonica OX=39947 GN=TPP6 PE=2 SV=1 && PF02358:Trehalose-phosphatase	-
Zm00001eb188620	51.7406	24.9649	50.8472	5.53651	1.89796	4.0709	42.5176	3.83512	3.48864	5.96855e-06	0.000626989	chr4	166200925	166201935	+	601	- && - && -	-
Zm00001eb279030	256.751	177.75	156.24	511.574	608.296	375.54	196.913	498.47	-1.34047	5.98136e-06	0.000626989	chr6	121271078	121273371	-	1694	- && sp|F4HZQ7|WTR5_ARATH WAT1-related protein At1g21890 OS=Arabidopsis thaliana OX=3702 GN=At1g21890 PE=2 SV=1 && PF00892:EamA-like transporter family	ERF
Zm00001eb296100	1267.16	1026.55	1019.72	1820.4	2143.74	1985.58	1104.48	1983.24	-0.844666	6.00269e-06	0.000627253	chr6	176445928	176457794	+	3674	- && - && PF06972:GBF-interacting protein 1 N-terminal	-
Zm00001eb147220	2438.64	3246.43	2028.34	4152.38	6379.99	7389.7	2571.14	5974.02	-1.21641	6.03575e-06	0.000628736	chr3	181612919	181621560	+	3621	- && sp|O49067|LG2_MAIZE Transcription factor LG2 OS=Zea mays OX=4577 GN=LG2 PE=2 SV=1 && PF14144:Seed dormancy control	bZIP
Zm00001eb150960	2299.04	2211.89	2471.17	4845.55	4054.99	3579.34	2327.37	4159.96	-0.837758	6.40852e-06	0.000665488	chr3	194401616	194412593	+	2321	- && sp|A6MZM2|SUI1_ORYSI Protein translation factor SUI1 homolog OS=Oryza sativa subsp. indica OX=39946 GN=GOS2 PE=2 SV=1 && -	MYB_related
novel.4066	16.5961	14.9789	134.052	0	0	2.03545	55.2089	0.678483	6.34354	6.59301e-06	0.00068252	chr7	104896600	104898607	-	450	- && sp|P0DH86|SRK_ARATH G-type lectin S-receptor-like serine/threonine-protein kinase SRK OS=Arabidopsis thaliana OX=3702 GN=SRK PE=2 SV=1 && -	FAR1
Zm00001eb061240	256.751	299.578	233.897	97.4426	100.592	133.322	263.409	110.452	1.25326	6.87926e-06	0.000709949	chr1	296259007	296262504	+	2878	- && sp|Q9SZT8|PP354_ARATH Pentatricopeptide repeat-containing protein ELI1, chloroplastic OS=Arabidopsis thaliana OX=3702 GN=ELI1 PE=3 SV=1 && PF20431:E motif|PF13041:PPR repeat family	bHLH
Zm00001eb225590	48.8119	31.955	24.9613	0	1.89796	0	35.2428	0.632653	5.71546	6.95406e-06	0.000715452	chr5	51189864	51192371	-	1328	- && sp|Q8H2D5|POLH_ARATH DNA polymerase eta OS=Arabidopsis thaliana OX=3702 GN=POLH PE=1 SV=1 && PF21704:DNApol eta/Rev1, HhH motif|PF00817:impB/mucB/samB family	C2H2
Zm00001eb143550	4.88119	4.99297	0	40.9702	71.1734	29.514	3.29139	47.2192	-3.85797	6.98819e-06	0.000716752	chr3	164362087	164367199	-	2211	- && sp|Q5N808|SIPL3_ORYSJ Signal peptide peptidase-like 3 OS=Oryza sativa subsp. japonica OX=39947 GN=SPPL3 PE=2 SV=1 && PF02225:PA domain|PF04258:Signal peptide peptidase	C2H2
Zm00001eb344400	389.519	420.408	580.582	1164.88	785.755	1131.71	463.503	1027.45	-1.1478	7.25138e-06	0.000740361	chr8	74367114	74368811	+	1698	- && sp|Q6F368|SLRL2_ORYSJ Protein SLENDER RICE1-LIKE 2 OS=Oryza sativa subsp. japonica OX=39947 GN=SLRL2 PE=2 SV=1 && PF03514:GRAS domain family	GRAS
novel.1789	5.85743	1.99719	0	55.3651	55.9898	23.4077	2.61821	44.9208	-4.11192	7.2628e-06	0.000740361	chr3	166999564	167003000	+	447	- && - && -	-
novel.1121	0	0	0	31.0045	21.8265	11.195	0	21.342	-6.9071	7.30659e-06	0.000742554	chr2	65856499	65858956	+	623	- && - && -	-
Zm00001eb147920	0.976238	0	0	27.6826	39.8571	19.3368	0.325413	28.9588	-6.38784	7.43067e-06	0.000751831	chr3	184419687	184421272	+	980	- && - && -	-
Zm00001eb363220	60.5268	101.857	74.884	184.919	209.724	250.36	79.0891	215.001	-1.44384	7.44297e-06	0.000751831	chr8	165399205	165401889	-	2397	- && sp|Q5JLP4|CKX4_ORYSJ Cytokinin dehydrogenase 4 OS=Oryza sativa subsp. japonica OX=39947 GN=CKX4 PE=2 SV=1 && PF09265:Cytokinin dehydrogenase 1, FAD and cytokinin binding|PF01565:FAD binding domain	bHLH
Zm00001eb168560	260.656	239.663	253.311	465.067	520.04	448.817	251.21	477.975	-0.928236	7.81636e-06	0.000787162	chr4	14596321	14596929	-	609	- && - && -	-
Zm00001eb065120	3.90495	0	1.84899	23.2533	37.9592	45.7976	1.91798	35.67	-4.2126	8.81539e-06	0.000885097	chr1	307017609	307020198	-	2305	- && sp|Q94CH6|EXL3_ARATH GDSL esterase/lipase EXL3 OS=Arabidopsis thaliana OX=3702 GN=EXL3 PE=2 SV=1 && PF00657:GDSL-like Lipase/Acylhydrolase	ERF
Zm00001eb275430	7.80991	3.99438	0	86.3696	8.54081	174.031	3.93476	89.6471	-4.51688	9.20891e-06	0.000921831	chr6	107122391	107127099	-	2070	- && sp|Q9BUU2|MET22_HUMAN Methyltransferase-like protein 22 OS=Homo sapiens OX=9606 GN=METTL22 PE=1 SV=2 && PF10294:Lysine methyltransferase	-
Zm00001eb144350	346.565	794.881	365.175	176.061	167.02	71.2407	502.207	138.107	1.86255	1.01128e-05	0.00100928	chr3	170871268	170874626	-	2527	- && sp|P46032|PTR2_ARATH Protein NRT1/ PTR FAMILY 8.3 OS=Arabidopsis thaliana OX=3702 GN=NPF8.3 PE=1 SV=1 && PF00854:POT family	G2-like
Zm00001eb139990	453.951	273.615	463.172	883.627	914.816	797.896	396.912	865.446	-1.12425	1.01776e-05	0.00101025	chr3	147406397	147411306	-	2421	- && sp|Q8S8F2|FBL11_ARATH BTB/POZ domain-containing protein FBL11 OS=Arabidopsis thaliana OX=3702 GN=FBL11 PE=2 SV=2 && PF07707:BTB And C-terminal Kelch	-
Zm00001eb431660	542.789	592.166	621.26	292.328	321.704	336.867	585.405	316.966	0.884786	1.01831e-05	0.00101025	chr10	146337667	146349957	+	3068	- && - && PF04937:Protein of unknown function (DUF 659)|PF05699:hAT family C-terminal dimerisation region	C2H2
Zm00001eb141120	240.155	150.788	221.879	684.313	392.877	470.189	204.274	515.793	-1.33527	1.03048e-05	0.00101929	chr3	151610844	151612663	+	1618	- && sp|Q6L4D4|CML15_ORYSJ Probable calcium-binding protein CML15 OS=Oryza sativa subsp. japonica OX=39947 GN=CML15 PE=2 SV=1 && PF13499:EF-hand domain pair	FAR1
Zm00001eb141670	432.474	441.379	473.341	258.001	227.755	217.793	449.064	234.516	0.938004	1.0375e-05	0.0010232	chr3	154896834	154985326	+	1808	- && - && -	-
Zm00001eb119760	260.656	289.592	173.805	466.174	546.612	679.84	241.351	564.209	-1.22597	1.0498e-05	0.00103227	chr3	3007579	3009415	+	1255	- && sp|Q5NAZ9|SWT3B_ORYSJ Bidirectional sugar transporter SWEET3b OS=Oryza sativa subsp. japonica OX=39947 GN=SWEET3B PE=3 SV=2 && PF03083:Sugar efflux transporter for intercellular exchange	DBB
Zm00001eb165750	74.1941	195.724	134.052	26.5753	41.7551	14.2481	134.657	27.5262	2.28698	1.16222e-05	0.00113946	chr4	4456660	4457308	-	649	- && sp|Q2R076|GRC10_ORYSJ Glutaredoxin-C10 OS=Oryza sativa subsp. japonica OX=39947 GN=GRXC10 PE=3 SV=1 && PF00462:Glutaredoxin	-
Zm00001eb153260	31.2396	8.98735	24.0369	0	0	0	21.4213	0	6.83193	1.17118e-05	0.00114487	chr3	203064241	203065389	+	1149	- && sp|Q69T51|LYP6_ORYSJ LysM domain-containing GPI-anchored protein LYP6 OS=Oryza sativa subsp. japonica OX=39947 GN=LYP6 PE=1 SV=1 && -	CO-like
novel.4655	97.6238	38.9452	39.7533	11.073	2.84694	1.01772	58.7741	4.97923	3.58439	1.19163e-05	0.00116145	chr9	83376837	83390863	+	12979	- && sp|P0CT41|TF212_SCHPO Transposon Tf2-12 polyprotein OS=Schizosaccharomyces pombe (strain 972 / ATCC 24843) OX=284812 GN=Tf2-12 PE=3 SV=1 && -	TCP
Zm00001eb141210	1280.82	1389.04	1819.4	3526.76	2746.35	2552.45	1496.42	2941.85	-0.974988	1.19596e-05	0.00116228	chr3	152232409	152236753	+	3531	- && - && -	GeBP
Zm00001eb366740	226.487	226.681	215.407	35.4337	92.9999	82.4357	222.858	70.2898	1.66055	1.23757e-05	0.00119922	chr8	173087387	173088379	-	993	- && sp|Q6NML0|ATL76_ARATH E3 ubiquitin-protein ligase ATL76 OS=Arabidopsis thaliana OX=3702 GN=ATL76 PE=1 SV=1 && PF13639:Ring finger domain	bHLH
Zm00001eb327900	16.5961	6.99016	5.54697	68.6527	53.1428	56.9926	9.71106	59.596	-2.61942	1.25004e-05	0.00120745	chr7	175971614	175974766	+	1518	- && sp|Q7XI41|TPP3_ORYSJ Probable trehalose-phosphate phosphatase 3 OS=Oryza sativa subsp. japonica OX=39947 GN=TPP3 PE=2 SV=1 && PF02358:Trehalose-phosphatase	-
novel.3267	0	0	0	24.3606	15.1837	17.3013	0	18.9485	-6.73534	1.25331e-05	0.00120745	chr6	70681675	70682870	+	590	- && - && -	-
Zm00001eb044330	179.628	107.848	127.58	25.4679	46.5	47.8331	138.352	39.9337	1.78869	1.26756e-05	0.00121766	chr1	231902626	231903630	-	1005	- && sp|Q7XTV7|HIP1_ORYSJ Probable E3 ubiquitin-protein ligase HIP1 OS=Oryza sativa subsp. japonica OX=39947 GN=HIP1 PE=1 SV=2 && -	NAC
Zm00001eb204960	508.62	259.634	141.448	80.8331	93.9489	54.9571	303.234	76.5797	1.98469	1.33969e-05	0.00128325	chr4	237290737	237292212	+	1280	- && sp|A5H452|PER70_MAIZE Peroxidase 70 OS=Zea mays OX=4577 GN=PER70 PE=1 SV=1 && PF00141:Peroxidase	NAC
Zm00001eb166050	432.474	179.747	477.039	24.3606	19.9286	127.216	363.087	57.1683	2.66698	1.39113e-05	0.00132871	chr4	5242973	5246123	-	900	- && sp|Q9FG38|SNX1_ARATH Sorting nexin 1 OS=Arabidopsis thaliana OX=3702 GN=SNX1 PE=1 SV=1 && -	MYB_related
novel.3809	24.406	41.941	27.7348	84.155	179.357	104.826	31.3606	122.779	-1.97204	1.42284e-05	0.00135106	chr7	43640735	43643769	+	583	- && - && -	-
Zm00001eb294370	2836.95	3235.45	2784.58	4700.5	4773.36	4755.83	2952.32	4743.23	-0.684072	1.42346e-05	0.00135106	chr6	173339822	173342620	+	1305	- && sp|Q5TKP8|LOGL7_ORYSJ Probable cytokinin riboside 5'-monophosphate phosphoribohydrolase LOGL7 OS=Oryza sativa subsp. japonica OX=39947 GN=LOGL7 PE=2 SV=1 && PF03641:Possible lysine decarboxylase	WRKY
Zm00001eb168570	1917.33	1813.45	1940.51	3087.16	3067.1	2865.91	1890.43	3006.72	-0.669434	1.42669e-05	0.00135106	chr4	14646477	14647047	-	571	- && - && -	-
novel.3620	27.3347	22.9677	10.1694	0	0	0	20.1573	0	6.74273	1.45818e-05	0.00137697	chr6	70136164	70137666	-	1503	- && - && -	-
Zm00001eb292630	26.3584	25.9634	36.0553	2.2146	1.89796	1.01772	29.4591	1.7101	4.11241	1.47897e-05	0.00139266	chr6	169749846	169751381	-	924	- && sp|Q55694|MNMG_SYNY3 tRNA uridine 5-carboxymethylaminomethyl modification enzyme MnmG OS=Synechocystis sp. (strain ATCC 27184 / PCC 6803 / Kazusa) OX=1111708 GN=mnmG PE=3 SV=1 && PF01134:Glucose inhibited division protein A	-
novel.2298	119.101	133.812	128.505	24.3606	55.0408	27.4786	127.139	35.6267	1.829	1.4988e-05	0.00140735	chr4	160155814	160158561	+	2609	- && - && -	G2-like
novel.3352	156.198	106.85	97.0719	416.346	288.49	246.289	120.04	317.042	-1.40083	1.53133e-05	0.00143385	chr6	141824210	141824898	+	689	- && - && -	-
Zm00001eb142360	87.8615	105.851	121.109	236.963	212.571	309.388	104.94	252.974	-1.2687	1.60947e-05	0.0015028	chr3	158018164	158019434	+	1271	- && - && -	-
Zm00001eb285770	451.998	603.151	446.531	202.636	267.612	133.322	500.56	201.19	1.31406	1.66626e-05	0.00155148	chr6	149645965	149647286	+	1322	- && sp|O22255|ATL64_ARATH RING-H2 finger protein ATL64 OS=Arabidopsis thaliana OX=3702 GN=ATL64 PE=2 SV=1 && PF13639:Ring finger domain	TCP
novel.969	35.1446	51.9269	14.7919	2.2146	1.89796	0	33.9545	1.37085	4.63655	1.68139e-05	0.00156121	chr10	108374927	108376723	-	1413	- && sp|O00370|LORF2_HUMAN LINE-1 retrotransposable element ORF2 protein OS=Homo sapiens OX=9606 PE=1 SV=1 && -	bHLH
Zm00001eb358410	433.45	434.388	482.586	241.392	254.326	230.006	450.141	241.908	0.895849	1.7531e-05	0.00162207	chr8	148327731	148334525	+	2997	- && sp|Q68EX9|CHID1_XENLA Chitinase domain-containing protein 1 OS=Xenopus laevis OX=8355 GN=chid1 PE=2 SV=1 && PF00704:Glycosyl hydrolases family 18	-
Zm00001eb389820	3195.23	3673.83	3610.15	6269.54	5107.4	7015.18	3493.07	6130.71	-0.811515	1.75667e-05	0.00162207	chr9	114424826	114429858	-	2134	- && sp|Q655X8|AAH_ORYSJ Probable allantoate deiminase OS=Oryza sativa subsp. japonica OX=39947 GN=AAH PE=1 SV=1 && PF01546:Peptidase family M20/M25/M40	-
novel.3773	42.9545	39.9438	17.5654	0	2.84694	0	33.4879	0.948979	5.06837	1.7725e-05	0.00163217	chr7	9758239	9758645	+	407	- && - && -	-
novel.3601	176.699	198.72	198.766	321.118	442.224	417.267	191.395	393.536	-1.04062	1.80365e-05	0.00165627	chr6	46143454	46144181	-	518	- && - && -	-
Zm00001eb154830	653.104	648.088	778.424	1431.74	1302	1075.73	693.205	1269.83	-0.872972	1.81004e-05	0.00165758	chr3	208154257	208160439	-	2624	- && sp|Q8H0Z6|IP5P3_ARATH Type IV inositol polyphosphate 5-phosphatase 3 OS=Arabidopsis thaliana OX=3702 GN=IP5P3 PE=1 SV=1 && PF22669:Endonuclease/Exonuclease/phosphatase family 2	M-type_MADS
Zm00001eb098300	22.4535	27.9606	29.5838	87.4769	130.959	73.2762	26.666	97.2374	-1.86726	1.83791e-05	0.00167849	chr2	180463741	180465530	+	1683	- && sp|Q9LHJ2|U82A1_ARATH UDP-glycosyltransferase 82A1 OS=Arabidopsis thaliana OX=3702 GN=UGT82A1 PE=2 SV=1 && PF00201:UDP-glucoronosyl and UDP-glucosyl transferase	GRAS
novel.1603	12.6911	17.9747	25.8858	0	0	0	18.8505	0	6.64761	1.90093e-05	0.0017313	chr3	2240570	2245889	+	469	- && - && -	-
novel.2080	0	0	0	23.2533	7.59183	28.4963	0	19.7805	-6.79701	1.92728e-05	0.00175024	chr3	197127378	197129104	-	1727	- && - && -	-
Zm00001eb317130	262.608	227.679	214.483	561.402	424.194	433.551	234.923	473.049	-1.00937	1.93223e-05	0.00175024	chr7	139674964	139676669	+	1592	- && - && PF04654:Protein of unknown function, DUF599	-
Zm00001eb291450	50.7644	11.9831	25.8858	127.34	121.469	141.464	29.5445	130.091	-2.13793	1.97459e-05	0.00178377	chr6	167103099	167105306	+	1808	- && sp|Q9FL41|WTR38_ARATH WAT1-related protein At5g07050 OS=Arabidopsis thaliana OX=3702 GN=At5g07050 PE=2 SV=1 && PF00892:EamA-like transporter family	ERF
Zm00001eb139980	532.05	686.034	693.371	253.572	369.153	314.477	637.152	312.401	1.02724	2.10905e-05	0.00190008	chr3	147368450	147371548	-	2229	- && sp|Q9ZUX7|IPT2_ARATH tRNA dimethylallyltransferase 2 OS=Arabidopsis thaliana OX=3702 GN=IPT2 PE=1 SV=2 && PF01715:IPP transferase	-
novel.3795	0	0	0	39.8629	11.3877	10.1772	0	20.476	-6.84549	2.11917e-05	0.00190405	chr7	24282807	24284788	+	1066	- && - && -	-
Zm00001eb214780	530.097	455.359	445.606	894.7	911.969	759.223	477.021	855.297	-0.842467	2.13736e-05	0.00191524	chr5	7548153	7550213	-	1857	- && sp|A2XQE8|SAG39_ORYSI Senescence-specific cysteine protease SAG39 OS=Oryza sativa subsp. indica OX=39946 GN=OsI_14861 PE=3 SV=1 && PF08246:Cathepsin propeptide inhibitor domain (I29)|PF00112:Papain family cysteine protease	BBR-BPC
novel.1824	0	0	0	8.85842	16.1326	33.5849	0	19.5253	-6.78099	2.15791e-05	0.00192846	chr3	192880020	192882658	+	434	- && - && -	-
Zm00001eb305230	667.747	4086.25	2162.39	261.323	362.51	232.041	2305.46	285.291	3.01441	2.17449e-05	0.00193808	chr7	31966042	31966731	+	690	- && - && PF14368:Probable lipid transfer	-
Zm00001eb326800	192.319	1021.56	418.796	22.146	78.7653	22.3899	544.226	41.1004	3.72478	2.28336e-05	0.00202969	chr7	172686231	172687866	-	1636	- && - && -	-
Zm00001eb146860	442.236	455.359	465.945	1115.05	1004.02	666.61	454.513	928.561	-1.03049	2.36797e-05	0.00209582	chr3	180824047	180826007	+	1961	- && sp|Q66PF2|URT1_FRAAN Putative UDP-rhamnose:rhamnosyltransferase 1 OS=Fragaria ananassa OX=3747 GN=GT4 PE=2 SV=1 && PF00201:UDP-glucoronosyl and UDP-glucosyl transferase	HB-other
Zm00001eb096870	5.85743	1.99719	18.4899	124.018	43.653	65.1344	8.7815	77.6017	-3.13292	2.37033e-05	0.00209582	chr2	174074813	174075876	-	868	- && sp|P13194|PSAE_HORVU Photosystem I reaction center subunit IV, chloroplastic OS=Hordeum vulgare OX=4513 GN=PSAE PE=1 SV=2 && PF02427:Photosystem I reaction centre subunit IV / PsaE	-
novel.3107	16.5961	18.9733	17.5654	0	0	0	17.7116	0	6.55694	2.38286e-05	0.00210133	chr5	159152096	159153371	-	1128	- && - && -	-
Zm00001eb207130	0	0	0	33.2191	5.69387	22.3899	0	20.4343	-6.84287	2.40209e-05	0.0021127	chr4	244395839	244397140	-	1194	- && sp|Q9SDM1|CB121_HORVU Chlorophyll a-b binding protein 1B-21, chloroplastic OS=Hordeum vulgare OX=4513 GN=LHC Ib-21 PE=1 SV=1 && PF00504:Chlorophyll A-B binding protein	ERF
Zm00001eb149430	12.6911	9.98594	21.2634	76.4038	43.653	111.95	14.6468	77.3355	-2.39581	2.48748e-05	0.00218204	chr3	189409175	189413070	-	1013	- && - && -	-
Zm00001eb142010	669.7	747.947	582.431	1111.73	1128.34	1284.37	666.693	1174.81	-0.817612	2.5014e-05	0.00218259	chr3	156272667	156278621	-	1516	- && sp|Q5ZC88|CUL1_ORYSJ Cullin-1 OS=Oryza sativa subsp. japonica OX=39947 GN=CUL1 PE=1 SV=1 && PF00888:Cullin family	TCP
Zm00001eb299330	149.364	159.775	163.636	300.079	316.01	585.192	157.592	400.427	-1.34541	2.50742e-05	0.00218259	chr7	3303660	3306061	+	534	- && sp|F4K2A1|FPGS1_ARATH Folylpolyglutamate synthase OS=Arabidopsis thaliana OX=3702 GN=FPGS1 PE=1 SV=1 && -	-
Zm00001eb125300	131.792	204.712	129.429	19.9314	30.3673	65.1344	155.311	38.4777	2.01074	2.51001e-05	0.00218259	chr3	22410936	22415947	+	1830	- && sp|P08452|Y1174_SYNP6 Uncharacterized lipoprotein syc1174_c OS=Synechococcus sp. (strain ATCC 27144 / PCC 6301 / SAUG 1402/1) OX=269084 GN=syc1174_c PE=3 SV=2 && PF11805:Protein of unknown function (DUF3326)	MYB_related
Zm00001eb107560	41.9783	37.9466	10.1694	220.353	91.102	134.34	30.0314	148.598	-2.30858	2.51429e-05	0.00218259	chr2	213803967	213810604	+	940	- && sp|P10708|CB12_SOLLC Chlorophyll a-b binding protein 7, chloroplastic OS=Solanum lycopersicum OX=4081 GN=CAB7 PE=3 SV=1 && PF00504:Chlorophyll A-B binding protein	ERF
Zm00001eb146070	0	0	0	7.75111	23.7245	24.4254	0	18.6337	-6.71461	2.64577e-05	0.00229076	chr3	177693040	177695787	-	1815	- && sp|Q54ED3|DNJA1_DICDI DnaJ homolog subfamily A member 1 homolog OS=Dictyostelium discoideum OX=44689 GN=dnaja1 PE=3 SV=1 && PF01556:DnaJ C terminal domain|PF00226:DnaJ domain	G2-like
Zm00001eb076310	145.46	282.602	255.16	8.85842	9.48979	76.3293	227.741	31.5592	2.85058	2.75588e-05	0.00237991	chr2	26567105	26577327	+	1144	- && sp|Q9LNE8|AIPP1_ARATH ASI1-immunoprecipitated protein 1 OS=Arabidopsis thaliana OX=3702 GN=AIPP1 PE=1 SV=1 && -	-
Zm00001eb009600	125.935	146.793	146.07	270.182	266.663	348.062	139.599	294.969	-1.07921	2.85825e-05	0.00246194	chr1	29812347	29815182	+	2628	- && sp|Q9SLV0|DTX48_ARATH Protein DETOXIFICATION 48 OS=Arabidopsis thaliana OX=3702 GN=DTX48 PE=2 SV=1 && PF01554:MatE	B3
Zm00001eb071940	141.555	155.781	102.619	304.508	295.132	273.768	133.318	291.136	-1.12776	2.91649e-05	0.00250563	chr2	12953745	12967696	-	8527	- && sp|O15050|TRNK1_HUMAN TPR and ankyrin repeat-containing protein 1 OS=Homo sapiens OX=9606 GN=TRANK1 PE=1 SV=4 && PF13086:AAA domain|PF20073:Domain of unknown function (DUF6469)|PF13087:AAA domain	C3H
Zm00001eb065660	483.238	348.509	242.218	795.043	1112.2	692.053	357.988	866.433	-1.27572	2.96167e-05	0.0025379	chr2	770994	772938	-	1945	- && sp|Q9FMS6|CAF1K_ARATH Probable CCR4-associated factor 1 homolog 11 OS=Arabidopsis thaliana OX=3702 GN=CAF1-11 PE=2 SV=1 && -	-
novel.1834	20.501	11.9831	20.3389	0	0	0	17.6077	0	6.54904	2.99679e-05	0.00255498	chr3	200933702	200933965	+	264	- && - && -	-
novel.4239	0	0	0	12.1803	9.48979	35.6204	0	19.0968	-6.74786	2.99693e-05	0.00255498	chr8	55585228	55589662	+	598	- && - && -	-
Zm00001eb142040	22.4535	11.9831	18.4899	100.764	56.9387	69.2053	17.6422	75.6362	-2.09692	3.02828e-05	0.00257512	chr3	156579714	156580067	+	354	- && sp|O04027|NFYB4_ARATH Nuclear transcription factor Y subunit B-4 OS=Arabidopsis thaliana OX=3702 GN=NFYB4 PE=1 SV=1 && PF00808:Histone-like transcription factor (CBF/NF-Y) and archaeal histone	NF-YB
Zm00001eb139260	45.8832	17.9747	27.7348	2.2146	0	0	30.5309	0.738201	5.45844	3.11183e-05	0.00263943	chr3	143375626	143376760	+	1135	- && sp|Q9SRD8|EC11_ARATH Egg cell-secreted protein 1.1 OS=Arabidopsis thaliana OX=3702 GN=EC1.1 PE=2 SV=1 && PF05617:Prolamin-like	NAC
novel.122	25.3822	28.9592	34.2063	0	0	3.05317	29.5159	1.01772	4.85433	3.12929e-05	0.00264751	chr1	130718415	130720429	+	2015	- && - && -	-
novel.3464	357.303	331.533	379.043	183.812	176.51	200.492	355.96	186.938	0.929507	3.41894e-05	0.00288524	chr6	18151669	18177185	-	13225	- && - && -	-
Zm00001eb026530	3.90495	5.99156	0	94.1207	37.9592	18.319	3.29884	50.133	-3.93711	3.48571e-05	0.00293416	chr1	122026377	122028416	+	1884	- && sp|Q9T0I5|PRP4_ARATH Proline-rich protein 4 OS=Arabidopsis thaliana OX=3702 GN=PRP4 PE=2 SV=1 && -	-
Zm00001eb247370	57.5981	65.9072	37.9043	207.065	106.286	194.385	53.8032	169.246	-1.65367	3.4988e-05	0.00293776	chr5	189181793	189183636	-	1453	- && sp|Q10MB4|MYB2_ORYSJ Transcription factor MYB2 OS=Oryza sativa subsp. japonica OX=39947 GN=MYB2 PE=2 SV=1 && PF00249:Myb-like DNA-binding domain	MYB
Zm00001eb296090	50.7644	21.9691	48.9982	429.633	100.592	112.967	40.5772	214.397	-2.39934	3.52093e-05	0.00294891	chr6	176348080	176349774	+	1431	- && sp|P27497|CB29_MAIZE Chlorophyll a-b binding protein M9, chloroplastic OS=Zea mays OX=4577 GN=CAB-M9 PE=2 SV=1 && PF00504:Chlorophyll A-B binding protein	ERF
Zm00001eb151650	3286.99	1859.38	3239.43	805.009	1589.54	1089.98	2795.27	1161.51	1.2667	3.60173e-05	0.00300903	chr3	196845849	196850079	+	1966	- && sp|Q9SDZ9|PPAF2_IPOBA Purple acid phosphatase 2 OS=Ipomoea batatas OX=4120 GN=PAP2 PE=1 SV=1 && PF00149:Calcineurin-like phosphoesterase|PF14008:Iron/zinc purple acid phosphatase-like protein C|PF16656:Purple acid Phosphatase, N-terminal domain	SRS
novel.630	14.6436	22.9677	13.8674	0	0	0	17.1596	0	6.51074	3.6127e-05	0.00301065	chr1	270241401	270241729	-	329	- && sp|P10978|POLX_TOBAC Retrovirus-related Pol polyprotein from transposon TNT 1-94 OS=Nicotiana tabacum OX=4097 PE=2 SV=1 && -	FAR1
novel.1282	37.0971	11.9831	46.2247	2.2146	0	0	31.7683	0.738201	5.51398	3.88404e-05	0.00322869	chr2	208338978	208339645	+	668	- && - && -	-
Zm00001eb152020	1051.41	858.791	819.102	540.363	521.938	484.437	909.767	515.58	0.819339	3.92948e-05	0.00325834	chr3	198716192	198733538	-	3738	- && sp|Q9FI12|SBT23_ARATH Subtilisin-like protease SBT2.3 OS=Arabidopsis thaliana OX=3702 GN=SBT2.3 PE=2 SV=1 && PF00082:Subtilase family|PF17766:Fibronectin type-III domain|PF05922:Peptidase inhibitor I9	LSD
Zm00001eb383680	9.76238	3.99438	0	81.9404	38.9081	38.6735	4.58559	53.174	-3.54244	4.029e-05	0.00333258	chr9	70927063	70932470	-	3489	- && sp|P04711|CAPP1_MAIZE Phosphoenolpyruvate carboxylase 1 OS=Zea mays OX=4577 GN=PEP1 PE=1 SV=2 && PF00311:Phosphoenolpyruvate carboxylase	-
novel.2046	1331.59	4109.21	2191.98	655.523	977.448	1052.33	2544.26	895.099	1.50692	4.04379e-05	0.00333653	chr3	173936025	173940569	-	2863	- && sp|Q9M8L4|GLPK_ARATH Glycerol kinase OS=Arabidopsis thaliana OX=3702 GN=GLPK PE=1 SV=1 && -	-
Zm00001eb037580	17.5723	8.98735	26.8103	0	0	0	17.79	0	6.56455	4.05601e-05	0.00333801	chr1	201974922	201976272	+	859	- && sp|Q3ECP6|GDL22_ARATH GDSL esterase/lipase At1g54790 OS=Arabidopsis thaliana OX=3702 GN=At1g54790 PE=2 SV=1 && PF00657:GDSL-like Lipase/Acylhydrolase	FAR1
novel.2045	0	0	0	24.3606	16.1326	10.1772	0	16.8902	-6.5694	4.06562e-05	0.00333801	chr3	171489484	171496611	-	7128	- && sp|Q99315|YG31B_YEAST Transposon Ty3-G Gag-Pol polyprotein OS=Saccharomyces cerevisiae (strain ATCC 204508 / S288c) OX=559292 GN=TY3B-G PE=1 SV=3 && -	TCP
novel.533	21.4772	19.9719	10.1694	0	0	0	17.2062	0	6.51443	4.10282e-05	0.00336028	chr1	187781570	187782032	-	463	- && - && -	-
Zm00001eb080700	690.201	743.953	669.334	1347.59	1413.03	1014.67	701.162	1258.43	-0.843913	4.20867e-05	0.00343852	chr2	43679853	43681667	-	1623	- && sp|Q7XUV6|NAC4_ORYSJ NAC domain-containing protein 4 OS=Oryza sativa subsp. japonica OX=39947 GN=NAC4 PE=2 SV=2 && PF02365:No apical meristem (NAM) protein	NAC
Zm00001eb150510	706.797	1264.22	737.747	207.065	324.551	480.366	902.921	337.327	1.41982	4.4343e-05	0.00361401	chr3	192618221	192619571	+	945	- && - && PF11460:Protein of unknown function (DUF3007)	-
Zm00001eb357600	549.622	667.061	545.452	332.191	293.235	183.19	587.378	269.539	1.12416	4.45278e-05	0.00362022	chr8	144808566	144810451	+	1534	- && sp|Q9FIA1|GDL87_ARATH GDSL esterase/lipase At5g55050 OS=Arabidopsis thaliana OX=3702 GN=At5g55050 PE=2 SV=1 && PF00657:GDSL-like Lipase/Acylhydrolase	ERF
Zm00001eb058800	445.165	527.258	489.982	1132.77	736.408	928.165	487.468	932.448	-0.935291	4.5696e-05	0.00370616	chr1	288040793	288041686	+	894	- && - && -	bZIP
Zm00001eb145380	137.65	136.807	103.543	317.796	239.143	262.573	126	273.17	-1.11635	4.65509e-05	0.00376633	chr3	174736895	174740040	+	1458	- && sp|A6W1C2|RF1_MARMS Peptide chain release factor 1 OS=Marinomonas sp. (strain MWYL1) OX=400668 GN=prfA PE=3 SV=1 && PF00472:RF-1 domain	Dof
Zm00001eb343760	210.868	232.672	22.1879	34.3264	5.69387	5.08862	155.243	15.0363	3.37724	4.72637e-05	0.00381474	chr8	71404309	71412878	+	2678	- && sp|Q6AUG0|U2AFB_ORYSJ Splicing factor U2af small subunit B OS=Oryza sativa subsp. japonica OX=39947 GN=U2AF35B PE=2 SV=1 && -	C3H
Zm00001eb150790	322.159	287.595	295.838	155.022	139.5	77.3471	301.864	123.956	1.28477	4.7388e-05	0.00381553	chr3	193577708	193591473	+	1794	- && - && PF13968:Domain of unknown function (DUF4220)|PF04578:Protein of unknown function, DUF594	MYB
Zm00001eb327040	98.6001	95.865	76.733	2.2146	20.8775	22.3899	90.3994	15.1607	2.56566	4.77529e-05	0.00383565	chr7	173406644	173412313	+	1387	- && sp|A2YNI2|MAD18_ORYSI MADS-box transcription factor 18 OS=Oryza sativa subsp. indica OX=39946 GN=MADS18 PE=2 SV=2 && PF01486:K-box region|PF00319:SRF-type transcription factor (DNA-binding and dimerisation domain)	MIKC_MADS
Zm00001eb154150	0	0	0	33.2191	18.0306	5.08862	0	18.7794	-6.72192	4.87785e-05	0.00390861	chr3	206255974	206256619	-	646	- && - && -	-
novel.2836	24.406	14.9789	49.9227	0	1.89796	0	29.7692	0.632653	5.47943	4.99408e-05	0.00399215	chr5	147615046	147615465	+	420	- && - && -	GRAS
Zm00001eb290460	8175.02	9283.93	9047.1	17186.4	13454.6	13359.7	8835.35	14666.9	-0.731176	5.05186e-05	0.00401835	chr6	164693775	164698233	-	1867	- && sp|Q9SR86|AGT23_ARATH Alanine--glyoxylate aminotransferase 2 homolog 3, mitochondrial OS=Arabidopsis thaliana OX=3702 GN=At3g08860 PE=2 SV=1 && PF00202:Aminotransferase class-III	ERF
Zm00001eb233050	41.9783	51.9269	44.3757	112.945	116.724	130.269	46.0936	119.979	-1.38087	5.05416e-05	0.00401835	chr5	86497397	86515997	-	2950	- && - && -	GRAS
Zm00001eb408920	9328.94	10098.8	7703.81	13000.8	17609.3	17291.1	9043.84	15967.1	-0.820135	5.06947e-05	0.00401835	chr10	14827732	14830329	+	1505	- && sp|Q2QR07|SWT13_ORYSJ Bidirectional sugar transporter SWEET13 OS=Oryza sativa subsp. japonica OX=39947 GN=SWEET13 PE=2 SV=1 && PF03083:Sugar efflux transporter for intercellular exchange	DBB
Zm00001eb148540	1523.91	1147.38	1174.11	2035.22	2402.81	4065.81	1281.8	2834.62	-1.14504	5.07508e-05	0.00401835	chr3	186612924	186613738	+	815	- && sp|P49120|H2B4_MAIZE Histone H2B.4 OS=Zea mays OX=4577 PE=3 SV=3 && PF00125:Core histone H2A/H2B/H3/H4	-
novel.2417	7.80991	0	3.69798	48.7213	47.4489	30.5317	3.83596	42.234	-3.45667	5.10301e-05	0.0040309	chr4	5562718	5566861	-	4144	- && sp|P04323|POL3_DROME Retrovirus-related Pol polyprotein from transposon 17.6 OS=Drosophila melanogaster OX=7227 GN=pol PE=4 SV=1 && -	TCP
Zm00001eb150500	15.6198	33.9522	6.47146	0	0	0	18.6812	0	6.63251	5.16769e-05	0.00407233	chr3	192616685	192618063	-	1196	- && sp|Q9LXX5|PPD6_ARATH PsbP domain-containing protein 6, chloroplastic OS=Arabidopsis thaliana OX=3702 GN=PPD6 PE=1 SV=1 && PF01789:PsbP	-
Zm00001eb296280	115.196	145.795	174.729	496.071	308.418	270.715	145.24	358.401	-1.30188	5.30898e-05	0.00417381	chr6	176709922	176710915	+	994	- && - && -	-
Zm00001eb279680	205.986	206.709	131.278	367.624	446.02	357.221	181.325	390.289	-1.10715	5.55007e-05	0.00435309	chr6	123833803	123841105	+	3264	- && sp|F4J1Q9|AVT1I_ARATH Amino acid transporter AVT1I OS=Arabidopsis thaliana OX=3702 GN=AVT1I PE=3 SV=1 && PF01490:Transmembrane amino acid transporter protein	-
Zm00001eb375900	14.6436	11.9831	22.1879	0	0	0	16.2715	0	6.43551	5.64466e-05	0.00441688	chr9	18700899	18712273	+	1362	- && sp|Q41350|OLP1_SOLLC Osmotin-like protein OS=Solanum lycopersicum OX=4081 PE=1 SV=1 && -	MYB
Zm00001eb089700	58.5743	204.712	22.1879	0	11.3877	10.1772	95.158	7.18833	3.71343	5.66262e-05	0.00442056	chr2	117797645	117799833	+	2087	- && sp|Q0JFI2|C93G1_ORYSJ Cytochrome P450 93G1 OS=Oryza sativa subsp. japonica OX=39947 GN=CYP93G1 PE=1 SV=1 && PF00067:Cytochrome P450	G2-like
Zm00001eb306070	16.5961	15.9775	31.4328	129.554	47.4489	113.985	21.3355	96.9962	-2.18004	5.72862e-05	0.00446163	chr7	39032943	39034072	+	852	- && sp|P13194|PSAE_HORVU Photosystem I reaction center subunit IV, chloroplastic OS=Hordeum vulgare OX=4513 GN=PSAE PE=1 SV=2 && PF02427:Photosystem I reaction centre subunit IV / PsaE	-
Zm00001eb027840	759.514	655.078	623.109	1418.45	1049.57	1158.17	679.234	1208.73	-0.831275	5.999e-05	0.00466132	chr1	143347778	143349245	+	1388	- && - && -	-
Zm00001eb144670	277.252	124.824	228.35	506.037	500.112	482.401	210.142	496.183	-1.23905	6.03405e-05	0.00467765	chr3	172301747	172305069	+	1529	- && sp|P42814|RNS2_ARATH Ribonuclease 2 OS=Arabidopsis thaliana OX=3702 GN=RNS2 PE=2 SV=1 && PF00445:Ribonuclease T2 family	bZIP
Zm00001eb145810	5429.84	5147.75	5399.05	3537.83	3584.29	3536.59	5325.55	3552.91	0.58393	6.21368e-05	0.00480039	chr3	176713895	176720418	-	3348	- && sp|Q9LSB1|GUX1_ARATH UDP-glucuronate:xylan alpha-glucuronosyltransferase 1 OS=Arabidopsis thaliana OX=3702 GN=GUX1 PE=2 SV=1 && PF01501:Glycosyl transferase family 8	-
Zm00001eb167670	357.303	380.464	453.927	238.07	163.224	184.208	397.231	195.168	1.02705	6.22118e-05	0.00480039	chr4	10628206	10631757	-	2224	- && sp|Q9SJ62|WDL4_ARATH Protein WVD2-like 4 OS=Arabidopsis thaliana OX=3702 GN=WDL4 PE=1 SV=2 && PF06886:Targeting protein for Xklp2 (TPX2) domain	-
Zm00001eb171050	354.375	184.74	267.179	707.566	723.122	458.994	268.764	629.894	-1.22858	6.29942e-05	0.00484953	chr4	28364267	28365898	+	1632	- && sp|Q9LDE4|ERF83_ARATH Ethylene-responsive transcription factor 7 OS=Arabidopsis thaliana OX=3702 GN=ERF7 PE=1 SV=1 && PF00847:AP2 domain	ERF
Zm00001eb002270	15.6198	7.98875	12.9429	198.207	22.7755	63.0989	12.1838	94.6938	-2.95518	6.37881e-05	0.00489193	chr1	6360197	6362989	+	2391	- && sp|P12859|G3PB_PEA Glyceraldehyde-3-phosphate dehydrogenase B, chloroplastic OS=Pisum sativum OX=3888 GN=GAPB PE=1 SV=2 && PF02800:Glyceraldehyde 3-phosphate dehydrogenase, C-terminal domain|PF00044:Glyceraldehyde 3-phosphate dehydrogenase, NAD binding domain	Trihelix
Zm00001eb357740	13.6673	5.99156	0	357.659	122.418	130.269	6.55297	203.449	-4.95927	6.38384e-05	0.00489193	chr8	145361919	145363156	+	1238	- && sp|P12331|CB22_ORYSJ Chlorophyll a-b binding protein 2, chloroplastic OS=Oryza sativa subsp. japonica OX=39947 GN=CAB2R PE=2 SV=2 && PF00504:Chlorophyll A-B binding protein	ERF
Zm00001eb185590	604.292	561.21	507.547	878.091	986.938	930.2	557.683	931.743	-0.740846	6.55881e-05	0.00501448	chr4	150926019	150927400	-	1107	- && sp|Q9FMW4|GEML8_ARATH Putative GEM-like protein 8 OS=Arabidopsis thaliana OX=3702 GN=At5g23370 PE=3 SV=1 && PF02893:GRAM domain	MYB
Zm00001eb106810	1.95248	1.99719	9.24494	101.872	13.2857	48.8508	4.3982	54.6694	-3.62271	7.20693e-05	0.00549738	chr2	211713026	211714573	-	1425	- && sp|Q07473|CB4A_ARATH Chlorophyll a-b binding protein CP29.1, chloroplastic OS=Arabidopsis thaliana OX=3702 GN=LHCB4.1 PE=1 SV=1 && PF00504:Chlorophyll A-B binding protein	ERF
Zm00001eb252950	153.269	242.658	125.731	5.53651	6.64285	59.028	173.886	23.7358	2.8719	7.23174e-05	0.00550372	chr5	211720295	211722694	+	2260	- && sp|Q8S9J6|ASPA_ARATH Aspartyl protease family protein At5g10770 OS=Arabidopsis thaliana OX=3702 GN=At5g10770 PE=2 SV=1 && PF14541:Xylanase inhibitor C-terminal|PF14543:Xylanase inhibitor N-terminal	Trihelix
novel.4	1515.12	942.673	1560.55	3252.15	2068.77	3052.16	1339.45	2791.03	-1.05894	7.30611e-05	0.00553943	chr1	5556315	5558329	+	1765	- && sp|O03982|HIP39_ARATH Heavy metal-associated isoprenylated plant protein 39 OS=Arabidopsis thaliana OX=3702 GN=HIPP39 PE=2 SV=1 && -	-
Zm00001eb202270	217.701	75.8932	230.199	53.1505	43.653	52.9217	174.598	49.9084	1.80813	7.3119e-05	0.00553943	chr4	220360504	220362141	+	1638	- && sp|Q2PEG7|NSP2_LOTJA Protein NODULATION SIGNALING PATHWAY 2 OS=Lotus japonicus OX=34305 GN=NSP2 PE=1 SV=1 && PF03514:GRAS domain family	GRAS
Zm00001eb151610	1624.46	1171.35	1757.46	2626.52	3847.16	2528.03	1517.76	3000.57	-0.983311	7.34734e-05	0.00555365	chr3	196535489	196575893	+	2384	- && sp|F4J8C6|VIP1L_ARATH Inositol hexakisphosphate and diphosphoinositol-pentakisphosphate kinase VIP1 OS=Arabidopsis thaliana OX=3702 GN=VIP1 PE=1 SV=1 && PF00328:Histidine phosphatase superfamily (branch 2)	-
novel.2736	247.965	267.623	275.499	95.228	54.0918	141.464	263.696	96.9278	1.44538	7.61551e-05	0.00574333	chr5	18944570	18948833	+	4264	- && sp|Q9ZNT7|PHB2_ARATH Prohibitin-2, mitochondrial OS=Arabidopsis thaliana OX=3702 GN=PHB2 PE=1 SV=1 && -	-
Zm00001eb294830	841.518	873.77	1053	1427.31	1563.92	1606.99	922.762	1532.74	-0.732	7.6527e-05	0.00575836	chr6	174089156	174090850	+	1695	- && sp|Q8RZX9|Y1934_ORYSJ AP2/ERF and B3 domain-containing protein Os01g0693400 OS=Oryza sativa subsp. japonica OX=39947 GN=Os01g0693400 PE=2 SV=1 && PF02362:B3 DNA binding domain	RAV
Zm00001eb141430	242.107	659.072	203.389	77.5111	144.245	90.5775	368.189	104.111	1.82051	7.67642e-05	0.00576319	chr3	153463433	153466321	+	2155	- && sp|Q9ZU50|BAT1_ARATH Amino-acid permease BAT1 OS=Arabidopsis thaliana OX=3702 GN=BAT1 PE=2 SV=2 && PF13520:Amino acid permease	-
Zm00001eb143440	160.103	60.9142	44.3757	280.147	308.418	299.211	88.4644	295.926	-1.74287	8.01506e-05	0.00600391	chr3	163843335	163843781	+	343	- && - && -	-
Zm00001eb431990	9.76238	1.99719	1.84899	111.838	30.3673	20.3545	4.53619	54.1864	-3.579	8.45505e-05	0.00631929	chr10	147252854	147254228	-	1375	- && sp|Q00451|PRF1_SOLLC 36.4 kDa proline-rich protein OS=Solanum lycopersicum OX=4081 GN=TPRP-F1 PE=2 SV=1 && PF14547:Hydrophobic seed protein	Trihelix
Zm00001eb401030	4943.67	8032.69	2621.87	2438.28	1613.26	1946.91	5199.41	1999.48	1.37877	8.59828e-05	0.00641197	chr9	155055249	155058036	-	2570	- && sp|Q9XIH7|PLT1_ARATH Putative polyol transporter 1 OS=Arabidopsis thaliana OX=3702 GN=PLT1 PE=3 SV=1 && PF00083:Sugar (and other) transporter	SBP
Zm00001eb414840	147.412	112.841	105.392	55.3651	37.0102	24.4254	121.882	38.9336	1.64991	8.6685e-05	0.00644991	chr10	72675850	72676858	-	828	- && - && -	-
novel.4690	17.5723	9.98594	18.4899	0	0	0	15.3494	0	6.35113	8.80325e-05	0.00653558	chr9	121590281	121591153	+	873	- && - && -	-
Zm00001eb146220	1.95248	7.98875	6.47146	46.5067	38.9081	31.5495	5.4709	38.9881	-2.83258	8.89732e-05	0.00659074	chr3	178169895	178173064	-	2366	- && sp|Q9M0R2|PATL5_ARATH Patellin-5 OS=Arabidopsis thaliana OX=3702 GN=PATL5 PE=1 SV=2 && PF25099:Patellin-1-like, C-terminal GOLD domain|PF00650:CRAL/TRIO domain	DBB
Zm00001eb218960	73.2179	94.8664	24.0369	11.073	0.948979	10.1772	64.0404	7.39975	3.12581	9.3399e-05	0.00690324	chr5	18904784	18910008	+	2000	- && sp|Q7XU38|C87A3_ORYSJ Cytochrome P450 87A3 OS=Oryza sativa subsp. japonica OX=39947 GN=CYP87A3 PE=2 SV=3 && PF00067:Cytochrome P450	FAR1
Zm00001eb177240	529.121	420.408	453.927	289.006	221.112	238.148	467.819	249.422	0.908441	9.39419e-05	0.00692801	chr4	65784851	65786835	+	1985	- && sp|A0A1D6F9Y9|C92C6_MAIZE Trimethyltridecatetraene synthase OS=Zea mays OX=4577 GN=CYP92C6 PE=1 SV=1 && PF00067:Cytochrome P450	MYB
Zm00001eb155360	25.3822	14.9789	22.1879	91.9061	70.2244	61.0635	20.8497	74.398	-1.83286	9.63438e-05	0.00708946	chr3	209932316	209933019	-	704	- && - && -	-
Zm00001eb294620	282.133	225.682	338.365	513.788	498.214	645.237	282.06	552.413	-0.969179	9.71863e-05	0.0071357	chr6	173661545	173663114	-	1570	- && sp|O80888|M3K17_ARATH Mitogen-activated protein kinase kinase kinase 17 OS=Arabidopsis thaliana OX=3702 GN=MAPKKK17 PE=1 SV=1 && PF00069:Protein kinase domain	NF-YC
novel.2089	0	0	0	5.53651	15.1837	28.4963	0	16.4055	-6.53027	9.74642e-05	0.00714038	chr3	203030081	203031442	-	1011	- && - && -	FAR1
Zm00001eb056440	1529.77	1826.43	1998.76	2530.19	3403.04	3505.04	1784.98	3146.09	-0.817712	9.89945e-05	0.00723659	chr1	280456997	280458199	+	1203	- && - && PF25089:Domain of unknown function (DUF7804)	-
Zm00001eb139450	758.537	770.915	854.233	1451.67	1121.69	1675.17	794.562	1416.18	-0.83352	9.94705e-05	0.00725547	chr3	144484809	144488097	+	595	- && sp|Q0WWE3|QCR61_ARATH Cytochrome b-c1 complex subunit 6-1, mitochondrial OS=Arabidopsis thaliana OX=3702 GN=QCR6-1 PE=1 SV=1 && -	-
Zm00001eb155300	60.5268	26.962	75.8085	12.1803	6.64285	10.1772	54.4325	9.66681	2.50101	9.9885e-05	0.0072698	chr3	209803396	209806270	+	2758	- && sp|A0A0P0WQ90|LF_ORYSJ Transcription factor LATE FLOWERING OS=Oryza sativa subsp. japonica OX=39947 GN=LF PE=1 SV=1 && -	bHLH
novel.3680	263.584	346.512	299.536	81.9404	117.673	174.031	303.211	124.548	1.28227	0.000100119	0.00727096	chr6	127162745	127167286	-	2133	- && sp|Q0WQ41|IP5P7_ARATH Type IV inositol polyphosphate 5-phosphatase 7 OS=Arabidopsis thaliana OX=3702 GN=IP5P7 PE=1 SV=1 && PF03110:SBP domain	SBP
Zm00001eb151770	463.713	497.3	547.301	254.679	307.469	288.016	502.771	283.388	0.826512	0.000100996	0.00731867	chr3	197205724	197216363	-	2661	- && sp|Q5RAW5|DYM_PONAB Dymeclin OS=Pongo abelii OX=9601 GN=DYM PE=2 SV=1 && PF09742:Dyggve-Melchior-Clausen syndrome protein	HSF
novel.4238	0.976238	1.99719	0.924494	87.4769	3.79592	20.3545	1.29931	37.2091	-4.8435	0.000101518	0.00734059	chr8	54448666	54450565	+	293	- && sp|P42795|RL111_ARATH Large ribosomal subunit protein uL5z OS=Arabidopsis thaliana OX=3702 GN=RPL11A PE=1 SV=2 && -	-
Zm00001eb096430	657.985	973.629	777.5	1518.11	1287.76	1490.97	803.038	1432.28	-0.834764	0.000103964	0.00750114	chr2	171383655	171390652	-	1391	- && sp|P80884|ANAN_ANACO Ananain OS=Ananas comosus OX=4615 GN=AN1 PE=1 SV=2 && -	BBR-BPC
Zm00001eb425100	966.476	802.87	1360.86	1897.92	1782.18	2968.7	1043.4	2216.27	-1.08667	0.000105877	0.00762272	chr10	128414600	128416841	+	1704	- && sp|Q94BN0|BT2_ARATH BTB/POZ and TAZ domain-containing protein 2 OS=Arabidopsis thaliana OX=3702 GN=BT2 PE=1 SV=1 && -	C2H2
novel.4779	293.848	360.492	324.498	586.87	575.081	530.235	326.279	564.062	-0.789807	0.000109881	0.00789388	chr9	13757811	13768003	-	5299	- && - && -	-
novel.1899	162.056	248.65	164.56	93.0134	70.2244	76.3293	191.755	79.8557	1.26503	0.000112211	0.00804398	chr3	19751563	19752977	-	1415	- && - && -	-
Zm00001eb145100	550.599	407.426	416.947	942.314	820.867	735.815	458.324	832.999	-0.861803	0.000112642	0.00805753	chr3	173686134	173689280	-	1731	- && sp|Q9SLN8|DBR_TOBAC 2-alkenal reductase (NADP(+)-dependent) OS=Nicotiana tabacum OX=4097 GN=DBR PE=1 SV=1 && PF00107:Zinc-binding dehydrogenase|PF16884:N-terminal domain of oxidoreductase	-
Zm00001eb155640	5.85743	0.998594	3.69798	38.7556	43.653	19.3368	3.518	33.9151	-3.26544	0.000115301	0.00823008	chr3	210694173	210701582	+	2760	- && sp|F4JVA6|SFH6_ARATH Phosphatidylinositol/phosphatidylcholine transfer protein SFH6 OS=Arabidopsis thaliana OX=3702 GN=SFH6 PE=2 SV=1 && PF00650:CRAL/TRIO domain	bHLH
novel.3812	5.85743	13.9803	29.5838	0	0	0	16.4739	0	6.45374	0.000116153	0.00827318	chr7	46982275	46982873	+	532	- && - && -	-
Zm00001eb144220	3462.72	3862.56	3562.08	2227.89	2558.45	2260.37	3629.12	2348.9	0.627502	0.000117683	0.00836283	chr3	170296791	170307581	+	3070	- && sp|Q0WQF4|VP53A_ARATH Vacuolar protein sorting-associated protein 53 A OS=Arabidopsis thaliana OX=3702 GN=VPS53 PE=1 SV=1 && PF16854:Vacuolar protein sorting-associated protein 53 C-terminus|PF04100:Vps53, N-terminal	FAR1
Zm00001eb320890	82.9803	23.9663	76.733	323.332	156.582	184.208	61.2265	221.374	-1.85221	0.000117914	0.00836283	chr7	153471484	153472599	-	840	- && sp|P12329|CB21_MAIZE Chlorophyll a-b binding protein 1, chloroplastic OS=Zea mays OX=4577 GN=CAB1 PE=1 SV=1 && PF00504:Chlorophyll A-B binding protein	ERF
Zm00001eb022860	519.359	588.172	476.115	1192.56	938.54	787.719	527.882	972.941	-0.882021	0.00012108	0.00856921	chr1	88750445	88755351	+	1861	- && sp|Q9FLR0|NEN1_ARATH Protein NEN1 OS=Arabidopsis thaliana OX=3702 GN=NEN1 PE=2 SV=1 && PF00929:Exonuclease	NAC
Zm00001eb308150	764.395	612.138	691.522	1188.14	1204.25	1040.11	689.352	1144.17	-0.73092	0.000123156	0.00869611	chr7	71236106	71242771	-	2468	- && sp|Q9LXN3|FACR4_ARATH Probable fatty acyl-CoA reductase 4 OS=Arabidopsis thaliana OX=3702 GN=FAR4 PE=1 SV=1 && PF07993:Male sterility protein|PF03015:Male sterility protein	-
Zm00001eb143260	565.242	639.1	712.785	1154.92	985.04	1064.54	639.043	1068.17	-0.740771	0.000123395	0.00869611	chr3	162681026	162683635	+	826	- && sp|B5FZ63|ENY2_TAEGU Transcription and mRNA export factor ENY2 OS=Taeniopygia guttata OX=59729 GN=ENY2 PE=3 SV=1 && PF10163:Transcription factor e(y)2	M-type_MADS
novel.350	16.5961	4.99297	27.7348	0	0	0	16.4413	0	6.45104	0.00012412	0.00872876	chr1	10259787	10260730	-	944	- && sp|P14381|YTX2_XENLA Transposon TX1 uncharacterized 149 kDa protein OS=Xenopus laevis OX=8355 PE=4 SV=1 && -	E2F/DP
novel.3074	262.608	302.574	191.37	97.4426	131.908	61.0635	252.184	96.8047	1.37971	0.000124396	0.0087297	chr5	126939050	126944238	-	1610	- && sp|Q9URY7|FMDA_SCHPO Putative formamidase C869.04 OS=Schizosaccharomyces pombe (strain 972 / ATCC 24843) OX=284812 GN=SPAC869.04 PE=3 SV=1 && PF03069:Acetamidase/Formamidase family	-
Zm00001eb299980	11.7149	9.98594	18.4899	55.3651	42.7041	78.3648	13.3969	58.8113	-2.12998	0.000128643	0.00900881	chr7	5294544	5295568	-	750	- && sp|O81208|OHP1_ARATH Light-harvesting complex-like protein OHP1, chloroplastic OS=Arabidopsis thaliana OX=3702 GN=OHP1 PE=1 SV=1 && -	-
Zm00001eb057770	29.2872	41.941	16.6409	118.481	107.235	76.3293	29.2897	100.682	-1.78411	0.000129998	0.00908288	chr1	284774974	284776823	+	1755	- && sp|Q9SGA8|U83A1_ARATH UDP-glycosyltransferase 83A1 OS=Arabidopsis thaliana OX=3702 GN=UGT83A1 PE=2 SV=1 && PF00201:UDP-glucoronosyl and UDP-glucosyl transferase	GRAS
Zm00001eb146990	39.0495	50.9283	24.0369	105.194	155.633	95.6661	38.0049	118.831	-1.64805	0.000130246	0.00908288	chr3	181215611	181225995	+	384	- && - && -	-
Zm00001eb140070	1545.39	1830.42	1985.81	3032.9	2671.38	2941.22	1787.21	2881.83	-0.689151	0.000132917	0.0092498	chr3	147678699	147681545	-	1009	- && sp|Q9AST6|VSP55_ARATH Vacuolar protein sorting-associated protein 55 homolog OS=Arabidopsis thaliana OX=3702 GN=At1g32410 PE=2 SV=1 && PF04133:Vacuolar protein sorting 55	bZIP
Zm00001eb154580	5207.26	6781.45	5639.42	9980.11	10245.2	8510.21	5876.04	9578.5	-0.704976	0.000133463	0.00926846	chr3	207253597	207259368	-	1935	- && sp|Q5JL96|ZFP34_ORYSJ Probable E3 ubiquitin-protein ligase RZFP34 OS=Oryza sativa subsp. japonica OX=39947 GN=RZFP34 PE=2 SV=1 && PF14599:Zinc-ribbon|PF05495:CHY zinc finger	Trihelix
Zm00001eb140370	319.23	345.514	196.917	83.0477	137.602	132.304	287.22	117.651	1.28537	0.00013813	0.00957264	chr3	148513412	148516303	+	2181	- && sp|Q8S7E1|CAO_ORYSJ Chlorophyllide a oxygenase, chloroplastic OS=Oryza sativa subsp. japonica OX=39947 GN=CAO PE=2 SV=1 && PF00355:Rieske [2Fe-2S] domain|PF08417:Pheophorbide a oxygenase	NF-YA
novel.1183	19.5248	7.98875	16.6409	0	0	0	14.7181	0	6.29047	0.000139178	0.00962522	chr2	115949409	115949692	+	284	- && - && -	-
Zm00001eb143580	270.418	30.9564	173.805	0	9.48979	2.03545	158.393	3.84175	5.35048	0.000139752	0.00962938	chr3	164505331	164510650	-	801	- && sp|Q9HB07|MYG1_HUMAN MYG1 exonuclease OS=Homo sapiens OX=9606 GN=MYG1 PE=1 SV=4 && PF03690:Uncharacterised protein family (UPF0160)	-
Zm00001eb154270	42.9545	19.9719	46.2247	118.481	92.9999	133.322	36.3837	114.934	-1.65674	0.000139816	0.00962938	chr3	206429678	206430826	+	471	- && sp|Q682H0|HA22F_ARATH HVA22-like protein f OS=Arabidopsis thaliana OX=3702 GN=HVA22F PE=2 SV=1 && PF03134:TB2/DP1, HVA22 family	bHLH
Zm00001eb146170	1627.39	1762.52	1523.57	1051.94	1086.58	1021.8	1637.82	1053.44	0.636546	0.000142121	0.00976799	chr3	178061942	178067807	-	3048	- && sp|Q84WV0|GLYC7_ARATH Serine hydroxymethyltransferase 7 OS=Arabidopsis thaliana OX=3702 GN=SHM7 PE=1 SV=1 && PF00464:Serine hydroxymethyltransferase	HSF
Zm00001eb423940	481.286	634.107	637.901	956.709	970.805	1511.32	584.431	1146.28	-0.971841	0.000143405	0.0097994	chr10	124387252	124387905	-	654	- && - && -	-
Zm00001eb149490	7.80991	1.99719	0	69.76	8.54081	79.3825	3.26903	52.5611	-4.01273	0.000143407	0.0097994	chr3	189565498	189566557	+	895	- && sp|Q9LZV9|NLTPA_ARATH Non-specific lipid-transfer protein 10 OS=Arabidopsis thaliana OX=3702 GN=LTP10 PE=3 SV=1 && PF00234:Protease inhibitor/seed storage/LTP family	ARF
novel.3677	29.2872	103.854	77.6575	172.739	223.959	288.016	70.2662	228.238	-1.70019	0.00014346	0.0097994	chr6	121299969	121301378	-	1410	- && - && -	-
Zm00001eb422550	263.584	304.571	141.448	511.574	538.071	524.128	236.534	524.591	-1.15002	0.00015204	0.0103642	chr10	119557090	119559003	+	1152	- && sp|Q9FGG3|WTR45_ARATH WAT1-related protein At5g64700 OS=Arabidopsis thaliana OX=3702 GN=At5g64700 PE=2 SV=1 && PF00892:EamA-like transporter family	ERF
Zm00001eb066890	393.424	307.567	281.046	892.486	648.153	500.721	327.346	680.453	-1.05544	0.000153625	0.0104509	chr2	2965929	2966902	+	974	- && sp|Q9SXS8|ERF3_TOBAC Ethylene-responsive transcription factor 3 OS=Nicotiana tabacum OX=4097 GN=ERF3 PE=2 SV=1 && PF00847:AP2 domain	ERF
Zm00001eb345210	48.8119	81.8847	60.0921	252.465	99.6428	226.953	63.5963	193.02	-1.60104	0.000162158	0.0110075	chr8	79017056	79020148	-	3019	- && sp|Q9ZPY9|P4KG4_ARATH Phosphatidylinositol 4-kinase gamma 4 OS=Arabidopsis thaliana OX=3702 GN=PI4KG4 PE=1 SV=1 && PF00240:Ubiquitin family|PF00454:Phosphatidylinositol 3- and 4-kinase	bHLH
Zm00001eb053700	46.8594	17.9747	22.1879	0	3.79592	0	29.0073	1.26531	4.4593	0.000162467	0.0110075	chr1	269601433	269602721	-	1289	- && sp|Q851K1|GL36_ORYSJ Germin-like protein 3-6 OS=Oryza sativa subsp. japonica OX=39947 GN=Os03g0694000 PE=2 SV=1 && PF00190:Cupin	bZIP
Zm00001eb147860	753.656	883.756	725.728	306.723	456.459	140.446	787.713	301.209	1.38631	0.000163469	0.0110529	chr3	184162395	184165544	-	2029	- && sp|Q5N7A3|LAC6_ORYSJ Laccase-6 OS=Oryza sativa subsp. japonica OX=39947 GN=LAC6 PE=2 SV=1 && PF07732:Multicopper oxidase|PF07731:Multicopper oxidase|PF00394:Multicopper oxidase	MYB
Zm00001eb145790	1119.75	1876.36	1089.98	2957.6	2503.41	2447.63	1362.03	2636.21	-0.952797	0.000173938	0.011737	chr3	176612094	176615549	+	2142	- && sp|Q9LXD9|PME51_ARATH Probable pectinesterase/pectinesterase inhibitor 51 OS=Arabidopsis thaliana OX=3702 GN=PME51 PE=2 SV=1 && PF01095:Pectinesterase	Trihelix
Zm00001eb362760	406.115	350.507	346.685	664.381	659.54	557.713	367.769	627.212	-0.77019	0.000174344	0.0117406	chr8	163970816	163973707	-	1634	- && sp|Q941Y8|NQR2_ORYSJ Probable NADPH:quinone oxidoreductase 2 OS=Oryza sativa subsp. japonica OX=39947 GN=Os01g0954000 PE=2 SV=1 && PF03358:NADPH-dependent FMN reductase	FAR1
novel.2630	14.6436	53.9241	24.0369	0	0	4.0709	30.8682	1.35697	4.50341	0.000179025	0.0120315	chr4	195062480	195080161	-	1760	- && - && -	-
novel.1395	270.418	60.9142	205.238	376.483	592.163	832.499	178.857	600.381	-1.74686	0.000181311	0.0121606	chr2	59162069	59166484	-	3561	- && sp|Q84WV1|TCPG_ARATH T-complex protein 1 subunit gamma OS=Arabidopsis thaliana OX=3702 GN=CCT3 PE=1 SV=1 && -	-
novel.3056	1885.12	2621.31	1951.61	3571.05	3664.96	3464.33	2152.68	3566.78	-0.728578	0.000183732	0.0122982	chr5	94440287	94480080	-	4598	- && - && -	-
Zm00001eb140820	643.341	663.067	585.205	366.517	396.673	258.502	630.538	340.564	0.888406	0.000184198	0.0123047	chr3	150651194	150681750	-	4473	- && sp|Q9M1I1|FB304_ARATH F-box protein At3g54460 OS=Arabidopsis thaliana OX=3702 GN=At3g54460 PE=2 SV=1 && PF00176:SNF2-related domain	B3
Zm00001eb152580	869.828	914.712	456.7	355.444	353.969	348.062	747.08	352.492	1.08341	0.00018705	0.0124702	chr3	200883382	200886397	-	2909	- && - && PF24758:FBD-associated F-box protein At5g56370, LRR repeats	B3
Zm00001eb273310	804.421	660.071	608.317	343.264	439.377	244.254	690.936	342.298	1.01272	0.000187575	0.0124803	chr6	98400627	98402972	+	501	- && - && -	-
novel.3152	329.969	278.608	291.216	556.973	578.877	451.87	299.931	529.24	-0.819338	0.000192014	0.0127502	chr5	204303608	204305833	-	2226	- && sp|Q9XF92|BRH1_ARATH Brassinosteroid-responsive RING protein 1 OS=Arabidopsis thaliana OX=3702 GN=BRH1 PE=2 SV=1 && -	C2H2
Zm00001eb145860	9.76238	4.99297	2.77348	66.4381	37.9592	22.3899	5.84295	42.2624	-2.85679	0.00019378	0.0128251	chr3	176996878	176997498	-	621	- && - && PF03018:Dirigent-like protein	-
Zm00001eb215400	2306.85	2982.8	2964.85	3976.32	4628.17	4977.69	2751.5	4527.39	-0.718497	0.000193911	0.0128251	chr5	8857397	8858490	+	1094	- && - && PF25089:Domain of unknown function (DUF7804)	-
Zm00001eb139680	5001.27	4726.35	5167	3452.57	3334.71	3348.31	4964.87	3378.53	0.555405	0.000196188	0.01295	chr3	145618405	145622645	-	1861	- && - && PF00400:WD domain, G-beta repeat	-
novel.2989	0.976238	3.99438	2.77348	59.7943	4.74489	50.8862	2.58137	38.4751	-3.89705	0.000197139	0.012987	chr5	22520044	22522971	-	1569	- && - && -	-
Zm00001eb211600	132.768	97.8622	74.884	226.997	216.367	231.023	101.838	224.796	-1.14309	0.000200996	0.013215	chr5	2564554	2566444	-	1563	- && sp|P0CI03|PTR28_ARATH Protein NRT1/ PTR FAMILY 5.6 OS=Arabidopsis thaliana OX=3702 GN=NPF5.6 PE=2 SV=1 && PF00854:POT family	TALE
Zm00001eb384740	1.95248	3.99438	0	88.5842	6.64285	23.4077	1.98228	39.5449	-4.3307	0.000202186	0.013267	chr9	80949572	80950370	+	591	- && - && -	-
Zm00001eb109200	398.305	271.618	248.689	142.842	158.479	84.4711	306.204	128.598	1.25121	0.000203732	0.0133423	chr2	218027673	218028422	-	473	- && - && -	-
novel.4832	172.794	267.623	193.219	0	0	9.15952	211.212	3.05317	6.1108	0.00020659	0.0135029	chr9	52639290	52641770	-	1483	- && - && -	-
Zm00001eb393600	89.8139	264.627	638.826	69.76	88.255	85.4889	331.089	81.168	2.0281	0.000207077	0.0135083	chr9	130739597	130741996	+	1369	- && sp|Q9FHM4|MA653_ARATH 65-kDa microtubule-associated protein 3 OS=Arabidopsis thaliana OX=3702 GN=MAP65-3 PE=1 SV=1 && PF03999:Microtubule associated protein (MAP65/ASE1 family)	LBD
novel.857	225.511	124.824	160.862	328.869	336.888	428.462	170.399	364.739	-1.09789	0.000207559	0.0135132	chr10	150978068	150979936	+	1733	- && sp|Q9FMS6|CAF1K_ARATH Probable CCR4-associated factor 1 homolog 11 OS=Arabidopsis thaliana OX=3702 GN=CAF1-11 PE=2 SV=1 && -	-
novel.4634	140.578	165.767	98.9209	46.5067	19.9286	58.0103	135.089	41.4819	1.70626	0.000211062	0.0137145	chr9	64008422	64029248	+	14451	- && - && -	FAR1
Zm00001eb189310	28.3109	64.9086	59.1676	12.1803	3.79592	11.195	50.7957	9.05707	2.49784	0.0002127	0.0137941	chr4	168738299	168739816	-	1518	- && - && -	-
Zm00001eb225960	126.911	126.821	103.543	286.791	344.479	181.155	119.092	270.809	-1.18597	0.000215306	0.0139359	chr5	53056868	53058683	-	1727	- && sp|Q9LVY7|C7161_ARATH Cytochrome P450 716A1 OS=Arabidopsis thaliana OX=3702 GN=CYP716A1 PE=3 SV=1 && PF00067:Cytochrome P450	NAC
Zm00001eb155350	192.319	162.771	234.822	362.088	418.5	342.973	196.637	374.52	-0.929098	0.000217637	0.0140596	chr3	209926926	209931951	+	2966	- && sp|Q0JJZ6|CACLC_ORYSJ Anoctamin-like protein Os01g0706700 OS=Oryza sativa subsp. japonica OX=39947 GN=Os01g0706700 PE=2 SV=1 && PF04547:Calcium-activated chloride channel	-
Zm00001eb006020	1.95248	0	5.54697	45.3994	13.2857	42.7444	2.49981	33.8098	-3.73794	0.000219565	0.0141567	chr1	17081542	17085367	+	2437	- && sp|Q570B4|KCS10_ARATH 3-ketoacyl-CoA synthase 10 OS=Arabidopsis thaliana OX=3702 GN=FDH PE=1 SV=2 && PF08392:FAE1/Type III polyketide synthase-like protein|PF08541:3-Oxoacyl-[acyl-carrier-protein (ACP)] synthase III C terminal	-
Zm00001eb299760	19.5248	0	16.6409	183.812	33.2143	111.95	12.0552	109.659	-3.18141	0.000221726	0.0142683	chr7	4959484	4961247	-	1634	- && sp|Q00434|PSBP_WHEAT Oxygen-evolving enhancer protein 2, chloroplastic OS=Triticum aestivum OX=4565 GN=PSBP PE=2 SV=1 && PF01789:PsbP	WRKY
Zm00001eb065180	34.1683	30.9564	43.4512	136.198	96.7959	78.3648	36.192	103.786	-1.51716	0.000225596	0.0144895	chr1	307073657	307074683	-	1027	- && sp|A0A3Q7I5Y9|ERFC3_SOLLC Ethylene-response factor C3 OS=Solanum lycopersicum OX=4081 GN=ERF.C.3 PE=2 SV=1 && PF00847:AP2 domain	ERF
Zm00001eb150530	165.961	217.694	203.389	403.058	316.959	377.576	195.681	365.864	-0.902259	0.000227846	0.0146058	chr3	192687124	192689418	+	1038	- && sp|P82244|RK34_SPIOL Large ribosomal subunit protein bL34c OS=Spinacia oleracea OX=3562 GN=RPL34 PE=1 SV=1 && PF00468:Ribosomal protein L34	-
novel.191	381.709	171.758	242.218	15.5022	18.9796	0	265.228	11.4939	4.52777	0.000229172	0.0146626	chr1	201960799	201963045	+	2247	- && sp|Q9FW70|KN7K_ORYSJ Kinesin-like protein KIN-7K, chloroplastic OS=Oryza sativa subsp. japonica OX=39947 GN=KIN7K PE=2 SV=2 && -	-
Zm00001eb268360	23.4297	0	5.54697	130.662	36.0612	116.021	9.6589	94.2478	-3.28578	0.000230807	0.0147389	chr6	63490731	63491773	+	1043	- && sp|A2Y886|PLAS_ORYSI Plastocyanin, chloroplastic OS=Oryza sativa subsp. indica OX=39946 GN=PETE PE=2 SV=1 && PF00127:Copper binding proteins, plastocyanin/azurin family	-
novel.2059	0	0	0	4.42921	5.69387	40.709	0	16.944	-6.5758	0.000232391	0.0148117	chr3	185088706	185089612	-	907	- && - && -	-
Zm00001eb430320	85.909	113.84	183.05	47.614	45.551	41.7267	127.6	44.9639	1.50597	0.000237204	0.0150896	chr10	143182726	143184435	-	1136	- && - && -	GRF
Zm00001eb428630	68.3367	88.8749	59.1676	23.2533	25.6224	12.2127	72.1264	20.3628	1.8233	0.000238672	0.0151541	chr10	139266140	139268247	-	2108	- && sp|O82752|DTX49_ARATH Protein DETOXIFICATION 49 OS=Arabidopsis thaliana OX=3702 GN=DTX49 PE=2 SV=1 && PF01554:MatE	B3
Zm00001eb423890	1117.79	1256.23	845.912	676.562	595.01	551.607	1073.31	607.726	0.820642	0.000247955	0.0157136	chr10	124193520	124196831	-	3236	- && sp|Q0JCR9|MST1_ORYSJ Sugar transport protein MST1 OS=Oryza sativa subsp. japonica OX=39947 GN=MST1 PE=2 SV=1 && PF00083:Sugar (and other) transporter	ERF
Zm00001eb410710	131.792	47.9325	87.827	204.851	235.347	272.75	89.1839	237.649	-1.41374	0.00024913	0.0157581	chr10	26879837	26883826	+	1452	- && sp|Q9ZV04|PER24_ARATH Peroxidase 24 OS=Arabidopsis thaliana OX=3702 GN=PER24 PE=2 SV=1 && PF00141:Peroxidase	NAC
Zm00001eb293010	236.25	577.187	316.177	133.984	180.306	136.375	376.538	150.222	1.32465	0.000255823	0.0161507	chr6	170637061	170638532	-	1091	- && sp|A2Y6J9|NSHB5_ORYSI Anaerobic nitrite reductase NSHB5 OS=Oryza sativa subsp. indica OX=39946 GN=NSHB5 PE=2 SV=1 && PF00042:Globin	-
Zm00001eb222090	87.8615	208.706	184.899	375.375	297.979	602.493	160.489	425.283	-1.40581	0.000258863	0.0163118	chr5	31747211	31747802	-	592	- && - && -	-
Zm00001eb249280	372.923	417.412	372.571	623.411	604.5	933.254	387.636	720.388	-0.894194	0.000262095	0.0164843	chr5	195466449	195469062	-	2358	- && sp|Q9AQW1|REL2_ORYSJ Protein ROLLING AND ERECT LEAF 2 OS=Oryza sativa subsp. japonica OX=39947 GN=REL2 PE=2 SV=1 && PF04783:Protein of unknown function (DUF630)|PF04782:Protein of unknown function (DUF632)	-
Zm00001eb120240	21.4772	38.9452	7.39596	170.525	162.275	37.6558	22.6061	123.485	-2.45257	0.000263207	0.0165231	chr3	3999329	4001824	+	2496	- && sp|O64759|CAAT5_ARATH Cationic amino acid transporter 5 OS=Arabidopsis thaliana OX=3702 GN=CAT5 PE=1 SV=1 && PF13906:C-terminus of AA_permease|PF13520:Amino acid permease	FAR1
Zm00001eb143370	675.557	705.007	783.971	407.487	488.724	411.161	721.512	435.791	0.726969	0.00026494	0.0166006	chr3	163551068	163557029	-	2328	- && sp|Q7X6P3|RUS1_ARATH Protein root UVB sensitive 1, chloroplastic OS=Arabidopsis thaliana OX=3702 GN=RUS1 PE=1 SV=1 && PF04884:Vitamin B6 photo-protection and homoeostasis domain	B3
novel.49	36.1208	11.9831	20.3389	0	1.89796	0	22.8143	0.632653	5.09752	0.000268689	0.0168039	chr1	44388343	44389368	+	1026	- && - && -	-
novel.1376	20.501	14.9789	29.5838	0	0	2.03545	21.6879	0.678483	4.99525	0.000280639	0.0175184	chr2	39223853	39224523	-	607	- && - && -	-
novel.3608	55.6456	55.9213	32.3573	13.2876	11.3877	7.12407	47.9747	10.5998	2.17988	0.000285765	0.0178051	chr6	56472012	56473858	-	1847	- && sp|P10978|POLX_TOBAC Retrovirus-related Pol polyprotein from transposon TNT 1-94 OS=Nicotiana tabacum OX=4097 PE=2 SV=1 && PF00665:Integrase core domain	LBD
Zm00001eb316520	16254.4	15464.2	20090.2	41926.9	21198.3	38578.9	17269.6	33901.4	-0.973091	0.00029316	0.0182317	chr7	137532247	137533808	+	1287	- && - && -	-
Zm00001eb059100	3341.66	4522.63	3100.75	5480.04	6426.49	6535.83	3655.02	6147.45	-0.750198	0.000297467	0.0184651	chr1	289483625	289502480	-	3897	- && sp|Q3V1L4|5NTC_MOUSE Cytosolic purine 5'-nucleotidase OS=Mus musculus OX=10090 GN=Nt5c2 PE=1 SV=2 && PF05761:5' nucleotidase family	ZF-HD
Zm00001eb141710	762.442	734.965	683.201	1055.26	1188.12	1131.71	726.87	1125.03	-0.63048	0.000304448	0.0188634	chr3	155399318	155404263	+	2616	- && - && -	-
Zm00001eb083180	11823.2	22387.5	15849.5	3708.35	8930.84	8677.12	16686.7	7105.44	1.23165	0.000310716	0.019216	chr2	55805587	55806795	+	1036	- && - && PF02496:ABA/WDS induced protein	-
Zm00001eb149230	723.393	1017.57	530.66	277.933	380.541	425.409	757.207	361.294	1.06677	0.000314966	0.0194338	chr3	188752589	188753753	+	1165	- && sp|Q9SIY7|PR1B2_ARATH PRA1 family protein B2 OS=Arabidopsis thaliana OX=3702 GN=PRA1B2 PE=1 SV=1 && PF03208:PRA1 family protein	ERF
Zm00001eb140600	742.917	636.104	677.654	1450.57	1324.77	906.793	685.559	1227.38	-0.8401	0.000315404	0.0194338	chr3	149686819	149688220	+	1124	- && sp|Q8RYK0|CML31_ORYSJ Probable calcium-binding protein CML31 OS=Oryza sativa subsp. japonica OX=39947 GN=CML31 PE=2 SV=1 && PF13833:EF-hand domain pair	-
novel.459	26.3584	11.9831	4.62247	0	0	0	14.3213	0	6.24961	0.000317293	0.0195141	chr1	115854563	115854815	-	253	- && - && -	-
Zm00001eb010770	1.95248	3.99438	0	37.6483	9.48979	40.709	1.98228	29.2823	-3.90004	0.000319791	0.0196315	chr1	34524699	34527048	-	1553	- && sp|A6BLW4|NFYC2_ORYSJ Nuclear transcription factor Y subunit C-2 OS=Oryza sativa subsp. japonica OX=39947 GN=NFYC2 PE=1 SV=1 && PF00125:Core histone H2A/H2B/H3/H4	NF-YC
Zm00001eb172450	4161.7	5263.59	4025.25	6429	10300.2	7262.48	4483.51	7997.23	-0.834954	0.000330717	0.0202649	chr4	34451947	34485749	+	3423	- && sp|A0A0P0XBU0|CCA1_ORYSJ Protein CCA1 OS=Oryza sativa subsp. japonica OX=39947 GN=CCA1 PE=1 SV=1 && PF00249:Myb-like DNA-binding domain	MYB_related
Zm00001eb000430	5.85743	17.9747	11.0939	315.581	11.3877	32.5672	11.642	119.845	-3.36325	0.00033304	0.0203698	chr1	1929337	1930143	-	807	- && sp|Q9SU34|ERLL2_ARATH pEARLI1-like lipid transfer protein 2 OS=Arabidopsis thaliana OX=3702 GN=At4g12490 PE=2 SV=1 && PF14547:Hydrophobic seed protein	Trihelix
Zm00001eb154410	1.95248	0	0	11.073	13.2857	45.7976	0.650826	23.3854	-5.1781	0.000334421	0.0204168	chr3	206567393	206568288	+	813	- && sp|Q9FZA2|AGP31_ARATH Non-classical arabinogalactan protein 31 OS=Arabidopsis thaliana OX=3702 GN=AGP31 PE=1 SV=1 && PF01190:Pollen protein Ole e 1 like	-
Zm00001eb390800	25.3822	27.9606	109.09	11.073	0.948979	0	54.1444	4.00733	3.78473	0.000338089	0.020603	chr9	119311929	119317186	+	2013	- && - && -	-
novel.4192	168.889	134.81	451.153	0	18.0306	2.03545	251.618	6.68868	5.22427	0.000342031	0.0208052	chr8	12982333	12987204	+	1244	- && - && -	-
Zm00001eb187290	166.937	121.828	136.825	372.054	413.755	196.421	141.863	327.41	-1.20665	0.00035418	0.021505	chr4	161221911	161223236	-	1326	- && sp|Q9XF92|BRH1_ARATH Brassinosteroid-responsive RING protein 1 OS=Arabidopsis thaliana OX=3702 GN=BRH1 PE=2 SV=1 && PF13639:Ring finger domain	C2H2
Zm00001eb147490	82.9803	118.833	91.5249	236.963	362.51	148.588	97.7793	249.353	-1.35165	0.000356538	0.0216088	chr3	183063306	183069604	-	3741	- && sp|Q5N897|CDC6_ORYSJ Cell division control protein 6 homolog OS=Oryza sativa subsp. japonica OX=39947 GN=CDC6 PE=2 SV=1 && PF22606:Cdc6/ORC-like, ATPase lid domain|PF09079:CDC6, C terminal winged helix domain|PF13401:AAA domain	MYB_related
Zm00001eb065260	27.3347	33.9522	29.5838	6.64381	4.74489	2.03545	30.2902	4.47472	2.76647	0.000363236	0.0219661	chr1	307270824	307272706	+	1883	- && - && PF13041:PPR repeat family	-
Zm00001eb433540	20.501	7.98875	29.5838	249.143	31.3163	73.2762	19.3579	117.912	-2.60255	0.000363751	0.0219661	chr10	150168727	150169960	+	1137	- && sp|P27525|CB4B_SOLLC Chlorophyll a-b binding protein CP24 10B, chloroplastic OS=Solanum lycopersicum OX=4081 GN=CAP10B PE=3 SV=1 && PF00504:Chlorophyll A-B binding protein	ERF
Zm00001eb385190	0	0	0	36.541	3.79592	6.10635	0	15.4811	-6.4412	0.000365704	0.0220441	chr9	85425455	85427738	+	2063	- && sp|Q6YW48|CGA1_ORYSJ Protein CYTOKININ-RESPONSIVE GATA TRANSCRIPTION FACTOR 1 OS=Oryza sativa subsp. japonica OX=39947 GN=CGA1 PE=2 SV=1 && PF00320:GATA zinc finger	GATA
Zm00001eb145680	43.9307	24.9649	40.6778	140.627	91.102	84.4711	36.5244	105.4	-1.52629	0.000367094	0.0220879	chr3	176086633	176090647	+	1302	- && sp|Q9LVM2|NDHN_ARATH NAD(P)H-quinone oxidoreductase subunit N, chloroplastic OS=Arabidopsis thaliana OX=3702 GN=ndhN PE=1 SV=1 && PF11909:NADH-quinone oxidoreductase cyanobacterial subunit N	MIKC_MADS
Zm00001eb142990	639.436	707.005	862.553	1326.55	1045.77	2652.19	736.331	1674.84	-1.18549	0.000372865	0.0223947	chr3	160747333	160748366	-	1034	- && - && PF14364:Domain of unknown function (DUF4408)	-
novel.2233	2.92872	10.9845	5.54697	55.3651	19.9286	50.8862	6.48674	42.06	-2.69835	0.000379059	0.0227258	chr4	85172469	85178247	+	632	- && - && -	-
Zm00001eb140440	17.5723	31.955	40.6778	78.6184	92.9999	101.772	30.0684	91.1303	-1.59848	0.00038089	0.0227946	chr3	148916275	148919294	-	2920	- && sp|Q9LRV9|PP228_ARATH Pentatricopeptide repeat-containing protein At3g13880 OS=Arabidopsis thaliana OX=3702 GN=PCMP-E89 PE=2 SV=1 && PF20431:E motif|PF13041:PPR repeat family|PF14432:DYW family of nucleic acid deaminases	M-type_MADS
Zm00001eb154470	886.425	842.813	925.419	1737.36	1345.65	1265.03	884.886	1449.35	-0.711514	0.000383387	0.0229029	chr3	206895401	206901910	+	4107	- && sp|Q9LHK4|AB8B_ARATH Putative ABC transporter B family member 8 OS=Arabidopsis thaliana OX=3702 GN=ABCB8 PE=5 SV=1 && PF00005:ABC transporter|PF00664:ABC transporter transmembrane region	ERF
Zm00001eb427310	0	0	0	8.85842	9.48979	18.319	0	12.2224	-6.10443	0.000389514	0.0232273	chr10	135186106	135188349	+	1872	- && sp|A4UHT7|SALR_PAPBR Salutaridine reductase OS=Papaver bracteatum OX=215227 GN=SALR PE=1 SV=1 && PF00106:short chain dehydrogenase	NAC
Zm00001eb062190	0	0.998594	0	13.2876	4.74489	203.545	0.332865	73.8592	-7.73758	0.00039258	0.0233683	chr1	299104399	299108781	+	1588	- && sp|Q75GR5|SPIN1_ORYSJ KH domain-containing protein SPIN1 OS=Oryza sativa subsp. japonica OX=39947 GN=SPIN1 PE=1 SV=1 && PF22675:KHDC4/BBP-like, KH-domain type I|PF16544:Homodimerisation region of STAR domain protein	MIKC_MADS
novel.2372	190.367	250.647	302.31	439.599	530.479	429.48	247.774	466.519	-0.912786	0.000396196	0.0235415	chr4	220037221	220039714	+	2494	- && - && -	-
Zm00001eb045690	916.688	2198.9	946.682	2472.61	2818.47	4630.65	1354.09	3307.24	-1.28843	0.000397687	0.0235881	chr1	236594878	236598007	-	1226	- && sp|Q7XDB8|LOGLA_ORYSJ Probable cytokinin riboside 5'-monophosphate phosphoribohydrolase LOGL10 OS=Oryza sativa subsp. japonica OX=39947 GN=LOGL10 PE=2 SV=1 && PF03641:Possible lysine decarboxylase	WRKY
Zm00001eb161070	124.959	112.841	108.166	39.8629	58.8367	45.7976	115.322	48.1657	1.25631	0.000402301	0.0238194	chr3	228173292	228173849	-	558	- && - && -	-
Zm00001eb145500	4055.29	3916.49	4062.23	5880.88	7570.95	5527.26	4011.34	6326.37	-0.657349	0.00041625	0.0246016	chr3	175093162	175104937	+	3398	- && - && -	ERF
Zm00001eb141770	0	0	0	5.53651	22.7755	10.1772	0	12.8298	-6.1772	0.000420448	0.0248057	chr3	155608620	155609269	+	650	- && - && -	-
Zm00001eb275080	427.592	251.646	208.011	562.509	635.816	638.113	295.75	612.146	-1.04993	0.000423795	0.024959	chr6	106223799	106225577	+	1616	- && sp|Q0DAJ3|WRK28_ORYSJ WRKY transcription factor WRKY28 OS=Oryza sativa subsp. japonica OX=39947 GN=WRKY28 PE=2 SV=2 && PF03106:WRKY DNA -binding domain	WRKY
Zm00001eb324790	535.955	450.366	374.42	271.289	171.765	253.413	453.58	232.156	0.96732	0.000429033	0.0252229	chr7	168007255	168008856	+	534	- && sp|Q56XP4|NHX2_ARATH Sodium/hydrogen exchanger 2 OS=Arabidopsis thaliana OX=3702 GN=NHX2 PE=2 SV=2 && -	-
Zm00001eb039500	112.267	110.844	72.1106	26.5753	43.653	35.6204	98.4073	35.2829	1.47528	0.000434447	0.0254962	chr1	209669019	209672457	-	1680	- && - && PF13417:Glutathione S-transferase, N-terminal domain	-
Zm00001eb253290	7.80991	16.9761	12.0184	0	0	0	12.2681	0	6.02691	0.000436829	0.025591	chr5	212423492	212426213	-	1089	- && sp|Q9LRZ3|PUM24_ARATH Pumilio homolog 24 OS=Arabidopsis thaliana OX=3702 GN=APUM24 PE=1 SV=1 && -	-
novel.3618	3.90495	6.99016	0	62.0089	31.3163	18.319	3.6317	37.2148	-3.36794	0.000439023	0.0256744	chr6	64707974	64708592	-	619	- && - && -	-
novel.613	214.772	174.754	242.218	354.337	392.877	379.611	210.581	375.608	-0.834481	0.000442333	0.0258227	chr1	257063684	257066679	-	2996	- && sp|O24592|NCED1_MAIZE 9-cis-epoxycarotenoid dioxygenase 1, chloroplastic OS=Zea mays OX=4577 GN=VP14 PE=1 SV=2 && PF03055:Retinal pigment epithelial membrane protein	-
Zm00001eb042220	516.43	588.172	509.396	932.348	740.204	1132.73	538	935.093	-0.797424	0.000443294	0.0258335	chr1	222345773	222347246	-	887	- && sp|Q9SGZ8|FLZ6_ARATH FCS-Like Zinc finger 6 OS=Arabidopsis thaliana OX=3702 GN=FLZ6 PE=1 SV=1 && PF04570:zinc-finger of the FCS-type, C2-C2	-
Zm00001eb380570	504.715	467.342	563.017	259.109	219.214	350.097	511.691	276.14	0.890345	0.000446171	0.0259558	chr9	38676657	38680868	-	2233	- && - && -	C3H
Zm00001eb152570	117.149	57.9185	148.844	290.113	197.388	356.204	107.97	281.235	-1.37961	0.000452257	0.026264	chr3	200848705	200849833	+	1129	- && - && PF14009:PADRE domain	-
Zm00001eb194620	61.503	69.9016	118.335	296.757	141.398	216.775	83.2466	218.31	-1.38852	0.000456987	0.0264925	chr4	187294199	187296744	-	1445	- && sp|Q8LBA0|NIPL2_ARATH NEP1-interacting protein-like 2 OS=Arabidopsis thaliana OX=3702 GN=ATL24 PE=1 SV=2 && PF13639:Ring finger domain	bHLH
novel.3338	121.054	107.848	117.411	0	0	8.1418	115.438	2.71393	5.40886	0.000467315	0.0270442	chr6	128564961	128566249	+	1289	- && sp|Q8RWX4|KOC1_ARATH Protein KINASE OF THE OUTER CHLOROPLAST MEMBRANE 1 OS=Arabidopsis thaliana OX=3702 GN=KOC1 PE=1 SV=1 && -	-
Zm00001eb142400	5633.87	7544.38	5860.37	10848.2	9238.31	9970.65	6346.21	10019.1	-0.658782	0.000474047	0.0273863	chr3	158086009	158088475	-	2375	- && - && -	-
Zm00001eb165950	2882.83	2241.84	1507.85	1175.95	1333.32	943.431	2210.84	1150.9	0.941692	0.000479741	0.0276673	chr4	5040850	5065312	+	6742	- && sp|Q8L748|NU107_ARATH Nuclear pore complex protein NUP107 OS=Arabidopsis thaliana OX=3702 GN=NUP107 PE=1 SV=1 && PF04121:Nuclear pore protein 84 / 107	-
Zm00001eb129330	273.347	146.793	255.16	94.1207	81.6122	118.056	225.1	97.9296	1.20158	0.000489409	0.0281761	chr3	47928725	47930615	-	1096	- && sp|O82083|ENL18_ARATH Early nodulin-like protein 18 OS=Arabidopsis thaliana OX=3702 GN=ENODL18 PE=2 SV=1 && PF02298:Plastocyanin-like domain	-
Zm00001eb139930	465.666	437.384	525.113	777.326	686.112	1011.62	476.054	825.019	-0.793008	0.000493052	0.0283369	chr3	147108206	147111353	-	1018	- && sp|O81481|IF4E1_MAIZE Eukaryotic translation initiation factor 4E-1 OS=Zea mays OX=4577 GN=eIF4E1 PE=1 SV=2 && PF01652:Eukaryotic initiation factor 4E	C3H
Zm00001eb429480	3.90495	0	5.54697	116.267	18.9796	8.1418	3.15064	47.796	-3.91204	0.000494836	0.0283905	chr10	141522623	141523574	-	952	- && sp|P14009|14KD_DAUCA 14 kDa proline-rich protein DC2.15 OS=Daucus carota OX=4039 PE=2 SV=1 && PF14547:Hydrophobic seed protein	Trihelix
Zm00001eb142160	44.907	31.955	33.2818	0	0	8.1418	36.7146	2.71393	3.75501	0.000510233	0.0292236	chr3	156824379	156826520	+	1012	- && sp|A2WYS8|PIR7A_ORYSI Probable esterase PIR7A OS=Oryza sativa subsp. indica OX=39946 GN=PIR7A PE=3 SV=2 && PF12697:Alpha/beta hydrolase family	C2H2
Zm00001eb330590	608.197	602.152	523.264	1373.05	1007.82	785.683	577.871	1055.52	-0.868933	0.000513053	0.0293347	chr7	181939892	181941508	+	1617	- && sp|Q7XIW5|CIPKT_ORYSJ CBL-interacting protein kinase 29 OS=Oryza sativa subsp. japonica OX=39947 GN=CIPK29 PE=2 SV=1 && PF00069:Protein kinase domain	YABBY
Zm00001eb221080	404.163	1062.5	643.448	356.551	146.143	299.211	703.372	267.302	1.39666	0.000516524	0.0294825	chr5	26495901	26496662	+	693	- && sp|C0HJG8|BSP_BOSSE Basic secretory protease (Fragments) OS=Boswellia serrata OX=613112 PE=1 SV=1 && PF04450:Peptidase of plants and bacteria	Nin-like
Zm00001eb337270	157.174	254.642	113.713	461.745	328.347	384.7	175.176	391.597	-1.16109	0.00051941	0.0295966	chr8	20447561	20448977	+	1102	- && sp|Q8VWQ5|WRK50_ARATH Probable WRKY transcription factor 50 OS=Arabidopsis thaliana OX=3702 GN=WRKY50 PE=2 SV=1 && PF03106:WRKY DNA -binding domain	WRKY
Zm00001eb071650	353.398	146.793	358.704	112.945	64.5306	136.375	286.298	104.617	1.45392	0.000524359	0.0298276	chr2	12342310	12344082	+	1643	- && sp|P24806|XTH24_ARATH Xyloglucan endotransglucosylase/hydrolase protein 24 OS=Arabidopsis thaliana OX=3702 GN=XTH24 PE=1 SV=2 && PF06955:Xyloglucan endo-transglycosylase (XET) C-terminus|PF00722:Glycosyl hydrolases family 16	NAC
Zm00001eb141730	9.76238	20.9705	6.47146	0	0	0	12.4014	0	6.04156	0.000530476	0.0301242	chr3	155494440	155497529	-	651	- && - && PF02681:Divergent PAP2 family	-
novel.3175	481.286	621.126	393.835	159.452	301.775	77.3471	498.749	179.525	1.47286	0.000545407	0.0309056	chr5	225041348	225045688	-	998	- && - && -	-
Zm00001eb407710	47395.4	81481.3	64086	33187	36081.1	41492.6	64320.9	36920.2	0.800871	0.000546092	0.0309056	chr10	8666596	8667422	-	696	- && - && PF02496:ABA/WDS induced protein	-
Zm00001eb330880	1369.66	1561.8	1648.37	3140.31	1953.95	2769.23	1526.61	2621.16	-0.779665	0.000552773	0.0312001	chr7	182614902	182616925	+	1822	- && sp|Q6Z4N6|40G2_ORYSJ Ricin B-like lectin R40G2 OS=Oryza sativa subsp. japonica OX=39947 GN=R40G2 PE=2 SV=1 && -	NAC
Zm00001eb373940	913.759	856.794	760.859	1218.03	1269.73	1553.05	843.804	1346.94	-0.674876	0.000553167	0.0312001	chr9	12401734	12402578	-	845	- && - && -	-
Zm00001eb016230	777.086	265.626	795.065	1433.96	1209.95	1801.37	612.592	1481.76	-1.27406	0.000565615	0.0318483	chr1	56821893	56824778	+	2242	- && sp|Q9SR86|AGT23_ARATH Alanine--glyoxylate aminotransferase 2 homolog 3, mitochondrial OS=Arabidopsis thaliana OX=3702 GN=At3g08860 PE=2 SV=1 && PF00202:Aminotransferase class-III	ERF
Zm00001eb324240	50.7644	55.9213	42.5267	260.216	91.102	105.843	49.7375	152.387	-1.61405	0.000566663	0.0318535	chr7	166624336	166625597	+	1153	- && sp|P27523|CB23_HORVU Chlorophyll a-b binding protein of LHCII type III, chloroplastic OS=Hordeum vulgare OX=4513 GN=LHBC PE=2 SV=1 && PF00504:Chlorophyll A-B binding protein	ERF
novel.4207	21.4772	4.99297	11.0939	0	0	0	12.5214	0	6.05694	0.000577591	0.0324131	chr8	25498962	25499313	+	352	- && - && -	-
Zm00001eb222080	21.4772	48.9311	40.6778	78.6184	97.7448	171.995	37.0287	116.12	-1.64952	0.000581412	0.0325727	chr5	31699140	31699660	-	521	- && - && -	-
Zm00001eb090370	441.26	220.689	338.365	167.203	171.765	120.092	333.438	153.02	1.12385	0.000587262	0.0328453	chr2	124599629	124601912	+	1923	- && sp|Q9LUG1|SC23E_ARATH Protein transport protein SEC23 E OS=Arabidopsis thaliana OX=3702 GN=SEC23E PE=1 SV=1 && PF04810:Sec23/Sec24 zinc finger|PF04811:Sec23/Sec24 trunk domain	-
Zm00001eb143710_T004_gene	6.83367	11.9831	11.0939	37.6483	43.653	41.7267	9.97024	41.0093	-2.04064	0.000606381	0.0338578	chr3	165018713	165024755	-	785	- && sp|Q5N7W3|RPN2_ORYSJ Dolichyl-diphosphooligosaccharide--protein glycosyltransferase subunit 2 OS=Oryza sativa subsp. japonica OX=39947 GN=RPN2 PE=2 SV=1 && PF25147:Ribophorin_II, C-terminal domain	-
novel.4632	61.503	173.755	35.1308	5.53651	26.5714	17.3013	90.1297	16.4697	2.44388	0.000615779	0.0342961	chr9	63932357	63943640	+	3247	- && - && -	-
Zm00001eb152430	72.2416	86.8777	76.733	22.146	37.9592	18.319	78.6175	26.1414	1.58343	0.000616289	0.0342961	chr3	200356082	200357387	-	1222	- && sp|Q9FL87|CRR7_ARATH Protein CHLORORESPIRATORY REDUCTION 7, chloroplastic OS=Arabidopsis thaliana OX=3702 GN=CRR7 PE=2 SV=1 && -	-
Zm00001eb260150	25.3822	7.98875	11.0939	55.3651	60.7347	59.028	14.8216	58.3759	-1.97831	0.000625679	0.0347607	chr6	6647191	6647984	-	794	- && sp|P27789|FER5_MAIZE Ferredoxin-5, chloroplastic OS=Zea mays OX=4577 GN=FDX5 PE=2 SV=1 && PF00111:2Fe-2S iron-sulfur cluster binding domain	-
Zm00001eb199950	1015.29	757.933	731.275	408.594	562.745	460.012	834.832	477.117	0.806454	0.000628564	0.0348628	chr4	206008252	206012276	+	2254	- && sp|O24594|HMDH_MAIZE 3-hydroxy-3-methylglutaryl-coenzyme A reductase OS=Zea mays OX=4577 GN=HMGR PE=3 SV=1 && PF00368:Hydroxymethylglutaryl-coenzyme A reductase	HSF
Zm00001eb169320	1661.56	2055.11	1825.88	3417.13	2365.8	3447.03	1847.51	3076.66	-0.735682	0.000631034	0.0349417	chr4	18828376	18829717	+	851	- && - && -	-
Zm00001eb197020	483.238	352.504	453.927	249.143	248.632	249.343	429.89	249.039	0.787806	0.000632604	0.0349705	chr4	194494556	194499855	-	4097	- && - && PF13041:PPR repeat family	bZIP
Zm00001eb149750_T003_gene	20.501	10.9845	36.9798	100.764	107.235	50.8862	22.8218	86.2951	-1.91511	0.000634655	0.0350258	chr3	191056312	191058271	+	1448	- && - && -	NF-YA
novel.2219	16.5961	11.9831	6.47146	0	0	0	11.6835	0	5.95601	0.000644487	0.0355029	chr4	67678670	67679184	+	344	- && - && -	-
Zm00001eb247140	0	0	0	35.4337	3.79592	4.0709	0	14.4335	-6.34005	0.000645429	0.0355029	chr5	188132530	188137198	-	1788	- && sp|Q9XIB6|PLRX2_ARATH Pollen-specific leucine-rich repeat extensin-like protein 2 OS=Arabidopsis thaliana OX=3702 GN=PEX2 PE=1 SV=1 && -	C3H
Zm00001eb141530	57.5981	56.9199	48.0737	133.984	227.755	85.4889	54.1972	149.076	-1.46136	0.000649392	0.0356499	chr3	154095565	154097298	+	1567	- && sp|Q9SR79|PPA16_ARATH Probable inactive purple acid phosphatase 16 OS=Arabidopsis thaliana OX=3702 GN=PAP16 PE=2 SV=1 && PF00149:Calcineurin-like phosphoesterase	LSD
Zm00001eb029520	0	0	1.84899	16.6095	15.1837	22.3899	0.61633	18.061	-4.82921	0.000650241	0.0356499	chr1	160694463	160697872	-	1776	- && - && PF06549:Protein of unknown function (DUF1118)	-
Zm00001eb249800	0	0	0	33.2191	1.89796	8.1418	0	14.4196	-6.33878	0.000667505	0.0365363	chr5	196957715	196958507	+	793	- && sp|P14009|14KD_DAUCA 14 kDa proline-rich protein DC2.15 OS=Daucus carota OX=4039 PE=2 SV=1 && PF14547:Hydrophobic seed protein	Trihelix
Zm00001eb082320	704.844	938.678	779.349	1250.14	1208.05	1400.39	807.624	1286.19	-0.671445	0.000674762	0.036873	chr2	50532510	50535942	+	2015	- && - && -	C3H
novel.1230	297.753	404.431	231.124	174.954	65.4795	132.304	311.102	124.246	1.32629	0.000681924	0.0372034	chr2	172923872	172927178	+	2240	- && - && -	-
novel.1035	544.741	353.502	394.759	853.73	699.398	721.567	431.001	758.231	-0.814701	0.000689023	0.0375155	chr10	149609367	149610727	-	1361	- && sp|Q9SXS8|ERF3_TOBAC Ethylene-responsive transcription factor 3 OS=Nicotiana tabacum OX=4097 GN=ERF3 PE=2 SV=1 && PF00847:AP2 domain	ERF
Zm00001eb253750	116.172	92.8693	99.8454	188.241	190.745	207.616	102.962	195.534	-0.92533	0.000690586	0.0375155	chr5	213383252	213384970	+	1177	- && sp|Q9CAB7|PXG4_ARATH Probable peroxygenase 4 OS=Arabidopsis thaliana OX=3702 GN=PXG4 PE=1 SV=1 && PF05042:Caleosin related protein	-
novel.2274	7.80991	21.9691	6.47146	0	0	0	12.0835	0	6.00405	0.000691021	0.0375155	chr4	129118999	129121845	+	448	- && - && -	-
Zm00001eb099610	887.401	804.867	779.349	1361.98	1578.15	1093.04	823.872	1344.39	-0.706626	0.000699721	0.037926	chr2	186818146	186819127	+	982	- && sp|Q9MBG5|CML45_ARATH Probable calcium-binding protein CML45 OS=Arabidopsis thaliana OX=3702 GN=CML45 PE=2 SV=1 && PF13499:EF-hand domain pair	Dof
Zm00001eb143500	13.6673	18.9733	4.62247	44.2921	38.9081	94.6484	12.421	59.2829	-2.25971	0.000712192	0.0385393	chr3	164082467	164083700	+	905	- && - && -	-
Zm00001eb431650	290.919	296.582	293.065	130.662	166.071	188.279	293.522	161.671	0.85923	0.00071774	0.0387766	chr10	146313459	146314256	+	330	- && - && -	-
Zm00001eb374630	477.381	1358.09	418.796	332.191	292.286	221.864	751.422	282.113	1.41332	0.000724377	0.0390623	chr9	14392362	14395199	+	1784	- && sp|A0A059TC02|CCR1_PETHY Cinnamoyl-CoA reductase 1 OS=Petunia hybrida OX=4102 GN=CCR1 PE=1 SV=1 && PF01370:NAD dependent epimerase/dehydratase family	ERF
Zm00001eb127370	150.341	40.9424	97.0719	39.8629	12.3367	12.2127	96.1183	21.4708	2.17021	0.000725373	0.0390623	chr3	34303349	34304369	-	915	- && sp|Q4PR53|EXPA9_ORYSJ Expansin-A9 OS=Oryza sativa subsp. japonica OX=39947 GN=EXPA9 PE=2 SV=2 && PF03330:Lytic transglycolase|PF01357:Expansin C-terminal domain	bZIP
novel.665	5.85743	6.99016	24.0369	0	0	0	12.2948	0	6.03209	0.000739859	0.0397781	chr1	293845795	293846406	-	612	- && - && -	-
Zm00001eb338980	41.002	56.9199	36.0553	229.212	80.6632	101.772	44.6591	137.216	-1.61847	0.000745743	0.0399702	chr8	27826451	27828787	-	2337	- && sp|Q9CA93|BAC2_ARATH Mitochondrial arginine transporter BAC2 OS=Arabidopsis thaliana OX=3702 GN=BAC2 PE=1 SV=1 && PF00153:Mitochondrial carrier protein	ERF
novel.2803	11.7149	0.998594	3.69798	35.4337	41.7551	34.6026	5.47048	37.2638	-2.76826	0.000745829	0.0399702	chr5	107306481	107307421	+	837	- && - && -	-
Zm00001eb402820	15.6198	23.9663	18.4899	2.2146	1.89796	1.01772	19.3587	1.7101	3.50511	0.000764706	0.0409161	chr9	158467238	158469329	+	2092	- && sp|A0A140IL90|C96T1_NARAP Noroxomaritidine synthase OS=Narcissus aff. pseudonarcissus MK-2014 OX=1540222 GN=Cyp96T1 PE=1 SV=1 && PF00067:Cytochrome P450	NAC
Zm00001eb388510	0	0	0	35.4337	1.89796	6.10635	0	14.4793	-6.34465	0.000776439	0.0414773	chr9	107818167	107819525	+	1359	- && sp|Q9SY97|LHCA3_ARATH Photosystem I chlorophyll a/b-binding protein 3-1, chloroplastic OS=Arabidopsis thaliana OX=3702 GN=LHCA3 PE=1 SV=1 && PF00504:Chlorophyll A-B binding protein	ERF
novel.4985	0	0	0	6.64381	16.1326	10.1772	0	10.9846	-5.95233	0.000782761	0.0417481	scaf_122	93833	96148	+	2316	- && sp|Q99315|YG31B_YEAST Transposon Ty3-G Gag-Pol polyprotein OS=Saccharomyces cerevisiae (strain ATCC 204508 / S288c) OX=559292 GN=TY3B-G PE=1 SV=3 && -	ERF
novel.3418	0.976238	33.9522	26.8103	0	0	1.01772	20.5796	0.339242	5.81176	0.000789862	0.0420595	chr6	4224070	4224502	-	433	- && - && -	-
novel.4156	308.491	165.767	196.917	107.408	83.5102	113.985	223.725	101.635	1.13928	0.000798652	0.0424597	chr7	179015572	179018286	-	2715	- && sp|Q9LT10|CXE18_ARATH Probable carboxylesterase 18 OS=Arabidopsis thaliana OX=3702 GN=CXE18 PE=1 SV=1 && PF07859:alpha/beta hydrolase fold	MYB_related
Zm00001eb225410	1281.8	1077.48	1371.95	1939.99	1979.57	1773.89	1243.74	1897.82	-0.609529	0.000803525	0.0426506	chr5	50201358	50202177	+	820	- && sp|Q9ZPX9|KIC_ARATH Calcium-binding protein KIC OS=Arabidopsis thaliana OX=3702 GN=KIC PE=1 SV=2 && PF13833:EF-hand domain pair	MYB_related
Zm00001eb407210	592.577	451.365	494.605	1055.26	681.367	965.821	512.849	900.816	-0.812272	0.000804801	0.0426506	chr10	6787639	6788348	+	710	- && - && -	-
novel.2440	11.7149	13.9803	7.39596	0	0	0	11.0304	0	5.873	0.000808278	0.0427669	chr4	27202331	27202703	-	373	- && - && -	-
Zm00001eb046400	211.844	195.724	350.383	599.05	357.765	685.946	252.651	547.587	-1.115	0.000812686	0.042932	chr1	239841304	239846326	+	675	- && - && -	-
Zm00001eb421180	248.941	201.716	281.971	379.805	424.194	479.348	244.209	427.782	-0.808469	0.000824287	0.0434759	chr10	112278159	112280519	+	1851	- && sp|Q9C5D3|HIP7_ARATH Heavy metal-associated isoprenylated plant protein 7 OS=Arabidopsis thaliana OX=3702 GN=HIPP07 PE=1 SV=1 && PF00403:Heavy-metal-associated domain	MYB_related
Zm00001eb335010	15.6198	9.98594	11.0939	11.073	51.2449	187.261	12.2332	83.1931	-2.76636	0.000828658	0.0436374	chr8	11555701	11556433	+	733	- && - && -	-
Zm00001eb020970	375.852	438.383	479.813	922.383	650.051	659.486	431.349	743.973	-0.78575	0.000839864	0.0441578	chr1	79160471	79162703	+	2162	- && sp|M0Y4P1|UGT13_HORVV UDP-glucosyltransferase UGT13248 OS=Hordeum vulgare subsp. vulgare OX=112509 PE=2 SV=1 && PF00201:UDP-glucoronosyl and UDP-glucosyl transferase	GRAS
Zm00001eb163910	17.5723	3.99438	9.24494	94.1207	37.0102	32.5672	10.2705	54.566	-2.40628	0.000855047	0.0448852	chr3	236776930	236777815	-	798	- && sp|P19656|NLTP_MAIZE Non-specific lipid-transfer protein OS=Zea mays OX=4577 PE=1 SV=1 && PF00234:Protease inhibitor/seed storage/LTP family	ARF
novel.1884	843.47	381.463	395.684	1509.25	1722.4	713.425	540.206	1315.02	-1.2836	0.000859146	0.0450295	chr3	7846249	7848688	-	2440	- && - && -	SBP
novel.2464	352.422	232.672	256.085	580.226	564.642	410.143	280.393	518.337	-0.88638	0.000864798	0.0452546	chr4	45772493	45778359	-	5867	- && sp|P0CT41|TF212_SCHPO Transposon Tf2-12 polyprotein OS=Schizosaccharomyces pombe (strain 972 / ATCC 24843) OX=284812 GN=Tf2-12 PE=3 SV=1 && -	TCP
Zm00001eb317890	999.668	873.77	949.456	2337.51	1530.7	1252.82	940.965	1707.01	-0.859002	0.000868839	0.0453948	chr7	143327976	143329299	+	913	- && sp|Q9FY93|NAC83_ARATH NAC domain-containing protein 83 OS=Arabidopsis thaliana OX=3702 GN=NAC083 PE=1 SV=1 && PF02365:No apical meristem (NAM) protein	NAC
novel.1681	187.438	165.767	172.88	514.895	360.612	233.059	175.362	369.522	-1.07466	0.00087952	0.045881	chr3	54738582	54739545	+	964	- && - && -	-
Zm00001eb151860	363.161	158.776	307.857	132.876	132.857	76.3293	276.598	114.021	1.27888	0.000884996	0.0460944	chr3	197564069	197573180	-	1899	- && sp|P48563|MON2_YEAST Protein MON2 OS=Saccharomyces cerevisiae (strain ATCC 204508 / S288c) OX=559292 GN=MON2 PE=1 SV=1 && PF16213:Mon2/Sec7/BIG1-like, dimerisation and cyclophilin-binding domain	bHLH
novel.258	32.2159	52.9255	38.8288	0	0	10.1772	41.3234	3.39242	3.60396	0.00088689	0.046121	chr1	248996691	248997394	+	704	- && - && -	-
Zm00001eb367240	56.6218	59.9156	82.28	204.851	145.194	113.985	66.2725	154.677	-1.22062	0.000890733	0.0462487	chr8	173908590	173910553	-	1964	- && sp|Q9SND9|Y3028_ARATH Uncharacterized acetyltransferase At3g50280 OS=Arabidopsis thaliana OX=3702 GN=At3g50280 PE=3 SV=1 && PF02458:Transferase family	NAC
Zm00001eb110240	58.5743	35.9494	59.1676	132.876	92.9999	151.641	51.2304	125.839	-1.29446	0.000897809	0.0465319	chr2	220358385	220359382	-	998	- && sp|Q9LQX2|MPSR1_ARATH E3 ubiquitin-protein ligase MPSR1 OS=Arabidopsis thaliana OX=3702 GN=MPSR1 PE=1 SV=1 && PF13639:Ring finger domain	Dof
Zm00001eb151750	54.6694	92.8693	14.7919	194.885	148.99	211.687	54.1102	185.187	-1.77703	0.000899548	0.0465319	chr3	197117870	197118856	+	987	- && sp|Q5ZBY9|PSBW_ORYSJ Photosystem II reaction center W protein, chloroplastic OS=Oryza sativa subsp. japonica OX=39947 GN=PSBW PE=2 SV=1 && PF07123:Photosystem II reaction centre W protein (PsbW)	-
Zm00001eb222130	72.2416	50.9283	68.4126	142.842	98.6938	298.193	63.8608	179.91	-1.49362	0.000900374	0.0465319	chr5	31806309	31806554	-	246	- && - && -	-
novel.4798	3.90495	6.99016	26.8103	0	0	0	12.5685	0	6.06394	0.00090344	0.0466181	chr9	26819065	26820415	-	555	- && sp|Q922Q9|CHID1_MOUSE Chitinase domain-containing protein 1 OS=Mus musculus OX=10090 GN=Chid1 PE=1 SV=1 && -	-
Zm00001eb282840	425.64	558.214	523.264	907.988	855.979	706.301	502.373	823.423	-0.712771	0.000945563	0.0487162	chr6	138392027	138393567	+	1380	- && sp|Q8VWQ5|WRK50_ARATH Probable WRKY transcription factor 50 OS=Arabidopsis thaliana OX=3702 GN=WRKY50 PE=2 SV=1 && PF03106:WRKY DNA -binding domain	WRKY
novel.4222	10.7386	5.99156	7.39596	16.6095	34.1632	90.5775	8.04205	47.1168	-2.55146	0.000958674	0.0493155	chr8	34011746	34021602	+	824	- && - && -	-
Zm00001eb046520	993.811	1223.28	1051.15	2472.61	1206.15	2944.28	1089.41	2207.68	-1.01888	0.00096284	0.0494535	chr1	240060414	240060980	+	567	- && - && -	-
Zm00001eb313250	3711.66	4189.1	2327.88	1884.63	2213.97	1447.2	3409.55	1848.6	0.883027	0.000972063	0.0498504	chr7	122675934	122681091	+	4145	- && sp|A2Z1C8|CESA9_ORYSI Cellulose synthase A catalytic subunit 9 [UDP-forming] OS=Oryza sativa subsp. indica OX=39946 GN=CESA9 PE=2 SV=1 && PF14569:Zinc-binding RING-finger|PF03552:Cellulose synthase	LBD
Zm00001eb279120	192.319	243.657	225.577	115.159	134.755	87.5243	220.518	112.48	0.970419	0.000975131	0.0499309	chr6	121688317	121692770	+	2045	- && sp|Q69TW5|BZP46_ORYSJ bZIP transcription factor 46 OS=Oryza sativa subsp. japonica OX=39947 GN=BZIP46 PE=1 SV=1 && PF00170:bZIP transcription factor	bZIP
Zm00001eb101290	255.774	510.282	135.901	627.84	665.234	1061.49	300.652	784.854	-1.38491	0.000977457	0.0499732	chr2	193297566	193299050	-	714	- && sp|Q2QY53|CIPKW_ORYSJ CBL-interacting protein kinase 32 OS=Oryza sativa subsp. japonica OX=39947 GN=CIPK32 PE=2 SV=2 && -	-
novel.1250	0	0	0	26.5753	9.48979	2.03545	0	12.7002	-6.15663	0.000979575	0.0500048	chr2	187389535	187390506	+	717	- && - && -	C2H2
Zm00001eb145140	29.2872	30.9564	7.39596	112.945	89.204	54.9571	22.5465	85.702	-1.92933	0.000982088	0.0500564	chr3	173727756	173732411	-	4210	- && sp|A2WXU2|ZIP4L_ORYSI TPR repeat-containing protein ZIP4 OS=Oryza sativa subsp. indica OX=39946 GN=ZIP4 PE=3 SV=1 && -	FAR1
novel.3116	7.80991	1.99719	7.39596	99.6572	15.1837	21.3722	5.73435	45.4044	-2.97828	0.00100591	0.0511926	chr5	167247033	167247293	-	261	- && - && -	-
Zm00001eb352580	811.254	634.107	648.071	1144.95	1188.12	981.087	697.811	1104.72	-0.66284	0.0010346	0.052572	chr8	123729914	123731037	-	1124	- && sp|Q9LW49|ERF4_NICSY Ethylene-responsive transcription factor 4 OS=Nicotiana sylvestris OX=4096 GN=ERF4 PE=2 SV=1 && PF00847:AP2 domain	ERF
Zm00001eb137300	47.8357	29.9578	44.3757	163.881	54.0918	158.765	40.7231	125.579	-1.62249	0.00104825	0.0531848	chr3	132529154	132530297	-	702	- && sp|Q9SIZ8|RKP_ARATH E3 ubiquitin-protein ligase RKP OS=Arabidopsis thaliana OX=3702 GN=RKP PE=2 SV=2 && -	-
Zm00001eb150350	879.591	1056.51	956.852	0	0	24.4254	964.318	8.1418	6.8876	0.0010534	0.0533648	chr3	192375643	192379968	-	703	- && - && -	-
novel.1838	6.83367	28.9592	2.77348	0	0	0	12.8555	0	6.09302	0.00105788	0.0535106	chr3	204927114	204928643	+	543	- && sp|Q0D4B2|CIPKL_ORYSJ CBL-interacting protein kinase 21 OS=Oryza sativa subsp. japonica OX=39947 GN=CIPK21 PE=2 SV=2 && -	-
Zm00001eb166200	2059.86	2576.37	1998.76	3664.06	2939.94	3835.8	2211.66	3479.93	-0.653919	0.00106226	0.0536504	chr4	5501456	5502203	+	530	- && - && PF06624:Ribosome associated membrane protein RAMP4	-
novel.618	16.5961	11.9831	4.62247	0	0	0	11.0672	0	5.87759	0.0010649	0.0537027	chr1	260241353	260241956	-	366	- && - && -	-
Zm00001eb382310	170.842	39.9438	106.317	625.626	401.418	123.145	105.701	383.396	-1.85828	0.00107088	0.0539227	chr9	52936757	52938979	-	1633	- && sp|Q949Z1|PGLR4_ARATH Polygalacturonase At1g48100 OS=Arabidopsis thaliana OX=3702 GN=At1g48100 PE=2 SV=1 && PF00295:Glycosyl hydrolases family 28	C3H
Zm00001eb006000	1210.54	543.235	829.271	2454.89	1427.26	1508.27	861.014	1796.81	-1.06111	0.00107325	0.0539603	chr1	17051276	17052207	+	932	- && sp|Q10QW3|TI11B_ORYSJ Protein TIFY 11b OS=Oryza sativa subsp. japonica OX=39947 GN=TIFY11B PE=1 SV=1 && PF06200:tify domain|PF09425:Jas motif	-
Zm00001eb239700	6.83367	6.99016	13.8674	40.9702	43.653	32.5672	9.23041	39.0635	-2.07657	0.00107571	0.0540026	chr5	155737754	155739476	-	1505	- && sp|Q9FZ62|PPSP2_ARATH Inorganic pyrophosphatase 2 OS=Arabidopsis thaliana OX=3702 GN=At1g17710 PE=2 SV=1 && PF06888:Putative Phosphatase	HB-other
Zm00001eb414380	84.9327	130.816	85.0535	33.2191	47.4489	39.6913	100.267	40.1198	1.31815	0.00108166	0.0542195	chr10	70185303	70193198	-	786	- && sp|Q0J0K1|SPL18_ORYSJ Squamosa promoter-binding-like protein 18 OS=Oryza sativa subsp. japonica OX=39947 GN=SPL18 PE=2 SV=1 && PF03110:SBP domain	SBP
novel.1801	178.652	136.807	122.033	44.2921	71.1734	76.3293	145.831	63.9316	1.18681	0.00110784	0.0554484	chr3	178781123	178789067	+	2119	- && - && -	-
Zm00001eb203130	164.008	195.724	191.37	107.408	96.7959	63.0989	183.701	89.101	1.04472	0.00113675	0.0568102	chr4	226196216	226250726	-	2737	- && sp|F4KAF2|MORC4_ARATH Protein MICRORCHIDIA 4 OS=Arabidopsis thaliana OX=3702 GN=MORC4 PE=1 SV=2 && PF13589:Histidine kinase-, DNA gyrase B-, and HSP90-like ATPase|PF17942:Morc6 ribosomal protein S5 domain 2-like	-
Zm00001eb142090	716.559	630.113	790.443	1374.16	1171.04	949.537	712.372	1164.91	-0.709169	0.00115573	0.0576722	chr3	156796429	156797722	+	1184	- && sp|A2WYS7|PIR7B_ORYSI Esterase PIR7B OS=Oryza sativa subsp. indica OX=39946 GN=PIR7B PE=3 SV=2 && PF12697:Alpha/beta hydrolase family	NF-YB
Zm00001eb296350	416.854	672.054	469.643	786.184	984.091	941.395	519.517	903.89	-0.799438	0.00115979	0.0577885	chr6	176814611	176818640	+	1826	- && sp|Q40784|AAPC_CENCI Putative glucose-6-phosphate 1-epimerase OS=Cenchrus ciliaris OX=35872 PE=2 SV=1 && PF01263:Aldose 1-epimerase	bZIP
Zm00001eb385100	821.993	860.788	697.069	527.076	522.887	494.614	793.283	514.859	0.623505	0.00117943	0.0586793	chr9	84052439	84059017	-	1675	- && sp|Q5Z5R4|C7016_ORYSJ Ent-kaurene oxidase 2 OS=Oryza sativa subsp. japonica OX=39947 GN=CYP701A6 PE=1 SV=1 && PF00067:Cytochrome P450	MYB
Zm00001eb030550	4789.43	4909.09	5276.09	7278.3	6553.65	9530.99	4991.53	7787.65	-0.641682	0.00118152	0.0586956	chr1	169300219	169300936	+	718	- && - && -	-
Zm00001eb219290	9.76238	0	1.84899	145.057	39.8571	2.03545	3.87046	62.3164	-4.00842	0.00118801	0.0588568	chr5	19813166	19815202	+	1924	- && sp|Q43135|C79A1_SORBI Tyrosine N-monooxygenase OS=Sorghum bicolor OX=4558 GN=CYP79A1 PE=1 SV=3 && PF00067:Cytochrome P450	bHLH
Zm00001eb390820	256.751	414.417	567.64	631.162	781.959	1356.63	412.936	923.249	-1.16066	0.0011883	0.0588568	chr9	119319159	119322153	+	2194	- && sp|O23553|BAM3_ARATH Beta-amylase 3, chloroplastic OS=Arabidopsis thaliana OX=3702 GN=BAM3 PE=1 SV=3 && PF01373:Glycosyl hydrolase family 14	BES1
Zm00001eb153780	2921.88	4668.43	2917.7	6064.69	6265.16	5393.94	3502.67	5907.93	-0.754258	0.00119128	0.0589169	chr3	204828985	204830307	+	1236	- && sp|Q9LVB9|OXS3_ARATH Protein OXIDATIVE STRESS 3 OS=Arabidopsis thaliana OX=3702 GN=OXS3 PE=1 SV=1 && -	-
Zm00001eb013500	1.95248	5.99156	0	17.7168	20.8775	42.7444	2.64801	27.1129	-3.37207	0.00119324	0.0589266	chr1	45304089	45305371	+	1214	- && - && -	bHLH
Zm00001eb150020	168.889	216.695	250.538	399.736	347.326	366.381	212.041	371.148	-0.806875	0.00120937	0.059581	chr3	191859831	191865948	+	910	- && sp|Q8GUN2|HINT1_ARATH Adenylylsulfatase HINT1 OS=Arabidopsis thaliana OX=3702 GN=HINT1 PE=1 SV=1 && PF01230:HIT domain	bZIP
Zm00001eb442820	79.0753	39.9438	123.882	2.2146	29.4183	2.03545	80.9671	11.2228	2.83825	0.00121032	0.059581	scaf_644	26538	31249	+	2930	- && sp|Q8GTS0|IP5P4_ARATH Type I inositol polyphosphate 5-phosphatase 4 OS=Arabidopsis thaliana OX=3702 GN=IP5P4 PE=2 SV=1 && -	M-type_MADS
novel.4536	15.6198	1.99719	18.4899	0	0	0	12.0356	0	6.00085	0.00121185	0.059581	chr8	177788029	177788379	-	351	- && - && -	-
Zm00001eb154170	1219.32	1345.11	1360.86	2250.04	2053.59	1688.41	1308.43	1997.34	-0.61014	0.00123304	0.0605331	chr3	206259224	206260931	+	1579	- && sp|Q93WV5|WRK69_ARATH Probable WRKY transcription factor 69 OS=Arabidopsis thaliana OX=3702 GN=WRKY69 PE=2 SV=1 && PF03106:WRKY DNA -binding domain	WRKY
Zm00001eb250670	392.448	369.48	321.724	163.881	256.224	150.623	361.217	190.243	0.923362	0.00124851	0.0612028	chr5	204170453	204172432	-	1076	- && sp|Q6EPN6|ISPF_ORYSJ 2-C-methyl-D-erythritol 2,4-cyclodiphosphate synthase, chloroplastic OS=Oryza sativa subsp. japonica OX=39947 GN=ISPF PE=1 SV=1 && PF02542:YgbB family	MYB_related
Zm00001eb306620	649.199	676.048	581.507	0	0	20.3545	635.585	6.78483	6.54911	0.00125075	0.0612224	chr7	45044411	45047208	+	1350	- && - && -	-
Zm00001eb284350	358.28	640.099	189.521	179.383	160.377	141.464	395.967	160.408	1.30347	0.00127239	0.0621906	chr6	144262714	144265556	+	1989	- && sp|Q9ATL6|TIP41_MAIZE Aquaporin TIP4-1 OS=Zea mays OX=4577 GN=TIP4-1 PE=2 SV=1 && PF00230:Major intrinsic protein	BES1
novel.4782	401.234	619.128	403.08	0	0	17.3013	474.481	5.76711	6.36173	0.00127699	0.0622905	chr9	18665963	18671493	-	2742	- && sp|P23980|PMA2_SOLLC Plasma membrane ATPase 2 (Fragment) OS=Solanum lycopersicum OX=4081 GN=LHA2 PE=3 SV=1 && -	C3H
Zm00001eb220830	61.503	85.8791	38.8288	13.2876	17.0816	24.4254	62.0703	18.2649	1.76155	0.00127818	0.0622905	chr5	25226723	25229082	-	2062	- && - && -	-
novel.390	27.3347	37.9466	110.939	215.924	162.275	162.836	58.7402	180.345	-1.61561	0.00128785	0.0626706	chr1	43803008	43803841	-	721	- && sp|Q9ARD5|LT02_HORVU Low temperature-induced protein lt101.2 OS=Hordeum vulgare OX=4513 GN=LT101.2 PE=2 SV=1 && PF01679:Proteolipid membrane potential modulator	-
Zm00001eb187010	2737.37	2664.25	4847.12	1439.49	1656.92	2285.81	3416.25	1794.07	0.929181	0.00129221	0.0627906	chr4	159677441	159678859	-	1304	- && - && PF00257:Dehydrin	-
Zm00001eb432830	354.375	467.342	666.56	315.581	216.367	223.899	496.092	251.949	0.978667	0.00129451	0.0628109	chr10	148937916	148943149	-	678	- && sp|Q6NLT8|IMP1A_ARATH Mitochondrial ATP-independent inner membrane protease subunit 1a OS=Arabidopsis thaliana OX=3702 GN=IMP1A PE=2 SV=1 && PF10502:Signal peptidase, peptidase S26	M-type_MADS
Zm00001eb233410	488.119	357.497	538.056	879.198	802.836	671.698	461.224	784.577	-0.765965	0.00129868	0.0629219	chr5	89056870	89058732	+	1129	- && sp|F4IE21|FLZ12_ARATH FCS-Like Zinc finger 12 OS=Arabidopsis thaliana OX=3702 GN=FLZ12 PE=1 SV=2 && PF04570:zinc-finger of the FCS-type, C2-C2	ERF
Zm00001eb148680	84.9327	85.8791	74.884	223.675	182.204	120.092	81.8986	175.324	-1.09774	0.00130077	0.0629317	chr3	186885960	186887414	-	1455	- && sp|O80624|MAKR4_ARATH Probable membrane-associated kinase regulator 4 OS=Arabidopsis thaliana OX=3702 GN=MAKR4 PE=3 SV=1 && -	-
Zm00001eb429870	1272.04	1375.06	1016.94	1971	2001.4	1705.71	1221.35	1892.7	-0.632135	0.00130531	0.0630599	chr10	142075767	142077033	+	1267	- && sp|O80337|EF100_ARATH Ethylene-responsive transcription factor 1A OS=Arabidopsis thaliana OX=3702 GN=ERF1A PE=1 SV=2 && PF00847:AP2 domain	ERF
Zm00001eb367110	1473.14	1558.81	1566.09	2699.6	2290.84	1986.6	1532.68	2325.68	-0.601459	0.00132298	0.063821	chr8	173684382	173686223	+	1842	- && sp|O04203|HSPR2_ARATH Nematode resistance protein-like HSPRO2 OS=Arabidopsis thaliana OX=3702 GN=HSPRO2 PE=1 SV=1 && PF07231:Hs1pro-1 N-terminus|PF07014:Hs1pro-1 protein C-terminus	WRKY
novel.677	5.85743	11.9831	12.9429	0	0	0	10.2612	0	5.76985	0.00133525	0.0643197	chr1	301581346	301582421	-	1076	- && - && -	-
Zm00001eb144120	2635.84	2953.84	2228.96	1087.37	1971.98	1380.03	2606.21	1479.79	0.816193	0.00134249	0.064575	chr3	169659448	169663557	-	1702	- && sp|Q94BN0|BT2_ARATH BTB/POZ and TAZ domain-containing protein 2 OS=Arabidopsis thaliana OX=3702 GN=BT2 PE=1 SV=1 && PF02135:TAZ zinc finger|PF00651:BTB/POZ domain	C2H2
Zm00001eb362630	166.937	71.8988	268.103	42.0775	78.7653	44.7799	168.98	55.2075	1.61228	0.00135786	0.0652201	chr8	163628132	163630200	-	2069	- && sp|O65238|Y5537_ARATH G-type lectin S-receptor-like serine/threonine-protein kinase At5g35370 OS=Arabidopsis thaliana OX=3702 GN=At5g35370 PE=2 SV=2 && PF01453:D-mannose binding lectin	FAR1
Zm00001eb294880	2062.79	3681.82	2002.45	1741.79	1156.81	1136.8	2582.35	1345.13	0.941084	0.00136377	0.0654099	chr6	174185272	174185944	+	673	- && - && -	-
novel.4559	0.976238	5.99156	5.54697	86.3696	7.59183	24.4254	4.17159	39.4623	-3.23764	0.00136755	0.065497	chr9	10846727	10847422	+	248	- && - && -	-
Zm00001eb150170	134.721	92.8693	112.788	59.7943	50.2959	37.6558	113.459	49.2487	1.20576	0.00136997	0.0655189	chr3	192145479	192146642	-	1164	- && - && -	-
Zm00001eb251520	3.90495	1.99719	0	45.3994	5.69387	27.4786	1.96738	26.1906	-3.74255	0.00137215	0.0655291	chr5	207528253	207530607	+	1660	- && sp|P26302|KPPR_WHEAT Phosphoribulokinase, chloroplastic OS=Triticum aestivum OX=4565 PE=2 SV=1 && PF00485:Phosphoribulokinase / Uridine kinase family	BBR-BPC
Zm00001eb332560	161.079	165.767	179.352	240.285	304.622	363.328	168.733	302.745	-0.843771	0.00137501	0.0655706	chr8	1824595	1826681	+	1448	- && - && -	-
novel.4922	12.6911	8.98735	8.32045	0	0	0	9.99963	0	5.73204	0.00137695	0.0655706	chr9	124430074	124430477	-	404	- && - && -	-
Zm00001eb173290	263.584	364.487	266.254	195.992	111.031	145.535	298.109	150.853	0.984491	0.00137947	0.0655965	chr4	38494616	38499661	+	1528	- && sp|A2X6S3|ARP3_ORYSI Actin-related protein 3 OS=Oryza sativa subsp. indica OX=39946 GN=ARP3 PE=3 SV=2 && PF00022:Actin	Trihelix
Zm00001eb168350	828.826	1627.71	859.78	550.329	666.183	306.335	1105.44	507.616	1.12255	0.00138652	0.0658381	chr4	13184755	13185856	-	1102	- && sp|Q9SLP4|CHIT1_TULSB Chitinase 1 OS=Tulipa saxatilis subsp. bakeri OX=110455 PE=1 SV=1 && PF00704:Glycosyl hydrolases family 18	-
Zm00001eb320690	10.7386	19.9719	10.1694	102.979	18.0306	72.2585	13.6266	64.4227	-2.24096	0.0013983	0.0663029	chr7	152709489	152709834	+	261	- && sp|Q56XG6|RH15_ARATH DEAD-box ATP-dependent RNA helicase 15 OS=Arabidopsis thaliana OX=3702 GN=RH15 PE=1 SV=3 && -	-
Zm00001eb147670	5.85743	0	11.0939	57.5797	45.551	22.3899	5.65045	41.8402	-2.87859	0.00142465	0.0674562	chr3	183474721	183476820	+	969	- && sp|F4HW04|DPOE1_ARATH DNA polymerase epsilon catalytic subunit A OS=Arabidopsis thaliana OX=3702 GN=POL2A PE=1 SV=1 && PF03104:DNA polymerase family B, exonuclease domain	-
novel.2838	42.9545	91.8707	40.6778	8.85842	20.8775	16.2836	58.501	15.3398	1.92342	0.00143501	0.0678507	chr5	150748080	150749767	+	518	- && - && -	-
novel.2545	13.6673	7.98875	8.32045	0	0	0	9.99218	0	5.73104	0.00144145	0.0680586	chr4	113623307	113623766	-	460	- && sp|P92555|M1250_ARATH Uncharacterized mitochondrial protein AtMg01250 OS=Arabidopsis thaliana OX=3702 GN=AtMg01250 PE=4 SV=1 && -	bHLH
novel.1000	2635.84	2280.79	3753.45	4857.73	3924.03	7904.67	2890.03	5562.14	-0.944494	0.00145703	0.0686966	chr10	134675346	134676729	-	1232	- && sp|Q9FMW4|GEML8_ARATH Putative GEM-like protein 8 OS=Arabidopsis thaliana OX=3702 GN=At5g23370 PE=3 SV=1 && -	MYB
Zm00001eb119440	243.083	152.785	182.125	374.268	386.234	298.193	192.665	352.899	-0.873112	0.00146665	0.0690526	chr3	2340384	2348100	+	2942	- && sp|Q6NW58|SPAST_DANRE Spastin OS=Danio rerio OX=7955 GN=spast PE=2 SV=2 && PF00004:ATPase family associated with various cellular activities (AAA)|PF17862:AAA+ lid domain|PF24933:Domain of unknown function (DUF7751)	Trihelix
Zm00001eb082050	1032.86	828.833	1017.87	1543.58	1816.35	1263	959.854	1540.97	-0.682978	0.00146892	0.0690619	chr2	48964493	48967723	+	1487	- && sp|B9FSC8|OPR11_ORYSJ Putative 12-oxophytodienoate reductase 11 OS=Oryza sativa subsp. japonica OX=39947 GN=OPR11 PE=2 SV=1 && PF00724:NADH:flavin oxidoreductase / NADH oxidase family	MIKC_MADS
Zm00001eb013480	13.6673	30.9564	22.1879	75.2965	55.0408	69.2053	22.2705	66.5142	-1.57847	0.00148104	0.0695338	chr1	45219402	45220902	+	1501	- && sp|Q9ZVP5|M3K18_ARATH Mitogen-activated protein kinase kinase kinase 18 OS=Arabidopsis thaliana OX=3702 GN=MAPKKK18 PE=1 SV=1 && PF00069:Protein kinase domain	NF-YC
Zm00001eb435570	0.976238	2.99578	5.54697	18.8241	3.79592	386.735	3.173	136.452	-5.42371	0.00150202	0.0704198	scaf_37	64188	67802	-	2118	- && sp|Q5FPX9|ENGB_GLUOX Probable GTP-binding protein EngB OS=Gluconobacter oxydans (strain 621H) OX=290633 GN=engB PE=3 SV=1 && PF01926:50S ribosome-binding GTPase	-
Zm00001eb322440	1527.81	1361.08	1321.1	2279.94	2153.23	1831.9	1403.33	2088.36	-0.573486	0.00152282	0.0712663	chr7	161352287	161355662	-	2072	- && sp|Q6Z4A7|APR1_ORYSJ Probable 5'-adenylylsulfate reductase 1, chloroplastic OS=Oryza sativa subsp. japonica OX=39947 GN=APR1 PE=2 SV=1 && PF01507:Phosphoadenosine phosphosulfate reductase family|PF00085:Thioredoxin	-
Zm00001eb335880	4556.11	5511.24	5332.48	7659.21	6872.51	7692.98	5133.28	7408.23	-0.529222	0.00152436	0.0712663	chr8	14984232	14985177	-	354	- && sp|P30564|MT2_RICCO Metallothionein-like protein type 2 OS=Ricinus communis OX=3988 GN=MTI PE=3 SV=1 && PF01439:Metallothionein	-
novel.4894	74.1941	61.9128	108.166	188.241	207.826	134.34	81.4243	176.802	-1.11738	0.00154788	0.0722405	chr9	103735409	103737104	-	957	- && - && -	-
Zm00001eb241920	17861.3	13758.6	24372.4	27538.6	32299.4	34748.2	18664.1	31528.7	-0.756392	0.00154953	0.0722405	chr5	168019341	168023851	-	2721	- && sp|Q9SGA2|GDPD1_ARATH Glycerophosphodiester phosphodiesterase GDPD1, chloroplastic OS=Arabidopsis thaliana OX=3702 GN=GDPD1 PE=1 SV=1 && -	NAC
Zm00001eb141010	4536.58	3428.17	4568.85	1645.45	2649.55	2897.46	4177.87	2397.49	0.801112	0.00155566	0.0724249	chr3	151341442	151345121	-	1670	- && sp|Q03662|GSTX1_TOBAC Probable glutathione S-transferase OS=Nicotiana tabacum OX=4097 PE=2 SV=1 && PF13409:Glutathione S-transferase, N-terminal domain	-
Zm00001eb166390	5113.54	6053.48	4569.78	7929.39	7030.99	9138.15	5245.6	8032.84	-0.614821	0.00156611	0.0728099	chr4	5769119	5771070	-	1219	- && sp|Q9SRW7|APK3_ARATH Adenylyl-sulfate kinase 3 OS=Arabidopsis thaliana OX=3702 GN=APK3 PE=1 SV=1 && PF01583:Adenylylsulphate kinase	-
Zm00001eb244140	739.989	902.729	673.956	1256.79	1040.08	1462.47	772.225	1253.11	-0.698475	0.00157066	0.0728511	chr5	177749759	177753731	+	783	- && - && -	-
novel.4772	58.5743	96.8636	70.2616	31.0045	18.9796	31.5495	75.2332	27.1778	1.47203	0.00157137	0.0728511	chr9	6780223	6782550	-	2236	- && - && -	-
Zm00001eb360950	232.345	142.799	107.241	382.019	302.724	309.388	160.795	331.377	-1.04344	0.00157922	0.0731136	chr8	156982247	156983760	-	1514	- && sp|O80888|M3K17_ARATH Mitogen-activated protein kinase kinase kinase 17 OS=Arabidopsis thaliana OX=3702 GN=MAPKKK17 PE=1 SV=1 && PF00069:Protein kinase domain	NF-YC
Zm00001eb304990	3.90495	5.99156	5.54697	38.7556	17.0816	28.4963	5.14783	28.1112	-2.4461	0.00159921	0.0739361	chr7	30218965	30224239	+	1858	- && sp|Q9M022|AIRP2_ARATH E3 ubiquitin-protein ligase AIRP2 OS=Arabidopsis thaliana OX=3702 GN=AIRP2 PE=1 SV=1 && -	-
Zm00001eb152870	41.002	32.9536	22.1879	101.872	55.0408	113.985	32.0478	90.2992	-1.4946	0.00160148	0.0739388	chr3	201526949	201527662	+	714	- && - && -	-
Zm00001eb379720	9.76238	11.9831	7.39596	0	0	0	9.71382	0	5.68981	0.00163713	0.0754732	chr9	32446268	32449496	+	1080	- && sp|Q9SGQ0|VOZ1_ARATH Transcription factor VOZ1 OS=Arabidopsis thaliana OX=3702 GN=VOZ1 PE=1 SV=1 && -	VOZ
novel.1808	0	0	0	4.42921	15.1837	10.1772	0	9.93004	-5.80723	0.00163925	0.0754732	chr3	184548039	184548395	+	357	- && - && -	-
novel.1662	21.4772	8.98735	2.77348	0	0	0	11.0794	0	5.87923	0.00166878	0.076727	chr3	36074296	36076563	+	818	- && - && -	GeBP
Zm00001eb301130	31.2396	45.9353	29.5838	11.073	8.54081	3.05317	35.5863	7.55567	2.23982	0.00167426	0.0768233	chr7	9364084	9374354	+	2723	- && sp|Q9C5E7|PUM6_ARATH Pumilio homolog 6, chloroplastic OS=Arabidopsis thaliana OX=3702 GN=APUM6 PE=1 SV=1 && -	C3H
Zm00001eb228370	284.085	109.845	146.07	91.9061	53.1428	20.3545	180	55.1345	1.70942	0.00167755	0.0768233	chr5	64559504	64561278	-	1570	- && sp|Q9FIA1|GDL87_ARATH GDSL esterase/lipase At5g55050 OS=Arabidopsis thaliana OX=3702 GN=At5g55050 PE=2 SV=1 && PF00657:GDSL-like Lipase/Acylhydrolase	HB-PHD
Zm00001eb142710	605.268	507.286	479.813	760.717	785.755	1214.15	530.789	920.206	-0.793959	0.00167779	0.0768233	chr3	159314508	159317645	+	2857	- && sp|Q8S1X8|GT14_ORYSJ Probable glucuronosyltransferase Os01g0926600 OS=Oryza sativa subsp. japonica OX=39947 GN=Os01g0926600 PE=2 SV=1 && -	NAC
Zm00001eb148190	63.4555	52.9255	80.431	5.53651	29.4183	16.2836	65.604	17.0795	1.93159	0.00168033	0.0768341	chr3	185310483	185313706	-	1583	- && sp|Q94DH3|PCL1_ORYSJ Transcription factor PCL1 OS=Oryza sativa subsp. japonica OX=39947 GN=PCL1 PE=2 SV=1 && -	G2-like
Zm00001eb146530	825.898	341.519	654.542	254.679	351.122	275.803	607.32	293.868	1.04691	0.00168884	0.0771173	chr3	179834909	179877071	+	2307	- && sp|F4I735|PDS5B_ARATH Sister chromatid cohesion protein PDS5 homolog B OS=Arabidopsis thaliana OX=3702 GN=PDS5B PE=3 SV=1 && PF20168:Sister chromatid cohesion protein PDS5 protein	B3
novel.2376	62.4793	63.91	26.8103	19.9314	7.59183	10.1772	51.0665	12.5668	2.0309	0.00169216	0.0771634	chr4	225624215	225628887	+	2168	- && - && -	G2-like
Zm00001eb146550	1079.72	997.596	1086.28	630.055	807.581	614.706	1054.53	684.114	0.623863	0.00170534	0.0776583	chr3	179885820	179931186	+	3183	- && sp|F4I735|PDS5B_ARATH Sister chromatid cohesion protein PDS5 homolog B OS=Arabidopsis thaliana OX=3702 GN=PDS5B PE=3 SV=1 && PF20168:Sister chromatid cohesion protein PDS5 protein	-
novel.4404	102.505	143.798	119.26	176.061	326.449	238.148	121.854	246.886	-1.0202	0.00172581	0.0784356	chr8	40840164	40842369	-	2046	- && - && -	-
Zm00001eb273320	2226.8	3303.35	2283.5	1501.5	1736.63	1640.57	2604.55	1626.24	0.67933	0.00172712	0.0784356	chr6	98404144	98406463	+	1161	- && sp|Q10PI9|PUB75_ORYSJ U-box domain-containing protein 75 OS=Oryza sativa subsp. japonica OX=39947 GN=TUD1 PE=1 SV=1 && PF04080:Per1-like family	NAC
Zm00001eb142350	179.628	183.741	156.24	275.718	282.796	306.335	173.203	288.283	-0.735572	0.00173919	0.0788763	chr3	157999720	158004465	+	1238	- && sp|Q5JK24|TPK1_ORYSJ Thiamine pyrophosphokinase 1 OS=Oryza sativa subsp. japonica OX=39947 GN=TPK1 PE=2 SV=1 && PF04265:Thiamin pyrophosphokinase, vitamin B1 binding domain|PF04263:Thiamin pyrophosphokinase, catalytic domain	-
Zm00001eb379530	1253.49	1620.72	1187.98	2049.62	2097.24	2017.13	1354.06	2054.66	-0.601766	0.00177456	0.0803054	chr9	30613379	30619443	+	3561	- && sp|Q6ZI17|OML2_ORYSJ Protein MEI2-like 2 OS=Oryza sativa subsp. japonica OX=39947 GN=ML2 PE=2 SV=1 && -	Nin-like
Zm00001eb142630	454.927	596.161	690.597	1128.34	1054.32	785.683	580.562	989.447	-0.768909	0.00177552	0.0803054	chr3	159226928	159232345	-	1373	- && sp|O43304|S14L5_HUMAN SEC14-like protein 5 OS=Homo sapiens OX=9606 GN=SEC14L5 PE=1 SV=3 && PF00650:CRAL/TRIO domain	ARR-B
Zm00001eb284070	2446.45	3797.65	1850.84	1244.61	1546.84	1637.52	2698.31	1476.32	0.86987	0.00179228	0.0809539	chr6	142921215	142922446	+	1232	- && - && -	-
Zm00001eb142170	191.343	178.748	192.295	345.478	280.898	303.282	187.462	309.886	-0.724306	0.00185035	0.0834637	chr3	156826343	156829692	-	1257	- && sp|F4J7A7|PPD7_ARATH PsbP domain-containing protein 7, chloroplastic OS=Arabidopsis thaliana OX=3702 GN=PPD7 PE=2 SV=1 && PF01789:PsbP	C2H2
Zm00001eb081170	93.7189	47.9325	72.1106	31.0045	19.9286	24.4254	71.254	25.1195	1.50819	0.00186367	0.0839335	chr2	45298320	45302107	-	1784	- && sp|Q0JCR9|MST1_ORYSJ Sugar transport protein MST1 OS=Oryza sativa subsp. japonica OX=39947 GN=MST1 PE=2 SV=1 && PF00083:Sugar (and other) transporter	MYB_related
novel.1449	278.228	293.587	252.387	132.876	183.153	157.747	274.734	157.926	0.797003	0.00186763	0.0839335	chr2	110633373	110646872	-	3450	- && - && -	-
Zm00001eb142510	559.385	608.144	420.645	785.077	843.642	921.041	529.391	849.92	-0.683458	0.00186832	0.0839335	chr3	158703432	158708192	+	2086	- && sp|Q9LYU8|AK1_ARATH Aspartokinase 1, chloroplastic OS=Arabidopsis thaliana OX=3702 GN=AK1 PE=1 SV=1 && PF00696:Amino acid kinase family|PF22468:ACT domain	bHLH
Zm00001eb150540	5125.25	5048.89	4132.49	8178.53	6996.82	6300.73	4768.88	7158.7	-0.586042	0.00187668	0.0841955	chr3	192694369	192696619	+	1717	- && sp|Q9FL41|WTR38_ARATH WAT1-related protein At5g07050 OS=Arabidopsis thaliana OX=3702 GN=At5g07050 PE=2 SV=1 && PF00892:EamA-like transporter family	ERF
novel.3308	12.6911	49.9297	27.7348	1.1073	1.89796	8.1418	30.1185	3.71569	3.0141	0.00188079	0.0842663	chr6	99132455	99133359	+	905	- && - && -	-
Zm00001eb302160	679.462	500.296	458.549	249.143	353.969	109.914	546.102	237.675	1.19958	0.00188405	0.0842991	chr7	13584651	13585703	+	863	- && sp|O23461|ARAK_ARATH L-arabinokinase OS=Arabidopsis thaliana OX=3702 GN=ARA1 PE=1 SV=1 && PF02681:Divergent PAP2 family	-
Zm00001eb428650	123.006	179.747	205.238	276.826	301.775	365.363	169.33	314.655	-0.893687	0.00190348	0.0850545	chr10	139345619	139349143	-	1316	- && sp|Q9LEX0|P2A13_ARATH F-box protein PP2-A13 OS=Arabidopsis thaliana OX=3702 GN=PP2A13 PE=1 SV=1 && PF14299:Phloem protein 2	GRAS
Zm00001eb145550	735.108	1105.44	918.023	1591.19	1348.5	1445.17	919.525	1461.62	-0.668549	0.0019086	0.0851691	chr3	175182685	175185253	+	1442	- && - && -	-
Zm00001eb149650	128.863	126.821	140.523	81.9404	56.9387	51.904	132.069	63.5944	1.05734	0.00193536	0.0862478	chr3	190466731	190474020	-	2822	- && sp|Q9LVM0|Y5830_ARATH Probable inactive receptor kinase At5g58300 OS=Arabidopsis thaliana OX=3702 GN=At5g58300 PE=1 SV=1 && PF08263:Leucine rich repeat N-terminal domain|PF07714:Protein tyrosine and serine/threonine kinase	ERF
Zm00001eb142370	853.232	1604.74	1023.42	676.562	628.224	245.272	1160.46	516.686	1.1674	0.00195372	0.0869496	chr3	158072022	158077317	-	2898	- && sp|Q5JK32|HAK5_ORYSJ Potassium transporter 5 OS=Oryza sativa subsp. japonica OX=39947 GN=HAK5 PE=2 SV=2 && PF02705:K+ potassium transporter integral membrane domain|PF22776:K+ potassium transporter C-terminal domain	C3H
Zm00001eb354370	17.5723	35.9494	26.8103	66.4381	72.1224	76.3293	26.7773	71.63	-1.42071	0.00195829	0.0870371	chr8	131921464	131922421	+	958	- && - && -	-
Zm00001eb155380	0	0	0	11.073	3.79592	14.2481	0	9.70569	-5.76975	0.0019677	0.0872353	chr3	209965417	209970698	+	768	- && sp|Q6Z4P2|APY2_ORYSJ Probable apyrase 2 OS=Oryza sativa subsp. japonica OX=39947 GN=APY2 PE=2 SV=1 && PF01150:GDA1/CD39 (nucleoside phosphatase) family	-
Zm00001eb205200	297.753	266.625	192.295	104.086	130.959	157.747	252.224	130.931	0.944534	0.00196799	0.0872353	chr4	238774267	238778694	+	2892	- && sp|Q6Z6K4|BGAL4_ORYSJ Beta-galactosidase 4 OS=Oryza sativa subsp. japonica OX=39947 GN=Os02g0219200 PE=2 SV=1 && PF01301:Glycosyl hydrolases family 35|PF21467:Beta-galactosidase, galactose-binding domain|PF17834:Beta-sandwich domain in beta galactosidase	MYB_related
Zm00001eb318890	41.9783	5.99156	11.0939	83.0477	59.7857	106.861	19.6879	83.2315	-2.07997	0.00197379	0.0872615	chr7	147249446	147250959	-	1514	- && sp|A2Z388|DRE1H_ORYSI Dehydration-responsive element-binding protein 1H OS=Oryza sativa subsp. indica OX=39946 GN=DREB1H PE=2 SV=1 && PF00847:AP2 domain	ERF
Zm00001eb419040	277.252	744.951	160.862	150.593	168.918	68.1876	394.355	129.233	1.60908	0.00197382	0.0872615	chr10	98130426	98132552	+	2034	- && sp|Q0JFI2|C93G1_ORYSJ Cytochrome P450 93G1 OS=Oryza sativa subsp. japonica OX=39947 GN=CYP93G1 PE=1 SV=1 && PF00067:Cytochrome P450	MYB
Zm00001eb146250_T002_gene	186.462	172.757	165.484	108.516	92.051	61.0635	174.901	87.21	1.00511	0.00199676	0.088159	chr3	178289441	178289899	+	459	- && sp|Q9QX60|DGUOK_MOUSE Deoxyguanosine kinase, mitochondrial OS=Mus musculus OX=10090 GN=Dguok PE=1 SV=3 && PF01712:Deoxynucleoside kinase	-
Zm00001eb060530	267.489	248.65	232.048	754.073	241.99	708.336	249.396	568.133	-1.1873	0.00201745	0.0889547	chr1	294100691	294102103	+	1413	- && sp|Q43260|DHE3_MAIZE Glutamate dehydrogenase OS=Zea mays OX=4577 GN=GDH1 PE=1 SV=1 && PF13302:Acetyltransferase (GNAT) domain	-
Zm00001eb125520	192.319	228.678	271.801	360.98	446.969	367.399	230.933	391.783	-0.762619	0.00203083	0.0894233	chr3	23687239	23688978	+	1654	- && sp|Q9C9G7|MYB62_ARATH Transcription factor MYB62 OS=Arabidopsis thaliana OX=3702 GN=MYB62 PE=2 SV=1 && PF00249:Myb-like DNA-binding domain	MYB
Zm00001eb231210	4275.92	2419.59	2414.78	2061.8	1325.72	643.202	3036.77	1343.57	1.17662	0.00203344	0.0894233	chr5	76661255	76665431	+	2388	- && sp|Q6ZG85|NRAT1_ORYSJ Metal transporter NRAT1 OS=Oryza sativa subsp. japonica OX=39947 GN=NRAT1 PE=2 SV=1 && PF01566:Natural resistance-associated macrophage protein-like	-
Zm00001eb030490	1318.9	2096.05	1758.39	2523.54	2671.38	3187.51	1724.45	2794.14	-0.696329	0.00204382	0.0897613	chr1	168843837	168846849	+	1485	- && sp|Q5Z6B1|SEN2_ORYSJ Probable tRNA-splicing endonuclease subunit Sen2 OS=Oryza sativa subsp. japonica OX=39947 GN=Os06g0530700 PE=2 SV=1 && -	-
Zm00001eb183210	121.054	130.816	103.543	65.3308	55.9898	51.904	118.471	57.7415	1.03771	0.00204856	0.089851	chr4	130916351	130921944	-	567	- && - && -	-
Zm00001eb222680	143.507	421.407	159.938	111.838	86.3571	85.4889	241.617	94.5612	1.3537	0.00211465	0.0925602	chr5	34008611	34010237	+	1521	- && sp|A0A1D6GQ67|C71Z6_MAIZE Dolabradiene monooxygenase OS=Zea mays OX=4577 GN=CYP71Z16 PE=1 SV=1 && PF00067:Cytochrome P450	E2F/DP
Zm00001eb145030	259.679	425.401	192.295	520.432	634.867	546.518	292.458	567.272	-0.956652	0.00211588	0.0925602	chr3	173533121	173537574	-	2317	- && sp|Q9SYL0|BT3_ARATH BTB/POZ and TAZ domain-containing protein 3 OS=Arabidopsis thaliana OX=3702 GN=BT3 PE=1 SV=2 && PF02135:TAZ zinc finger|PF00651:BTB/POZ domain	G2-like
novel.2049	0	5.99156	0	39.8629	21.8265	16.2836	1.99719	25.991	-3.7191	0.00213468	0.0932602	chr3	175084877	175085288	-	412	- && - && -	-
Zm00001eb281410	1099.24	1429.99	973.493	1449.46	2120.02	2517.85	1167.57	2029.11	-0.797587	0.00216245	0.0943494	chr6	132329658	132331177	+	984	- && sp|Q656A5|MFT1_ORYSJ Protein MOTHER of FT and TFL1 homolog 1 OS=Oryza sativa subsp. japonica OX=39947 GN=MFT1 PE=3 SV=1 && PF01161:Phosphatidylethanolamine-binding protein	NAC
novel.2560	37.0971	120.83	52.6962	4.42921	29.4183	4.0709	70.2077	12.6395	2.46192	0.00218709	0.0953001	chr4	128643224	128648719	-	2131	- && sp|P15268|MOSA_MAIZE Autonomous transposable element EN-1 mosaic protein OS=Zea mays OX=4577 PE=2 SV=1 && -	MYB_related
Zm00001eb139860	2958.98	3131.59	3002.76	4701.6	3692.48	5338.98	3031.11	4577.69	-0.59472	0.00219748	0.0956277	chr3	146731665	146734027	-	895	- && sp|P49100|CYB5_ORYSJ Cytochrome b5 OS=Oryza sativa subsp. japonica OX=39947 GN=Os05g0108800 PE=2 SV=2 && PF00173:Cytochrome b5-like Heme/Steroid binding domain	-
Zm00001eb365170	4391.12	4243.03	3607.38	5343.84	5920.68	6558.22	4080.51	5940.91	-0.542003	0.00222882	0.0967528	chr8	169536099	169541394	-	2537	- && sp|A2XLF2|ACT1_ORYSI Actin-1 OS=Oryza sativa subsp. indica OX=39946 GN=ACT1 PE=2 SV=1 && -	Trihelix
novel.2480	6.83367	18.9733	23.1124	0	0	2.03545	16.3064	0.678483	4.58364	0.00222914	0.0967528	chr4	57793169	57793456	-	288	- && - && -	-
Zm00001eb063760	12.6911	30.9564	7.39596	0	1.89796	1.01772	17.0145	0.971894	4.08688	0.00224201	0.0971705	chr1	303120795	303123494	+	1566	- && - && -	-
novel.4668	19.5248	15.9775	9.24494	79.7258	15.1837	111.95	14.9157	68.953	-2.20915	0.00224459	0.0971705	chr9	103801910	103803630	+	1548	- && sp|Q9ZT94|POLR2_ARATH Retrovirus-related Pol polyprotein from transposon RE2 OS=Arabidopsis thaliana OX=3702 GN=RE2 PE=4 SV=1 && -	Nin-like
Zm00001eb331010	1099.24	1932.28	917.098	580.226	572.234	873.208	1316.21	675.223	0.962796	0.00225842	0.0975561	chr7	182809977	182813133	-	1963	- && sp|Q9SQQ9|PHL9_ARATH Myb-related protein 2 OS=Arabidopsis thaliana OX=3702 GN=MYR2 PE=1 SV=1 && PF00249:Myb-like DNA-binding domain|PF14379:MYB-CC type transfactor, LHEQLE motif	G2-like
Zm00001eb143970	92.7427	77.8903	91.5249	22.146	49.3469	30.5317	87.386	34.0082	1.35594	0.00225936	0.0975561	chr3	169113909	169117644	+	3565	- && - && -	-
Zm00001eb300990	393.424	565.204	336.516	616.767	761.081	930.2	431.715	769.35	-0.834137	0.00226441	0.0976478	chr7	8638543	8640731	+	1646	- && sp|Q94BS2|MET1_ARATH Protein MET1, chloroplastic OS=Arabidopsis thaliana OX=3702 GN=MET1 PE=1 SV=1 && -	G2-like
Zm00001eb138600	1.95248	0	1.84899	28.7899	5.69387	20.3545	1.26716	18.2794	-3.83564	0.0022676	0.0976591	chr3	139755481	139756494	-	915	- && sp|Q41864|TRXM_MAIZE Thioredoxin M-type, chloroplastic OS=Zea mays OX=4577 GN=TRM1 PE=2 SV=1 && PF00085:Thioredoxin	GATA
Zm00001eb136440	16.5961	37.9466	27.7348	40.9702	90.153	138.411	27.4258	89.8446	-1.71369	0.00227119	0.0976874	chr3	127577938	127578632	-	429	- && sp|Q9ASU8|NDL2_ARATH Protein NDL2 OS=Arabidopsis thaliana OX=3702 GN=NDL2 PE=1 SV=1 && PF03096:Ndr family	-
Zm00001eb155160	1597.13	1716.58	1523.57	2223.46	2658.09	2154.52	1612.43	2345.36	-0.540758	0.00228022	0.0979494	chr3	209382825	209405579	+	3124	- && sp|Q8RWW0|ALE2_ARATH Receptor-like serine/threonine-protein kinase ALE2 OS=Arabidopsis thaliana OX=3702 GN=ALE2 PE=1 SV=1 && PF23180:Receptor-like PK ALE2 N-terminal domain|PF07714:Protein tyrosine and serine/threonine kinase	WRKY
novel.3691	2277.56	3197.5	2058.85	1236.86	1387.41	1843.1	2511.3	1489.12	0.753832	0.00229415	0.0984212	chr6	140171563	140184293	-	12731	- && - && -	-
Zm00001eb244910	78.0991	41.941	35.1308	99.6572	135.704	140.446	51.7236	125.269	-1.27777	0.00230923	0.0989405	chr5	179660421	179662563	+	1677	- && sp|Q66HG4|GALM_RAT Galactose mutarotase OS=Rattus norvegicus OX=10116 GN=Galm PE=1 SV=1 && PF01263:Aldose 1-epimerase	B3
Zm00001eb296400	11.7149	11.9831	22.1879	48.7213	44.602	52.9217	15.2953	48.7483	-1.66823	0.00232552	0.0995108	chr6	176857650	176858850	+	988	- && - && -	MYB
novel.4786	3131.77	2537.43	3500.14	1777.22	2219.66	2018.15	3056.45	2005.01	0.608162	0.00233063	0.0996015	chr9	20794992	20825942	-	25766	- && sp|Q7LHG5|YI31B_YEAST Transposon Ty3-I Gag-Pol polyprotein OS=Saccharomyces cerevisiae (strain ATCC 204508 / S288c) OX=559292 GN=TY3B-I PE=1 SV=2 && PF00665:Integrase core domain|PF13456:Reverse transcriptase-like|PF03372:Endonuclease/Exonuclease/phosphatase family	FAR1
novel.908	68.3367	122.827	76.733	39.8629	28.4694	38.6735	89.2989	35.6686	1.3256	0.00233904	0.0998331	chr10	40091366	40095442	-	2961	- && - && -	-
Zm00001eb146510	10.7386	3.99438	0	67.5454	17.0816	33.5849	4.911	39.404	-3.00821	0.00234445	0.0999359	chr3	179564407	179566950	-	1190	- && sp|A2WXD9|PSBS1_ORYSI Photosystem II 22 kDa protein 1, chloroplastic OS=Oryza sativa subsp. indica OX=39946 GN=PSBS1 PE=1 SV=1 && -	-
Zm00001eb012750	99.5763	162.771	139.599	200.422	272.357	296.158	133.982	256.312	-0.936665	0.00234989	0.10004	chr1	42030859	42032683	+	1009	- && sp|O80634|PNSL1_ARATH Photosynthetic NDH subunit of lumenal location 1, chloroplastic OS=Arabidopsis thaliana OX=3702 GN=PNSL1 PE=1 SV=2 && PF01789:PsbP	bHLH
Zm00001eb120490	553.527	412.419	507.547	298.972	337.837	217.793	491.165	284.867	0.785736	0.00236158	0.100256	chr3	4624883	4625889	+	489	- && sp|B7F9G7|ADPO1_ORYSJ Heptahelical transmembrane protein ADIPOR1 OS=Oryza sativa subsp. japonica OX=39947 GN=ADIPOR1 PE=2 SV=1 && -	-
Zm00001eb057390	269.442	322.546	275.499	528.183	449.816	412.178	289.162	463.393	-0.68016	0.00236224	0.100256	chr1	283336028	283336483	+	456	- && - && -	-
novel.2220	185.485	96.8636	112.788	0	0	10.1772	131.712	3.39242	5.27773	0.00236398	0.100256	chr4	67679525	67683427	+	2591	- && sp|Q54DB1|CM2A2_DICDI Charged multivesicular body protein 2a homolog 2 OS=Dictyostelium discoideum OX=44689 GN=chmp2a2 PE=3 SV=1 && PF03357:Snf7	LBD
Zm00001eb289740	869.828	999.593	1019.72	1736.25	1131.18	1983.55	963.046	1616.99	-0.747424	0.00237187	0.100412	chr6	162979859	162981968	-	1719	- && sp|A2Y5G8|H2A4_ORYSI Probable histone H2A.4 OS=Oryza sativa subsp. indica OX=39946 GN=OsI_019561 PE=3 SV=1 && PF00125:Core histone H2A/H2B/H3/H4|PF16211:C-terminus of histone H2A	GeBP
Zm00001eb143600	16.5961	5.99156	0	249.143	48.3979	116.021	7.52921	137.854	-4.19629	0.00237369	0.100412	chr3	164559545	164559865	-	321	- && - && -	-
Zm00001eb207410	679.462	787.891	846.837	1081.83	1105.56	1279.28	771.397	1155.56	-0.582981	0.00237675	0.100414	chr4	244951137	244954792	-	2185	- && sp|O64530|STR1_ARATH Thiosulfate/3-mercaptopyruvate sulfurtransferase 1, mitochondrial OS=Arabidopsis thaliana OX=3702 GN=STR1 PE=1 SV=1 && PF00581:Rhodanese-like domain	-
Zm00001eb361370	981.12	1169.35	999.378	1823.73	1262.14	2050.72	1049.95	1712.19	-0.705411	0.00239719	0.101149	chr8	158698252	158699423	-	1172	- && sp|O65896|CDA1_ARATH Cytidine deaminase 1 OS=Arabidopsis thaliana OX=3702 GN=CDA1 PE=1 SV=1 && PF08211:Cytidine and deoxycytidylate deaminase zinc-binding region|PF00383:Cytidine and deoxycytidylate deaminase zinc-binding region	-
Zm00001eb140080	918.64	1245.25	1208.31	1511.47	1772.69	1945.89	1124.07	1743.35	-0.633229	0.00243505	0.102617	chr3	147681632	147684867	+	1761	- && - && -	-
Zm00001eb163720	39.0495	19.9719	42.5267	97.4426	79.7142	80.4002	33.8494	85.8524	-1.33988	0.00245554	0.10335	chr3	236263455	236264937	-	1169	- && - && PF00498:FHA domain	-
Zm00001eb149030	509.596	692.026	654.542	879.198	905.326	1322.02	618.721	1035.52	-0.743034	0.00247437	0.103921	chr3	188370338	188374847	+	1245	- && sp|Q15649|ZNHI3_HUMAN Zinc finger HIT domain-containing protein 3 OS=Homo sapiens OX=9606 GN=ZNHIT3 PE=1 SV=2 && -	-
Zm00001eb139900	49.7882	36.948	60.0921	97.4426	99.6428	126.198	48.9428	107.761	-1.13723	0.00247885	0.103921	chr3	146885358	146887711	-	833	- && sp|A2XZI2|T2AG_ORYSI Transcription initiation factor IIA subunit 2 OS=Oryza sativa subsp. indica OX=39946 GN=TFIIAy PE=3 SV=2 && PF02751:Transcription initiation factor IIA, gamma subunit|PF02268:Transcription initiation factor IIA, gamma subunit, helical domain	C2H2
Zm00001eb326570	33.1921	105.851	14.7919	13.2876	7.59183	8.1418	51.2783	9.67375	2.40961	0.00247983	0.103921	chr7	171943216	171945040	-	1728	- && sp|A8DS38|ERVC2_TABDI Ervatamin-C OS=Tabernaemontana divaricata OX=52861 PE=1 SV=1 && PF08246:Cathepsin propeptide inhibitor domain (I29)|PF00112:Papain family cysteine protease	BBR-BPC
Zm00001eb344730	542.789	631.111	476.115	1060.8	792.397	792.808	550.005	882	-0.6812	0.00248158	0.103921	chr8	76067697	76069008	-	1312	- && - && PF04450:Peptidase of plants and bacteria	Nin-like
Zm00001eb218970	637.484	101.857	392.91	151.7	141.398	46.8153	377.417	113.305	1.73628	0.00249065	0.10417	chr5	18951226	18956858	+	1954	- && sp|Q7XU38|C87A3_ORYSJ Cytochrome P450 87A3 OS=Oryza sativa subsp. japonica OX=39947 GN=CYP87A3 PE=2 SV=3 && PF00067:Cytochrome P450	FAR1
novel.451	230.392	470.338	434.512	848.193	631.071	656.432	378.414	711.899	-0.911404	0.00249921	0.104397	chr1	101707727	101711229	-	1749	- && - && -	-
Zm00001eb354920	1251.54	1044.53	952.229	1593.41	1910.29	1475.7	1082.77	1659.8	-0.616505	0.00252315	0.105231	chr8	134625928	134628744	-	2817	- && sp|Q688R3|C3H33_ORYSJ Zinc finger CCCH domain-containing protein 33 OS=Oryza sativa subsp. japonica OX=39947 GN=Os05g0128200 PE=2 SV=1 && -	C3H
Zm00001eb135940	464.69	460.352	440.984	287.899	328.347	251.378	455.342	289.208	0.654313	0.0025283	0.105231	chr3	123492508	123495319	-	1770	- && sp|Q93YN1|CRPK1_ARATH Cold-responsive protein kinase 1 OS=Arabidopsis thaliana OX=3702 GN=CRPK1 PE=1 SV=1 && PF07714:Protein tyrosine and serine/threonine kinase	ERF
Zm00001eb086090	9.76238	19.9719	11.0939	36.541	34.1632	82.4357	13.6094	51.0466	-1.90956	0.0025301	0.105231	chr2	80183969	80184414	+	321	- && sp|O22637|SU1_MAIZE Isoamylase SU1, chloroplastic OS=Zea mays OX=4577 GN=SU1 PE=1 SV=1 && PF21156:Isoamylase 1-3, C-terminal	MYB
novel.4671	24.406	22.9677	12.0184	0	0	4.0709	19.7974	1.35697	3.86271	0.00253411	0.105231	chr9	108154827	108155286	+	460	- && - && -	-
novel.4409	1.95248	13.9803	14.7919	0	0	0	10.2416	0	5.76717	0.00253497	0.105231	chr8	48531829	48533433	-	425	- && sp|Q8L710|CRK17_ARATH Cysteine-rich receptor-like protein kinase 17 OS=Arabidopsis thaliana OX=3702 GN=CRK17 PE=2 SV=2 && -	NAC
Zm00001eb166290	5.85743	10.9845	10.1694	0	0	0	9.0038	0	5.58099	0.0026085	0.108105	chr4	5709242	5715343	-	408	- && - && -	-
Zm00001eb227380	78.0991	118.833	71.1861	210.387	136.653	208.634	89.3726	185.225	-1.05152	0.00261319	0.108105	chr5	60607913	60610413	+	2501	- && sp|Q6ZFR0|XAT2_ORYSJ Alpha-1,3-arabinosyltransferase XAT2 OS=Oryza sativa subsp. japonica OX=39947 GN=XAT2 PE=1 SV=1 && PF04577:Glycosyltransferase 61	C2H2
Zm00001eb171400	4820.67	5749.91	5030.17	7281.62	6839.29	8075.65	5200.25	7398.85	-0.508727	0.00261393	0.108105	chr4	29948769	29951080	-	1472	- && sp|A2YS06|ATG8C_ORYSI Autophagy-related protein 8C OS=Oryza sativa subsp. indica OX=39946 GN=ATG8C PE=3 SV=2 && PF02991:Autophagy protein Atg8 ubiquitin like	SBP
Zm00001eb382010	499.834	700.014	520.49	1123.91	710.785	1129.67	573.446	988.124	-0.784883	0.00262002	0.108223	chr9	49601252	49602307	+	917	- && - && -	-
Zm00001eb021090	3768.28	3388.23	3301.37	2173.63	2654.29	1431.94	3485.96	2086.62	0.7403	0.00262762	0.108403	chr1	80065858	80068456	+	2372	- && sp|Q39224|SRG1_ARATH Protein SRG1 OS=Arabidopsis thaliana OX=3702 GN=SRG1 PE=2 SV=1 && PF03171:2OG-Fe(II) oxygenase superfamily|PF14226:non-haem dioxygenase in morphine synthesis N-terminal	STAT
Zm00001eb146760	1491.69	1975.22	1587.36	2542.37	2442.67	2431.34	1684.76	2472.13	-0.553266	0.00265036	0.108989	chr3	180558616	180563541	-	1909	- && sp|Q9ZRD6|YKT61_ARATH VAMP-like protein YKT61 OS=Arabidopsis thaliana OX=3702 GN=YKT61 PE=1 SV=1 && PF00957:Synaptobrevin|PF13774:Regulated-SNARE-like domain	ARR-B
Zm00001eb203790	986.977	987.61	1147.3	1484.89	1384.56	1918.41	1040.63	1595.95	-0.616839	0.00265077	0.108989	chr4	230002431	230003420	+	782	- && - && -	-
Zm00001eb374690	26.3584	17.9747	33.2818	43.1848	82.5612	99.737	25.8716	75.161	-1.53822	0.00265165	0.108989	chr9	14771726	14774047	+	774	- && - && -	-
Zm00001eb027690	199.153	166.765	329.12	550.329	270.459	772.453	231.679	531.08	-1.196	0.00266347	0.109294	chr1	140648335	140648729	+	395	- && - && -	-
Zm00001eb152670	23.4297	2.99578	21.2634	68.6527	48.3979	75.3116	15.8963	64.1208	-2.00841	0.00266563	0.109294	chr3	201063268	201066105	+	2643	- && sp|Q9M9F9|ICR4_ARATH Interactor of constitutive active ROPs 4 OS=Arabidopsis thaliana OX=3702 GN=ICR4 PE=1 SV=2 && -	-
Zm00001eb165760	7.80991	25.9634	12.9429	0	1.89796	0	15.5721	0.632653	4.55274	0.00269055	0.110131	chr4	4456843	4457296	+	454	- && sp|Q2R076|GRC10_ORYSJ Glutaredoxin-C10 OS=Oryza sativa subsp. japonica OX=39947 GN=GRXC10 PE=3 SV=1 && PF00462:Glutaredoxin	-
Zm00001eb371080	584.767	690.029	705.389	1183.71	796.193	1277.24	660.062	1085.71	-0.717642	0.00269266	0.110131	chr8	181284858	181285512	-	553	- && - && -	-
Zm00001eb431640	275.299	164.768	218.181	130.662	102.49	113.985	219.416	115.712	0.924443	0.00270536	0.110515	chr10	146312485	146313030	+	438	- && - && PF02681:Divergent PAP2 family	-
Zm00001eb160900	0	0	1.84899	13.2876	5.69387	28.4963	0.61633	15.8259	-4.64271	0.00272041	0.110994	chr3	227379372	227380712	-	1079	- && - && PF20705:Family of unknown function (DUF6821)	ERF
Zm00001eb292550	196.224	22.9677	36.0553	17.7168	22.7755	10.1772	85.0823	16.8899	2.33129	0.00275474	0.112257	chr6	169688208	169689078	+	807	- && - && -	-
Zm00001eb153170	5.85743	3.99438	0.924494	26.5753	36.0612	12.2127	3.5921	24.9497	-2.8045	0.00278638	0.113408	chr3	202684983	202687233	+	1499	- && sp|Q9FK75|GDL82_ARATH GDSL esterase/lipase At5g45670 OS=Arabidopsis thaliana OX=3702 GN=At5g45670 PE=2 SV=1 && PF00657:GDSL-like Lipase/Acylhydrolase	ERF
Zm00001eb247830	41.002	29.9578	31.4328	13.2876	5.69387	6.10635	34.1309	8.36262	2.04022	0.00279047	0.113436	chr5	191015732	191020762	-	1766	- && sp|Q7XP65|G2OX6_ORYSJ Gibberellin 2-beta-dioxygenase 6 OS=Oryza sativa subsp. japonica OX=39947 GN=GA2OX6 PE=1 SV=1 && PF03171:2OG-Fe(II) oxygenase superfamily|PF14226:non-haem dioxygenase in morphine synthesis N-terminal	STAT
Zm00001eb267480	476.404	613.137	388.288	276.826	304.622	302.264	492.61	294.571	0.741182	0.00279877	0.113635	chr6	51643650	51644863	-	1214	- && sp|Q9M5J9|PGIP1_ARATH Polygalacturonase inhibitor 1 OS=Arabidopsis thaliana OX=3702 GN=PGIP1 PE=1 SV=1 && PF08263:Leucine rich repeat N-terminal domain	MYB_related
Zm00001eb075230	33.1921	73.896	93.3739	409.702	119.571	108.897	66.8207	212.723	-1.66888	0.0028101	0.113956	chr2	23120070	23121515	-	1315	- && sp|Q01IK0|HOX22_ORYSI Homeobox-leucine zipper protein HOX22 OS=Oryza sativa subsp. indica OX=39946 GN=HOX22 PE=2 SV=2 && PF00046:Homeodomain|PF02183:Homeobox associated leucine zipper	HD-ZIP
Zm00001eb138650	28.3109	0	3.69798	160.559	32.2653	61.0635	10.6696	84.6292	-2.98731	0.00282523	0.11443	chr3	140058652	140060117	+	1206	- && sp|P31093|PSAN_HORVU Photosystem I reaction center subunit N, chloroplastic OS=Hordeum vulgare OX=4513 GN=PSAN PE=2 SV=1 && PF05479:Photosystem I reaction centre subunit N (PSAN or PSI-N)	MYB_related
Zm00001eb014190	327.04	399.438	328.196	822.725	412.806	684.929	351.558	640.153	-0.864174	0.00283425	0.114656	chr1	47656413	47657520	+	687	- && - && PF12023:Domain of unknown function (DUF3511)	C2H2
novel.124	202.081	394.445	334.667	448.457	510.551	1043.17	310.398	667.392	-1.10454	0.00294965	0.11918	chr1	131862591	131875352	+	3064	- && - && -	-
Zm00001eb249480	8.78615	19.9719	1.84899	0	0	0	10.2023	0	5.7595	0.00296817	0.119783	chr5	196223717	196224871	-	285	- && sp|Q9FIJ0|RBOHD_ARATH Respiratory burst oxidase homolog protein D OS=Arabidopsis thaliana OX=3702 GN=RBOHD PE=1 SV=1 && -	-
novel.2119	6.83367	9.98594	9.24494	0	0	0	8.68818	0	5.52945	0.00297753	0.120016	chr3	227436004	227436720	-	717	- && - && -	-
Zm00001eb341930	1023.1	691.027	991.058	1256.79	1619.91	1432.96	901.728	1436.55	-0.671878	0.0030097	0.12115	chr8	58252582	58260310	-	2111	- && sp|Q65WW7|PAHX2_ORYSJ Phytanoyl-CoA dioxygenase 2 OS=Oryza sativa subsp. japonica OX=39947 GN=Os05g0473900 PE=2 SV=1 && PF05721:Phytanoyl-CoA dioxygenase (PhyH)	NF-YB
Zm00001eb081470	393.424	415.415	269.028	199.314	237.245	133.322	359.289	189.96	0.918659	0.00301573	0.12115	chr2	46245692	46246490	-	799	- && sp|Q40412|ABA2_NICPL Zeaxanthin epoxidase, chloroplastic OS=Nicotiana plumbaginifolia OX=4092 GN=ABA2 PE=1 SV=1 && -	ERF
Zm00001eb306310	373.899	368.481	362.402	274.611	172.714	118.056	368.261	188.46	0.967972	0.00301658	0.12115	chr7	41730561	41734099	-	1843	- && sp|Q9FT97|AGAL1_ARATH Alpha-galactosidase 1 OS=Arabidopsis thaliana OX=3702 GN=AGAL1 PE=2 SV=1 && PF16499:Alpha galactosidase A|PF17801:Alpha galactosidase C-terminal beta sandwich domain	MYB_related
Zm00001eb202620	502.763	779.902	398.457	988.821	844.591	1194.81	560.374	1009.41	-0.849312	0.00302032	0.121154	chr4	222597338	222599685	-	2232	- && sp|Q9SLP1|C78A9_ARATH Cytochrome P450 78A9 OS=Arabidopsis thaliana OX=3702 GN=CYP78A9 PE=1 SV=1 && PF00067:Cytochrome P450	G2-like
Zm00001eb256970	2264.87	1517.86	1681.66	1066.33	1305.8	1103.21	1821.46	1158.45	0.652717	0.00303641	0.121654	chr5	220407258	220410009	-	2752	- && sp|Q9LVJ1|SBT14_ARATH Subtilisin-like protease SBT1.4 OS=Arabidopsis thaliana OX=3702 GN=SBT1.4 PE=2 SV=1 && PF17766:Fibronectin type-III domain|PF05922:Peptidase inhibitor I9|PF02225:PA domain|PF00082:Subtilase family	DBB
Zm00001eb152410	958.666	1095.46	1204.62	1452.78	1836.27	1566.28	1086.25	1618.44	-0.57537	0.00304509	0.121855	chr3	200193915	200214915	-	3991	- && sp|Q8LPL2|PTR32_ARATH Protein NRT1/ PTR FAMILY 1.1 OS=Arabidopsis thaliana OX=3702 GN=NPF1.1 PE=1 SV=2 && PF00854:POT family	BBR-BPC
Zm00001eb155670	559.385	485.317	497.378	843.764	691.806	767.364	514.026	767.645	-0.57825	0.00305023	0.121914	chr3	210746274	210750259	-	1560	- && - && -	-
Zm00001eb144430	1223.23	1346.1	911.551	1680.88	2080.16	1690.44	1160.29	1817.16	-0.647501	0.00306475	0.122348	chr3	171101754	171107161	+	3877	- && sp|Q9C7G1|PUB45_ARATH U-box domain-containing protein 45 OS=Arabidopsis thaliana OX=3702 GN=PUB45 PE=1 SV=1 && PF04564:U-box domain	bHLH
Zm00001eb195370	784.896	991.604	969.795	1256.79	1292.51	1712.83	915.431	1420.71	-0.634111	0.00311491	0.124201	chr4	189869990	189873181	+	644	- && sp|Q9C827|COB22_ARATH Coatomer subunit beta'-2 OS=Arabidopsis thaliana OX=3702 GN=At1g52360 PE=1 SV=1 && PF00400:WD domain, G-beta repeat	Trihelix
Zm00001eb140890	4946.6	4565.57	5212.3	6972.68	7150.56	6285.47	4908.16	6802.9	-0.470948	0.00312476	0.124445	chr3	150915852	150928468	-	4122	- && sp|Q10L71|VLN2_ORYSJ Villin-2 OS=Oryza sativa subsp. japonica OX=39947 GN=VLN2 PE=2 SV=1 && PF00626:Gelsolin repeat|PF02209:Villin headpiece domain	-
Zm00001eb120410	1007.48	457.356	949.456	457.316	457.408	352.133	804.763	422.285	0.930532	0.00313222	0.124583	chr3	4505009	4512403	-	4417	- && sp|Q0J3D9|COPA3_ORYSJ Coatomer subunit alpha-3 OS=Oryza sativa subsp. japonica OX=39947 GN=Os09g0127800 PE=2 SV=1 && PF04053:COPA/B second beta-propeller|PF00400:WD domain, G-beta repeat|PF06957:Coatomer (COPI) alpha subunit C-terminus|PF23953:COPA/B TPR domain	HSF
novel.239	28.3109	25.9634	35.1308	57.5797	74.0204	85.4889	29.8017	72.363	-1.27954	0.00313569	0.124583	chr1	230926649	230928349	+	1621	- && - && -	-
novel.3962	3.90495	13.9803	9.24494	0	0	0	9.04341	0	5.5869	0.00315122	0.125051	chr7	1604568	1604771	-	204	- && - && -	-
Zm00001eb007740	604.292	324.543	443.757	1579.01	1007.82	480.366	457.531	1022.4	-1.15976	0.00317038	0.125662	chr1	22822053	22826524	+	2137	- && sp|Q84WT5|XYN5L_ARATH Endo-1,4-beta-xylanase 5-like OS=Arabidopsis thaliana OX=3702 GN=At4g33820 PE=2 SV=1 && PF00331:Glycosyl hydrolase family 10	Nin-like
Zm00001eb092540	11.7149	7.98875	0	90.7988	21.8265	28.4963	6.56787	47.0405	-2.84409	0.00318798	0.126209	chr2	147040782	147041974	+	1075	- && sp|P05348|RBS_MAIZE Ribulose bisphosphate carboxylase small subunit, chloroplastic OS=Zea mays OX=4577 GN=RBCS PE=1 SV=1 && PF00101:Ribulose bisphosphate carboxylase, small chain	M-type_MADS
Zm00001eb422370	310.444	220.689	281.971	403.058	402.367	639.131	271.035	481.519	-0.82898	0.00319932	0.126508	chr10	118522825	118524809	+	1559	- && sp|O81816|MO2_ARATH Monooxygenase 2 OS=Arabidopsis thaliana OX=3702 GN=MO2 PE=2 SV=1 && PF01494:FAD binding domain	-
Zm00001eb336690	485.191	861.787	476.115	405.273	260.02	303.282	607.697	322.858	0.912985	0.0032203	0.127126	chr8	17738654	17740072	+	1062	- && - && PF00582:Universal stress protein family	-
Zm00001eb152830	1120.72	1663.66	1111.24	2274.4	1787.88	2168.77	1298.54	2077.02	-0.677644	0.00322258	0.127126	chr3	201282774	201283922	-	1149	- && sp|Q9SLC4|ATL40_ARATH RING-H2 finger protein ATL40 OS=Arabidopsis thaliana OX=3702 GN=ATL40 PE=2 SV=1 && PF13639:Ring finger domain	TCP
novel.4252	68.3367	125.823	134.052	230.319	281.847	169.96	109.404	227.375	-1.05539	0.00325423	0.128186	chr8	73066517	73094225	+	5036	- && - && -	-
Zm00001eb153820	17.5723	39.9438	11.0939	3.32191	0	4.0709	22.87	2.46427	3.2319	0.00325715	0.128186	chr3	204958638	204962017	+	1185	- && sp|Q41140|PFPA_RICCO Pyrophosphate--fructose 6-phosphate 1-phosphotransferase subunit alpha OS=Ricinus communis OX=3988 GN=PFP-ALPHA PE=3 SV=1 && -	-
Zm00001eb064940	2244.37	2169.95	2097.68	1618.88	1581	1176.49	2170.67	1458.79	0.573401	0.00326815	0.128468	chr1	306463538	306471997	+	2572	- && sp|Q944A6|SNF4_ARATH Sucrose nonfermenting 4-like protein OS=Arabidopsis thaliana OX=3702 GN=SNF4 PE=1 SV=1 && PF16561:Glycogen recognition site of AMP-activated protein kinase	C3H
Zm00001eb427040	319.23	287.595	512.17	725.283	543.765	719.531	372.998	662.86	-0.828725	0.00330681	0.129834	chr10	134670647	134672067	-	1224	- && sp|Q9FTA0|GEML4_ARATH GEM-like protein 4 OS=Arabidopsis thaliana OX=3702 GN=At5g08350 PE=2 SV=1 && PF02893:GRAM domain	MYB
novel.3436	10.7386	43.9381	5.54697	0	0	3.05317	20.0746	1.01772	4.29705	0.00332839	0.130528	chr6	13836114	13849035	-	859	- && - && -	-
Zm00001eb235050	25.3822	29.9578	29.5838	55.3651	111.98	58.0103	28.3079	75.1183	-1.4102	0.00333268	0.130543	chr5	103867079	103867914	-	836	- && - && -	bZIP
Zm00001eb045710	40.0258	69.9016	5.54697	5.53651	8.54081	2.03545	38.4914	5.37092	2.83541	0.00335699	0.131284	chr1	236615882	236616380	-	303	- && - && PF06102:rRNA biogenesis protein RRP36	ERF
Zm00001eb260870	1944.67	2043.12	1905.38	1292.22	1540.19	996.352	1964.39	1276.26	0.621994	0.0033595	0.131284	chr6	9725571	9731906	-	2323	- && sp|Q9S7N9|CID12_ARATH Polyadenylate-binding protein-interacting protein 12 OS=Arabidopsis thaliana OX=3702 GN=CID12 PE=1 SV=1 && PF00076:RNA recognition motif	NAC
Zm00001eb423180	462.737	451.365	550.999	808.331	766.775	651.344	488.367	742.15	-0.603358	0.0033783	0.131865	chr10	122017522	122017962	-	441	- && - && -	-
Zm00001eb061780	105.434	33.9522	73.9596	249.143	203.082	105.843	71.1152	186.023	-1.3863	0.00343308	0.133782	chr1	297606266	297608170	+	1695	- && sp|P35336|PGLR_ACTDE Polygalacturonase OS=Actinidia deliciosa OX=3627 PE=2 SV=1 && PF00295:Glycosyl hydrolases family 28	C2H2
Zm00001eb333050	59.5505	107.848	79.5065	130.662	214.469	167.925	82.3017	171.018	-1.05687	0.00343544	0.133782	chr8	3795957	3800076	-	3051	- && sp|P32138|SQASE_ECOLI Sulfoquinovosidase OS=Escherichia coli (strain K12) OX=83333 GN=yihQ PE=1 SV=3 && PF21365:Glycosyl hydrolase family 31 C-terminal domain|PF01055:Glycosyl hydrolases family 31 TIM-barrel domain	M-type_MADS
Zm00001eb358990	173.77	73.896	142.372	352.122	212.571	262.573	130.013	275.755	-1.08347	0.00345296	0.134307	chr8	149863188	149863868	+	681	- && - && -	-
Zm00001eb278460	4049.44	4515.64	5659.75	7504.19	6295.53	7351.03	4741.61	7050.25	-0.572223	0.00349924	0.135885	chr6	118986936	118987991	-	807	- && - && -	-
Zm00001eb047630	475.428	427.398	541.754	341.049	299.877	203.545	481.527	281.49	0.775184	0.00351061	0.135885	chr1	244748475	244750622	+	1959	- && sp|Q07423|HEX6_RICCO Hexose carrier protein HEX6 OS=Ricinus communis OX=3988 GN=HEX6 PE=2 SV=1 && PF00083:Sugar (and other) transporter	ERF
Zm00001eb386770	522.288	475.331	533.433	364.302	310.316	341.955	510.351	338.858	0.591522	0.00351183	0.135885	chr9	98004991	98010708	+	1477	- && - && -	bZIP
Zm00001eb096950	13.6673	7.98875	11.0939	52.0432	35.1122	28.4963	10.9167	38.5506	-1.81738	0.00351231	0.135885	chr2	174555480	174563624	+	1258	- && - && PF11493:Thylakoid soluble phosphoprotein TSP9	-
Zm00001eb324800	845.423	1009.58	719.257	606.802	347.326	542.447	858.086	498.858	0.783099	0.00351392	0.135885	chr7	168009122	168010167	+	687	- && sp|Q9SXJ8|NHX1_ORYSJ Sodium/hydrogen exchanger 1 OS=Oryza sativa subsp. japonica OX=39947 GN=NHX1 PE=2 SV=1 && PF00999:Sodium/hydrogen exchanger, transmembrane	WRKY
Zm00001eb148670	1314.02	1301.17	1592.9	927.919	1040.08	927.147	1402.7	965.049	0.539473	0.0035356	0.136372	chr3	186877432	186881409	+	2236	- && sp|A2CIR5|NPR4_ORYSJ Ankyrin repeat-containing protein NPR4 OS=Oryza sativa subsp. japonica OX=39947 GN=NPR4 PE=2 SV=1 && PF12796:Ankyrin repeats (3 copies)|PF13962:Domain of unknown function	C3H
Zm00001eb147750	3.90495	0	0	18.8241	3.79592	45.7976	1.30165	22.8059	-4.13648	0.00353807	0.136372	chr3	183845653	183850280	-	1443	- && sp|P46285|S17P_WHEAT Sedoheptulose-1,7-bisphosphatase, chloroplastic OS=Triticum aestivum OX=4565 PE=2 SV=1 && PF18913:Fructose-1-6-bisphosphatase, C-terminal domain|PF00316:Fructose-1-6-bisphosphatase, N-terminal domain	MYB_related
Zm00001eb142420	230.392	263.629	222.803	367.624	341.632	429.48	238.941	379.579	-0.667906	0.00353877	0.136372	chr3	158142290	158144824	+	2089	- && sp|P48758|CBR1_MOUSE Carbonyl reductase [NADPH] 1 OS=Mus musculus OX=10090 GN=Cbr1 PE=1 SV=3 && PF00106:short chain dehydrogenase	NAC
novel.2658	81.0278	50.9283	174.729	26.5753	34.1632	43.7622	102.229	34.8336	1.55314	0.00356041	0.137047	chr4	220368039	220370640	-	1134	- && - && -	-
Zm00001eb379570	8.78615	27.9606	6.47146	65.3308	25.6224	94.6484	14.4061	61.8672	-2.10562	0.00358611	0.137877	chr9	30977201	30979124	+	1435	- && sp|P08248|PLAS_HORVU Plastocyanin, chloroplastic OS=Hordeum vulgare OX=4513 GN=PETE PE=2 SV=1 && PF00127:Copper binding proteins, plastocyanin/azurin family	-
Zm00001eb024870	444.189	223.685	251.462	606.802	725.969	437.622	306.445	590.131	-0.945616	0.00360079	0.138282	chr1	103929748	103933541	+	2300	- && sp|A0A0B6VQ48|PAR1_ROSHC Phenylacetaldehyde reductase OS=Rosa hybrid cultivar OX=128735 GN=PAR PE=1 SV=1 && -	NAC
Zm00001eb034240	1420.43	2210.89	1630.81	1297.76	990.734	964.803	1754.04	1084.43	0.693933	0.00360759	0.138384	chr1	188971396	189027978	+	793	- && - && PF03018:Dirigent-like protein	NAC
Zm00001eb277180	209.891	336.526	318.026	480.569	488.724	467.136	288.148	478.81	-0.732609	0.00363078	0.139113	chr6	113868868	113880145	+	1962	- && sp|Q9M9S6|UTR3_ARATH UDP-galactose/UDP-glucose transporter 3 OS=Arabidopsis thaliana OX=3702 GN=UTR3 PE=1 SV=1 && PF08449:UAA transporter family	NF-YA
novel.4256	5.85743	2.99578	19.4144	0	0	0	9.42253	0	5.64852	0.0036384	0.139245	chr8	78291104	78307554	+	482	- && - && -	-
novel.1735	28.3109	45.9353	65.6391	181.598	91.102	89.5598	46.6284	120.753	-1.36984	0.0036465	0.139395	chr3	120492088	120493508	+	1421	- && - && -	-
Zm00001eb199200	80.0516	117.834	120.184	199.314	165.122	231.023	106.023	198.487	-0.90395	0.00365217	0.139452	chr4	203323619	203324419	-	801	- && - && -	bZIP
Zm00001eb416900	54.6694	30.9564	86.9025	18.8241	21.8265	12.2127	57.5094	17.6211	1.70676	0.00367184	0.140042	chr10	85489816	85491042	+	1110	- && sp|O82081|UCC1_ARATH Uclacyanin 1 OS=Arabidopsis thaliana OX=3702 GN=UCC1 PE=1 SV=1 && PF02298:Plastocyanin-like domain	C2H2
novel.2271	15.6198	43.9381	44.3757	75.2965	97.7448	103.808	34.6446	92.2831	-1.41343	0.00367727	0.140077	chr4	125478500	125481657	+	1429	- && - && -	-
Zm00001eb206510	1327.68	2416.6	888.439	876.983	850.285	562.802	1544.24	763.357	1.01638	0.00368114	0.140077	chr4	243259098	243265728	+	3222	- && sp|P21616|AVP_VIGRR Pyrophosphate-energized vacuolar membrane proton pump OS=Vigna radiata var. radiata OX=3916 PE=1 SV=4 && PF03030:Inorganic H+ pyrophosphatase	B3
Zm00001eb154060	1.95248	6.99016	6.47146	42.0775	11.3877	34.6026	5.13803	29.356	-2.51064	0.0037151	0.141208	chr3	205662001	205664413	-	1941	- && sp|Q942D4|BURP3_ORYSJ BURP domain-containing protein 3 OS=Oryza sativa subsp. japonica OX=39947 GN=BURP3 PE=2 SV=1 && PF03181:BURP domain	-
Zm00001eb354630	13.6673	95.865	67.4881	18.8241	12.3367	9.15952	59.0068	13.4401	2.13768	0.00375739	0.142549	chr8	133141847	133145061	-	495	- && sp|Q67XQ0|Y4424_ARATH DUF21 domain-containing protein At4g14240 OS=Arabidopsis thaliana OX=3702 GN=CBSDUF1 PE=1 SV=1 && -	-
Zm00001eb282430	3099.56	6327.09	4062.23	1550.22	3430.56	1005.51	4496.29	1995.43	1.17188	0.00375895	0.142549	chr6	135946028	135947713	+	1436	- && sp|A7QEU4|PER5_VITVI Peroxidase 5 OS=Vitis vinifera OX=29760 GN=GSVIVT00037159001 PE=1 SV=2 && PF00141:Peroxidase	NAC
Zm00001eb149450	42.9545	27.9606	51.7717	8.85842	13.2857	14.2481	40.8956	12.1308	1.75024	0.00376608	0.142657	chr3	189443977	189445513	+	1537	- && sp|F4HNU8|OFP4_ARATH Transcription repressor OFP4 OS=Arabidopsis thaliana OX=3702 GN=OFP4 PE=1 SV=1 && PF13724:DNA-binding domain|PF04844:Transcriptional repressor, ovate	E2F/DP
Zm00001eb258990	240.155	100.858	156.24	345.478	281.847	361.292	165.751	329.539	-0.990989	0.00377532	0.142845	chr5	224232454	224234487	+	1433	- && - && -	-
Zm00001eb141550	8.78615	4.99297	6.47146	9.96572	28.4694	73.2762	6.75019	37.2371	-2.46466	0.00381969	0.14436	chr3	154101251	154102245	-	779	- && - && -	-
novel.3786	14.6436	7.98875	3.69798	0	0	0	8.77677	0	5.54318	0.00383346	0.144717	chr7	18079671	18079962	+	292	- && - && -	-
Zm00001eb421710	2004.22	1901.32	1296.14	1964.35	3743.72	3508.1	1733.89	3072.06	-0.825388	0.00386136	0.145605	chr10	115716195	115717839	-	1387	- && sp|P22242|DRPE_CRAPL Desiccation-related protein PCC13-62 OS=Craterostigma plantagineum OX=4153 PE=2 SV=1 && PF13668:Ferritin-like domain	-
Zm00001eb292950	87.8615	46.9339	61.9411	198.207	130.959	107.879	65.5788	145.682	-1.15013	0.00386778	0.145682	chr6	170534173	170535097	+	925	- && - && -	-
Zm00001eb243700	602.339	663.067	789.518	935.67	987.887	1224.32	684.975	1049.29	-0.615192	0.00388735	0.146129	chr5	176233559	176240063	-	2772	- && sp|O49285|ACR3_ARATH ACT domain-containing protein ACR3 OS=Arabidopsis thaliana OX=3702 GN=ACR3 PE=2 SV=1 && -	NAC
Zm00001eb215270	128.863	79.8875	115.562	229.212	180.306	191.332	108.104	200.283	-0.888308	0.00389244	0.146129	chr5	8517901	8518167	-	267	- && - && -	-
Zm00001eb083840	25.3822	10.9845	21.2634	68.6527	55.0408	44.7799	19.21	56.1578	-1.54498	0.00389281	0.146129	chr2	59030105	59032522	-	1665	- && sp|O04846|ATCA1_ARATH Alpha carbonic anhydrase 1, chloroplastic OS=Arabidopsis thaliana OX=3702 GN=ACA1 PE=1 SV=2 && PF00194:Eukaryotic-type carbonic anhydrase	GATA
novel.2771	6.83367	12.9817	5.54697	0	0	0	8.45412	0	5.48903	0.00390294	0.146345	chr5	60804642	60805467	+	826	- && sp|Q9CAP8|LACS9_ARATH Long chain acyl-CoA synthetase 9, chloroplastic OS=Arabidopsis thaliana OX=3702 GN=LACS9 PE=1 SV=1 && -	-
Zm00001eb384950	1617.63	2188.92	2373.18	1089.59	1419.67	1438.04	2059.91	1315.77	0.646507	0.00392595	0.147042	chr9	82461628	82476413	+	2116	- && sp|P49842|STK19_HUMAN Inactive serine/threonine-protein kinase 19 OS=Homo sapiens OX=9606 GN=STK19 PE=1 SV=3 && PF10494:Serine-threonine protein kinase 19	M-type_MADS
Zm00001eb073260	38.0733	145.795	11.0939	4.42921	17.0816	12.2127	64.9873	11.2412	2.52388	0.00393802	0.147329	chr2	16500280	16501205	-	802	- && sp|Q7XQ83|SP1L4_ORYSJ Protein SPIRAL1-like 4 OS=Oryza sativa subsp. japonica OX=39947 GN=Os04g0578300 PE=3 SV=1 && -	-
Zm00001eb152640	11.7149	0.998594	3.69798	17.7168	18.9796	75.3116	5.47048	37.336	-2.77097	0.00394456	0.147408	chr3	201031178	201032140	+	829	- && sp|F4IC29|HIP28_ARATH Heavy metal-associated isoprenylated plant protein 28 OS=Arabidopsis thaliana OX=3702 GN=HIPP28 PE=3 SV=1 && PF00403:Heavy-metal-associated domain	MIKC_MADS
Zm00001eb327390	1420.43	1680.63	1313.71	3530.08	1606.62	2673.56	1471.59	2603.42	-0.822899	0.00395282	0.147551	chr7	174464458	174465486	-	1029	- && - && PF07911:Protein of unknown function (DUF1677)	-
novel.3276	18.5485	20.9705	38.8288	2.2146	7.59183	0	26.1159	3.26881	2.97962	0.00396497	0.14782	chr6	73723825	73727189	+	507	- && - && -	-
novel.2240	55.6456	56.9199	40.6778	16.6095	23.7245	12.2127	51.0811	17.5156	1.53992	0.00396966	0.14782	chr4	91572635	91573851	+	1127	- && - && -	-
Zm00001eb044520	1677.18	1222.28	1850.84	3342.95	2883	11936.9	1583.43	6054.28	-1.93489	0.00397332	0.14782	chr1	232522444	232523326	-	883	- && - && -	-
Zm00001eb071530	82.004	70.9002	60.0921	99.6572	154.684	185.226	70.9988	146.522	-1.04695	0.00400197	0.148683	chr2	12103843	12104064	+	222	- && - && -	MYB
Zm00001eb147530	190.367	224.684	201.54	120.696	129.061	117.038	205.53	122.265	0.748793	0.00400544	0.148683	chr3	183162579	183165091	-	2457	- && - && -	-
Zm00001eb252960	11.7149	11.9831	2.77348	0	0	0	8.82382	0	5.55043	0.0040393	0.149773	chr5	211720919	211722460	-	1542	- && sp|Q8S9J6|ASPA_ARATH Aspartyl protease family protein At5g10770 OS=Arabidopsis thaliana OX=3702 GN=At5g10770 PE=2 SV=1 && PF14541:Xylanase inhibitor C-terminal|PF14543:Xylanase inhibitor N-terminal	Trihelix
novel.1256	5.85743	6.99016	12.0184	0	0	0	8.28867	0	5.46246	0.00412339	0.152721	chr2	192350059	192350636	+	578	- && - && -	-
Zm00001eb045260	12.6911	21.9691	32.3573	2.2146	5.69387	3.05317	22.3392	3.65388	2.59963	0.00413261	0.152893	chr1	235009353	235011968	-	1146	- && - && -	-
Zm00001eb419720	239.178	299.578	224.652	460.638	331.194	486.472	254.47	426.101	-0.743554	0.00414863	0.153316	chr10	102642521	102644377	+	1626	- && sp|Q7XT97|UGT79_ORYSJ UDP-glycosyltransferase 79 OS=Oryza sativa subsp. japonica OX=39947 GN=UGT79 PE=1 SV=2 && PF00201:UDP-glucoronosyl and UDP-glucosyl transferase	GRAS
Zm00001eb289750	5089.13	4571.56	6044.34	5627.31	7969.53	20752.4	5235.01	11449.8	-1.12905	0.00416523	0.153758	chr6	163031186	163032069	-	884	- && - && -	-
Zm00001eb323370	8275.57	12026.1	6140.49	3689.53	5845.71	5531.33	8814.04	5022.19	0.811406	0.00417044	0.15378	chr7	164025747	164028563	+	2332	- && sp|Q9C7U5|E132_ARATH Glucan endo-1,3-beta-glucosidase 2 OS=Arabidopsis thaliana OX=3702 GN=At1g66250 PE=2 SV=2 && PF00332:Glycosyl hydrolases family 17|PF07983:X8 domain	ERF
Zm00001eb348270	433.45	501.294	500.151	1175.95	704.142	618.777	478.299	832.958	-0.799819	0.0042223	0.155422	chr8	100647478	100650354	-	1747	- && sp|Q8W031|ZWIP5_ARATH Zinc finger protein WIP5 OS=Arabidopsis thaliana OX=3702 GN=WIP5 PE=2 SV=1 && PF22995:BIRD-IDD transcription factor, third C2HC zinc finger|PF23115:STOP2-like, C2H2-type zinc finger	C2H2
Zm00001eb322060	2540.17	2605.33	2540.51	3331.87	3364.13	3805.27	2562.01	3500.43	-0.450278	0.00422427	0.155422	chr7	159674385	159696736	-	1575	- && sp|Q7F1K9|UGHY_ORYSJ Probable (S)-ureidoglycine aminohydrolase OS=Oryza sativa subsp. japonica OX=39947 GN=UGLYAH PE=1 SV=1 && -	-
novel.909	13.6673	6.99016	4.62247	0	0	0	8.42666	0	5.4847	0.00424965	0.156183	chr10	40608716	40609440	-	702	- && - && -	-
Zm00001eb386660	8.78615	9.98594	1.84899	40.9702	14.2347	51.904	6.87369	35.7029	-2.38131	0.00426289	0.156497	chr9	97679230	97681563	+	1551	- && sp|O65581|ALFC5_ARATH Fructose-bisphosphate aldolase 5, cytosolic OS=Arabidopsis thaliana OX=3702 GN=FBA5 PE=1 SV=1 && PF00274:Fructose-bisphosphate aldolase class-I	ERF
Zm00001eb144520	1029.93	912.715	917.098	1550.22	1246.96	1326.1	953.248	1374.43	-0.527671	0.00429936	0.157662	chr3	171486482	171488698	+	1915	- && - && PF01190:Pollen protein Ole e 1 like	-
Zm00001eb405190	1212.49	993.601	980.889	697.6	798.091	665.592	1062.33	720.428	0.560015	0.00435962	0.159696	chr10	1458362	1464707	-	3551	- && sp|Q2QY12|ACA9_ORYSJ Probable calcium-transporting ATPase 9, plasma membrane-type OS=Oryza sativa subsp. japonica OX=39947 GN=ACA9 PE=3 SV=1 && PF00690:Cation transporter/ATPase, N-terminus|PF00702:haloacid dehalogenase-like hydrolase|PF00122:E1-E2 ATPase|PF00689:Cation transporting ATPase, C-terminus|PF13246:Cation transport ATPase (P-type)|PF12515:Ca2+-ATPase N terminal autoinhibitory doma…	MYB_related
Zm00001eb063490	184.509	135.809	171.956	78.6184	108.184	73.2762	164.091	86.6927	0.918961	0.00439433	0.160791	chr1	302449509	302453159	-	2166	- && sp|Q7Y138|P2C36_ORYSJ Probable protein phosphatase 2C 36 OS=Oryza sativa subsp. japonica OX=39947 GN=Os03g0832400 PE=2 SV=1 && PF00481:Protein phosphatase 2C	LBD
Zm00001eb309420	867.876	1086.47	942.984	625.626	732.612	471.207	965.777	609.815	0.663036	0.00440617	0.161048	chr7	88111689	88113437	+	1071	- && - && PF00170:bZIP transcription factor	bZIP
Zm00001eb248980_T003_gene	0	0	0	2.2146	0	41.7267	0	14.6471	-6.36528	0.00441874	0.16133	chr5	194737287	194737983	+	697	- && sp|Q06572|AVP_HORVU Pyrophosphate-energized vacuolar membrane proton pump OS=Hordeum vulgare OX=4513 PE=2 SV=2 && -	-
novel.2526	132.768	211.702	182.125	111.838	86.3571	75.3116	175.532	91.1687	0.946548	0.00442751	0.161382	chr4	93731032	93732418	-	879	- && - && -	-
Zm00001eb272730	6.83367	0	33.2818	0	0	0	13.3718	0	6.15299	0.00442984	0.161382	chr6	95499426	95501351	-	1926	- && - && PF03478:KIB1-4 beta-propeller	C2H2
Zm00001eb142610	295.8	575.19	427.116	832.691	864.52	602.493	432.702	766.568	-0.825197	0.00444332	0.161696	chr3	159102896	159116690	-	2492	- && sp|Q8GZB6|SUVH4_ARATH Histone-lysine N-methyltransferase, H3 lysine-9 specific SUVH4 OS=Arabidopsis thaliana OX=3702 GN=SUVH4 PE=1 SV=2 && PF02182:SAD/SRA domain|PF05033:Pre-SET motif|PF00856:SET domain	ERF
Zm00001eb125350	195.248	254.642	295.838	153.915	151.837	113.985	248.576	139.912	0.829628	0.00444874	0.161717	chr3	22731736	22733053	+	1318	- && - && -	-
Zm00001eb196870	343.636	530.253	735.898	298.972	239.143	49.8685	536.596	195.994	1.45353	0.00447831	0.162614	chr4	193876579	193877858	-	1280	- && - && -	-
Zm00001eb308670	2074.51	3468.12	2375.95	1922.28	1520.26	1424.81	2639.52	1622.45	0.702192	0.00450818	0.163521	chr7	79172297	79173508	+	1015	- && - && -	-
Zm00001eb030810	0	0	0	25.4679	11.3877	0	0	12.2852	-6.10985	0.00452817	0.164068	chr1	170828568	170831097	-	1011	- && sp|Q8LEA0|LPXK_ARATH Probable tetraacyldisaccharide 4'-kinase, mitochondrial OS=Arabidopsis thaliana OX=3702 GN=LPXK PE=2 SV=1 && -	FAR1
Zm00001eb014710	74.1941	32.9536	92.4494	44.2921	297.979	332.796	66.5324	225.022	-1.75787	0.00455318	0.164662	chr1	49168989	49169645	-	657	- && sp|Q10MI9|NAS2_ORYSJ Nicotianamine synthase 2 OS=Oryza sativa subsp. japonica OX=39947 GN=NAS2 PE=2 SV=2 && PF03059:Nicotianamine synthase protein	-
Zm00001eb181290	100.553	17.9747	36.9798	6.64381	18.9796	2.03545	51.8357	9.21961	2.48264	0.00455446	0.164662	chr4	108906415	108909247	+	1693	- && sp|Q9FNI6|SM3L2_ARATH DNA repair protein RAD5A OS=Arabidopsis thaliana OX=3702 GN=RAD5A PE=1 SV=1 && PF00176:SNF2-related domain	C2H2
novel.1844	8.78615	8.98735	9.24494	73.0819	20.8775	22.3899	9.00615	38.7831	-2.1024	0.00458376	0.165542	chr3	210361143	210362381	+	1239	- && - && -	-
Zm00001eb099710	4066.03	5947.63	2654.22	2499.18	2715.03	1855.31	4222.63	2356.51	0.841423	0.00459717	0.165846	chr2	187368310	187373371	+	3969	- && sp|A2Z1C8|CESA9_ORYSI Cellulose synthase A catalytic subunit 9 [UDP-forming] OS=Oryza sativa subsp. indica OX=39946 GN=CESA9 PE=2 SV=1 && PF03552:Cellulose synthase	LBD
novel.2263	88.8377	156.779	61.0166	23.2533	53.1428	36.6381	102.211	37.6781	1.43479	0.00464354	0.167338	chr4	115122333	115123378	+	1046	- && - && -	-
Zm00001eb234120	2877.95	2415.6	2340.82	3074.98	4194.49	4032.23	2544.79	3767.23	-0.566085	0.0046532	0.167344	chr5	94906730	94908994	+	2131	- && sp|Q6IEL0|WRK71_ORYSI WRKY transcription factor WRKY71 OS=Oryza sativa subsp. indica OX=39946 GN=WRKY71 PE=1 SV=1 && PF03106:WRKY DNA -binding domain	WRKY
Zm00001eb111390	4899.74	10394.4	4775.01	2771.58	4702.19	2966.67	6689.71	3480.15	0.942697	0.00465375	0.167344	chr2	223406471	223407009	+	450	- && - && -	-
Zm00001eb175810	164.984	229.677	136.825	106.301	79.7142	30.5317	177.162	72.1823	1.2965	0.00469289	0.168489	chr4	52380793	52383517	+	2190	- && sp|F4JH46|DTX34_ARATH Protein DETOXIFICATION 34 OS=Arabidopsis thaliana OX=3702 GN=DTX34 PE=2 SV=1 && PF01554:MatE	MYB_related
Zm00001eb161110	1442.88	779.902	890.288	652.201	570.336	619.794	1037.69	614.111	0.756946	0.00469569	0.168489	chr3	228204586	228206715	+	2130	- && sp|Q9T0K5|LRX3_ARATH Leucine-rich repeat extensin-like protein 3 OS=Arabidopsis thaliana OX=3702 GN=LRX3 PE=1 SV=1 && PF13855:Leucine rich repeat	C3H
Zm00001eb268300	10.7386	39.9438	7.39596	2.2146	2.84694	0	19.3594	1.68718	3.51424	0.00470577	0.168669	chr6	62640396	62649971	-	1347	- && - && -	-
Zm00001eb140640	3299.69	3188.51	4076.1	4897.6	6813.67	4556.35	3521.43	5422.54	-0.622834	0.00472017	0.168956	chr3	149882740	149885129	-	1405	- && - && -	SRS
novel.1031	23.4297	33.9522	20.3389	2.2146	7.59183	6.10635	25.9069	5.30426	2.27388	0.00472392	0.168956	chr10	147858610	147859129	-	520	- && - && -	-
Zm00001eb028680	3533.98	3161.55	2436.97	1859.16	1912.19	2292.93	3044.17	2021.43	0.590589	0.00474637	0.169577	chr1	153052309	153057359	+	3317	- && sp|Q9M1P7|BOR2_ARATH Probable boron transporter 2 OS=Arabidopsis thaliana OX=3702 GN=BOR2 PE=2 SV=1 && PF00955:HCO3- transporter integral membrane domain	M-type_MADS
Zm00001eb330550	1690.85	1032.55	1131.58	932.348	626.326	749.045	1284.99	769.24	0.740637	0.00475449	0.169617	chr7	181842470	181844103	+	1356	- && sp|A5H453|PER42_MAIZE Peroxidase 42 OS=Zea mays OX=4577 GN=PER42 PE=2 SV=1 && PF00141:Peroxidase	NAC
Zm00001eb294610	59.5505	15.9775	63.7901	219.246	147.092	65.1344	46.4394	143.824	-1.62881	0.00475765	0.169617	chr6	173647432	173649048	-	1617	- && sp|O80888|M3K17_ARATH Mitogen-activated protein kinase kinase kinase 17 OS=Arabidopsis thaliana OX=3702 GN=MAPKKK17 PE=1 SV=1 && PF00069:Protein kinase domain	NF-YC
Zm00001eb155060	532.05	429.395	649.92	1013.18	762.03	797.896	537.122	857.703	-0.67457	0.00478163	0.170081	chr3	209052706	209054417	+	1712	- && sp|O65896|CDA1_ARATH Cytidine deaminase 1 OS=Arabidopsis thaliana OX=3702 GN=CDA1 PE=1 SV=1 && PF00383:Cytidine and deoxycytidylate deaminase zinc-binding region|PF08211:Cytidine and deoxycytidylate deaminase zinc-binding region	-
Zm00001eb142190	384.638	422.405	391.986	606.802	536.173	609.617	399.676	584.197	-0.547442	0.00478442	0.170081	chr3	156988916	157013529	-	2093	- && sp|A0A1D6N272|TDPC2_MAIZE Mitochondrial thiamine diphosphate carrier 2 OS=Zea mays OX=4577 GN=GRMZM2G124911 PE=2 SV=1 && PF00153:Mitochondrial carrier protein	TALE
Zm00001eb207340	2.92872	11.9831	10.1694	145.057	57.8877	1.01772	8.36043	67.9873	-3.02249	0.00478598	0.170081	chr4	244770717	244773041	-	317	- && sp|Q9FRG8|GRF9_ORYSJ Growth-regulating factor 9 OS=Oryza sativa subsp. japonica OX=39947 GN=GRF9 PE=2 SV=1 && -	GRF
Zm00001eb217190	4453.6	3978.4	3838.5	3193.46	2942.78	2708.17	4090.17	2948.14	0.472402	0.0048103	0.170763	chr5	13822973	13828390	+	2266	- && sp|Q9LV10|PTR53_ARATH Protein NRT1/ PTR FAMILY 2.11 OS=Arabidopsis thaliana OX=3702 GN=NPF2.11 PE=1 SV=1 && PF00854:POT family	BBR-BPC
novel.1993	0	2.99578	6.47146	11.073	29.4183	33.5849	3.15575	24.6921	-2.96069	0.00482208	0.170999	chr3	130747935	130754519	-	747	- && - && -	-
Zm00001eb433610	26.3584	11.9831	41.6022	99.6572	53.1428	81.418	26.6479	78.0727	-1.54613	0.00483707	0.171349	chr10	150210945	150217530	-	4994	- && sp|B8ANF1|CHLH_ORYSI Magnesium-chelatase subunit ChlH, chloroplastic OS=Oryza sativa subsp. indica OX=39946 GN=CHLH PE=3 SV=1 && PF11965:Domain of unknown function (DUF3479)|PF02514:CobN/Magnesium Chelatase	-
Zm00001eb210650	629.674	892.743	661.013	1241.29	931.897	1264.01	727.81	1145.73	-0.654582	0.00491271	0.173843	chr5	1242151	1243005	+	767	- && sp|Q9LSK9|Y5566_ARATH Uncharacterized protein At5g65660 OS=Arabidopsis thaliana OX=3702 GN=At5g65660 PE=2 SV=1 && -	-
Zm00001eb394100	6.83367	0.998594	0	25.4679	1.89796	586.209	2.61075	204.525	-6.2935	0.00492801	0.174103	chr9	132713604	132717564	-	2371	- && - && -	-
Zm00001eb214230	1752.35	1224.28	1169.49	2179.17	2766.27	1785.09	1382.04	2243.51	-0.699095	0.00493199	0.174103	chr5	6768747	6770103	+	1357	- && sp|Q42430|ZFP1_WHEAT Zinc finger protein 1 OS=Triticum aestivum OX=4565 PE=2 SV=1 && PF13912:C2H2-type zinc finger	C2H2
Zm00001eb009800	6105.4	4531.62	5203.98	4071.55	3584.29	2963.61	5280.33	3539.82	0.577016	0.00493842	0.174103	chr1	30738302	30742793	-	2975	- && sp|Q9SXJ8|NHX1_ORYSJ Sodium/hydrogen exchanger 1 OS=Oryza sativa subsp. japonica OX=39947 GN=NHX1 PE=2 SV=1 && -	WRKY
Zm00001eb150970	524.24	294.585	528.811	676.562	763.928	858.96	449.212	766.483	-0.770647	0.00494093	0.174103	chr3	194411257	194415009	-	2373	- && - && -	-
Zm00001eb299500	1617.63	1297.17	1049.3	597.943	1045.77	669.663	1321.37	771.127	0.77642	0.00495855	0.174539	chr7	4131802	4134061	-	1871	- && sp|P92934|AAP6_ARATH Amino acid permease 6 OS=Arabidopsis thaliana OX=3702 GN=AAP6 PE=1 SV=1 && PF01490:Transmembrane amino acid transporter protein	MYB_related
Zm00001eb156080	13.6673	13.9803	9.24494	45.3994	36.0612	33.5849	12.2975	38.3485	-1.64194	0.00497588	0.174848	chr3	212278924	212281549	-	2505	- && sp|Q9C9N6|PMI2_ARATH Protein PLASTID MOVEMENT IMPAIRED 2 OS=Arabidopsis thaliana OX=3702 GN=PMI2 PE=1 SV=1 && PF05701:Weak chloroplast movement under blue light	-
Zm00001eb157230	388.543	109.845	297.687	125.125	119.571	99.737	265.358	114.811	1.20911	0.00497782	0.174848	chr3	215731604	215732967	-	1265	- && sp|Q9FFH1|RLT2_ARATH Homeobox-DDT domain protein RLT2 OS=Arabidopsis thaliana OX=3702 GN=RLT2 PE=1 SV=1 && PF00046:Homeodomain	HB-other
Zm00001eb049860	59.5505	69.9016	59.1676	170.525	74.0204	181.155	62.8733	141.9	-1.17326	0.00500062	0.175298	chr1	254610714	254612095	+	1382	- && sp|P30362|ASPG_LUPAR Isoaspartyl peptidase/L-asparaginase (Fragment) OS=Lupinus arboreus OX=3872 PE=2 SV=1 && -	-
Zm00001eb018460	595.505	602.152	744.218	657.737	1467.12	1420.74	647.292	1181.87	-0.868814	0.00500114	0.175298	chr1	65829055	65832129	+	3075	- && sp|Q69V10|BH062_ORYSJ Transcription factor BHLH062 OS=Oryza sativa subsp. japonica OX=39947 GN=BHLH062 PE=1 SV=1 && -	bHLH
Zm00001eb398840	1112.91	672.054	1123.26	1576.8	1371.27	1795.27	969.409	1581.11	-0.705541	0.00502433	0.175925	chr9	149196581	149199306	+	1861	- && sp|A0A1P8B554|THLP1_ARATH Thaumatin-like protein 1 OS=Arabidopsis thaliana OX=3702 GN=TLP1 PE=2 SV=1 && -	MYB
Zm00001eb303740	5076.44	3751.72	7849.88	6240.75	12369	13239.6	5559.35	10616.4	-0.93331	0.0050453	0.176474	chr7	22297817	22300000	+	1915	- && sp|O49326|JAL21_ARATH Thiohydroximate-O-sulfate sulfur/sulfate-lyase (nitrile-forming) NSP2 OS=Arabidopsis thaliana OX=3702 GN=NSP2 PE=1 SV=1 && PF24681:KLHDC2/KLHL20/DRC7 Kelch-repeats domain	-
novel.315	1396.02	379.466	623.109	351.015	453.612	240.183	799.532	348.27	1.19874	0.00505191	0.17652	chr1	300907429	300915910	+	6639	- && sp|P10978|POLX_TOBAC Retrovirus-related Pol polyprotein from transposon TNT 1-94 OS=Nicotiana tabacum OX=4097 PE=2 SV=1 && PF00665:Integrase core domain	LBD
Zm00001eb140880	9.76238	11.9831	8.32045	0	0	1.01772	10.022	0.339242	4.77314	0.00506026	0.176559	chr3	150870964	150871771	-	627	- && sp|Q7XZY1|GL32_ORYSJ Putative germin-like protein 3-2 OS=Oryza sativa subsp. japonica OX=39947 GN=Os03g0651800 PE=3 SV=1 && PF00190:Cupin	bZIP
Zm00001eb062200	13.6673	13.9803	7.39596	17.7168	5.69387	223.899	11.6812	82.4367	-2.82041	0.00506861	0.176559	chr1	299110046	299111398	-	1353	- && sp|Q70II3|EF110_ARATH Ethylene-responsive transcription factor ERF110 OS=Arabidopsis thaliana OX=3702 GN=ERF110 PE=2 SV=2 && PF00847:AP2 domain	ERF
novel.1668	14.6436	9.98594	22.1879	1.1073	0	3.05317	15.6058	1.38683	3.50634	0.0050689	0.176559	chr3	46772842	46811720	+	507	- && sp|P15268|MOSA_MAIZE Autonomous transposable element EN-1 mosaic protein OS=Zea mays OX=4577 PE=2 SV=1 && -	-
Zm00001eb319970	1289.61	1563.8	1786.12	1835.91	2584.07	2941.22	1546.51	2453.73	-0.666029	0.00508579	0.176843	chr7	150377470	150389322	+	2019	- && sp|Q8RWL6|STY17_ARATH Serine/threonine-protein kinase STY17 OS=Arabidopsis thaliana OX=3702 GN=STY17 PE=1 SV=1 && PF07714:Protein tyrosine and serine/threonine kinase	bZIP
Zm00001eb023450	280.18	129.817	238.52	120.696	114.826	84.4711	216.172	106.665	1.01974	0.00508767	0.176843	chr1	92885103	92891009	+	5357	- && sp|Q42510|GNOM_ARATH ARF guanine-nucleotide exchange factor GNOM OS=Arabidopsis thaliana OX=3702 GN=GN PE=1 SV=1 && PF12783:Mon2/Sec7/BIG1-like, HUS domain|PF01369:Sec7 domain|PF23325:GBF1-like, tetratrico peptide repeats	-
Zm00001eb244030	317.278	255.64	281.971	411.916	433.683	446.781	284.963	430.794	-0.596286	0.00513781	0.1784	chr5	177541731	177542149	+	216	- && - && -	NAC
Zm00001eb359240	710.702	2116.02	773.802	578.012	206.877	667.627	1200.17	484.172	1.30992	0.0051547	0.1788	chr8	150454728	150455345	-	485	- && - && -	-
Zm00001eb413930	212.82	61.9128	81.3555	456.208	301.775	168.942	118.696	308.975	-1.37995	0.00520677	0.180418	chr10	66500707	66501638	+	932	- && sp|Q9LDE4|ERF83_ARATH Ethylene-responsive transcription factor 7 OS=Arabidopsis thaliana OX=3702 GN=ERF7 PE=1 SV=1 && PF00847:AP2 domain	ERF
Zm00001eb167060	202.081	218.692	94.2984	109.623	26.5714	48.8508	171.691	61.6817	1.48056	0.00524432	0.181531	chr4	6911221	6913147	-	1846	- && sp|Q7X7X4|C99A2_ORYSJ Cytochrome P450 99A2 OS=Oryza sativa subsp. japonica OX=39947 GN=CYP99A2 PE=2 SV=2 && PF00067:Cytochrome P450	E2F/DP
Zm00001eb259940	7.80991	7.98875	7.39596	0	0	0	7.73154	0	5.36104	0.00526123	0.181927	chr6	5880193	5881185	-	993	- && - && -	bZIP
Zm00001eb396470	237.226	234.67	232.048	447.35	338.785	328.725	234.648	371.62	-0.662574	0.00527881	0.182346	chr9	142642926	142646306	-	2220	- && sp|Q9FKL6|CB60B_ARATH Calmodulin-binding protein 60 B OS=Arabidopsis thaliana OX=3702 GN=CBP60B PE=2 SV=1 && PF07887:Calmodulin binding protein-like N-terminal domain|PF20451:Calmodulin binding protein central domain|PF20452:Calmodulin binding protein C-terminal domain	HSF
Zm00001eb282490	132.768	123.826	110.015	56.4724	79.7142	45.7976	122.203	60.6614	1.00794	0.00529376	0.182673	chr6	136109201	136110262	+	1062	- && - && -	-
Zm00001eb152150	0	0	0	8.85842	14.2347	2.03545	0	8.37618	-5.56024	0.00530821	0.182982	chr3	199156536	199158335	+	543	- && - && PF23950:MLLE-related domain	-
Zm00001eb350270	8.78615	6.99016	7.39596	24.3606	42.7041	22.3899	7.72409	29.8182	-1.95119	0.00535034	0.184244	chr8	112705486	112707129	-	918	- && sp|Q9SFC6|GDIR_ARATH Rho GDP-dissociation inhibitor 1 OS=Arabidopsis thaliana OX=3702 GN=GDI1 PE=1 SV=1 && PF02115:RHO protein GDP dissociation inhibitor	MYB_related
Zm00001eb260910	183.533	38.9452	137.75	19.9314	35.1122	58.0103	120.076	37.6847	1.6705	0.00541502	0.186279	chr6	9964561	9979711	-	1672	- && sp|A1Z713|VPS13_DROME Intermembrane lipid transfer protein Vps13 OS=Drosophila melanogaster OX=7227 GN=Vps13 PE=1 SV=2 && PF12624:VPS13-like family N-terminal region	-
Zm00001eb314440	67.3605	74.8946	54.5452	69.76	378.643	122.127	65.6001	190.177	-1.53742	0.00542531	0.18644	chr7	128669013	128671063	+	1425	- && sp|Q9LK64|AB3C_ARATH ABC transporter C family member 3 OS=Arabidopsis thaliana OX=3702 GN=ABCC3 PE=1 SV=1 && PF00005:ABC transporter	bZIP
Zm00001eb318910	272.371	63.91	80.431	344.371	344.479	357.221	138.904	348.691	-1.32807	0.00543399	0.186547	chr7	147261646	147263036	-	1391	- && sp|A2Z389|DRE1A_ORYSI Dehydration-responsive element-binding protein 1A OS=Oryza sativa subsp. indica OX=39946 GN=DREB1A PE=3 SV=1 && PF00847:AP2 domain	ERF
Zm00001eb015870	16.5961	12.9817	3.69798	17.7168	43.653	86.5066	11.0919	49.2922	-2.15663	0.00544654	0.186785	chr1	55142605	55144246	-	1100	- && sp|P27061|PPA1_SOLLC Acid phosphatase 1 OS=Solanum lycopersicum OX=4081 GN=APS1 PE=2 SV=1 && PF03767:HAD superfamily, subfamily IIIB (Acid phosphatase)	G2-like
Zm00001eb428470	1177.34	756.934	1178.73	1765.04	1581.95	1503.18	1037.67	1616.72	-0.639491	0.00545743	0.186966	chr10	138687404	138690534	-	2046	- && sp|B3SGL0|BCH_GENLU Beta-carotene 3-hydroxylase, chloroplastic OS=Gentiana lutea OX=38851 GN=BHY PE=2 SV=1 && PF04116:Fatty acid hydroxylase	LBD
Zm00001eb225330	13.6673	30.9564	27.7348	2.2146	5.69387	6.10635	24.1195	4.67161	2.35802	0.00550894	0.188537	chr5	49886251	49893782	-	2888	- && - && -	B3
Zm00001eb040220	113.244	79.8875	62.8656	172.739	158.479	154.694	85.3323	161.971	-0.925125	0.00554358	0.189528	chr1	212020261	212022274	+	1872	- && sp|Q652K4|SHI1_ORYSJ Protein SHORT INTERNODES 1 OS=Oryza sativa subsp. japonica OX=39947 GN=SHI1 PE=1 SV=1 && PF05142:Domain of unknown function (DUF702)	SRS
Zm00001eb029200	2917.98	2425.59	3194.13	2054.05	2120.02	1674.16	2845.9	1949.41	0.545895	0.00555979	0.189887	chr1	157756210	157760355	+	2520	- && sp|Q9LHA8|HS704_ARATH Heat shock 70 kDa protein 4 OS=Arabidopsis thaliana OX=3702 GN=HSP70-4 PE=1 SV=1 && PF00012:Hsp70 protein	GATA
Zm00001eb145580	3379.74	4243.03	3244.05	5462.32	5309.54	4724.28	3622.27	5165.38	-0.512017	0.00560014	0.19107	chr3	175449027	175451168	+	1605	- && sp|Q7F2L3|NAC48_ORYSJ NAC domain-containing protein 48 OS=Oryza sativa subsp. japonica OX=39947 GN=NAC048 PE=1 SV=1 && PF02365:No apical meristem (NAM) protein	NAC
Zm00001eb317010	208.915	265.626	174.729	349.907	350.173	350.097	216.424	350.059	-0.694471	0.00562292	0.191651	chr7	139415429	139417010	+	1582	- && sp|P10978|POLX_TOBAC Retrovirus-related Pol polyprotein from transposon TNT 1-94 OS=Nicotiana tabacum OX=4097 PE=2 SV=1 && PF14009:PADRE domain	TCP
Zm00001eb139470	42.9545	13.9803	20.3389	6.64381	5.69387	2.03545	25.7579	4.79105	2.42977	0.00566612	0.192907	chr3	144511858	144513336	-	1479	- && sp|Q2PEG7|NSP2_LOTJA Protein NODULATION SIGNALING PATHWAY 2 OS=Lotus japonicus OX=34305 GN=NSP2 PE=1 SV=1 && PF03514:GRAS domain family	GRAS
Zm00001eb112260	44.907	45.9353	67.4881	181.598	72.1224	117.038	52.7768	123.586	-1.22444	0.00567135	0.192907	chr2	226115227	226117262	-	1383	- && sp|Q9XF89|CB5_ARATH Chlorophyll a-b binding protein CP26, chloroplastic OS=Arabidopsis thaliana OX=3702 GN=LHCB5 PE=1 SV=1 && PF00504:Chlorophyll A-B binding protein	ERF
novel.946	230.392	348.509	136.825	420.775	555.153	410.143	238.576	462.024	-0.954538	0.00574055	0.195062	chr10	83297908	83303442	-	5431	- && sp|P10978|POLX_TOBAC Retrovirus-related Pol polyprotein from transposon TNT 1-94 OS=Nicotiana tabacum OX=4097 PE=2 SV=1 && PF00665:Integrase core domain	ERF
novel.4360	5.85743	11.9831	5.54697	0	0	0	7.79584	0	5.37217	0.00576269	0.195615	chr8	181109784	181110101	+	318	- && - && -	-
Zm00001eb320970	167.913	95.865	94.2984	28.7899	55.0408	67.1698	119.359	50.3335	1.24274	0.00576958	0.195649	chr7	153537206	153539525	+	1908	- && sp|Q9LMA1|FMO1_ARATH Probable flavin-containing monooxygenase 1 OS=Arabidopsis thaliana OX=3702 GN=FMO1 PE=2 SV=1 && PF00743:Flavin-binding monooxygenase-like	C2H2
Zm00001eb252900	3.90495	4.99297	1.84899	39.8629	11.3877	15.2659	3.5823	22.1722	-2.63157	0.00578658	0.196026	chr5	211671014	211671550	-	537	- && - && -	-
Zm00001eb421960	1.95248	0	6.47146	13.2876	22.7755	30.5317	2.80798	22.1983	-2.96852	0.00580841	0.196566	chr10	116808080	116810812	+	2201	- && sp|Q01IS8|INV3_ORYSI Beta-fructofuranosidase, insoluble isoenzyme 3 OS=Oryza sativa subsp. indica OX=39946 GN=CIN3 PE=2 SV=2 && PF08244:Glycosyl hydrolases family 32 C terminal|PF00251:Glycosyl hydrolases family 32 N-terminal domain	-
Zm00001eb010910	381.709	214.698	425.267	179.383	130.01	222.882	340.558	177.425	0.94167	0.00581805	0.196692	chr1	34888694	34890780	+	2087	- && sp|Q9C8M5|WAG1_ARATH Serine/threonine-protein kinase WAG1 OS=Arabidopsis thaliana OX=3702 GN=WAG1 PE=2 SV=1 && PF00069:Protein kinase domain	NAC
Zm00001eb349510	3149.35	3757.71	2010.78	5219.82	5109.3	4145.19	2972.61	4824.77	-0.698803	0.00585007	0.197575	chr8	107475301	107477638	+	1815	- && sp|Q9FL41|WTR38_ARATH WAT1-related protein At5g07050 OS=Arabidopsis thaliana OX=3702 GN=At5g07050 PE=2 SV=1 && PF00892:EamA-like transporter family	ERF
Zm00001eb195830	25.3822	27.9606	9.24494	62.0089	45.551	75.3116	20.8626	60.9572	-1.54965	0.00587699	0.198283	chr4	191039085	191039427	+	343	- && sp|B8BIU8|MIF1_ORYSI Mini zinc finger protein 1 OS=Oryza sativa subsp. indica OX=39946 GN=MIF1 PE=3 SV=1 && -	ZF-HD
Zm00001eb267730	167.913	204.712	239.444	148.378	91.102	78.3648	204.023	105.948	0.947967	0.00590143	0.198906	chr6	54275824	54289016	+	4782	- && sp|O04539|SNL4_ARATH Paired amphipathic helix protein Sin3-like 4 OS=Arabidopsis thaliana OX=3702 GN=SNL4 PE=3 SV=3 && PF02671:Paired amphipathic helix repeat|PF16879:C-terminal domain of Sin3a protein|PF08295:Sin3 family co-repressor	WRKY
Zm00001eb423830	421.735	504.29	582.431	910.202	744	675.769	502.819	776.657	-0.626727	0.00591306	0.198967	chr10	124061418	124064767	+	967	- && - && -	-
Zm00001eb254150	46.8594	199.719	87.827	32.1118	32.2653	50.8862	111.468	38.4211	1.5359	0.00591516	0.198967	chr5	214162645	214164299	+	1655	- && sp|O48716|JGB_ARATH Protein JINGUBANG OS=Arabidopsis thaliana OX=3702 GN=JGB PE=1 SV=1 && -	Dof
Zm00001eb155720	99.5763	84.8805	105.392	279.04	130.959	168.942	96.6164	192.981	-0.996054	0.00593272	0.199356	chr3	210858687	210860215	-	1529	- && sp|O80888|M3K17_ARATH Mitogen-activated protein kinase kinase kinase 17 OS=Arabidopsis thaliana OX=3702 GN=MAPKKK17 PE=1 SV=1 && PF00069:Protein kinase domain	NF-YC
Zm00001eb317320	686.296	345.514	431.739	242.499	324.551	246.289	487.849	271.113	0.846959	0.00594521	0.199575	chr7	141186219	141187071	-	204	- && - && -	-
Zm00001eb139500	222.582	655.078	418.796	124.018	261.918	205.58	432.152	197.172	1.13086	0.00595189	0.199598	chr3	144668810	144669933	-	976	- && - && -	-
Zm00001eb307550	402.21	494.304	484.435	729.712	793.346	580.103	460.316	701.054	-0.606975	0.00596778	0.199742	chr7	54058567	54059655	-	1089	- && sp|A0A3Q7I5Y9|ERFC3_SOLLC Ethylene-response factor C3 OS=Solanum lycopersicum OX=4081 GN=ERF.C.3 PE=2 SV=1 && PF00847:AP2 domain	ERF
Zm00001eb302170	375.852	420.408	399.382	218.139	312.214	176.066	398.547	235.473	0.758099	0.00597613	0.199742	chr7	13585949	13587699	+	213	- && - && -	-
novel.4079	5.85743	1.99719	1.84899	18.8241	29.4183	12.2127	3.23454	20.1517	-2.64357	0.00597822	0.199742	chr7	116715311	116717985	-	475	- && - && -	-
Zm00001eb378120	39.0495	51.9269	12.9429	101.872	74.9693	105.843	34.6398	94.2282	-1.44608	0.00598015	0.199742	chr9	25110113	25110415	+	303	- && - && -	-
novel.911	24.406	15.9775	19.4144	42.0775	33.2143	120.092	19.9326	65.1278	-1.70783	0.0059978	0.200131	chr10	41027580	41031941	-	521	- && - && -	-
novel.2967	0	0	0	17.7168	0.948979	8.1418	0	8.93587	-5.64843	0.00602113	0.200708	chr5	5640950	5641181	-	232	- && - && -	-
Zm00001eb167120	123.982	102.855	43.4512	406.38	230.602	96.6838	90.0962	244.555	-1.44078	0.00603362	0.200924	chr4	7054264	7059063	-	2853	- && sp|Q5MQ85|CPS2_ORYSI Ent-copalyl diphosphate synthase 2 OS=Oryza sativa subsp. indica OX=39946 GN=CPS2 PE=2 SV=1 && -	bHLH
Zm00001eb288710	411.973	389.452	475.19	286.791	287.541	278.857	425.538	284.396	0.581669	0.00604218	0.201008	chr6	159819447	159823159	-	1972	- && sp|Q53WP9|PHT42_ORYSJ Probable anion transporter 2, chloroplastic OS=Oryza sativa subsp. japonica OX=39947 GN=PHT4;2 PE=2 SV=1 && PF07690:Major Facilitator Superfamily	-
novel.2362	81.0278	52.9255	86.9025	201.529	97.7448	167.925	73.6186	155.733	-1.07855	0.00606661	0.20162	chr4	210428775	210430625	+	625	- && - && -	-
Zm00001eb190810	934.26	712.996	947.607	578.012	634.867	519.04	864.954	577.306	0.583269	0.00608612	0.201973	chr4	174592074	174595190	-	1867	- && sp|Q9LN20|P4H3_ARATH Probable prolyl 4-hydroxylase 3 OS=Arabidopsis thaliana OX=3702 GN=P4H3 PE=2 SV=1 && PF13640:2OG-Fe(II) oxygenase superfamily	MYB
Zm00001eb218320	20351.6	19565.5	19031.6	16415.8	13315.1	11816.8	19649.6	13849.2	0.504719	0.00609167	0.201973	chr5	16268468	16273871	-	3862	- && sp|Q2QLY5|METE1_ORYSJ 5-methyltetrahydropteroyltriglutamate--homocysteine methyltransferase 1 OS=Oryza sativa subsp. japonica OX=39947 GN=Os12g0623900 PE=2 SV=1 && PF01717:Cobalamin-independent synthase, Catalytic domain|PF08267:Cobalamin-independent synthase, N-terminal domain	M-type_MADS
novel.1191	19.5248	64.9086	32.3573	52.0432	82.5612	258.502	38.9302	131.035	-1.75232	0.00609541	0.201973	chr2	123871421	123880268	+	807	- && - && -	-
Zm00001eb271480	7285.67	5384.42	6085.02	4760.29	4438.37	3570.18	6251.7	4256.28	0.554689	0.00619634	0.205113	chr6	88748193	88750113	+	1610	- && sp|Q9XGD6|CAMT1_MAIZE Caffeoyl-CoA O-methyltransferase 1 OS=Zea mays OX=4577 GN=CCOAOMT1 PE=2 SV=1 && PF01596:O-methyltransferase	ERF
Zm00001eb184110	93.7189	103.854	106.317	163.881	207.826	154.694	101.297	175.467	-0.793332	0.00622474	0.205849	chr4	139057053	139058564	-	1313	- && sp|Q9SID1|BBX25_ARATH B-box zinc finger protein 25 OS=Arabidopsis thaliana OX=3702 GN=BBX25 PE=1 SV=2 && -	DBB
Zm00001eb144960	15173.7	3511.06	14339.8	5041.55	5096.97	5063.18	11008.2	5067.23	1.11932	0.00624634	0.206358	chr3	173440780	173444468	+	2953	- && sp|P29250|LOX2_ORYSJ Linoleate 9S-lipoxygenase 2 OS=Oryza sativa subsp. japonica OX=39947 GN=LOX1.1 PE=2 SV=2 && PF00305:Lipoxygenase	NF-YA
Zm00001eb219600	245.036	179.747	146.995	313.366	286.592	382.664	190.592	327.541	-0.78151	0.00626317	0.206709	chr5	20621632	20623674	+	649	- && - && -	-
Zm00001eb064930	1109.98	1104.45	1054.85	1422.88	1491.79	1514.37	1089.76	1476.35	-0.438143	0.00635273	0.209352	chr1	306411473	306420667	+	3116	- && sp|Q75IP6|KU80_ORYSJ ATP-dependent DNA helicase 2 subunit KU80 OS=Oryza sativa subsp. japonica OX=39947 GN=KU80 PE=1 SV=1 && PF08785:Ku C terminal domain like|PF02735:Ku70/Ku80 beta-barrel domain	-
Zm00001eb093440	834.684	558.214	791.367	357.659	541.867	168.942	728.088	356.156	1.0312	0.00635581	0.209352	chr2	152995948	152999988	+	2163	- && sp|Q94BZ1|ZIFL1_ARATH Protein ZINC INDUCED FACILITATOR-LIKE 1 OS=Arabidopsis thaliana OX=3702 GN=ZIFL1 PE=2 SV=1 && PF07690:Major Facilitator Superfamily	LBD
Zm00001eb157410	332.897	330.535	379.043	547.007	455.51	547.536	347.492	516.684	-0.571655	0.00637276	0.209638	chr3	216340124	216342055	+	1508	- && sp|O80854|B561L_ARATH Cytochrome b561 domain-containing protein At2g30890 OS=Arabidopsis thaliana OX=3702 GN=At2g30890 PE=2 SV=1 && -	-
Zm00001eb000200	159.127	186.737	258.858	460.638	246.735	407.09	201.574	371.487	-0.880711	0.00637705	0.209638	chr1	679957	680801	+	845	- && sp|Q9XHP2|OLEL_SESIN Oleosin L OS=Sesamum indicum OX=4182 PE=1 SV=1 && PF01277:Oleosin	-
Zm00001eb279150	220.63	208.706	273.65	542.578	298.928	379.611	234.329	407.039	-0.795326	0.00638713	0.209762	chr6	121721375	121722125	-	751	- && - && -	-
Zm00001eb151660	401.234	390.45	472.417	627.84	653.847	568.908	421.367	616.865	-0.549641	0.0063987	0.209935	chr3	196852334	196857230	+	2019	- && sp|Q9XSC3|WDR44_BOVIN WD repeat-containing protein 44 OS=Bos taurus OX=9913 GN=WDR44 PE=1 SV=1 && PF00400:WD domain, G-beta repeat	-
Zm00001eb387530	737.06	1360.09	1191.67	2060.69	1527.86	1815.62	1096.27	1801.39	-0.716385	0.00641913	0.210231	chr9	102588695	102592796	+	1346	- && sp|Q94B74|NUDT2_ARATH Nudix hydrolase 2 OS=Arabidopsis thaliana OX=3702 GN=NUDT2 PE=1 SV=1 && PF00293:NUDIX domain|PF18290:Nudix hydrolase domain	C3H
Zm00001eb373380	21.4772	3.99438	5.54697	39.8629	72.1224	24.4254	10.3395	45.4702	-2.13911	0.00642548	0.210231	chr9	9767393	9769498	-	1563	- && sp|F4HZQ7|WTR5_ARATH WAT1-related protein At1g21890 OS=Arabidopsis thaliana OX=3702 GN=At1g21890 PE=2 SV=1 && PF00892:EamA-like transporter family	ERF
Zm00001eb139960	497.882	516.273	538.98	792.828	631.071	910.864	517.712	778.254	-0.587759	0.00642664	0.210231	chr3	147295186	147296885	+	782	- && - && -	-
Zm00001eb150740	446.141	329.536	407.702	236.963	225.857	285.981	394.46	249.6	0.660511	0.00644301	0.21056	chr3	193391008	193393474	-	1446	- && sp|P05100|3MG1_ECOLI DNA-3-methyladenine glycosylase 1 OS=Escherichia coli (strain K12) OX=83333 GN=tag PE=1 SV=1 && PF03352:Methyladenine glycosylase	-
Zm00001eb078220	969.405	1441.97	1153.77	774.004	883.499	635.06	1188.38	764.188	0.636781	0.00645396	0.210712	chr2	33379891	33386009	-	2482	- && sp|Q0JBZ8|HCT1_ORYSJ Hydroxycinnamoyltransferase 1 OS=Oryza sativa subsp. japonica OX=39947 GN=HCT1 PE=2 SV=1 && PF02458:Transferase family	FAR1
novel.247	91.7664	41.941	145.146	190.456	144.245	366.381	92.951	233.694	-1.32874	0.00649874	0.211966	chr1	239862446	239863144	+	699	- && - && -	-
Zm00001eb313020	304.586	110.844	282.895	110.73	118.622	99.737	232.775	109.697	1.08566	0.00650594	0.211993	chr7	121284587	121294847	-	2170	- && sp|B9G3M6|KN7I_ORYSJ Kinesin-like protein KIN-7I OS=Oryza sativa subsp. japonica OX=39947 GN=KIN7I PE=2 SV=2 && PF00225:Kinesin motor domain	MYB_related
Zm00001eb298190	28.3109	434.388	46.2247	2.2146	24.6735	12.2127	169.641	13.0336	3.69836	0.00651512	0.212085	chr7	1103231	1107418	+	1375	- && sp|Q8LGZ9|G2OX5_ORYSJ Gibberellin 2-beta-dioxygenase 5 OS=Oryza sativa subsp. japonica OX=39947 GN=GA2OX5 PE=1 SV=1 && PF03171:2OG-Fe(II) oxygenase superfamily|PF14226:non-haem dioxygenase in morphine synthesis N-terminal	Dof
Zm00001eb388670	574.028	654.079	706.314	944.529	929.999	873.208	644.807	915.912	-0.506168	0.00654766	0.212936	chr9	108652381	108653598	+	1013	- && - && PF00226:DnaJ domain	-
novel.875	5.85743	13.9803	3.69798	0	0	0	7.84524	0	5.38075	0.0065935	0.214218	chr10	10255474	10255721	-	248	- && - && -	-
Zm00001eb257980	633.579	747.947	871.798	1154.92	918.612	1567.3	751.108	1213.61	-0.69199	0.00660738	0.21446	chr5	222484810	222485820	-	1011	- && - && PF13639:Ring finger domain	bZIP
Zm00001eb146660	1015.29	1012.57	1171.33	1698.6	1382.66	1450.26	1066.4	1510.51	-0.501952	0.00662047	0.214676	chr3	180339707	180345974	+	1468	- && sp|Q9C8C1|LCV2_ARATH Protein LIKE COV 2 OS=Arabidopsis thaliana OX=3702 GN=LCV2 PE=2 SV=1 && PF04367:Protein of unknown function (DUF502)	FAR1
Zm00001eb075580	780.015	775.908	736.822	545.9	578.877	500.721	764.248	541.833	0.495988	0.00664755	0.215344	chr2	24416100	24419281	-	1214	- && sp|Q7XMK3|ACET2_ORYSJ Probable ascorbate-specific transmembrane electron transporter 2 OS=Oryza sativa subsp. japonica OX=39947 GN=Os04g0533500 PE=2 SV=2 && PF03188:Eukaryotic cytochrome b561	bZIP
Zm00001eb218990	14.6436	64.9086	15.7164	2.2146	9.48979	0	31.7562	3.90146	3.0072	0.00668074	0.216155	chr5	19018569	19021152	-	1282	- && sp|Q851V5|Y3216_ORYSJ Putative B3 domain-containing protein Os03g0621600 OS=Oryza sativa subsp. japonica OX=39947 GN=Os03g0621600 PE=3 SV=1 && PF02362:B3 DNA binding domain	B3
Zm00001eb041460	389.519	419.41	670.258	926.812	712.683	806.038	493.062	815.178	-0.72469	0.00670046	0.216155	chr1	218541179	218542732	-	1340	- && sp|P27521|CA4_ARATH Chlorophyll a-b binding protein 4, chloroplastic OS=Arabidopsis thaliana OX=3702 GN=LHCA4 PE=1 SV=1 && PF00504:Chlorophyll A-B binding protein	M-type_MADS
Zm00001eb095930	1338.42	1567.79	1316.48	2038.54	1860.95	1932.66	1407.57	1944.05	-0.465873	0.00670131	0.216155	chr2	169453179	169455530	-	2352	- && sp|Q9LDD5|PYRP2_ARATH 5-amino-6-(5-phospho-D-ribitylamino)uracil phosphatase, chloroplastic OS=Arabidopsis thaliana OX=3702 GN=PYRP2 PE=1 SV=1 && PF13419:Haloacid dehalogenase-like hydrolase	-
Zm00001eb052000	374.876	185.739	216.332	930.134	364.408	383.682	258.982	559.408	-1.11049	0.00671182	0.216155	chr1	263319343	263320093	+	751	- && - && PF05678:VQ motif	-
Zm00001eb138380	1.95248	24.9649	1.84899	0	0	0	9.58877	0	5.66996	0.00671182	0.216155	chr3	138838258	138844010	-	1687	- && sp|Q2QW53|MAD13_ORYSJ MADS-box transcription factor 13 OS=Oryza sativa subsp. japonica OX=39947 GN=MADS13 PE=1 SV=2 && PF00319:SRF-type transcription factor (DNA-binding and dimerisation domain)|PF01486:K-box region	MIKC_MADS
Zm00001eb392190	228.44	218.692	234.822	142.842	156.582	96.6838	227.318	132.036	0.783542	0.0067119	0.216155	chr9	124748764	124753232	+	2594	- && sp|O80612|APY6_ARATH Probable apyrase 6 OS=Arabidopsis thaliana OX=3702 GN=APY6 PE=2 SV=2 && PF01150:GDA1/CD39 (nucleoside phosphatase) family	FAR1
novel.3417	288.967	566.203	614.789	761.824	698.449	1396.32	489.986	952.197	-0.958412	0.00671797	0.216155	chr6	180669559	180680124	+	3236	- && - && -	-
Zm00001eb116380	456.88	315.556	509.396	298.972	239.143	237.13	427.277	258.415	0.726509	0.00675653	0.217113	chr2	238595302	238597967	+	2031	- && sp|Q8L970|P4H7_ARATH Probable prolyl 4-hydroxylase 7 OS=Arabidopsis thaliana OX=3702 GN=P4H7 PE=2 SV=1 && PF13640:2OG-Fe(II) oxygenase superfamily	MYB
Zm00001eb095360	2143.82	1596.75	2567.32	3654.1	3799.71	2570.77	2102.63	3341.53	-0.668228	0.00676518	0.217113	chr2	165607949	165609053	+	989	- && sp|Q9AYU0|QR2_TRIVS Quinone-oxidoreductase QR2 OS=Triphysaria versicolor OX=64093 PE=1 SV=1 && PF03358:NADPH-dependent FMN reductase	M-type_MADS
Zm00001eb394290	671.652	757.933	759.934	1136.09	863.571	1318.97	729.84	1106.21	-0.599735	0.00676727	0.217113	chr9	133597083	133599369	-	2054	- && sp|Q9SY91|PBL15_ARATH Probable serine/threonine-protein kinase PBL15 OS=Arabidopsis thaliana OX=3702 GN=PBL15 PE=1 SV=1 && PF00069:Protein kinase domain	Whirly
Zm00001eb422010	752.68	788.889	808.008	1200.32	937.591	1277.24	783.192	1138.38	-0.539264	0.00680662	0.218165	chr10	117219557	117221915	+	1327	- && sp|Q8LE10|HA22I_ARATH HVA22-like protein i OS=Arabidopsis thaliana OX=3702 GN=HVA22I PE=2 SV=2 && PF03134:TB2/DP1, HVA22 family	E2F/DP
novel.1133	9.76238	3.99438	12.9429	17.7168	60.7347	32.5672	8.89989	37.0062	-2.05481	0.00683946	0.218888	chr2	75441737	75443335	+	1077	- && - && -	-
novel.3830	8.78615	51.9269	43.4512	6.64381	8.54081	0	34.7214	5.06154	2.7759	0.0068423	0.218888	chr7	71068982	71073899	+	1468	- && - && -	C3H
Zm00001eb069110	21.4772	7.98875	24.0369	2.2146	3.79592	0	17.8343	2.00351	3.14439	0.00687432	0.219701	chr2	6813049	6814994	+	1848	- && sp|A1XWY7|CFAT_PETHY Coniferyl alcohol acyltransferase OS=Petunia hybrida OX=4102 GN=CFAT PE=1 SV=1 && PF02458:Transferase family	Whirly
Zm00001eb349050	1105.1	851.801	789.518	478.355	741.153	374.523	915.474	531.343	0.784291	0.00688173	0.219728	chr8	104800163	104803297	-	2007	- && sp|Q39134|AAP3_ARATH Amino acid permease 3 OS=Arabidopsis thaliana OX=3702 GN=AAP3 PE=1 SV=2 && PF01490:Transmembrane amino acid transporter protein	MYB_related
Zm00001eb141990	1150.99	1282.19	1269.33	1842.55	1756.56	1535.75	1234.17	1711.62	-0.471745	0.00689029	0.219751	chr3	156227519	156240463	-	3030	- && sp|Q8TB22|SPT20_HUMAN Spermatogenesis-associated protein 20 OS=Homo sapiens OX=9606 GN=SPATA20 PE=1 SV=3 && PF03190:Protein of unknown function, DUF255	Dof
Zm00001eb147990	153.269	215.696	176.578	296.757	334.99	258.502	181.848	296.75	-0.707107	0.00690433	0.219751	chr3	184696814	184702159	-	1799	- && sp|Q0PGJ6|AKRC9_ARATH NADPH-dependent aldo-keto reductase, chloroplastic OS=Arabidopsis thaliana OX=3702 GN=AKR4C9 PE=1 SV=1 && PF00248:Aldo/keto reductase family	FAR1
Zm00001eb092030	1.95248	42.9395	5.54697	0	1.89796	0	16.813	0.632653	4.67403	0.00690793	0.219751	chr2	143781108	143781702	+	464	- && - && -	-
Zm00001eb258520	16013.2	16339	12963.3	18843	22899.8	21787.4	15105.2	21176.7	-0.487466	0.00690883	0.219751	chr5	223477062	223482483	-	3691	- && sp|Q6K991|PHO12_ORYSJ Phosphate transporter PHO1-2 OS=Oryza sativa subsp. japonica OX=39947 GN=PHO1-2 PE=2 SV=1 && PF03105:SPX domain|PF03124:EXS family	NAC
Zm00001eb395600	962.571	795.88	717.408	597.943	544.714	547.536	825.286	563.398	0.550842	0.00694501	0.220691	chr9	139898985	139900759	+	1555	- && sp|C7G304|GOLS2_SOLLC Galactinol synthase 2 OS=Solanum lycopersicum OX=4081 GN=GOLS2 PE=2 SV=1 && PF01501:Glycosyl transferase family 8	-
Zm00001eb373100	115.196	131.814	76.733	203.744	186.949	187.261	107.915	192.651	-0.837088	0.00695534	0.220757	chr9	8882429	8883942	-	1514	- && - && PF07816:Protein of unknown function (DUF1645)	-
Zm00001eb139620	0	0	0	6.64381	7.59183	7.12407	0	7.11991	-5.3249	0.00696536	0.220757	chr3	145326513	145328060	-	1548	- && sp|Q1PDV6|PBL27_ARATH Serine/threonine-protein kinase PBL27 OS=Arabidopsis thaliana OX=3702 GN=PBL27 PE=1 SV=1 && PF00069:Protein kinase domain	WRKY
Zm00001eb114370	319.23	425.401	259.783	585.763	525.734	497.667	334.805	536.388	-0.680316	0.00696696	0.220757	chr2	233095773	233101510	-	3566	- && sp|Q9ZSB0|SBT39_ARATH Subtilisin-like protease SBT3.9 OS=Arabidopsis thaliana OX=3702 GN=SBT3.9 PE=3 SV=1 && PF17766:Fibronectin type-III domain|PF00082:Subtilase family|PF05922:Peptidase inhibitor I9	DBB
novel.3475	611.125	915.711	1142.68	1144.95	1313.39	2659.31	889.837	1705.88	-0.938864	0.00697549	0.220818	chr6	19783754	19790038	-	1217	- && - && -	-
novel.362	82.004	87.8763	119.26	232.533	122.418	207.616	96.38	187.523	-0.958183	0.007042	0.222555	chr1	17925024	17925489	-	466	- && - && -	-
Zm00001eb355140	1161.72	823.84	1041.91	777.326	606.398	612.67	1009.16	665.465	0.601215	0.00704371	0.222555	chr8	135295073	135300914	-	2087	- && sp|Q75L84|GT43A_ORYSJ Probable beta-1,4-xylosyltransferase GT43A OS=Oryza sativa subsp. japonica OX=39947 GN=GT43A PE=2 SV=1 && PF03360:Glycosyltransferase family 43	-
novel.2584	3.90495	14.9789	4.62247	0	0	0	7.83545	0	5.37908	0.0070522	0.222612	chr4	156419427	156419635	-	209	- && - && -	-
Zm00001eb244020	358.28	354.501	356.855	239.177	248.632	236.112	356.545	241.307	0.563042	0.00707768	0.223086	chr5	177541074	177541559	+	360	- && - && -	-
Zm00001eb253580	522.288	686.034	845.912	997.679	1108.41	1049.27	684.745	1051.79	-0.619082	0.00708061	0.223086	chr5	212875606	212887656	+	1214	- && sp|Q6Z6W2|MAD57_ORYSJ MADS-box transcription factor 57 OS=Oryza sativa subsp. japonica OX=39947 GN=MADS57 PE=1 SV=2 && PF00319:SRF-type transcription factor (DNA-binding and dimerisation domain)|PF01486:K-box region	MIKC_MADS
Zm00001eb148030	2521.62	2183.93	3118.32	1883.52	1722.4	1814.6	2607.96	1806.84	0.529609	0.00709539	0.223341	chr3	184787055	184789671	-	2059	- && sp|Q6Z9A3|GMPP3_ORYSJ Probable mannose-1-phosphate guanylyltransferase 3 OS=Oryza sativa subsp. japonica OX=39947 GN=Os08g0237200 PE=2 SV=1 && PF00483:Nucleotidyl transferase|PF25087:GMPPB C-terminal domain	-
Zm00001eb047520	1902.69	2273.8	2494.29	3863.38	2748.24	3218.05	2223.59	3276.56	-0.55912	0.00711988	0.2239	chr1	244084182	244087182	-	2233	- && sp|Q9LFQ0|GT14B_ARATH Beta-glucuronosyltransferase GlcAT14B OS=Arabidopsis thaliana OX=3702 GN=GLCAT14B PE=2 SV=1 && PF02485:Core-2/I-Branching enzyme	Dof
novel.4820	118.125	548.228	385.514	108.516	85.4081	211.687	350.622	135.203	1.37487	0.00714212	0.224388	chr9	46740111	46741799	-	812	- && - && -	-
Zm00001eb222070	11.7149	47.9325	17.5654	77.5111	64.5306	83.4534	25.7376	75.165	-1.54849	0.00715304	0.224519	chr5	31602038	31602559	-	522	- && - && -	-
Zm00001eb001760	1269.11	1378.06	1282.27	1553.54	1962.49	2080.23	1309.81	1865.42	-0.510355	0.00716564	0.224703	chr1	5112320	5115233	+	1858	- && - && -	TALE
Zm00001eb147310	515.454	510.282	564.866	674.347	777.214	827.41	530.201	759.657	-0.518945	0.00717897	0.224909	chr3	181761316	181765639	-	1942	- && - && -	-
Zm00001eb073680	2010.08	1774.5	1754.69	1359.77	1435.81	1165.29	1846.42	1320.29	0.483808	0.00725701	0.227015	chr2	17765228	17767229	-	1554	- && sp|Q0WQX7|RBL1_ARATH RHOMBOID-like protein 1 OS=Arabidopsis thaliana OX=3702 GN=RBL1 PE=2 SV=1 && PF01694:Rhomboid family	-
Zm00001eb347610	952.809	585.176	845.912	473.925	438.428	578.068	794.632	496.807	0.677808	0.00725979	0.227015	chr8	96881438	96885429	-	1822	- && sp|Q9SCU1|PATL6_ARATH Patellin-6 OS=Arabidopsis thaliana OX=3702 GN=PATL6 PE=2 SV=1 && PF00650:CRAL/TRIO domain|PF25099:Patellin-1-like, C-terminal GOLD domain	DBB
Zm00001eb283280	1035.79	601.154	1873.03	664.381	643.408	222.882	1169.99	510.224	1.19747	0.00728593	0.227619	chr6	139958834	139960420	+	1587	- && sp|Q7GCM7|XIP1_ORYSJ Xylanase inhibitor protein 1 OS=Oryza sativa subsp. japonica OX=39947 GN=RIXI PE=1 SV=1 && PF00704:Glycosyl hydrolases family 18	C2H2
Zm00001eb273740	637.484	1146.39	1411.7	667.703	622.53	555.678	1065.19	615.304	0.791935	0.0072928	0.22762	chr6	100450346	100459747	+	949	- && sp|P49398|RS4_ORYSJ Small ribosomal subunit protein eS4 OS=Oryza sativa subsp. japonica OX=39947 GN=RPS4 PE=2 SV=3 && -	NAC
Zm00001eb041940	334.85	215.696	309.706	688.742	323.602	560.766	286.751	524.37	-0.869912	0.00731904	0.228225	chr1	220947560	220948478	-	919	- && - && -	-
Zm00001eb237290	0	10.9845	1.84899	2.2146	18.9796	121.109	4.27784	47.4345	-3.47691	0.00733726	0.22858	chr5	136346448	136347365	+	688	- && sp|Q93Z51|NIC4_ARATH Probable inactive nicotinamidase At3g16190 OS=Arabidopsis thaliana OX=3702 GN=At3g16190 PE=2 SV=1 && -	NAC
Zm00001eb198560	1199.8	2078.07	1087.21	1018.72	845.54	669.663	1455.03	844.64	0.784682	0.00736362	0.229187	chr4	201140637	201143127	-	2491	- && sp|Q0WUQ1|BAG1_ARATH BAG family molecular chaperone regulator 1 OS=Arabidopsis thaliana OX=3702 GN=BAG1 PE=1 SV=1 && PF02179:BAG domain	ERF
Zm00001eb223830	86.8852	366.484	78.582	64.2235	68.3265	52.9217	177.317	61.8239	1.51934	0.00737565	0.229347	chr5	39058928	39059567	-	459	- && - && -	-
Zm00001eb384100	822.969	907.722	660.089	1030.9	1159.65	1413.62	796.927	1201.39	-0.592508	0.00739193	0.229639	chr9	74022036	74024245	+	1919	- && sp|B9DFU2|MAX1_ARATH Cytochrome P450 711A1 OS=Arabidopsis thaliana OX=3702 GN=CYP711A1 PE=1 SV=1 && PF00067:Cytochrome P450	HSF
Zm00001eb137430	300.681	17.9747	148.844	17.7168	25.6224	68.1876	155.833	37.1756	2.06696	0.00740105	0.229708	chr3	133551194	133552240	+	930	- && sp|P32024|JI23_HORVU 23 kDa jasmonate-induced protein OS=Hordeum vulgare OX=4513 PE=2 SV=1 && PF21230:Nakanori-like protein	-
novel.4902	0	0.998594	40.6778	0	0	0	13.8921	0	6.208	0.00742454	0.230223	chr9	109500719	109501556	-	457	- && - && -	-
novel.4986	0	5.99156	0	17.7168	26.5714	17.3013	1.99719	20.5299	-3.37975	0.00744386	0.230465	scaf_122	96620	98026	+	1407	- && sp|P04323|POL3_DROME Retrovirus-related Pol polyprotein from transposon 17.6 OS=Drosophila melanogaster OX=7227 GN=pol PE=4 SV=1 && -	C2H2
Zm00001eb054100	6540.8	6923.25	6681.32	7796.51	9583.74	11981.7	6715.12	9787.31	-0.543528	0.00744619	0.230465	chr1	271099920	271102956	+	1564	- && - && PF00702:haloacid dehalogenase-like hydrolase	LBD
Zm00001eb442310	0.976238	1.99719	26.8103	0	0	0	9.92792	0	5.72405	0.00748014	0.231161	scaf_532	34664	43356	+	3301	- && sp|C0LGD7|Y1684_ARATH Probable LRR receptor-like serine/threonine-protein kinase At1g06840 OS=Arabidopsis thaliana OX=3702 GN=At1g06840 PE=1 SV=2 && PF07714:Protein tyrosine and serine/threonine kinase	WRKY
Zm00001eb391380	626.745	430.394	679.503	379.805	398.571	290.052	578.881	356.142	0.701	0.00748253	0.231161	chr9	121723328	121729372	+	3307	- && sp|Q42510|GNOM_ARATH ARF guanine-nucleotide exchange factor GNOM OS=Arabidopsis thaliana OX=3702 GN=GN PE=1 SV=1 && PF01369:Sec7 domain|PF12783:Mon2/Sec7/BIG1-like, HUS domain	-
Zm00001eb164750	18670.6	15403.3	14717	11853.7	11829	12033.6	16263.6	11905.4	0.450025	0.0074965	0.231378	chr4	1866884	1869039	-	2156	- && sp|A8QW51|OMT2_SORBI Probable O-methyltransferase 2 OS=Sorghum bicolor OX=4558 GN=OMT2 PE=2 SV=1 && PF00891:O-methyltransferase domain|PF08100:Plant O-methyltransferase dimerisation domain	-
Zm00001eb163540	794.658	453.362	685.05	345.478	442.224	391.824	644.357	393.175	0.712372	0.00751095	0.231539	chr3	235901443	235909629	+	6309	- && - && PF10536:Plant mobile domain	-
Zm00001eb026960	190.367	188.734	201.54	135.091	113.877	101.772	193.547	116.914	0.728527	0.0075156	0.231539	chr1	127437983	127462480	-	3249	- && sp|Q6F6A2|PHR_ORYSJ Deoxyribodipyrimidine photo-lyase OS=Oryza sativa subsp. japonica OX=39947 GN=PHR PE=1 SV=1 && PF00875:DNA photolyase	-
Zm00001eb163240	51.7406	57.9185	9.24494	8.85842	10.4388	8.1418	39.6347	9.14633	2.11266	0.00755522	0.232226	chr3	235198390	235201558	-	2341	- && sp|P31752|ASNS_ASPOF Asparagine synthetase [glutamine-hydrolyzing] OS=Asparagus officinalis OX=4686 PE=2 SV=2 && PF00733:Asparagine synthase|PF13537:Glutamine amidotransferase domain	G2-like
Zm00001eb155660	110.315	75.8932	106.317	48.7213	53.1428	18.319	97.5083	40.0611	1.28338	0.00756032	0.232226	chr3	210739191	210741141	-	1459	- && sp|B8A833|SWT2B_ORYSI Bidirectional sugar transporter SWEET2b OS=Oryza sativa subsp. indica OX=39946 GN=SWEET2B PE=3 SV=1 && PF03083:Sugar efflux transporter for intercellular exchange	DBB
novel.4441	9.76238	3.99438	8.32045	0	0	0	7.35907	0	5.2905	0.00756256	0.232226	chr8	86652120	86652441	-	322	- && - && -	-
Zm00001eb060890	30.2634	1.99719	24.9613	189.349	65.4795	23.4077	19.074	92.7453	-2.27884	0.00756576	0.232226	chr1	295097675	295100020	-	1740	- && sp|P42390|TRPA_MAIZE Indole-3-glycerol phosphate lyase, chloroplastic OS=Zea mays OX=4577 GN=BX1 PE=1 SV=2 && PF00290:Tryptophan synthase alpha chain	bZIP
Zm00001eb150440	616.983	755.936	675.805	524.861	459.306	402.001	682.908	462.056	0.563959	0.00758451	0.232587	chr3	192535119	192556380	+	2446	- && sp|O48791|SCAB1_ARATH Stomatal closure-related actin-binding protein 1 OS=Arabidopsis thaliana OX=3702 GN=SCAB1 PE=1 SV=1 && PF17684:PH domain of plant-specific actin-binding protein	-
Zm00001eb403030	64.4317	25.9634	75.8085	13.2876	17.0816	24.4254	55.4012	18.2649	1.60012	0.0075998	0.232653	chr9	158877009	158878457	-	1320	- && sp|Q5UG13|LBD_ORYSJ LOB domain-containing protein CRL1 OS=Oryza sativa subsp. japonica OX=39947 GN=CRL1 PE=1 SV=1 && PF03195:Lateral organ boundaries (LOB) domain	LBD
Zm00001eb011970	336.802	297.581	325.422	193.778	201.184	233.059	319.935	209.34	0.6118	0.00760064	0.232653	chr1	38963680	38967458	-	3775	- && sp|Q10NJ6|HDR3_ORYSJ LIM domain-containing protein HDR3 OS=Oryza sativa subsp. japonica OX=39947 GN=HDR3 PE=1 SV=1 && PF12315:Protein DA1	-
Zm00001eb070940	9919.56	9650.41	10662.2	13512.4	12958.3	13189.7	10077.4	13220.1	-0.391596	0.00763991	0.233567	chr2	10865664	10870719	+	2748	- && sp|Q940S3|UAP1_ARATH UDP-N-acetylglucosamine diphosphorylase 1 OS=Arabidopsis thaliana OX=3702 GN=GLCNAC1PUT1 PE=1 SV=1 && PF01704:UTP--glucose-1-phosphate uridylyltransferase	-
Zm00001eb291400	203.058	82.8833	151.617	79.7258	72.1224	34.6026	145.853	62.1503	1.23162	0.0076445	0.233567	chr6	167082121	167085638	-	2394	- && sp|Q9M0X5|CRK25_ARATH Cysteine-rich receptor-like protein kinase 25 OS=Arabidopsis thaliana OX=3702 GN=CRK25 PE=3 SV=1 && PF07714:Protein tyrosine and serine/threonine kinase|PF01657:Salt stress response/antifungal	ERF
Zm00001eb135830	439.307	125.823	252.387	50.9359	101.541	167.925	272.506	106.8	1.35041	0.00767797	0.234375	chr3	122550522	122552503	+	1232	- && sp|Q9AV39|GLO1A_ORYSJ Very-long-chain aldehyde decarbonylase GL1-10 OS=Oryza sativa subsp. japonica OX=39947 GN=GL1-10 PE=2 SV=1 && PF04116:Fatty acid hydroxylase	-
Zm00001eb064690	299.705	210.703	250.538	164.988	156.582	77.3471	253.649	132.972	0.932143	0.00774364	0.236163	chr1	305752512	305763073	-	2384	- && sp|P46441|N2B_HAEIR Putative ATPase N2B OS=Haematobia irritans OX=7368 PE=2 SV=1 && PF03969:AFG1-like ATPase	-
Zm00001eb396550	518.383	305.57	348.534	215.924	268.561	208.634	390.829	231.04	0.757784	0.00778467	0.237032	chr9	142878256	142878672	+	417	- && - && -	-
Zm00001eb330900	3826.85	9267.95	3206.15	1862.48	3242.66	3024.68	5433.65	2709.94	1.00356	0.00778635	0.237032	chr7	182704718	182706122	+	1405	- && sp|Q6Z4N4|40G3_ORYSJ Ricin B-like lectin R40G3 OS=Oryza sativa subsp. japonica OX=39947 GN=R40G3 PE=2 SV=1 && -	NAC
Zm00001eb388750	105.434	119.831	172.88	55.3651	85.4081	59.028	132.715	66.6004	0.993016	0.00781694	0.23771	chr9	109226099	109228347	+	1966	- && sp|Q67UR2|GW6A_ORYSJ Acetyl transferase GW6a OS=Oryza sativa subsp. japonica OX=39947 GN=GW6A PE=1 SV=1 && -	-
Zm00001eb204270	254.798	248.65	282.895	463.96	380.541	354.168	262.114	399.556	-0.607374	0.00782289	0.23771	chr4	233974686	233975441	+	756	- && - && -	-
Zm00001eb144880	88.8377	133.812	75.8085	225.89	121.469	264.608	99.486	203.989	-1.03597	0.00786272	0.238703	chr3	173078960	173081607	+	1796	- && - && PF05697:Bacterial trigger factor protein (TF)	-
Zm00001eb225390	1072.89	1163.36	1732.5	2153.7	1988.11	1926.55	1322.92	2022.79	-0.612403	0.00787089	0.238733	chr5	50138601	50143995	+	2159	- && sp|Q0DA21|BGL25_ORYSJ Beta-glucosidase 25 OS=Oryza sativa subsp. japonica OX=39947 GN=BGLU25 PE=2 SV=2 && PF00232:Glycosyl hydrolase family 1	C2H2
Zm00001eb255150	23.4297	9.98594	27.7348	54.2578	71.1734	44.7799	20.3835	56.737	-1.47478	0.00788693	0.239003	chr5	216400799	216401538	+	740	- && sp|Q9SGZ5|BXL7_ARATH Probable beta-D-xylosidase 7 OS=Arabidopsis thaliana OX=3702 GN=BXL7 PE=2 SV=2 && -	-
Zm00001eb279470	947.928	777.905	861.629	652.201	574.132	340.938	862.487	522.424	0.723567	0.00790852	0.239338	chr6	123062307	123062747	-	441	- && sp|F4IIM1|CSI1_ARATH Protein CELLULOSE SYNTHASE INTERACTIVE 1 OS=Arabidopsis thaliana OX=3702 GN=CSI1 PE=1 SV=1 && -	-
Zm00001eb416550	586.719	327.539	535.282	274.611	320.755	272.75	483.18	289.372	0.739513	0.00791234	0.239338	chr10	83847017	83850760	-	2455	- && sp|Q9FLD7|GT14A_ARATH Beta-glucuronosyltransferase GlcAT14A OS=Arabidopsis thaliana OX=3702 GN=GLCAT14A PE=2 SV=1 && PF02485:Core-2/I-Branching enzyme	E2F/DP
novel.3351	105.434	79.8875	129.429	331.083	155.633	159.783	104.917	215.5	-1.03634	0.00796166	0.240611	chr6	141819605	141820415	+	811	- && - && -	-
Zm00001eb265080	0	1.99719	3.69798	21.0387	31.3163	4.0709	1.89839	18.8086	-3.30049	0.00800719	0.241768	chr6	33313680	33314141	-	462	- && - && -	-
Zm00001eb372420	584.767	425.401	578.733	343.264	364.408	343.991	529.634	350.554	0.59542	0.00803184	0.242229	chr9	6146770	6149018	+	1414	- && sp|Q8VYI1|SBH1_ARATH Sphinganine C4-monooxygenase 1 OS=Arabidopsis thaliana OX=3702 GN=SBH1 PE=1 SV=1 && PF04116:Fatty acid hydroxylase	-
Zm00001eb434590	3138.61	1959.24	2598.75	1447.24	1762.25	1846.15	2565.53	1685.22	0.606235	0.00803723	0.242229	chr10	152284763	152287382	-	2411	- && sp|Q7XUK4|GUN12_ORYSJ Endoglucanase 12 OS=Oryza sativa subsp. japonica OX=39947 GN=GLU3 PE=2 SV=2 && PF00759:Glycosyl hydrolase family 9	WRKY
Zm00001eb279090	247.965	97.8622	107.241	37.6483	94.8979	46.8153	151.023	59.7872	1.33359	0.00805525	0.242229	chr6	121543238	121544567	+	1330	- && sp|Q9CAP4|ERF13_ARATH Ethylene-responsive transcription factor ERF013 OS=Arabidopsis thaliana OX=3702 GN=ERF013 PE=2 SV=1 && PF00847:AP2 domain	ERF
Zm00001eb123570	1066.05	1052.52	1506.93	2000.89	1591.44	1834.96	1208.5	1809.1	-0.581738	0.00805565	0.242229	chr3	14891930	14894847	-	2497	- && sp|O80674|BH106_ARATH Transcription factor bHLH106 OS=Arabidopsis thaliana OX=3702 GN=BHLH106 PE=2 SV=1 && PF00010:Helix-loop-helix DNA-binding domain	bHLH
Zm00001eb366670	385.614	318.552	325.422	187.134	231.551	243.236	343.196	220.64	0.636431	0.00805881	0.242229	chr8	172931068	172936513	-	1314	- && sp|Q93VH1|YIP4B_ARATH Protein YIP4b OS=Arabidopsis thaliana OX=3702 GN=YIP4B PE=1 SV=1 && PF04893:Yip1 domain	Trihelix
Zm00001eb142060	162.056	242.658	146.995	395.307	491.571	200.492	183.903	362.457	-0.979548	0.00809992	0.243246	chr3	156760613	156764158	+	2679	- && sp|Q9SCQ6|IDD2_ARATH Zinc finger protein GAI-ASSOCIATED FACTOR 1 OS=Arabidopsis thaliana OX=3702 GN=GAF1 PE=1 SV=1 && PF22995:BIRD-IDD transcription factor, third C2HC zinc finger|PF22996:BIRD-IDD transcription factor, second C2H2 zinc finger|PF22992:BIRD-IDD transcription factor, fourth C2HC zinc finger	C2H2
Zm00001eb377850	304.586	687.033	308.781	95.228	284.694	201.509	433.467	193.81	1.15967	0.00811471	0.243471	chr9	23898286	23898703	-	418	- && sp|Q6K1S6|MYB30_ORYSJ Transcription factor MYB30 OS=Oryza sativa subsp. japonica OX=39947 GN=MYB30 PE=1 SV=1 && -	MYB
Zm00001eb225200	191.343	108.847	187.672	65.3308	83.5102	101.772	162.621	83.5378	0.960371	0.0081542	0.244077	chr5	48606118	48607429	-	1205	- && sp|A3BEP8|ENL18_ORYSJ Early nodulin-like protein 18 OS=Oryza sativa subsp. japonica OX=39947 GN=ENODL18 PE=2 SV=1 && PF02298:Plastocyanin-like domain	HD-ZIP
novel.4012	167.913	175.753	378.118	320.01	513.398	607.582	240.595	480.33	-0.997074	0.00815501	0.244077	chr7	53094765	53110234	-	3746	- && - && -	-
Zm00001eb406530	2037.41	1231.27	2079.19	1239.07	1183.38	676.787	1782.62	1033.08	0.787173	0.00815689	0.244077	chr10	4429754	4445729	-	4928	- && sp|Q8GU83|AB41G_ORYSJ ABC transporter G family member 41 OS=Oryza sativa subsp. japonica OX=39947 GN=ABCG41 PE=3 SV=1 && PF08370:Plant PDR ABC transporter associated|PF01061:ABC-2 type transporter|PF00005:ABC transporter	MYB_related
Zm00001eb101580	147.412	311.561	184.899	456.208	267.612	527.181	214.624	417.001	-0.958235	0.00816965	0.244239	chr2	194372327	194377203	+	1426	- && - && -	-
Zm00001eb102130	12.6911	18.9733	11.0939	93.0134	8.54081	79.3825	14.2528	60.3122	-2.08052	0.00817758	0.244258	chr2	196771490	196773469	-	1660	- && sp|Q9FJ47|SAG12_ARATH Senescence-specific cysteine protease SAG12 OS=Arabidopsis thaliana OX=3702 GN=SAG12 PE=1 SV=1 && PF00112:Papain family cysteine protease|PF08246:Cathepsin propeptide inhibitor domain (I29)	BBR-BPC
Zm00001eb041690	122.03	164.768	122.958	91.9061	63.5816	63.0989	136.585	72.8622	0.908526	0.00819546	0.244573	chr1	219425272	219431099	-	381	- && - && -	-
Zm00001eb136960	303.61	275.612	275.499	181.598	204.979	117.038	284.907	167.872	0.762728	0.00823069	0.245404	chr3	130386405	130389287	+	2303	- && - && -	GRAS
Zm00001eb084680	9414.84	12509.4	8707.81	13737.2	14203.4	16341.6	10210.7	14760.7	-0.531709	0.00829376	0.247064	chr2	64368173	64369582	+	1410	- && - && -	-
Zm00001eb408860	4232.97	5704.97	5946.35	8268.22	6789	7855.82	5294.76	7637.68	-0.528521	0.00831959	0.247437	chr10	14391835	14393714	+	1773	- && sp|A0SPJ8|NAM1_HORVV NAC transcription factor NAM-1 OS=Hordeum vulgare subsp. vulgare OX=112509 GN=NAM-1 PE=4 SV=1 && -	NAC
novel.2149	272.371	412.419	270.877	531.505	427.041	601.475	318.556	520.007	-0.707142	0.00832113	0.247437	chr4	5516278	5519735	+	3374	- && sp|Q8GXR2|PLT6_ARATH Probable polyol transporter 6 OS=Arabidopsis thaliana OX=3702 GN=PLT6 PE=2 SV=2 && PF00083:Sugar (and other) transporter	-
Zm00001eb408020	750.727	390.45	895.835	398.629	335.939	413.196	679.004	382.588	0.828103	0.00838606	0.249145	chr10	10049844	10054259	-	2554	- && sp|Q2QX45|CDPKS_ORYSJ Calcium-dependent protein kinase 28 OS=Oryza sativa subsp. japonica OX=39947 GN=CPK28 PE=3 SV=1 && PF13499:EF-hand domain pair|PF00069:Protein kinase domain	NAC
Zm00001eb378110	502.763	349.508	566.715	654.416	743.051	834.534	472.995	744	-0.653268	0.00839736	0.249259	chr9	25108914	25109207	+	294	- && - && -	-
novel.3946	11.7149	1.99719	9.24494	0	0	0	7.65233	0	5.34713	0.00841481	0.249555	chr7	174207129	174212649	+	237	- && - && -	-
Zm00001eb000660	1271.06	348.509	918.947	602.372	174.612	268.679	846.173	348.555	1.28043	0.00844383	0.250144	chr1	2772158	2773573	-	1211	- && sp|Q9SJL9|XTH32_ARATH Probable xyloglucan endotransglucosylase/hydrolase protein 32 OS=Arabidopsis thaliana OX=3702 GN=XTH32 PE=2 SV=1 && PF00722:Glycosyl hydrolases family 16	C2H2
Zm00001eb042620	285.062	208.706	159.938	471.711	377.694	295.14	217.902	381.515	-0.808064	0.00845643	0.250144	chr1	224800418	224801598	-	1181	- && - && PF04654:Protein of unknown function, DUF599	-
Zm00001eb190720	5.85743	0.998594	0	6.64381	18.9796	38.6735	2.28534	21.4323	-3.23725	0.00845721	0.250144	chr4	174233528	174235021	+	1378	- && sp|Q39085|DIM_ARATH Delta(24)-sterol reductase OS=Arabidopsis thaliana OX=3702 GN=DIM PE=1 SV=2 && PF01565:FAD binding domain	-
novel.237	200.129	334.529	170.107	380.912	634.867	327.707	234.922	447.829	-0.931808	0.00846501	0.250153	chr1	229333673	229336227	+	2474	- && - && -	-
Zm00001eb343530	847.375	699.016	778.424	502.715	618.734	413.196	774.938	511.549	0.598852	0.00854471	0.252285	chr8	69616462	69625030	-	5741	- && sp|Q0WVL7|GOGC5_ARATH Golgin candidate 5 OS=Arabidopsis thaliana OX=3702 GN=GC5 PE=1 SV=1 && -	FAR1
Zm00001eb383380	52.7169	57.9185	21.2634	85.2623	90.153	137.393	43.9662	104.269	-1.24825	0.00858346	0.253204	chr9	68439623	68440078	-	456	- && - && -	-
novel.2648	5.85743	13.9803	2.77348	0	0	0	7.53708	0	5.32275	0.00860343	0.253569	chr4	209901103	209901586	-	484	- && - && -	-
Zm00001eb152060	834.684	860.788	824.649	513.788	610.193	653.379	840.04	592.454	0.503301	0.00861136	0.253579	chr3	198954474	198965938	-	5340	- && - && -	bHLH
Zm00001eb253920	101.529	113.84	85.0535	155.022	168.918	185.226	100.141	169.722	-0.762337	0.00862541	0.253768	chr5	213606304	213606826	-	523	- && - && -	-
Zm00001eb354060	76.1466	78.8889	53.6207	75.2965	157.531	243.236	69.5521	158.688	-1.19167	0.00864702	0.25418	chr8	130074785	130084887	+	2486	- && sp|Q0JQ97|GRXS1_ORYSJ Monothiol glutaredoxin-S1, mitochondrial OS=Oryza sativa subsp. japonica OX=39947 GN=GRXS1 PE=2 SV=2 && -	C3H
Zm00001eb037940	4.88119	5.99156	7.39596	26.5753	30.3673	16.2836	6.08957	24.4087	-2.00157	0.00867054	0.254647	chr1	203409777	203412049	-	1736	- && sp|Q8L817|ATCA7_ARATH Alpha carbonic anhydrase 7 OS=Arabidopsis thaliana OX=3702 GN=ACA7 PE=2 SV=1 && PF00194:Eukaryotic-type carbonic anhydrase	GATA
Zm00001eb031240	402.21	173.755	765.481	205.958	224.908	166.907	447.149	199.258	1.16641	0.00871034	0.255531	chr1	174781840	174783163	-	1254	- && sp|Q6I5W0|BURP2_ORYSJ BURP domain-containing protein 2 OS=Oryza sativa subsp. japonica OX=39947 GN=BURP2 PE=2 SV=1 && PF03181:BURP domain	-
Zm00001eb198830	1087.53	1357.09	1016.02	1476.03	1853.36	1671.1	1153.55	1666.83	-0.53135	0.00871701	0.255531	chr4	201889357	201893147	-	2253	- && sp|Q9SB58|ZDH19_ARATH Protein S-acyltransferase 8 OS=Arabidopsis thaliana OX=3702 GN=PAT08 PE=1 SV=2 && PF01529:DHHC palmitoyltransferase	M-type_MADS
Zm00001eb143620	346.565	176.751	224.652	654.416	337.837	410.143	249.323	467.465	-0.906152	0.00872365	0.255531	chr3	164631167	164633311	+	1258	- && - && -	-
Zm00001eb369130	1.95248	0	0	22.146	4.74489	10.1772	0.650826	12.3561	-4.25195	0.00876445	0.256394	chr8	177513787	177515130	-	1000	- && sp|Q9ZVC7|LTG12_ARATH Non-specific lipid transfer protein GPI-anchored 12 OS=Arabidopsis thaliana OX=3702 GN=LTPG12 PE=2 SV=2 && PF14368:Probable lipid transfer	-
Zm00001eb391270	2394.71	1328.13	1718.64	1241.29	1215.64	962.768	1813.83	1139.9	0.670179	0.00876851	0.256394	chr9	121089904	121105394	+	7076	- && sp|F4JP43|SWO1_ARATH Protein SWOLLEN 1 OS=Arabidopsis thaliana OX=3702 GN=SWO1 PE=1 SV=1 && PF05641:Agenet domain	MYB_related
Zm00001eb354950	313.373	242.658	262.556	190.456	164.173	165.889	272.862	173.506	0.653954	0.00878657	0.256697	chr8	134761594	134763662	-	2069	- && sp|Q9LY50|ACCR3_ARATH Putative serine/threonine-protein kinase-like protein CCR3 OS=Arabidopsis thaliana OX=3702 GN=CCR3 PE=2 SV=1 && PF00069:Protein kinase domain	GRAS
novel.4715	31.2396	17.9747	35.1308	139.52	31.3163	79.3825	28.115	83.4063	-1.56506	0.00882007	0.257389	chr9	132360880	132361531	+	652	- && - && -	-
Zm00001eb302910	925.474	1013.57	760.859	672.132	558.949	625.901	899.969	618.994	0.540119	0.0088257	0.257389	chr7	17757471	17759386	+	1489	- && - && -	-
Zm00001eb259580	2182.87	1022.56	1770.41	1133.88	1022.05	682.893	1658.61	946.274	0.809787	0.00883779	0.257517	chr5	225712549	225722911	+	2699	- && sp|Q9LXT9|CALS3_ARATH Callose synthase 3 OS=Arabidopsis thaliana OX=3702 GN=CALS3 PE=3 SV=3 && PF14288:1,3-beta-glucan synthase subunit FKS1, domain-1	-
Zm00001eb059920	55.6456	47.9325	42.5267	16.6095	22.7755	19.3368	48.7016	19.5739	1.31158	0.00886576	0.25782	chr1	292097187	292102095	+	3734	- && sp|A2XMN1|PCF6_ORYSI Transcription factor PCF6 OS=Oryza sativa subsp. indica OX=39946 GN=PCF6 PE=4 SV=1 && PF03634:TCP family transcription factor	TCP
Zm00001eb008030	663.842	512.279	490.907	302.293	433.683	324.654	555.676	353.544	0.651412	0.00887516	0.25782	chr1	23785510	23785941	+	432	- && sp|Q8VWF6|SSL3_ARATH Protein STRICTOSIDINE SYNTHASE-LIKE 3 OS=Arabidopsis thaliana OX=3702 GN=SSL3 PE=2 SV=1 && -	MYB_related
Zm00001eb404190	67.3605	59.9156	77.6575	28.7899	31.3163	35.6204	68.3112	31.9088	1.09794	0.0088761	0.25782	chr9	160964271	160966984	-	1707	- && - && PF07765:KIP1-like protein	-
Zm00001eb314160	0	9.98594	1.84899	19.9314	24.6735	34.6026	3.94498	26.4025	-2.75145	0.00887913	0.25782	chr7	127039670	127045723	+	1878	- && sp|Q67UU9|DEP1_ORYSJ Guanine nucleotide-binding protein subunit gamma 4 OS=Oryza sativa subsp. japonica OX=39947 GN=DEP1 PE=1 SV=1 && -	-
Zm00001eb017270	1.95248	1.99719	0	13.2876	9.48979	16.2836	1.31656	13.0203	-3.32089	0.00891024	0.258498	chr1	61756906	61757258	-	353	- && - && -	-
Zm00001eb171080	2515.77	3926.47	2688.43	4361.66	4697.45	4479.01	3043.56	4512.71	-0.568311	0.00894852	0.259206	chr4	28433030	28440841	+	2122	- && sp|Q69V36|Y6944_ORYSJ B3 domain-containing protein Os06g0194400 OS=Oryza sativa subsp. japonica OX=39947 GN=Os06g0194400 PE=2 SV=1 && PF02362:B3 DNA binding domain	B3
Zm00001eb136370	1.95248	5.99156	1.84899	17.7168	26.5714	12.2127	3.26434	18.8336	-2.53761	0.00895021	0.259206	chr3	127345590	127346512	+	923	- && - && -	-
Zm00001eb058590	15.6198	5.99156	11.0939	46.5067	26.5714	34.6026	10.9018	35.8936	-1.71565	0.00907124	0.262483	chr1	287498233	287499432	+	1058	- && sp|P80883|PETM_SPIOL Cytochrome b6-f complex subunit 7 (Fragment) OS=Spinacia oleracea OX=3562 GN=petM PE=1 SV=1 && -	B3
Zm00001eb290370	12618.9	10762.8	18145.1	23299.9	18436.8	21619.5	13842.3	21118.7	-0.609415	0.00912354	0.263755	chr6	164536615	164541002	-	1994	- && sp|Q9SR86|AGT23_ARATH Alanine--glyoxylate aminotransferase 2 homolog 3, mitochondrial OS=Arabidopsis thaliana OX=3702 GN=At3g08860 PE=2 SV=1 && PF00202:Aminotransferase class-III	ERF
novel.3934	1.95248	0.998594	1.84899	26.5753	3.79592	14.2481	1.60002	14.8731	-3.20813	0.00913307	0.263755	chr7	166409340	166409795	+	282	- && - && -	-
Zm00001eb330610	2629.99	3013.76	2103.22	1873.56	1918.84	1424.81	2582.32	1739.07	0.570281	0.00913892	0.263755	chr7	181993814	181997946	-	3178	- && sp|Q7XIV8|HAK9_ORYSJ Probable potassium transporter 9 OS=Oryza sativa subsp. japonica OX=39947 GN=HAK9 PE=2 SV=1 && PF02705:K+ potassium transporter integral membrane domain|PF22776:K+ potassium transporter C-terminal domain	NF-X1
Zm00001eb434180	58.5743	54.9227	26.8103	108.516	93.9489	96.6838	46.7691	99.7161	-1.09383	0.0091529	0.26393	chr10	151076219	151077581	+	1363	- && - && PF23596:Domain of unknown function (DUF7138)	-
Zm00001eb313010	415.878	319.55	454.851	286.791	209.724	254.431	396.76	250.316	0.6658	0.00921812	0.265368	chr7	121105365	121110858	-	4176	- && sp|Q8H1D3|NPY1_ARATH Phototropic-responsive NPH3 family protein NPY1 OS=Arabidopsis thaliana OX=3702 GN=NPY1 PE=1 SV=1 && -	MYB
novel.2980	11.7149	4.99297	4.62247	0	0	0	7.1101	0	5.23987	0.00922392	0.265368	chr5	10660813	10661210	-	398	- && - && -	-
Zm00001eb072480	1001.62	1056.51	1533.74	1730.71	1483.25	2917.82	1197.29	2043.93	-0.771444	0.00922932	0.265368	chr2	14376058	14379924	-	471	- && - && -	-
novel.3686	14.6436	18.9733	12.9429	0	0	4.0709	15.5199	1.35697	3.51196	0.00923462	0.265368	chr6	137416838	137417060	-	223	- && - && -	-
Zm00001eb083690	0	0	0	28.7899	0	4.0709	0	10.9536	-5.94261	0.00924661	0.265484	chr2	58062444	58063721	+	1278	- && sp|Q949Q5|PSAO_ARATH Photosystem I subunit O OS=Arabidopsis thaliana OX=3702 GN=PSAO PE=1 SV=1 && -	-
Zm00001eb369060	2535.29	2775.09	2801.22	3142.52	4008.49	4155.37	2703.87	3768.79	-0.47917	0.00930146	0.266829	chr8	177358893	177360985	+	1935	- && sp|Q52QH4|NAC68_ORYSJ NAC domain-containing protein 68 OS=Oryza sativa subsp. japonica OX=39947 GN=NAC068 PE=2 SV=1 && PF02365:No apical meristem (NAM) protein	NAC
Zm00001eb153600	42.9545	14.9789	28.6593	7.75111	9.48979	4.0709	28.8642	7.10393	2.02089	0.00935758	0.268208	chr3	204414708	204417631	+	2366	- && sp|Q8VYZ3|PME53_ARATH Probable pectinesterase 53 OS=Arabidopsis thaliana OX=3702 GN=PME53 PE=2 SV=1 && PF01095:Pectinesterase	NAC
Zm00001eb278650_T003_gene	12.6911	21.9691	22.1879	44.2921	41.7551	62.0812	18.9493	49.3761	-1.38096	0.00937538	0.268487	chr6	119878084	119878448	-	269	- && sp|O82567|AAPT1_ARATH Choline/ethanolaminephosphotransferase 1 OS=Arabidopsis thaliana OX=3702 GN=AAPT1 PE=1 SV=1 && -	-
novel.4829	231.369	383.46	281.971	878.091	873.061	225.935	298.933	659.029	-1.14059	0.0094002	0.268911	chr9	52457193	52460947	-	2725	- && sp|Q7XN11|GATP1_ORYSJ Gamma-aminobutyrate transaminase 1, mitochondrial OS=Oryza sativa subsp. japonica OX=39947 GN=OSL2 PE=1 SV=2 && -	ERF
Zm00001eb177230	280.18	314.557	306.008	181.598	228.704	132.304	300.248	180.869	0.730393	0.00940632	0.268911	chr4	65637141	65641014	+	2941	- && sp|Q9FGH9|E70B1_ARATH Exocyst complex component EXO70B1 OS=Arabidopsis thaliana OX=3702 GN=EXO70B1 PE=1 SV=1 && PF03081:Exo70 exocyst complex subunit C-terminal	WRKY
Zm00001eb308890	394.4	508.284	381.816	171.632	341.632	226.953	428.167	246.739	0.79349	0.00941589	0.268954	chr7	82070617	82070967	-	351	- && - && -	-
Zm00001eb314210	0.976238	15.9775	7.39596	0	0	0	8.11657	0	5.43055	0.00949242	0.270908	chr7	127251963	127252754	+	503	- && sp|Q9C5Z3|EIF3E_ARATH Eukaryotic translation initiation factor 3 subunit E OS=Arabidopsis thaliana OX=3702 GN=TIF3E1 PE=1 SV=1 && -	-
Zm00001eb020060	768.3	1090.46	759.01	612.338	571.285	571.961	872.591	585.195	0.576329	0.00950621	0.271055	chr1	73511652	73514286	+	2635	- && sp|O48957|C99A1_SORBI Cytochrome P450 CYP99A1 (Fragment) OS=Sorghum bicolor OX=4558 GN=CYP99A1 PE=2 SV=1 && PF00067:Cytochrome P450	E2F/DP
Zm00001eb394430	764.395	487.314	478.888	441.814	308.418	270.715	576.866	340.315	0.762034	0.00951628	0.271055	chr9	134229863	134231853	+	1991	- && sp|Q5VRI5|C93G2_ORYSJ Cytochrome P450 93G2 OS=Oryza sativa subsp. japonica OX=39947 GN=CYP93G2 PE=1 SV=1 && PF00067:Cytochrome P450	MYB
Zm00001eb441450	171.818	173.755	134.976	64.2235	120.52	54.9571	160.183	79.9003	1.0003	0.00952198	0.271055	scaf_386	1811	4288	-	1733	- && sp|C6TAQ0|NRPB_SOYBN DCD domain-containing protein NRP-B OS=Glycine max OX=3847 GN=NRP-B PE=2 SV=1 && -	-
Zm00001eb387390	213.796	347.511	220.954	465.067	416.602	390.806	260.754	424.158	-0.70223	0.00953375	0.271159	chr9	101744715	101745041	-	327	- && - && -	-
Zm00001eb388620	358.28	195.724	222.803	486.106	421.347	397.93	258.936	435.128	-0.748664	0.00954687	0.2713	chr9	108440693	108442442	-	1499	- && sp|Q0DAJ3|WRK28_ORYSJ WRKY transcription factor WRKY28 OS=Oryza sativa subsp. japonica OX=39947 GN=WRKY28 PE=2 SV=2 && PF03106:WRKY DNA -binding domain	WRKY
Zm00001eb155340	113.244	40.9424	99.8454	220.353	132.857	191.332	84.6771	181.514	-1.09836	0.00956131	0.271479	chr3	209924353	209924827	-	246	- && - && -	-
Zm00001eb350080	164.984	114.838	194.144	62.0089	111.98	64.1167	157.989	79.3684	0.991062	0.00961172	0.272449	chr8	111543299	111549042	-	1247	- && sp|P27061|PPA1_SOLLC Acid phosphatase 1 OS=Solanum lycopersicum OX=4081 GN=APS1 PE=2 SV=1 && PF03767:HAD superfamily, subfamily IIIB (Acid phosphatase)	MYB
Zm00001eb145530	354.375	453.362	425.267	300.079	240.092	275.803	411.001	271.991	0.596353	0.00961181	0.272449	chr3	175172675	175175999	+	1456	- && sp|Q55909|Y305_SYNY3 TVP38/TMEM64 family membrane protein slr0305 OS=Synechocystis sp. (strain ATCC 27184 / PCC 6803 / Kazusa) OX=1111708 GN=slr0305 PE=3 SV=1 && PF09335:VTT domain	-
Zm00001eb152460	17.5723	11.9831	49.9227	122.911	55.9898	63.0989	26.4927	80.6664	-1.60118	0.00964941	0.273282	chr3	200467395	200470469	-	2394	- && sp|Q9M811|ROGFB_ARATH Rop guanine nucleotide exchange factor 11 OS=Arabidopsis thaliana OX=3702 GN=ROPGEF11 PE=1 SV=2 && PF03759:PRONE (Plant-specific Rop nucleotide exchanger)	bHLH
novel.2238	44.907	32.9536	36.9798	7.75111	19.9286	8.1418	38.2801	11.9405	1.67143	0.00972629	0.275226	chr4	90583611	90587955	+	689	- && - && -	-
Zm00001eb137480	7022.08	1100.45	6225.55	740.785	408.061	1706.72	4782.69	951.857	2.32902	0.00974033	0.275283	chr3	133725139	133726980	+	1842	- && - && -	-
novel.500	445.165	298.58	347.61	516.003	563.694	573.997	363.785	551.231	-0.59968	0.00975368	0.275283	chr1	160774383	160775802	-	1150	- && sp|Q8H1R2|PPA24_ARATH Probable inactive purple acid phosphatase 24 OS=Arabidopsis thaliana OX=3702 GN=PAP24 PE=2 SV=1 && -	GRAS
Zm00001eb193840	124.959	155.781	115.562	275.718	157.531	274.786	132.1	236.011	-0.836673	0.00976126	0.275283	chr4	184593373	184597110	+	3047	- && sp|Q6K8D9|SKIPA_ORYSJ SNW/SKI-interacting protein A OS=Oryza sativa subsp. japonica OX=39947 GN=SKIPA PE=1 SV=1 && -	BBR-BPC
Zm00001eb255360	379.757	378.467	357.779	242.499	271.408	251.378	372.001	255.095	0.543664	0.00976958	0.275283	chr5	216766959	216771867	-	3616	- && sp|Q6Z690|LDL1_ORYSJ Lysine-specific histone demethylase 1 homolog 1 OS=Oryza sativa subsp. japonica OX=39947 GN=Os02g0755200 PE=2 SV=1 && -	bHLH
novel.2170	3.90495	3.99438	13.8674	0	0	0	7.25558	0	5.27131	0.00976961	0.275283	chr4	25930844	25931119	+	276	- && - && -	-
Zm00001eb373900	232.345	218.692	217.256	143.949	157.531	110.932	222.764	137.471	0.695971	0.00979136	0.275663	chr9	12168325	12173646	-	4601	- && sp|Q5G1S8|PP241_ARATH Pentatricopeptide repeat-containing protein At3g18110, chloroplastic OS=Arabidopsis thaliana OX=3702 GN=EMB1270 PE=2 SV=2 && PF13812:Pentatricopeptide repeat domain|PF13041:PPR repeat family	-
Zm00001eb199240	589.648	709.002	565.791	917.953	924.306	807.056	621.48	883.105	-0.507086	0.00980012	0.275677	chr4	203489970	203494230	-	1743	- && sp|Q6DD70|AB17C_XENLA Alpha/beta hydrolase domain-containing protein 17C OS=Xenopus laevis OX=8355 GN=abhd17c PE=2 SV=1 && -	bZIP
Zm00001eb215390	26.3584	41.941	41.6022	205.958	31.3163	94.6484	36.6339	110.641	-1.59238	0.00981034	0.275732	chr5	8857109	8858675	-	1540	- && - && PF25089:Domain of unknown function (DUF7804)	-
Zm00001eb368230	60.5268	54.9227	47.1492	24.3606	26.5714	18.319	54.1996	23.0837	1.23032	0.00989772	0.277953	chr8	175873251	175873797	+	547	- && - && -	-
Zm00001eb225700	5453.27	6456.91	6172.85	10497.2	6382.83	10603.7	6027.68	9161.24	-0.603898	0.0099379	0.278847	chr5	51564417	51566485	-	650	- && sp|Q4SUE2|TMA7_TETNG Translation machinery-associated protein 7 OS=Tetraodon nigroviridis OX=99883 GN=tma7 PE=3 SV=1 && PF09072:Translation machinery associated TMA7	-
novel.1243	27.3347	21.9691	16.6409	79.7258	57.8877	34.6026	21.9815	57.4054	-1.38468	0.00996503	0.279373	chr2	182973627	182974200	+	574	- && - && -	-
Zm00001eb131150	91.7664	146.793	109.09	76.4038	52.1938	29.514	115.883	52.7039	1.13895	0.00997397	0.279389	chr3	61204456	61207094	+	1668	- && sp|O80522|GDL2_ARATH GDSL esterase/lipase At1g09390 OS=Arabidopsis thaliana OX=3702 GN=At1g09390 PE=2 SV=1 && PF00657:GDSL-like Lipase/Acylhydrolase	B3
Zm00001eb142250_T003_gene	6.83367	13.9803	15.7164	77.5111	26.5714	25.4431	12.1768	43.1752	-1.82159	0.0100085	0.279865	chr3	157504385	157505037	+	336	- && - && -	-
Zm00001eb190860	534.002	371.477	503.849	324.44	310.316	292.087	469.776	308.948	0.604992	0.0100152	0.279865	chr4	174841571	174855553	+	6687	- && - && PF13041:PPR repeat family	-
Zm00001eb008810	4819.69	4267.99	4749.13	3059.48	3794.02	1956.07	4612.27	2936.52	0.651318	0.0100162	0.279865	chr1	27060012	27066007	-	2386	- && sp|Q10PW9|MST4_ORYSJ Sugar transport protein MST4 OS=Oryza sativa subsp. japonica OX=39947 GN=MST4 PE=1 SV=1 && PF00083:Sugar (and other) transporter	ERF
novel.3970	606.244	606.147	815.404	1582.33	568.438	1768.81	675.932	1306.53	-0.950477	0.0100872	0.281601	chr7	4904956	4907293	-	622	- && - && PF05162:Ribosomal protein L41	-
Zm00001eb140660	4945.62	4182.11	5484.1	3661.85	3006.37	3729.96	4870.61	3466.06	0.490918	0.0100952	0.281601	chr3	150047784	150049751	+	1039	- && sp|Q941Z0|NQR1_ORYSJ Probable NADPH:quinone oxidoreductase 1 OS=Oryza sativa subsp. japonica OX=39947 GN=Os01g0953600 PE=2 SV=1 && PF03358:NADPH-dependent FMN reductase	FAR1
Zm00001eb149070	23.4297	5.99156	22.1879	4.42921	0	0	17.2031	1.4764	3.59154	0.0101103	0.281787	chr3	188423860	188425510	+	1651	- && - && PF05097:Protein of unknown function (DUF688)	-
Zm00001eb144680	3395.36	3107.62	4310.92	5084.73	6435.03	4463.74	3604.63	5327.83	-0.563694	0.0101282	0.282043	chr3	172305646	172309761	+	1388	- && sp|P42814|RNS2_ARATH Ribonuclease 2 OS=Arabidopsis thaliana OX=3702 GN=RNS2 PE=2 SV=1 && PF00445:Ribonuclease T2 family	bZIP
Zm00001eb343010	95.6714	78.8889	86.9025	233.641	109.133	159.783	87.1543	167.519	-0.940757	0.0101364	0.282043	chr8	67219720	67220775	-	1056	- && - && PF14009:PADRE domain	-
Zm00001eb305200	246.012	1980.21	2263.16	410.809	180.306	335.849	1496.46	308.988	2.2761	0.0101695	0.282728	chr7	31825131	31825875	+	745	- && - && PF14368:Probable lipid transfer	-
novel.1466	23.4297	104.852	35.1308	16.6095	3.79592	20.3545	54.471	13.5866	2.00775	0.0102254	0.284043	chr2	130149980	130153241	-	503	- && - && -	-
Zm00001eb317680	599.41	669.058	708.163	363.195	444.122	522.093	658.877	443.137	0.571844	0.0102526	0.284564	chr7	142423003	142426546	+	2009	- && sp|Q42561|FATA1_ARATH Oleoyl-acyl carrier protein thioesterase 1, chloroplastic OS=Arabidopsis thaliana OX=3702 GN=FATA PE=1 SV=1 && PF01643:Acyl-ACP thioesterase N-terminal domain	-
novel.3009	187.438	226.681	245.916	310.045	319.806	390.806	220.011	340.219	-0.62874	0.0102701	0.284622	chr5	41310750	41312359	-	926	- && sp|P08770|TRA1_MAIZE Putative AC transposase OS=Zea mays OX=4577 PE=2 SV=2 && PF05699:hAT family C-terminal dimerisation region	MYB
Zm00001eb213560	17.5723	1.99719	20.3389	0	0	2.03545	13.3028	0.678483	4.29089	0.0102718	0.284622	chr5	5495383	5496001	-	619	- && - && -	-
novel.1645	1079.72	1537.83	1320.18	2209.07	1666.41	1892.97	1312.58	1922.81	-0.550686	0.0102931	0.284765	chr3	24221705	24229503	+	3748	- && - && -	-
Zm00001eb139640	61.503	48.9311	35.1308	75.2965	105.337	118.056	48.5216	99.5631	-1.03925	0.0102941	0.284765	chr3	145342882	145343945	+	963	- && - && -	G2-like
novel.1848	17.5723	23.9663	13.8674	39.8629	56.9387	44.7799	18.4687	47.1938	-1.3574	0.0103579	0.286295	chr3	212411874	212412966	+	1017	- && - && -	-
Zm00001eb004330	1.95248	0	0	13.2876	11.3877	8.1418	0.650826	10.9391	-4.07957	0.0103749	0.286526	chr1	12068592	12069495	-	904	- && - && -	-
Zm00001eb149370	0	5.99156	3.69798	24.3606	11.3877	27.4786	3.22985	21.0757	-2.70631	0.0104216	0.287532	chr3	189251008	189252448	+	1441	- && sp|Q8L5T5|LBD15_ARATH LOB domain-containing protein 15 OS=Arabidopsis thaliana OX=3702 GN=LBD15 PE=1 SV=2 && PF03195:Lateral organ boundaries (LOB) domain	LBD
novel.4138	87.8615	101.857	77.6575	50.9359	24.6735	48.8508	89.1252	41.4867	1.10675	0.0104286	0.287532	chr7	162687582	162689034	-	952	- && - && -	-
novel.2900	9.76238	5.99156	11.0939	29.8972	21.8265	38.6735	8.94929	30.1324	-1.74764	0.0104474	0.287813	chr5	197570261	197586432	+	1044	- && - && -	-
Zm00001eb442290	0	1.99719	0	42.0775	2.84694	2.03545	0.665729	15.6533	-4.57509	0.0104833	0.288396	scaf_527	43974	45745	+	470	- && sp|Q8N8Q3|ENDOV_HUMAN Endonuclease V OS=Homo sapiens OX=9606 GN=ENDOV PE=1 SV=1 && PF04493:Endonuclease V	-
Zm00001eb370580	1164.65	1453.95	1100.15	2030.79	1910.29	1486.9	1239.58	1809.33	-0.545653	0.0104859	0.288396	chr8	180119845	180135357	+	2099	- && sp|O04940|CDS1_SOLTU Phosphatidate cytidylyltransferase 1 OS=Solanum tuberosum OX=4113 GN=CDS1 PE=1 SV=1 && PF01148:Cytidylyltransferase family	-
Zm00001eb070240	3832.71	4411.79	4510.61	5959.5	5545.83	5466.2	4251.7	5657.18	-0.412	0.0106145	0.291694	chr2	9335340	9338253	+	836	- && sp|A2YS06|ATG8C_ORYSI Autophagy-related protein 8C OS=Oryza sativa subsp. indica OX=39946 GN=ATG8C PE=3 SV=2 && PF02991:Autophagy protein Atg8 ubiquitin like	SBP
Zm00001eb270400	348.517	369.48	313.404	509.359	614.938	428.462	343.8	517.586	-0.590805	0.0106366	0.29206	chr6	80665271	80666124	+	854	- && - && PF20100:Family of unknown function (DUF6490)	-
Zm00001eb008140	547.67	433.39	453.927	790.614	825.612	562.802	478.329	726.342	-0.602686	0.0107026	0.29363	chr1	24371598	24375522	-	1145	- && sp|C5WUP3|CSPL4_SORBI CASP-like protein 2U2 OS=Sorghum bicolor OX=4558 GN=Sb01g044070 PE=3 SV=1 && PF04535:Casparian strip membrane protein domain	MYB_related
novel.326	6.83367	12.9817	14.7919	2.2146	0	0	11.5358	0.738201	4.03482	0.0107126	0.293661	chr1	306720254	306721641	+	333	- && - && -	-
Zm00001eb046220	829.803	339.522	784.896	310.045	349.224	414.214	651.407	357.828	0.86432	0.0107775	0.295199	chr1	239156917	239160986	-	3989	- && sp|Q8VZG8|MIK2_ARATH MDIS1-interacting receptor like kinase 2 OS=Arabidopsis thaliana OX=3702 GN=MIK2 PE=1 SV=3 && PF00069:Protein kinase domain	ERF
Zm00001eb193260	216.725	305.57	285.669	430.741	326.449	605.546	269.321	454.245	-0.753889	0.0108001	0.295401	chr4	182339379	182342376	-	1822	- && sp|Q6Z7L3|TRL31_ORYSJ Thioredoxin-like 3-1, chloroplastic OS=Oryza sativa subsp. japonica OX=39947 GN=Os02g0774100 PE=3 SV=2 && PF00085:Thioredoxin	-
Zm00001eb411380	69556	50824.4	67031.4	39658	52229.9	31499.6	62470.6	41129.2	0.60301	0.0108026	0.295401	chr10	34811276	34816392	+	2341	- && sp|P49235|HGGL1_MAIZE 4-hydroxy-7-methoxy-3-oxo-3,4-dihydro-2H-1,4-benzoxazin-2-yl glucoside beta-D-glucosidase 1, chloroplastic OS=Zea mays OX=4577 GN=GLU1 PE=1 SV=1 && PF00232:Glycosyl hydrolase family 1	EIL
Zm00001eb150860	166.937	154.782	145.146	77.5111	109.133	86.5066	155.621	91.0501	0.77107	0.0108811	0.297304	chr3	193860730	193879245	+	2445	- && sp|Q9FKW0|RNG1A_ARATH Putative E3 ubiquitin-protein ligase RING1a OS=Arabidopsis thaliana OX=3702 GN=RING1A PE=1 SV=2 && PF13923:Zinc finger, C3HC4 type (RING finger)	SBP
Zm00001eb016920	463.713	518.27	1019.72	1247.93	948.03	1307.78	667.234	1167.91	-0.807239	0.0109295	0.298278	chr1	60234632	60237609	+	2870	- && sp|Q8VYW2|BAM9_ARATH Inactive beta-amylase 9 OS=Arabidopsis thaliana OX=3702 GN=BAM9 PE=2 SV=1 && PF01373:Glycosyl hydrolase family 14	BES1
novel.2979	360.232	340.521	456.7	1169.31	457.408	538.376	385.818	721.698	-0.902715	0.0109394	0.298278	chr5	9058674	9061052	-	2379	- && - && -	-
Zm00001eb357540	29.2872	39.9438	53.6207	6.64381	10.4388	21.3722	40.9505	12.8183	1.67313	0.0109436	0.298278	chr8	144318338	144321253	+	675	- && sp|Q56YU0|AL2C4_ARATH Aldehyde dehydrogenase family 2 member C4 OS=Arabidopsis thaliana OX=3702 GN=ALDH2C4 PE=1 SV=2 && PF00171:Aldehyde dehydrogenase family	-
novel.255	1870.47	1911.31	1618.79	1263.43	1470.92	1050.29	1800.19	1261.55	0.512749	0.0109534	0.298301	chr1	246428919	246430154	+	1236	- && sp|Q7M443|CHIT2_TULSB Chitinase 2 OS=Tulipa saxatilis subsp. bakeri OX=110455 PE=1 SV=1 && PF00704:Glycosyl hydrolases family 18	-
Zm00001eb341580	113.244	477.328	214.483	130.662	106.286	118.056	268.351	118.334	1.18135	0.0109956	0.29911	chr8	53225707	53226713	-	1007	- && sp|Q00008|PRMS_MAIZE Pathogenesis-related protein PRMS OS=Zea mays OX=4577 GN=PRMS PE=2 SV=1 && PF00188:Cysteine-rich secretory protein family	M-type_MADS
Zm00001eb151950	310.444	180.746	384.59	191.563	79.7142	161.818	291.926	144.365	1.01795	0.0110114	0.29911	chr3	198449962	198451010	+	1049	- && sp|Q9SSC7|LOR5_ARATH Protein LURP-one-related 5 OS=Arabidopsis thaliana OX=3702 GN=At1g80120 PE=2 SV=1 && PF04525:LURP-one-related	-
novel.4088	40.0258	3.99438	1.84899	389.77	15.1837	270.715	15.2897	225.223	-3.88108	0.0110116	0.29911	chr7	125580718	125588701	-	7878	- && sp|P10978|POLX_TOBAC Retrovirus-related Pol polyprotein from transposon TNT 1-94 OS=Nicotiana tabacum OX=4097 PE=2 SV=1 && PF00665:Integrase core domain	ERF
Zm00001eb150820	557.432	482.321	562.093	543.685	924.306	1275.21	533.949	914.4	-0.776351	0.011019	0.29911	chr3	193599687	193603256	-	1924	- && sp|K4PW38|RSS3_ORYSJ Protein RICE SALT SENSITIVE 3 OS=Oryza sativa subsp. japonica OX=39947 GN=RSS3 PE=1 SV=1 && PF14215:bHLH-MYC and R2R3-MYB transcription factors N-terminal	MYB_related
Zm00001eb038780	970.381	2567.39	518.641	638.913	549.459	657.45	1352.14	615.274	1.13587	0.011067	0.300169	chr1	207004211	207005368	+	1158	- && - && -	-
Zm00001eb125260	0	0	0	5.53651	5.69387	8.1418	0	6.45739	-5.18378	0.0110942	0.300661	chr3	22304135	22307308	+	1208	- && sp|F4JVA6|SFH6_ARATH Phosphatidylinositol/phosphatidylcholine transfer protein SFH6 OS=Arabidopsis thaliana OX=3702 GN=SFH6 PE=2 SV=1 && -	bHLH
Zm00001eb221670	11.7149	5.99156	8.32045	37.6483	32.2653	19.3368	8.67563	29.7501	-1.77628	0.0111099	0.300731	chr5	29258120	29258702	-	583	- && - && -	-
Zm00001eb194080	39.0495	57.9185	40.6778	161.666	71.1734	77.3471	45.8819	103.396	-1.17068	0.0111148	0.300731	chr4	185378615	185380525	+	1782	- && sp|F8WKW1|UGT2_GARJA 7-deoxyloganetin glucosyltransferase OS=Gardenia jasminoides OX=114476 GN=UGT85A24 PE=1 SV=1 && PF00201:UDP-glucoronosyl and UDP-glucosyl transferase	GRAS
Zm00001eb300590	481.286	483.32	465.021	772.897	566.54	730.726	476.542	690.055	-0.533647	0.0111329	0.300766	chr7	7201062	7202177	+	1116	- && sp|Q9FG13|CXE15_ARATH Strigolactones hydrolase CXE15 OS=Arabidopsis thaliana OX=3702 GN=CXE15 PE=1 SV=1 && PF07859:alpha/beta hydrolase fold	NAC
Zm00001eb145370	469.571	367.483	541.754	301.186	332.143	260.538	459.602	297.955	0.62537	0.0111341	0.300766	chr3	174731757	174736378	+	1409	- && sp|A2WXR5|ALFL6_ORYSI PHD finger protein ALFIN-LIKE 6 OS=Oryza sativa subsp. indica OX=39946 GN=OsI_04717 PE=3 SV=1 && PF00628:PHD-finger|PF12165:Alfin	Nin-like
Zm00001eb125860	647.246	517.272	584.28	427.419	427.041	311.424	582.933	388.628	0.585064	0.0111732	0.301576	chr3	25905748	25910956	+	2275	- && - && -	-
Zm00001eb025460	6051.7	9135.14	3994.74	3878.88	4169.81	3587.48	6393.86	3878.72	0.721056	0.0112055	0.302204	chr1	108823408	108826445	+	2940	- && sp|Q94II3|PMTL_ARATH Probable methyltransferase PMT21 OS=Arabidopsis thaliana OX=3702 GN=ERD3 PE=2 SV=1 && -	NAC
Zm00001eb351090	126.911	120.83	166.409	205.958	228.704	232.041	138.05	222.234	-0.686383	0.0112205	0.302364	chr8	117927853	117930264	+	1421	- && sp|Q55CU8|PITC_DICDI Phosphatidylinositol transfer protein 3 OS=Dictyostelium discoideum OX=44689 GN=pitC PE=2 SV=1 && PF00650:CRAL/TRIO domain	Nin-like
Zm00001eb431930	4952.46	3248.43	4843.43	2690.74	2311.71	3495.88	4348.1	2832.78	0.618229	0.0112561	0.303024	chr10	147089742	147097455	-	4501	- && sp|Q9LJX0|AB19B_ARATH ABC transporter B family member 19 OS=Arabidopsis thaliana OX=3702 GN=ABCB19 PE=1 SV=1 && PF00005:ABC transporter|PF00664:ABC transporter transmembrane region	ERF
Zm00001eb021140	181.58	191.73	140.523	99.6572	116.724	59.028	171.278	91.8032	0.898708	0.0112632	0.303024	chr1	80153391	80155385	+	1899	- && sp|Q8VZ80|PLT5_ARATH Polyol transporter 5 OS=Arabidopsis thaliana OX=3702 GN=PLT5 PE=1 SV=2 && PF00083:Sugar (and other) transporter	ERF
Zm00001eb016450	1025.05	743.953	832.969	696.493	526.683	512.933	867.324	578.703	0.584288	0.0112925	0.303569	chr1	57597663	57601636	+	1889	- && sp|Q8LB72|PHR2_ARATH Blue-light photoreceptor PHR2 OS=Arabidopsis thaliana OX=3702 GN=PHR2 PE=2 SV=2 && PF00875:DNA photolyase	-
Zm00001eb346570	57.5981	69.9016	84.129	112.945	125.265	141.464	70.5429	126.558	-0.84282	0.0113319	0.30438	chr8	88841272	88847914	+	1739	- && sp|Q9C942|CSE_ARATH Caffeoylshikimate esterase OS=Arabidopsis thaliana OX=3702 GN=CSE PE=1 SV=1 && PF12146:Serine aminopeptidase, S33	G2-like
Zm00001eb381530	180.604	148.791	176.578	106.301	94.8979	107.879	168.658	103.026	0.71201	0.0113492	0.304427	chr9	46924487	46937879	+	1862	- && sp|Q0DCM5|MAN6_ORYSJ Mannan endo-1,4-beta-mannosidase 6 OS=Oryza sativa subsp. japonica OX=39947 GN=MAN6 PE=2 SV=2 && -	bZIP
novel.4276	622.84	1138.4	395.684	0	0	37.6558	718.974	12.5519	5.83969	0.0113518	0.304427	chr8	100075585	100081124	+	1500	- && - && -	-
Zm00001eb141310	205.01	186.737	220.03	321.118	352.071	264.608	203.926	312.599	-0.616177	0.0113808	0.304806	chr3	152949379	152951653	-	2275	- && sp|Q9LPR8|SCL3_ARATH Scarecrow-like protein 3 OS=Arabidopsis thaliana OX=3702 GN=SCL3 PE=1 SV=1 && PF03514:GRAS domain family	GRAS
Zm00001eb096830	322.159	303.573	260.707	168.31	224.908	173.013	295.48	188.744	0.645174	0.0113916	0.304806	chr2	174011061	174012965	+	795	- && - && -	-
Zm00001eb130610	162.056	170.76	116.486	341.049	186	263.591	149.767	263.547	-0.814798	0.0113934	0.304806	chr3	57621134	57628531	+	2502	- && sp|Q9C942|CSE_ARATH Caffeoylshikimate esterase OS=Arabidopsis thaliana OX=3702 GN=CSE PE=1 SV=1 && -	G2-like
novel.1014	1007.48	1236.26	1408.93	2109.41	1688.23	1553.05	1217.56	1783.56	-0.550527	0.0114142	0.304969	chr10	140896575	140900728	-	2567	- && - && -	-
Zm00001eb205960	592.577	688.031	872.723	906.88	1049.57	1336.27	717.777	1097.57	-0.612651	0.0114178	0.304969	chr4	241786312	241792001	-	1861	- && sp|Q940Q3|ZTP29_ARATH Zinc transporter ZTP29 OS=Arabidopsis thaliana OX=3702 GN=ZTP29 PE=2 SV=1 && PF02535:ZIP Zinc transporter	-
Zm00001eb425950	86.8852	107.848	82.28	28.7899	50.2959	54.9571	92.3378	44.681	1.04349	0.0114328	0.305125	chr10	131032664	131034034	-	632	- && - && -	-
Zm00001eb146950	46.8594	35.9494	35.1308	69.76	97.7448	72.2585	39.3132	79.9211	-1.02535	0.0114714	0.305911	chr3	181125775	181126646	+	872	- && sp|Q94CV1|OFP8_ORYSJ Transcription repressor OFP8 OS=Oryza sativa subsp. japonica OX=39947 GN=OFP8 PE=1 SV=1 && PF04844:Transcriptional repressor, ovate	E2F/DP
Zm00001eb349490	627.721	504.29	1674.26	355.444	424.194	581.121	935.424	453.586	1.04433	0.0115303	0.307234	chr8	107254778	107256194	-	1417	- && sp|Q9FG13|CXE15_ARATH Strigolactones hydrolase CXE15 OS=Arabidopsis thaliana OX=3702 GN=CXE15 PE=1 SV=1 && PF07859:alpha/beta hydrolase fold	NAC
Zm00001eb286770	396.353	359.494	419.72	642.235	582.673	486.472	391.856	570.46	-0.541351	0.0115866	0.308489	chr6	153485071	153488694	+	1776	- && sp|F4J264|PRFB3_ARATH Peptide chain release factor PrfB3, chloroplastic OS=Arabidopsis thaliana OX=3702 GN=PRFB3 PE=1 SV=1 && PF03462:PCRF domain	-
Zm00001eb169970	2010.08	2073.08	2296.44	3545.58	2223.46	4010.85	2126.53	3259.96	-0.616226	0.0116718	0.31048	chr4	22248287	22254771	-	1371	- && sp|Q6PL11|SKP1_ORYSJ SKP1-like protein 1 OS=Oryza sativa subsp. japonica OX=39947 GN=SKP1 PE=1 SV=1 && PF01466:Skp1 family, dimerisation domain|PF03931:Skp1 family, tetramerisation domain	Nin-like
Zm00001eb206050	97.6238	80.8861	85.0535	35.4337	56.9387	39.6913	87.8545	44.0212	0.993442	0.01168	0.31048	chr4	242150571	242185074	-	2976	- && sp|Q9FG24|SRF2_ARATH Protein STRUBBELIG-RECEPTOR FAMILY 2 OS=Arabidopsis thaliana OX=3702 GN=SRF2 PE=1 SV=1 && PF13855:Leucine rich repeat|PF00069:Protein kinase domain	bZIP
novel.1595	53.6931	81.8847	48.0737	23.2533	32.2653	23.4077	61.2172	26.3088	1.2148	0.0117434	0.311803	chr2	241887403	241888048	-	646	- && - && -	-
Zm00001eb105850	4709.37	5767.88	4790.73	7586.13	6379.04	6790.26	5089.33	6918.47	-0.442961	0.0117485	0.311803	chr2	209391626	209393845	-	864	- && sp|Q2XPP5|ATG8A_ORYSI Autophagy-related protein 8A OS=Oryza sativa subsp. indica OX=39946 GN=ATG8A PE=1 SV=1 && PF02991:Autophagy protein Atg8 ubiquitin like	SBP
Zm00001eb351580	23.4297	35.9494	18.4899	4.42921	5.69387	10.1772	25.9563	6.76678	1.93556	0.0117667	0.312039	chr8	120115071	120118595	+	3426	- && sp|P0DMS1|NET2A_ARATH Protein NETWORKED 2A OS=Arabidopsis thaliana OX=3702 GN=NET2A PE=2 SV=1 && PF07765:KIP1-like protein|PF24918:NET2A, C-terminal domain|PF25014:NET2A-like domain	bHLH
Zm00001eb071920	43.9307	28.9592	37.9043	9.96572	15.1837	14.2481	36.9314	13.1325	1.48784	0.0118124	0.312899	chr2	12855800	12859013	-	1599	- && sp|C0SVS4|PHLB_ARATH Myb family transcription factor PHL11 OS=Arabidopsis thaliana OX=3702 GN=PHL11 PE=1 SV=1 && PF14379:MYB-CC type transfactor, LHEQLE motif	G2-like
Zm00001eb214210	530.097	722.982	646.222	946.743	799.04	1016.71	633.1	920.83	-0.540364	0.011818	0.312899	chr5	6602479	6613922	-	2434	- && sp|Q05024|TRI1_YEAST Protein TRI1 OS=Saccharomyces cerevisiae (strain ATCC 204508 / S288c) OX=559292 GN=TRI1 PE=1 SV=1 && PF08766:DEK C terminal domain	bHLH
Zm00001eb247150	114.22	170.76	128.505	256.894	270.459	178.102	137.828	235.152	-0.771234	0.0118857	0.314281	chr5	188154817	188161165	-	5093	- && sp|Q2R2D5|XA21_ORYSJ Receptor kinase-like protein Xa21 OS=Oryza sativa subsp. japonica OX=39947 GN=XA21 PE=1 SV=1 && PF00069:Protein kinase domain	C3H
Zm00001eb271070	518.383	513.277	246.84	622.304	672.826	945.466	426.167	746.865	-0.809897	0.0118976	0.314281	chr6	84741673	84742327	+	655	- && - && -	-
novel.4524	0	0	0	15.5022	1.89796	4.0709	0	7.15703	-5.32749	0.0118984	0.314281	chr8	172211461	172211983	-	523	- && - && -	-
novel.3128	0	0.998594	1.84899	22.146	1.89796	15.2659	0.949194	13.1033	-3.77157	0.0119731	0.316003	chr5	179239504	179243351	-	462	- && - && -	-
Zm00001eb328290	673.605	615.134	575.96	1556.87	615.887	1061.49	621.566	1078.08	-0.794093	0.0120174	0.316922	chr7	176690864	176692258	-	1395	- && sp|P42813|RNS1_ARATH Ribonuclease 1 OS=Arabidopsis thaliana OX=3702 GN=RNS1 PE=1 SV=1 && PF00445:Ribonuclease T2 family	MYB
Zm00001eb168620	1.95248	0	0	19.9314	7.59183	6.10635	0.650826	11.2099	-4.11189	0.0120476	0.317388	chr4	14914140	14916855	+	2514	- && sp|Q9SZH2|PER43_ARATH Peroxidase 43 OS=Arabidopsis thaliana OX=3702 GN=PER43 PE=3 SV=2 && PF00141:Peroxidase	NAC
Zm00001eb348390	240.155	245.654	262.556	355.444	316.959	511.916	249.455	394.773	-0.66201	0.0120542	0.317388	chr8	101557160	101561125	+	1881	- && sp|Q94EJ2|HDA8_ARATH Histone deacetylase 8 OS=Arabidopsis thaliana OX=3702 GN=HDA8 PE=2 SV=1 && PF00850:Histone deacetylase domain	NAC
Zm00001eb230750	2217.04	2737.15	2659.77	1634.38	1751.82	2082.26	2537.98	1822.82	0.477451	0.01214	0.319396	chr5	74700850	74704928	-	2814	- && - && -	HB-other
novel.414	1.95248	19.9719	1.84899	0	0	0	7.92445	0	5.39483	0.0121941	0.320567	chr1	67706879	67707166	-	288	- && - && -	-
Zm00001eb309480	0	0	3.69798	11.073	5.69387	30.5317	1.23266	15.7662	-3.65094	0.0122464	0.32155	chr7	88683461	88685480	+	1885	- && sp|Q9FG13|CXE15_ARATH Strigolactones hydrolase CXE15 OS=Arabidopsis thaliana OX=3702 GN=CXE15 PE=1 SV=1 && PF07859:alpha/beta hydrolase fold	MYB_related
novel.4641	39.0495	41.941	49.9227	4.42921	24.6735	10.1772	43.6377	13.0933	1.72524	0.0122625	0.32155	chr9	70297392	70298577	+	1186	- && - && -	-
Zm00001eb214560	12014.6	6723.53	10432	6345.95	6138	6860.48	9723.37	6448.14	0.592588	0.0122641	0.32155	chr5	7130644	7135745	+	3436	- && sp|Q2QS13|UGDH5_ORYSJ UDP-glucose 6-dehydrogenase 5 OS=Oryza sativa subsp. japonica OX=39947 GN=UGD5 PE=2 SV=1 && PF03721:UDP-glucose/GDP-mannose dehydrogenase family, NAD binding domain|PF03720:UDP-glucose/GDP-mannose dehydrogenase family, UDP binding domain|PF00984:UDP-glucose/GDP-mannose dehydrogenase family, central domain	MYB_related
Zm00001eb191650	1834.35	1279.2	1212.01	2182.49	2288.94	1895	1441.85	2122.14	-0.557669	0.0122701	0.32155	chr4	177072303	177077688	+	3199	- && sp|Q6K991|PHO12_ORYSJ Phosphate transporter PHO1-2 OS=Oryza sativa subsp. japonica OX=39947 GN=PHO1-2 PE=2 SV=1 && PF03124:EXS family|PF03105:SPX domain	NAC
Zm00001eb145570	446.141	495.303	617.562	861.481	856.928	627.936	519.669	782.115	-0.589502	0.0122929	0.321893	chr3	175409950	175413718	-	2726	- && sp|O22193|PUB4_ARATH U-box domain-containing protein 4 OS=Arabidopsis thaliana OX=3702 GN=PUB4 PE=1 SV=3 && PF04564:U-box domain	bHLH
Zm00001eb098150	538.884	658.074	524.188	313.366	366.306	458.994	573.715	379.555	0.59546	0.012308	0.322038	chr2	180055847	180067669	+	2217	- && sp|O64489|YUC9_ARATH Probable indole-3-pyruvate monooxygenase YUCCA9 OS=Arabidopsis thaliana OX=3702 GN=YUC9 PE=2 SV=1 && -	ERF
novel.2032	0	0	0	18.8241	1.89796	2.03545	0	7.58585	-5.41116	0.012354	0.322848	chr3	155525174	155527405	-	428	- && - && -	-
Zm00001eb188920	48.8119	45.9353	28.6593	99.6572	63.5816	95.6661	41.1355	86.3016	-1.06915	0.0123592	0.322848	chr4	167204288	167211995	+	844	- && sp|Q9C9K3|PFPA2_ARATH Pyrophosphate--fructose 6-phosphate 1-phosphotransferase subunit alpha 2 OS=Arabidopsis thaliana OX=3702 GN=PFP-ALPHA2 PE=2 SV=1 && -	-
Zm00001eb208810	1178.32	1576.78	1307.24	2690.74	1468.07	2195.23	1354.11	2118.02	-0.645192	0.0123681	0.322848	chr4	247704206	247704996	+	791	- && sp|Q0E4A8|HS189_ORYSJ 18.9 kDa heat shock protein OS=Oryza sativa subsp. japonica OX=39947 GN=HSP18.9 PE=3 SV=1 && PF00011:Hsp20/alpha crystallin family	NF-YB
Zm00001eb255060	22.4535	21.9691	23.1124	91.9061	32.2653	51.904	22.5116	58.6918	-1.37906	0.0123903	0.323175	chr5	216336366	216337359	+	994	- && sp|Q6Z8K4|MUB3_ORYSJ Membrane-anchored ubiquitin-fold protein 3 OS=Oryza sativa subsp. japonica OX=39947 GN=MUB3 PE=3 SV=1 && PF13881:Ubiquitin-2 like Rad60 SUMO-like	-
Zm00001eb011880	2061.82	2486.5	2567.32	3562.19	3000.67	3164.11	2371.88	3242.32	-0.450882	0.0124192	0.323676	chr1	38574688	38575736	+	1049	- && sp|Q84Q77|HS17A_ORYSJ 17.9 kDa class I heat shock protein OS=Oryza sativa subsp. japonica OX=39947 GN=HSP17.9A PE=1 SV=1 && PF00011:Hsp20/alpha crystallin family	NF-YB
Zm00001eb262550	355.351	400.436	286.593	513.788	497.265	515.986	347.46	509.013	-0.551277	0.0124297	0.323697	chr6	18190604	18192592	-	1469	- && sp|Q9LMP1|WAK2_ARATH Wall-associated receptor kinase 2 OS=Arabidopsis thaliana OX=3702 GN=WAK2 PE=1 SV=1 && -	FAR1
novel.1689	0.976238	8.98735	1.84899	21.0387	27.5204	16.2836	3.93752	21.6142	-2.46602	0.0124462	0.323873	chr3	67120269	67134271	+	510	- && - && -	-
Zm00001eb292840	690.201	1502.88	704.465	528.183	460.255	650.326	965.85	546.255	0.822143	0.0124581	0.323931	chr6	170127104	170129473	-	1421	- && sp|P47917|ZRP4_MAIZE O-methyltransferase ZRP4 OS=Zea mays OX=4577 GN=ZRP4 PE=2 SV=1 && PF00891:O-methyltransferase domain|PF08100:Plant O-methyltransferase dimerisation domain	-
Zm00001eb141560	1234.94	1265.22	1365.48	803.901	947.081	1041.13	1288.55	930.705	0.46913	0.0124682	0.323939	chr3	154278267	154284348	+	1643	- && sp|Q2KNB4|HXK3_ORYSJ Hexokinase-3 OS=Oryza sativa subsp. japonica OX=39947 GN=HXK3 PE=2 SV=1 && PF00349:Hexokinase|PF03727:Hexokinase	G2-like
Zm00001eb249360	878.615	1074.49	1584.58	1935.56	1660.71	1851.24	1179.23	1815.84	-0.622544	0.0125295	0.325032	chr5	195813152	195819374	-	1846	- && sp|P53118|ROG1_YEAST Putative lipase ROG1 OS=Saccharomyces cerevisiae (strain ATCC 204508 / S288c) OX=559292 GN=ROG1 PE=1 SV=1 && PF05057:Putative serine esterase (DUF676)	Dof
Zm00001eb130310	76.1466	209.705	17.5654	7.75111	47.4489	18.319	101.139	24.5064	2.03949	0.0125297	0.325032	chr3	55535542	55537792	-	1937	- && sp|A2WNZ9|HKT15_ORYSI Cation transporter HKT1;5 OS=Oryza sativa subsp. indica OX=39946 GN=HKT1;5 PE=2 SV=2 && PF02386:Cation transport protein	-
novel.3725	4.88119	8.98735	5.54697	0	0	0	6.47184	0	5.10399	0.0125861	0.326241	chr6	159042799	159043127	-	329	- && - && -	WRKY
novel.1380	325.087	450.366	329.12	192.671	282.796	214.74	368.191	230.069	0.676954	0.0125974	0.326279	chr2	45245754	45247937	-	1952	- && sp|Q0JCR9|MST1_ORYSJ Sugar transport protein MST1 OS=Oryza sativa subsp. japonica OX=39947 GN=MST1 PE=2 SV=1 && PF00083:Sugar (and other) transporter	ERF
Zm00001eb318970	164.984	95.865	119.26	89.6915	49.3469	48.8508	126.703	62.6297	1.01988	0.0126143	0.326464	chr7	147684571	147686411	-	1718	- && sp|Q9ZWJ3|U85A2_ARATH UDP-glycosyltransferase 85A2 OS=Arabidopsis thaliana OX=3702 GN=UGT85A2 PE=2 SV=1 && PF00201:UDP-glucoronosyl and UDP-glucosyl transferase	GRAS
Zm00001eb058050	399.282	594.164	695.22	254.679	436.53	105.843	562.888	265.684	1.08257	0.0126702	0.327656	chr1	285580968	285582950	+	1805	- && sp|W8JMU7|CYQ32_CATRO Cytochrome P450 81Q32 OS=Catharanthus roseus OX=4058 GN=CYP81Q32 PE=2 SV=1 && PF00067:Cytochrome P450	G2-like
Zm00001eb272740	459.808	496.301	420.645	697.6	561.796	712.407	458.918	657.268	-0.518082	0.0126828	0.327728	chr6	95581098	95584135	+	1240	- && - && -	-
Zm00001eb002590	550.599	788.889	321.724	1107.3	892.989	867.101	553.737	955.798	-0.787747	0.0127123	0.327836	chr1	7298972	7300989	-	2018	- && sp|Q10S70|EXLA1_ORYSJ Expansin-like A1 OS=Oryza sativa subsp. japonica OX=39947 GN=EXLA1 PE=2 SV=1 && PF03330:Lytic transglycolase	bHLH
Zm00001eb055630	14.6436	2.99578	0	39.8629	9.48979	445.763	5.87979	165.039	-4.8121	0.0127127	0.327836	chr1	276783460	276785043	-	1107	- && sp|Q10M00|C3H22_ORYSJ Zinc finger CCCH domain-containing protein 22 OS=Oryza sativa subsp. japonica OX=39947 GN=Os03g0328900 PE=2 SV=2 && -	C3H
Zm00001eb190670	233.321	318.552	285.669	408.594	408.061	419.303	279.18	411.986	-0.56149	0.0127165	0.327836	chr4	174096675	174099062	+	1826	- && sp|P0C2F6|RNHX1_ARATH Putative ribonuclease H protein At1g65750 OS=Arabidopsis thaliana OX=3702 GN=At1g65750 PE=3 SV=1 && PF13966:zinc-binding in reverse transcriptase	ERF
Zm00001eb169270	148.388	117.834	49.9227	34.3264	54.0918	47.8331	105.382	45.4171	1.2114	0.0127322	0.327944	chr4	18441266	18441647	-	297	- && - && -	-
novel.2862	19.5248	1.99719	6.47146	0	0	1.01772	9.33114	0.339242	4.6707	0.0127484	0.327944	chr5	170901172	170901529	+	358	- && - && -	FAR1
Zm00001eb237500	873.733	1009.58	876.421	1203.64	1258.35	1254.85	919.911	1238.95	-0.429725	0.0127506	0.327944	chr5	138336603	138346040	+	1939	- && sp|Q8L493|DAAA_ARATH D-amino-acid transaminase, chloroplastic OS=Arabidopsis thaliana OX=3702 GN=DAAT PE=1 SV=1 && PF01063:Amino-transferase class IV	-
Zm00001eb131130	872.757	680.043	679.503	448.457	538.071	553.642	744.101	513.39	0.534985	0.0127809	0.327944	chr3	61090413	61094853	+	2712	- && sp|O80522|GDL2_ARATH GDSL esterase/lipase At1g09390 OS=Arabidopsis thaliana OX=3702 GN=At1g09390 PE=2 SV=1 && PF00657:GDSL-like Lipase/Acylhydrolase	ERF
Zm00001eb009140	1390.16	1754.53	1330.35	2011.97	2059.28	2095.5	1491.68	2055.58	-0.462751	0.0127862	0.327944	chr1	28362093	28367179	+	2815	- && sp|A2XE31|ORR21_ORYSI Two-component response regulator ORR21 OS=Oryza sativa subsp. indica OX=39946 GN=RR21 PE=3 SV=1 && PF00072:Response regulator receiver domain	ARR-B
novel.1547	19.5248	1.99719	1.84899	0	0	0	7.79032	0	5.37148	0.01279	0.327944	chr2	203412806	203413174	-	369	- && - && -	-
Zm00001eb274280	29.2872	75.8932	33.2818	16.6095	19.9286	7.12407	46.154	14.5541	1.66275	0.0127932	0.327944	chr6	103034095	103036149	+	1896	- && sp|Q8L765|BPM1_ARATH BTB/POZ and MATH domain-containing protein 1 OS=Arabidopsis thaliana OX=3702 GN=BPM1 PE=1 SV=1 && PF24570:BPM/SPOP, BACK domain|PF00651:BTB/POZ domain	WRKY
Zm00001eb057820	343.636	282.602	369.798	252.465	196.439	199.474	332.012	216.126	0.620703	0.0128002	0.327944	chr1	284893193	284896905	-	1772	- && sp|Q9C983|WRK57_ARATH Probable WRKY transcription factor 57 OS=Arabidopsis thaliana OX=3702 GN=WRKY57 PE=2 SV=1 && PF03106:WRKY DNA -binding domain	WRKY
Zm00001eb015130	271.394	213.699	109.09	68.6527	140.449	68.1876	198.061	92.4297	1.09694	0.0128393	0.327944	chr1	51436318	51438183	+	1651	- && sp|C7G304|GOLS2_SOLLC Galactinol synthase 2 OS=Solanum lycopersicum OX=4081 GN=GOLS2 PE=2 SV=1 && PF01501:Glycosyl transferase family 8	-
Zm00001eb238170	141.555	162.771	130.354	77.5111	63.5816	103.808	144.893	81.6336	0.828188	0.0128473	0.327944	chr5	143938574	143947116	+	2193	- && sp|A2X345|TROL_ORYSI Protein THYLAKOID RHODANESE-LIKE, chloroplastic OS=Oryza sativa subsp. indica OX=39946 GN=TROL PE=3 SV=1 && -	-
Zm00001eb036770	282.133	210.703	442.833	146.164	201.184	180.137	311.89	175.828	0.826596	0.0128623	0.327944	chr1	199030469	199033837	+	2306	- && sp|Q8LJW3|ACR4_ARATH ACT domain-containing protein ACR4 OS=Arabidopsis thaliana OX=3702 GN=ACR4 PE=2 SV=1 && PF01842:ACT domain	TCP
novel.4821	55.6456	27.9606	29.5838	9.96572	14.2347	14.2481	37.73	12.8162	1.55416	0.0128661	0.327944	chr9	46818019	46825225	-	389	- && - && -	-
novel.919	54.6694	144.796	93.3739	11.073	41.7551	51.904	97.6131	34.9107	1.47929	0.0128695	0.327944	chr10	50317447	50319785	-	2339	- && - && -	-
Zm00001eb255960	5016.89	4542.6	5567.31	8145.31	6191.14	6596.89	5042.27	6977.78	-0.468607	0.012871	0.327944	chr5	218409194	218410375	+	1104	- && - && PF07939:Protein of unknown function (DUF1685)	-
Zm00001eb406420	362.184	644.093	354.081	267.967	271.408	280.892	453.453	273.422	0.729426	0.0128748	0.327944	chr10	4215078	4220889	-	2074	- && sp|O04034|CCX5_ARATH Cation/calcium exchanger 5 OS=Arabidopsis thaliana OX=3702 GN=CCX5 PE=2 SV=1 && PF01699:Sodium/calcium exchanger protein	NF-YC
Zm00001eb286070	1259.35	1229.27	1379.35	953.387	1036.29	818.251	1289.32	935.974	0.462023	0.0128852	0.327944	chr6	150992485	150997952	-	3121	- && sp|Q3EAF8|PP294_ARATH Pentatricopeptide repeat-containing protein At3g62540, mitochondrial OS=Arabidopsis thaliana OX=3702 GN=At3g62540 PE=2 SV=1 && PF13041:PPR repeat family	C2H2
Zm00001eb430020	39.0495	115.837	52.6962	29.8972	24.6735	26.4608	69.1942	27.0105	1.35741	0.0128879	0.327944	chr10	142328884	142329966	-	1083	- && sp|P20024|MYB1_MAIZE Myb-related protein Zm1 OS=Zea mays OX=4577 PE=2 SV=1 && -	MYB
Zm00001eb269810	223.559	790.887	198.766	234.748	167.02	60.0458	404.404	153.938	1.39375	0.0129135	0.328344	chr6	75480452	75483162	+	1730	- && sp|Q84WP6|NAC43_ARATH NAC domain-containing protein 43 OS=Arabidopsis thaliana OX=3702 GN=NAC043 PE=2 SV=2 && PF02365:No apical meristem (NAM) protein	NAC
novel.2568	0	0	0.924494	24.3606	1.89796	3.05317	0.308165	9.77059	-4.814	0.0129611	0.329035	chr4	144847195	144855244	-	625	- && - && -	-
Zm00001eb338730	27.3347	3.99438	22.1879	2.2146	3.79592	2.03545	17.839	2.68199	2.7271	0.0129653	0.329035	chr8	26587662	26588624	+	831	- && - && PF00234:Protease inhibitor/seed storage/LTP family	-
novel.4917	2852.57	1559.8	4208.3	1381.91	1234.62	2129.08	2873.56	1581.87	0.861284	0.0129751	0.329035	chr9	121456657	121459229	-	1533	- && sp|Q94LR4|EXPB4_ORYSJ Expansin-B4 OS=Oryza sativa subsp. japonica OX=39947 GN=EXPB4 PE=2 SV=1 && -	NF-YC
Zm00001eb226170	316.301	287.595	303.234	411.916	418.5	457.976	302.377	429.464	-0.506196	0.0129802	0.329035	chr5	54274773	54275461	-	246	- && sp|O82197|VP321_ARATH Vacuolar protein sorting-associated protein 32 homolog 1 OS=Arabidopsis thaliana OX=3702 GN=VPS32.1 PE=1 SV=1 && -	-
Zm00001eb404790	515.454	25.9634	418.796	69.76	30.3673	52.9217	320.071	51.0163	2.65011	0.0130038	0.329384	chr10	575706	577353	+	1648	- && - && PF02458:Transferase family	Dof
Zm00001eb343900	15.6198	0	0	342.156	70.2244	150.623	5.20661	187.668	-5.17243	0.0130807	0.331081	chr8	72078249	72079720	-	1472	- && sp|P27497|CB29_MAIZE Chlorophyll a-b binding protein M9, chloroplastic OS=Zea mays OX=4577 GN=CAB-M9 PE=2 SV=1 && PF00504:Chlorophyll A-B binding protein	ERF
Zm00001eb301770	7.80991	3.99438	8.32045	26.5753	19.9286	26.4608	6.70824	24.3216	-1.85367	0.0130934	0.331149	chr7	12025453	12036420	+	2197	- && sp|Q0WQE7|AUG3_ARATH AUGMIN subunit 3 OS=Arabidopsis thaliana OX=3702 GN=AUG3 PE=1 SV=1 && PF14932:HAUS augmin-like complex subunit 3	-
Zm00001eb329050	156.198	32.9536	58.2431	26.5753	28.4694	32.5672	82.465	29.2039	1.4972	0.0131047	0.331183	chr7	178403164	178403969	+	689	- && sp|Q94F40|GDL9_ARATH GDSL esterase/lipase At1g28600 OS=Arabidopsis thaliana OX=3702 GN=At1g28600 PE=2 SV=1 && -	B3
Zm00001eb203380	994.787	634.107	873.647	511.574	636.765	501.738	834.181	550.026	0.600617	0.0131197	0.331312	chr4	227922051	227933788	-	2020	- && sp|Q8W3L1|MFDR_ARATH NADPH:adrenodoxin oxidoreductase, mitochondrial OS=Arabidopsis thaliana OX=3702 GN=MFDR PE=1 SV=1 && -	-
Zm00001eb018180	287.99	292.588	215.407	430.741	330.245	482.401	265.329	414.462	-0.643481	0.013137	0.331497	chr1	64869048	64878976	+	2653	- && sp|Q9LHN7|PHSC_ARATH Probable polyamine transporter At3g13620 OS=Arabidopsis thaliana OX=3702 GN=At3g13620 PE=2 SV=1 && PF07983:X8 domain|PF00332:Glycosyl hydrolases family 17	C2H2
Zm00001eb116160	1567.84	630.113	930.041	801.687	323.602	483.419	1042.66	536.236	0.95994	0.0131978	0.332664	chr2	237933529	237941319	-	3771	- && sp|Q9LMP1|WAK2_ARATH Wall-associated receptor kinase 2 OS=Arabidopsis thaliana OX=3702 GN=WAK2 PE=1 SV=1 && PF00069:Protein kinase domain	WRKY
Zm00001eb277610	138.626	180.746	171.031	235.855	229.653	321.601	163.468	262.37	-0.682607	0.0132032	0.332664	chr6	115478004	115480374	+	414	- && - && -	-
Zm00001eb344810	22.4535	48.9311	56.3942	17.7168	9.48979	16.2836	42.5929	14.4967	1.56017	0.0132362	0.333245	chr8	76469546	76471098	+	1318	- && sp|Q9SA80|WRK14_ARATH Probable WRKY transcription factor 14 OS=Arabidopsis thaliana OX=3702 GN=WRKY14 PE=2 SV=2 && PF03106:WRKY DNA -binding domain	WRKY
Zm00001eb352930	144.483	72.8974	201.54	169.417	303.673	402.001	139.64	291.697	-1.0624	0.013274	0.333943	chr8	125683377	125685831	-	2455	- && sp|Q940R4|ASP63_ARATH Probable aspartyl protease At4g16563 OS=Arabidopsis thaliana OX=3702 GN=At4g16563 PE=2 SV=1 && PF14541:Xylanase inhibitor C-terminal|PF14543:Xylanase inhibitor N-terminal	Trihelix
Zm00001eb283400	2287.33	1534.84	1886.89	895.807	1398.8	1408.53	1903.02	1234.38	0.624242	0.0132905	0.334106	chr6	140392959	140397112	-	4048	- && sp|F4K6B8|RGI4_ARATH Leucine-rich repeat receptor-like serine/threonine-protein kinase RGI4 OS=Arabidopsis thaliana OX=3702 GN=RGI4 PE=1 SV=1 && PF08263:Leucine rich repeat N-terminal domain|PF00069:Protein kinase domain|PF23598:Leucine-rich repeat region	MYB_related
Zm00001eb215710	30400.1	22946.7	23259.4	20140.7	18365.6	16973.6	25535.4	18493.3	0.4655	0.013406	0.336757	chr5	9999369	10002552	-	2046	- && sp|P14640|TBA1_MAIZE Tubulin alpha-1 chain OS=Zea mays OX=4577 GN=TUBA1 PE=3 SV=1 && PF00091:Tubulin/FtsZ family, GTPase domain|PF03953:Tubulin C-terminal domain	Nin-like
Zm00001eb352660	11.7149	152.785	111.864	218.139	195.49	411.161	92.1212	274.93	-1.57751	0.0134259	0.337003	chr8	124103394	124114076	+	1718	- && sp|Q6L4V0|MSH5_ORYSJ DNA mismatch repair protein MSH5 OS=Oryza sativa subsp. japonica OX=39947 GN=MSH5 PE=2 SV=1 && PF00488:MutS domain V	MYB_related
Zm00001eb394110	225.511	52.9255	27.7348	26.5753	41.7551	23.4077	102.057	30.5793	1.7368	0.0135639	0.34001	chr9	132778694	132782479	-	2097	- && - && -	-
Zm00001eb161560	14.6436	0	12.9429	33.2191	32.2653	63.0989	9.1955	42.8611	-2.2171	0.0135661	0.34001	chr3	229383794	229386907	+	1427	- && sp|A2WSD3|SWT6B_ORYSI Bidirectional sugar transporter SWEET6b OS=Oryza sativa subsp. indica OX=39946 GN=SWEET6B PE=3 SV=1 && PF03083:Sugar efflux transporter for intercellular exchange	DBB
Zm00001eb426650	832.731	573.193	711.861	1361.98	1097.97	821.304	705.928	1093.75	-0.631422	0.0136381	0.341558	chr10	133169978	133173006	+	1844	- && sp|Q8RXU4|THA1_ARATH Low-specificity L-threonine aldolase 1 OS=Arabidopsis thaliana OX=3702 GN=THA1 PE=1 SV=1 && PF01212:Beta-eliminating lyase	MYB
Zm00001eb409190	3.90495	0	0	28.7899	5.69387	12.2127	1.30165	15.5655	-3.58288	0.0136524	0.341659	chr10	16173982	16175237	-	1154	- && sp|Q41864|TRXM_MAIZE Thioredoxin M-type, chloroplastic OS=Zea mays OX=4577 GN=TRM1 PE=2 SV=1 && PF00085:Thioredoxin	GATA
Zm00001eb152100	36.1208	32.9536	27.7348	62.0089	51.2449	100.755	32.2698	71.3362	-1.1448	0.0136728	0.341913	chr3	199133188	199134982	+	706	- && - && PF09341:Transcription factor Pcc1	-
Zm00001eb311820	393.424	384.459	342.987	276.826	266.663	211.687	373.623	251.725	0.5698	0.0136963	0.342001	chr7	110564022	110568125	+	1690	- && sp|F4JL28|EBS_ARATH Chromatin remodeling protein EBS OS=Arabidopsis thaliana OX=3702 GN=EBS PE=1 SV=1 && PF01426:BAH domain	HB-other
Zm00001eb376130	81.0278	57.9185	69.3371	33.2191	39.8571	14.2481	69.4278	29.1081	1.25312	0.0136969	0.342001	chr9	19343656	19347607	+	2292	- && sp|Q9M153|GDL61_ARATH GDSL esterase/lipase At4g01130 OS=Arabidopsis thaliana OX=3702 GN=At4g01130 PE=2 SV=1 && -	bHLH
novel.2126	113.244	98.8608	152.542	59.7943	68.3265	73.2762	121.549	67.1323	0.856418	0.0137291	0.342549	chr3	230523496	230526510	-	3015	- && - && -	-
Zm00001eb249290	728.274	606.147	504.774	850.408	994.53	827.41	613.065	890.783	-0.539425	0.0137706	0.343126	chr5	195550986	195552223	-	1238	- && sp|O80337|EF100_ARATH Ethylene-responsive transcription factor 1A OS=Arabidopsis thaliana OX=3702 GN=ERF1A PE=1 SV=2 && PF00847:AP2 domain	ERF
Zm00001eb089110	7.80991	0	20.3389	0	0	0	9.38293	0	5.64191	0.0137728	0.343126	chr2	114599617	114602053	-	1767	- && sp|A0A3L6G2C1|EDSM_MAIZE Eudesmanediol synthase OS=Zea mays OX=4577 GN=EDS PE=3 SV=1 && PF03936:Terpene synthase family, metal binding domain|PF01397:Terpene synthase, N-terminal domain	GRAS
Zm00001eb151250	221.606	185.739	170.107	59.7943	113.877	136.375	192.484	103.349	0.894955	0.0138275	0.344231	chr3	195164272	195166812	-	2341	- && sp|Q8LQM5|GH31_ORYSJ Probable indole-3-acetic acid-amido synthetase GH3.1 OS=Oryza sativa subsp. japonica OX=39947 GN=GH3.1 PE=2 SV=1 && PF23571:GH3 family central domain|PF23572:GH3 family C-terminal domain|PF03321:GH3 family N-terminal domain	ERF
novel.3153	301.658	579.185	402.155	716.424	571.285	804.002	427.666	697.237	-0.705199	0.0138554	0.344356	chr5	205336320	205363579	-	5871	- && sp|P04323|POL3_DROME Retrovirus-related Pol polyprotein from transposon 17.6 OS=Drosophila melanogaster OX=7227 GN=pol PE=4 SV=1 && PF13456:Reverse transcriptase-like	FAR1
Zm00001eb141610	871.781	670.057	810.782	1473.82	1162.5	908.828	784.206	1181.72	-0.591276	0.0138623	0.344356	chr3	154615169	154620425	-	2530	- && sp|Q8S0G4|GPDH1_ORYSJ Probable glycerol-3-phosphate dehydrogenase [NAD(+)] 1, cytosolic OS=Oryza sativa subsp. japonica OX=39947 GN=Os01g0939600 PE=2 SV=1 && -	M-type_MADS
Zm00001eb049960	8324.39	3933.46	6734.02	3631.95	4337.78	3984.39	6330.62	3984.71	0.667857	0.0138635	0.344356	chr1	254858280	254860921	-	1687	- && sp|P80607|RGP1_MAIZE Probable UDP-arabinopyranose mutase 1 OS=Zea mays OX=4577 GN=UPTG PE=1 SV=2 && PF03214:Reversibly glycosylated polypeptide	-
Zm00001eb331680	263.584	408.425	247.764	184.919	214.469	95.6661	306.591	165.018	0.8931	0.0139858	0.347135	chr7	183990387	183991977	-	1591	- && sp|Q7XXN5|PHT3_ORYSJ Putrescine hydroxycinnamoyltransferase 3 OS=Oryza sativa subsp. japonica OX=39947 GN=PHT3 PE=1 SV=1 && PF02458:Transferase family	ARF
novel.41	9.76238	7.98875	11.0939	22.146	20.8775	53.9394	9.61502	32.321	-1.74779	0.0140135	0.34742	chr1	36047667	36052087	+	1055	- && - && -	-
Zm00001eb283220	215.749	154.782	247.764	124.018	130.01	120.092	206.098	124.706	0.725204	0.014021	0.34742	chr6	139651281	139652029	-	749	- && - && -	-
novel.3785	1.95248	2.99578	16.6409	0	0	0	7.19639	0	5.25994	0.0140285	0.34742	chr7	18078751	18079403	+	653	- && - && -	-
Zm00001eb143890	864.947	1156.37	810.782	1305.51	1357.99	1357.64	944.034	1340.38	-0.505976	0.0140569	0.347521	chr3	168709595	168713976	-	2018	- && - && PF05212:Protein of unknown function (DUF707)	HD-ZIP
Zm00001eb043010	0	1.99719	0	11.073	11.3877	8.1418	0.665729	10.2009	-3.9655	0.0140613	0.347521	chr1	226728456	226732602	+	4066	- && sp|Q7EZW6|CSLD3_ORYSJ Cellulose synthase-like protein D3 OS=Oryza sativa subsp. japonica OX=39947 GN=CSLD3 PE=2 SV=2 && PF03552:Cellulose synthase|PF14570:RING/Ubox like zinc-binding domain	LBD
Zm00001eb333290	3237.21	1658.66	3299.52	3686.21	4908.12	4591.97	2731.8	4395.43	-0.686138	0.0140639	0.347521	chr8	4677513	4679675	-	1381	- && sp|Q9FJZ9|PER72_ARATH Peroxidase 72 OS=Arabidopsis thaliana OX=3702 GN=PER72 PE=1 SV=1 && PF00141:Peroxidase	NAC
novel.1237	2.92872	16.9761	1.84899	0	0	0	7.25127	0	5.26671	0.0140838	0.347643	chr2	179452866	179453268	+	314	- && - && -	-
Zm00001eb274360	711.678	964.642	802.461	1215.82	1164.4	1088.97	826.26	1156.39	-0.485011	0.0140915	0.347643	chr6	103352943	103355089	-	2070	- && sp|Q9LIE6|VQ22_ARATH VQ motif-containing protein 22 OS=Arabidopsis thaliana OX=3702 GN=VQ22 PE=2 SV=1 && -	-
novel.2073	0	0	5.54697	16.6095	11.3877	25.4431	1.84899	17.8135	-3.24602	0.0141001	0.347643	chr3	191425067	191426551	-	567	- && - && -	-
Zm00001eb212440	143.507	138.805	169.182	308.937	160.377	328.725	150.498	266.013	-0.820481	0.0141366	0.348284	chr5	3683017	3684565	-	583	- && - && -	-
Zm00001eb292290	2552.86	3030.73	3190.43	4058.26	3622.25	4143.16	2924.68	3941.22	-0.430293	0.014164	0.348702	chr6	169014355	169019070	+	2269	- && sp|O04153|CALR3_ARATH Calreticulin-3 OS=Arabidopsis thaliana OX=3702 GN=CRT3 PE=1 SV=2 && PF00262:Calreticulin family	ERF
Zm00001eb384900	448.093	710	961.474	543.685	361.561	203.545	706.523	369.597	0.935441	0.0142015	0.349367	chr9	82307207	82309032	+	1826	- && sp|Q5QJ60|CYND4_CYNDA Berberine bridge enzyme-like Cyn d 4 OS=Cynodon dactylon OX=28909 PE=1 SV=1 && PF08031:Berberine and berberine like|PF01565:FAD binding domain	CPP
Zm00001eb347060	224.535	207.708	155.315	145.057	100.592	99.737	195.852	115.128	0.767924	0.0142133	0.349399	chr8	92665063	92667554	-	2492	- && sp|Q9SV05|CCR35_ARATH Serine/threonine-protein kinase-like protein At3g51990 OS=Arabidopsis thaliana OX=3702 GN=At3g51990 PE=2 SV=1 && PF00069:Protein kinase domain	C2H2
Zm00001eb152280	41.002	35.9494	47.1492	13.2876	11.3877	22.3899	41.3669	15.6884	1.40002	0.0142253	0.349437	chr3	199775073	199775525	-	453	- && - && -	-
Zm00001eb133200	5354.67	6170.31	7401.5	4576.48	4849.28	2520.9	6308.83	3982.22	0.663808	0.0142581	0.349986	chr3	97317769	97321767	+	3046	- && sp|A0A1D6KUI6|KSL4_MAIZE Dolabradiene synthase KSL4, chloroplastic OS=Zea mays OX=4577 GN=KSL4 PE=1 SV=1 && -	bHLH
Zm00001eb147850_T002_gene	0	0	0	3.32191	10.4388	5.08862	0	6.2831	-5.1471	0.0142747	0.350085	chr3	184156483	184158004	-	1326	- && sp|Q5N7B4|LAC7_ORYSJ Laccase-7 OS=Oryza sativa subsp. japonica OX=39947 GN=LAC7 PE=2 SV=1 && PF07731:Multicopper oxidase|PF00394:Multicopper oxidase|PF07732:Multicopper oxidase	ERF
Zm00001eb155730	394.4	324.543	308.781	513.788	463.102	499.703	342.575	492.198	-0.522745	0.0142832	0.350085	chr3	210895738	210897400	-	1663	- && sp|O80888|M3K17_ARATH Mitogen-activated protein kinase kinase kinase 17 OS=Arabidopsis thaliana OX=3702 GN=MAPKKK17 PE=1 SV=1 && PF00069:Protein kinase domain	NF-YC
Zm00001eb140670	1.95248	0	0	7.75111	3.79592	22.3899	0.650826	11.3123	-4.12727	0.0142958	0.350136	chr3	150049893	150051507	+	1026	- && - && -	-
Zm00001eb176850_T004_gene	111.291	174.754	176.578	251.358	265.714	234.077	154.208	250.383	-0.699151	0.0143199	0.35047	chr4	62273018	62273884	-	585	- && sp|Q6YZM6|BBD2_ORYSJ Bifunctional nuclease 2 OS=Oryza sativa subsp. japonica OX=39947 GN=BBD2 PE=2 SV=1 && -	bHLH
Zm00001eb429830	24.406	12.9817	10.1694	4.42921	1.89796	2.03545	15.8524	2.78754	2.52096	0.014377	0.351359	chr10	141998557	142000623	-	1409	- && sp|Q0JB89|MYB58_ORYSJ Probable transcription factor MYB58 OS=Oryza sativa subsp. japonica OX=39947 GN=MYB58 PE=3 SV=1 && PF00249:Myb-like DNA-binding domain	MYB
Zm00001eb242920	392.448	631.111	543.603	838.228	722.173	782.63	522.387	781.01	-0.580099	0.0143853	0.351359	chr5	173137761	173139558	+	841	- && - && -	NAC
Zm00001eb117640	331.921	254.642	282.895	446.243	482.081	367.399	289.819	431.908	-0.575652	0.0143969	0.351359	chr2	241294702	241299155	-	2282	- && sp|Q94A68|Y1669_ARATH Uncharacterized oxidoreductase At1g06690, chloroplastic OS=Arabidopsis thaliana OX=3702 GN=At1g06690 PE=1 SV=1 && PF00248:Aldo/keto reductase family	bHLH
Zm00001eb063200	84.9327	71.8988	86.9025	49.8286	34.1632	41.7267	81.2447	41.9062	0.958375	0.0143984	0.351359	chr1	301893843	301896543	+	2701	- && - && -	WRKY
novel.4723	15.6198	0	1.84899	50.9359	20.8775	221.864	5.82293	97.8925	-4.07187	0.0144222	0.351559	chr9	140071783	140076253	+	4471	- && sp|Q94HW2|POLR1_ARATH Retrovirus-related Pol polyprotein from transposon RE1 OS=Arabidopsis thaliana OX=3702 GN=RE1 PE=2 SV=1 && -	LBD
Zm00001eb305330	1220.3	1621.72	960.55	842.657	864.52	847.765	1267.52	851.647	0.573473	0.0144389	0.351559	chr7	32556415	32567968	-	1887	- && sp|O48958|C71E1_SORBI 4-hydroxyphenylacetaldehyde oxime monooxygenase OS=Sorghum bicolor OX=4558 GN=CYP71E1 PE=1 SV=1 && PF00067:Cytochrome P450	HSF
Zm00001eb178340	92.7427	54.9227	51.7717	9.96572	39.8571	23.4077	66.479	24.4102	1.438	0.0144466	0.351559	chr4	74703009	74716197	-	1553	- && sp|Q10P01|LCB1A_ORYSJ Long chain base biosynthesis protein 1a OS=Oryza sativa subsp. japonica OX=39947 GN=Os03g0252800 PE=2 SV=1 && -	-
Zm00001eb213420	137.65	174.754	124.807	99.6572	77.8163	76.3293	145.737	84.6009	0.785647	0.0144488	0.351559	chr5	5229468	5231207	+	1740	- && sp|Q9FKA9|LATE_ARATH Protein LATE FLOWERING OS=Arabidopsis thaliana OX=3702 GN=LATE PE=2 SV=1 && -	C2H2
novel.2977	0	0	0	18.8241	0	8.1418	0	8.98864	-5.65769	0.0144967	0.352468	chr5	8593196	8594432	-	1157	- && - && -	-
Zm00001eb195520	1310.11	1093.46	824.649	657.737	869.265	486.472	1076.07	671.158	0.68067	0.0145209	0.3528	chr4	190287716	190292422	+	3478	- && sp|B9G934|C14C3_ORYSJ Cytochrome P450 714C3 OS=Oryza sativa subsp. japonica OX=39947 GN=CYP714C3 PE=3 SV=2 && PF04827:Plant transposon protein	bHLH
Zm00001eb126280	94.6951	47.9325	67.4881	289.006	71.1734	140.446	70.0386	166.875	-1.25073	0.0145319	0.352809	chr3	28474096	28476582	+	777	- && - && -	-
Zm00001eb384760	258.703	186.737	327.271	170.525	130.959	160.8	257.57	154.095	0.74264	0.0145634	0.353134	chr9	81245541	81247384	+	1372	- && sp|Q0DBL6|HFC2B_ORYSJ Heat stress transcription factor C-2b OS=Oryza sativa subsp. japonica OX=39947 GN=HSFC2B PE=3 SV=1 && -	HSF
Zm00001eb178900	131.792	314.557	128.505	104.086	108.184	59.028	191.618	90.4327	1.08274	0.0145665	0.353134	chr4	79409055	79410751	+	1697	- && sp|Q9LIE6|VQ22_ARATH VQ motif-containing protein 22 OS=Arabidopsis thaliana OX=3702 GN=VQ22 PE=2 SV=1 && PF05678:VQ motif	-
Zm00001eb003460	84.9327	55.9213	133.127	42.0775	52.1938	20.3545	91.3271	38.2086	1.25704	0.0146189	0.354147	chr1	9164434	9168992	+	2629	- && sp|Q9LTA6|WAV3_ARATH E3 ubiquitin-protein ligase WAV3 OS=Arabidopsis thaliana OX=3702 GN=WAV3 PE=1 SV=1 && PF00092:von Willebrand factor type A domain|PF14624:VWA / Hh protein intein-like	G2-like
Zm00001eb392600	27.3347	1.99719	43.4512	6.64381	1.89796	2.03545	24.261	3.52574	2.79831	0.0146298	0.354153	chr9	126434181	126435590	+	1410	- && sp|Q9SA38|OCT3_ARATH Organic cation/carnitine transporter 3 OS=Arabidopsis thaliana OX=3702 GN=OCT3 PE=2 SV=1 && PF00083:Sugar (and other) transporter	G2-like
novel.3258	0	0	2.77348	6.64381	11.3877	18.319	0.924494	12.1169	-3.68309	0.0146638	0.354491	chr6	56722003	56722829	+	740	- && - && -	-
Zm00001eb419270	1415.55	1167.36	1388.59	878.091	1045.77	972.945	1323.83	965.603	0.455019	0.014665	0.354491	chr10	99373531	99389974	+	6584	- && sp|Q71BG9|TM22_SOLLC ToMV resistance protein Tm-2(2) OS=Solanum lycopersicum OX=4081 GN=Tm-2(2) PE=1 SV=1 && PF23598:Leucine-rich repeat region|PF23559:Disease resistance protein Winged helix domain|PF00931:NB-ARC domain|PF18052:Rx N-terminal domain	NAC
Zm00001eb250140	335.826	373.474	404.929	492.749	541.867	532.27	371.41	522.295	-0.491898	0.0146785	0.354561	chr5	198281381	198286303	+	1724	- && sp|Q7XA86|ZDH11_ARATH Protein S-acyltransferase 10 OS=Arabidopsis thaliana OX=3702 GN=PAT10 PE=1 SV=1 && PF01529:DHHC palmitoyltransferase	-
Zm00001eb023110	63.4555	83.8819	60.0921	159.452	94.8979	128.233	69.1432	127.528	-0.882323	0.0147604	0.355996	chr1	90132463	90135477	-	2465	- && sp|Q9FWW9|GSXL2_ARATH Flavin-containing monooxygenase FMO GS-OX-like 2 OS=Arabidopsis thaliana OX=3702 GN=At1g12200 PE=2 SV=1 && PF00743:Flavin-binding monooxygenase-like	C2H2
Zm00001eb029470	695.082	854.797	638.826	465.067	520.04	546.518	729.568	510.542	0.514532	0.0147758	0.355996	chr1	160141431	160143977	-	2547	- && sp|Q9M2S4|LRKS4_ARATH L-type lectin-domain containing receptor kinase S.4 OS=Arabidopsis thaliana OX=3702 GN=LECRKS4 PE=2 SV=1 && PF00139:Legume lectin domain|PF00069:Protein kinase domain	S1Fa-like
Zm00001eb315610	163.032	146.793	178.427	97.4426	77.8163	116.021	162.751	97.0932	0.746551	0.0147781	0.355996	chr7	134157993	134160452	+	1939	- && sp|Q9C7T4|BH096_ARATH Transcription factor bHLH96 OS=Arabidopsis thaliana OX=3702 GN=BHLH96 PE=1 SV=1 && -	bHLH
Zm00001eb008080	1200.77	1531.84	839.441	715.317	779.112	833.516	1190.69	775.982	0.61741	0.0147807	0.355996	chr1	24078189	24080376	-	2042	- && sp|Q8VZ80|PLT5_ARATH Polyol transporter 5 OS=Arabidopsis thaliana OX=3702 GN=PLT5 PE=1 SV=2 && PF00083:Sugar (and other) transporter	SBP
Zm00001eb355010_T002_gene	194.271	85.8791	167.333	70.8673	83.5102	78.3648	149.161	77.5808	0.942866	0.014918	0.358837	chr8	134929731	134933102	+	2567	- && - && -	MYB_related
novel.2390	117.149	80.8861	87.827	49.8286	45.551	56.9926	95.2872	50.7907	0.908177	0.0149423	0.358837	chr4	241454506	241458273	+	2074	- && - && -	-
Zm00001eb286640	1615.67	2208.89	1488.44	2398.42	2243.39	3383.93	1771	2675.25	-0.595186	0.0149493	0.358837	chr6	152850371	152857010	+	4007	- && sp|Q9SHI1|IF2C_ARATH Translation initiation factor IF-2, chloroplastic OS=Arabidopsis thaliana OX=3702 GN=At1g17220 PE=2 SV=2 && PF00009:Elongation factor Tu GTP binding domain|PF11987:Translation-initiation factor 2|PF22042:Elongation factor G domain 2	GRAS
Zm00001eb056900	365.113	352.504	468.719	709.781	567.489	501.738	395.445	593.003	-0.583806	0.0149507	0.358837	chr1	281720679	281723151	+	909	- && sp|Q84MN0|CML4_ORYSJ Calmodulin-like protein 4 OS=Oryza sativa subsp. japonica OX=39947 GN=CML4 PE=2 SV=1 && PF13499:EF-hand domain pair	HSF
Zm00001eb366790	76.1466	66.9058	99.8454	156.13	143.296	122.127	80.9659	140.517	-0.793771	0.0149588	0.358837	chr8	173153442	173155014	-	1478	- && sp|Q8S9H7|DIV_ANTMA Transcription factor DIVARICATA OS=Antirrhinum majus OX=4151 GN=DIVARICATA PE=2 SV=1 && PF00249:Myb-like DNA-binding domain	MYB_related
Zm00001eb293420	437.355	247.651	455.776	889.164	539.969	525.146	380.261	651.426	-0.775853	0.0149632	0.358837	chr6	171308418	171309602	+	1064	- && sp|Q8VWQ4|WRK56_ARATH Probable WRKY transcription factor 56 OS=Arabidopsis thaliana OX=3702 GN=WRKY56 PE=1 SV=1 && PF03106:WRKY DNA -binding domain	WRKY
Zm00001eb238510	230.392	302.574	330.969	584.656	299.877	584.174	287.978	489.569	-0.764785	0.0150088	0.359518	chr5	146327688	146329025	-	689	- && - && -	-
Zm00001eb176050	409.044	551.224	444.682	688.742	547.561	999.406	468.317	745.236	-0.6702	0.0150132	0.359518	chr4	54565632	54568298	+	1395	- && sp|Q2QY10|CBP_ORYSJ Calcium-binding protein CBP OS=Oryza sativa subsp. japonica OX=39947 GN=CBP PE=2 SV=1 && -	HSF
Zm00001eb191380	1841.19	1158.37	1534.66	779.541	872.112	1256.89	1511.41	969.514	0.64049	0.0150386	0.359867	chr4	176527698	176531977	-	1539	- && sp|Q40648|KCAB_ORYSJ Probable voltage-gated potassium channel subunit beta OS=Oryza sativa subsp. japonica OX=39947 GN=KOB1 PE=1 SV=2 && PF00248:Aldo/keto reductase family	bHLH
Zm00001eb429330	587.696	41.941	184.899	122.911	63.5816	78.3648	271.512	88.2856	1.62169	0.0150599	0.360119	chr10	141187279	141196584	+	2758	- && sp|P13526|ARLC_MAIZE Anthocyanin regulatory Lc protein OS=Zea mays OX=4577 GN=LC PE=1 SV=1 && PF00010:Helix-loop-helix DNA-binding domain|PF14215:bHLH-MYC and R2R3-MYB transcription factors N-terminal|PF22754:Plant bHLH transcription factor, ACT-like domain	bHLH
Zm00001eb174860	105.434	165.767	51.7717	40.9702	59.7857	39.6913	107.657	46.8157	1.19864	0.0151002	0.360825	chr4	44724711	44726175	-	1252	- && - && -	-
Zm00001eb140540	151.317	84.8805	113.713	213.709	144.245	292.087	116.637	216.68	-0.89284	0.0151186	0.361005	chr3	149472708	149476155	-	1937	- && sp|Q94CJ5|RER4_ARATH Protein RETICULATA-RELATED 4, chloroplastic OS=Arabidopsis thaliana OX=3702 GN=RER4 PE=2 SV=1 && PF11891:Protein RETICULATA-related	NF-YA
Zm00001eb248980	0	0	0	13.2876	0	369.434	0	127.574	-9.48772	0.0151783	0.361959	chr5	194734065	194739547	+	2599	- && sp|Q06572|AVP_HORVU Pyrophosphate-energized vacuolar membrane proton pump OS=Hordeum vulgare OX=4513 PE=2 SV=2 && PF03030:Inorganic H+ pyrophosphatase	B3
Zm00001eb433260	10.7386	12.9817	6.47146	49.8286	13.2857	41.7267	10.0639	34.947	-1.79569	0.0151847	0.361959	chr10	149616773	149617641	-	869	- && - && -	-
Zm00001eb143430_T004_gene	9.76238	17.9747	5.54697	35.4337	67.3775	16.2836	11.0947	39.6983	-1.84489	0.0151928	0.361959	chr3	163841835	163842546	+	551	- && - && -	C3H
Zm00001eb063680_T002_gene	27.3347	17.9747	28.6593	114.052	37.9592	44.7799	24.6562	65.5971	-1.40754	0.015202	0.361959	chr1	302949093	302950485	+	1111	- && sp|A2XNR6|ETFA_ORYSI Electron transfer flavoprotein subunit alpha, mitochondrial OS=Oryza sativa subsp. indica OX=39946 GN=ETFA PE=3 SV=1 && -	-
novel.482	2187.75	1444.97	1499.53	1130.56	1263.09	1135.78	1710.75	1176.48	0.540035	0.0152255	0.362261	chr1	145695305	145726491	-	25234	- && sp|P0CT41|TF212_SCHPO Transposon Tf2-12 polyprotein OS=Schizosaccharomyces pombe (strain 972 / ATCC 24843) OX=284812 GN=Tf2-12 PE=3 SV=1 && -	TCP
Zm00001eb328860	1959.31	1102.45	2546.06	749.644	1040.08	1418.71	1869.27	1069.48	0.80552	0.0152706	0.362665	chr7	178057079	178058553	-	1391	- && sp|Q9FEQ8|PER2_MAIZE Peroxidase 2 OS=Zea mays OX=4577 GN=PER2 PE=2 SV=1 && PF00141:Peroxidase	NAC
Zm00001eb343590	972.334	1080.48	1126.96	1398.52	1337.11	1526.59	1059.92	1420.74	-0.422583	0.0152736	0.362665	chr8	70193169	70196930	+	857	- && sp|Q9FZ48|UBC36_ARATH Ubiquitin-conjugating enzyme E2 36 OS=Arabidopsis thaliana OX=3702 GN=UBC36 PE=1 SV=1 && PF00179:Ubiquitin-conjugating enzyme	WRKY
Zm00001eb066960	2607.53	3584.95	2338.05	3510.15	4464	4458.65	2843.51	4144.27	-0.543575	0.0152751	0.362665	chr2	3075300	3076727	-	1273	- && sp|O03982|HIP39_ARATH Heavy metal-associated isoprenylated plant protein 39 OS=Arabidopsis thaliana OX=3702 GN=HIPP39 PE=2 SV=1 && -	SBP
novel.4529	482.262	1103.45	786.745	1175.95	1372.22	1337.29	790.818	1295.16	-0.711872	0.0153644	0.364524	chr8	175084812	175100687	-	15876	- && - && -	HD-ZIP
Zm00001eb414810	8.78615	15.9775	3.69798	59.7943	25.6224	20.3545	9.48721	35.2571	-1.89613	0.0154016	0.364921	chr10	72607695	72609799	+	2016	- && sp|Q9LJB4|5MAT_ARATH Malonyl-CoA:anthocyanidin 5-O-glucoside-6''-O-malonyltransferase OS=Arabidopsis thaliana OX=3702 GN=5MAT PE=1 SV=1 && PF02458:Transferase family	Whirly
Zm00001eb153980	667.747	773.91	564.866	852.623	971.754	1019.76	668.841	948.046	-0.503734	0.015403	0.364921	chr3	205416470	205420640	+	1924	- && sp|Q94K73|SYFM_ARATH Phenylalanine--tRNA ligase, chloroplastic/mitochondrial OS=Arabidopsis thaliana OX=3702 GN=At3g58140 PE=1 SV=1 && PF03147:Ferredoxin-fold anticodon binding domain|PF01409:tRNA synthetases class II core domain (F)	-
Zm00001eb126420	48.8119	66.9058	67.4881	27.6826	35.1122	20.3545	61.0686	27.7164	1.13795	0.0154159	0.364968	chr3	29171218	29179940	-	3808	- && sp|Q8GVE8|CAPP4_ARATH Phosphoenolpyruvate carboxylase 4 OS=Arabidopsis thaliana OX=3702 GN=PPC4 PE=2 SV=1 && -	GATA
Zm00001eb416930	7.80991	9.98594	12.9429	0	0	2.03545	10.2463	0.678483	3.91344	0.0154649	0.365867	chr10	85732525	85732865	+	341	- && - && PF08263:Leucine rich repeat N-terminal domain	-
Zm00001eb390500	1331.59	1049.52	1031.74	782.863	922.408	603.511	1137.62	769.594	0.563618	0.0154806	0.365979	chr9	118237345	118241905	+	2799	- && sp|O22812|AHL10_ARATH AT-hook motif nuclear-localized protein 10 OS=Arabidopsis thaliana OX=3702 GN=AHL10 PE=1 SV=2 && PF03479:Plants and Prokaryotes Conserved (PCC) domain	B3
novel.3482	128.863	103.854	205.238	97.4426	52.1938	73.2762	145.985	74.3042	0.977683	0.0155212	0.36668	chr6	20707257	20710052	-	923	- && - && -	-
Zm00001eb422790	1257.4	1636.7	1476.42	2358.55	1767.95	2010.01	1456.84	2045.5	-0.489456	0.0155798	0.367416	chr10	120404603	120407261	-	1214	- && sp|Q9CQR4|ACO13_MOUSE Acyl-coenzyme A thioesterase 13 OS=Mus musculus OX=10090 GN=Acot13 PE=1 SV=1 && PF03061:Thioesterase superfamily	NAC
Zm00001eb398080	710.702	831.829	1322.03	3676.24	937.591	1340.34	954.853	1984.73	-1.05531	0.0155816	0.367416	chr9	147021853	147026116	-	336	- && - && PF10961:Selenoprotein SelK_SelG	-
Zm00001eb361840	226.487	127.82	235.746	420.775	241.99	371.47	196.684	344.745	-0.808396	0.0155855	0.367416	chr8	159991878	159993151	-	817	- && sp|Q682H0|HA22F_ARATH HVA22-like protein f OS=Arabidopsis thaliana OX=3702 GN=HVA22F PE=2 SV=1 && PF03134:TB2/DP1, HVA22 family	bHLH
Zm00001eb195210	3855.17	2733.15	3109.07	2370.73	1837.22	2534.13	3232.46	2247.36	0.524517	0.0156052	0.367621	chr4	189332965	189335763	+	1416	- && sp|A7NY33|PER4_VITVI Peroxidase 4 OS=Vitis vinifera OX=29760 GN=GSVIVT00023967001 PE=1 SV=1 && PF00141:Peroxidase	NAC
novel.4087	128.863	115.837	37.9043	219.246	149.939	230.006	94.2016	199.73	-1.08504	0.0156231	0.367738	chr7	123272678	123277070	-	747	- && - && -	-
Zm00001eb283570	526.193	324.543	646.222	294.542	353.02	256.467	498.986	301.343	0.727601	0.0156322	0.367738	chr6	141031530	141035585	+	2716	- && sp|P34105|MAOX_POPTR NADP-dependent malic enzyme OS=Populus trichocarpa OX=3694 PE=2 SV=3 && PF03949:Malic enzyme, NAD binding domain	MYB_related
Zm00001eb018650	9.76238	0	1.84899	84.155	8.54081	6.10635	3.87046	32.934	-3.08688	0.015664	0.368225	chr1	66559867	66561620	-	1031	- && sp|Q8VZV7|PMT9_ARATH Probable methyltransferase PMT9 OS=Arabidopsis thaliana OX=3702 GN=At5g14430 PE=2 SV=1 && PF03141:Putative S-adenosyl-L-methionine-dependent methyltransferase	NAC
Zm00001eb362510	33.1921	37.9466	39.7533	53.1505	99.6428	76.3293	36.964	76.3742	-1.049	0.0156781	0.368298	chr8	163399444	163402830	+	2186	- && sp|Q8S7E1|CAO_ORYSJ Chlorophyllide a oxygenase, chloroplastic OS=Oryza sativa subsp. japonica OX=39947 GN=CAO PE=2 SV=1 && PF08417:Pheophorbide a oxygenase|PF00355:Rieske [2Fe-2S] domain	NF-YA
Zm00001eb378300	485.191	688.031	428.041	745.214	747.795	934.271	533.754	809.094	-0.600492	0.0157823	0.37041	chr9	25862906	25866062	-	1716	- && sp|Q9SNN8|1A16_ORYSJ 1-aminocyclopropane-1-carboxylate synthase 6 OS=Oryza sativa subsp. japonica OX=39947 GN=ACS6 PE=2 SV=1 && PF00155:Aminotransferase class I and II	M-type_MADS
Zm00001eb307400	1440.93	1739.55	999.378	941.207	1003.07	829.446	1393.29	924.574	0.591417	0.0157903	0.37041	chr7	52720492	52722060	+	1569	- && sp|Q9FDW1|MYB44_ARATH Transcription factor MYB44 OS=Arabidopsis thaliana OX=3702 GN=MYB44 PE=1 SV=1 && PF00249:Myb-like DNA-binding domain	MYB
Zm00001eb055330	2447.43	971.632	1684.43	808.331	1061.91	1122.55	1701.16	997.596	0.769888	0.0158327	0.370797	chr1	275530819	275533312	+	2391	- && sp|A2XLF2|ACT1_ORYSI Actin-1 OS=Oryza sativa subsp. indica OX=39946 GN=ACT1 PE=2 SV=1 && PF00022:Actin	Trihelix
Zm00001eb402270	1162.7	1459.94	1061.32	1641.02	1581	2007.97	1227.99	1743.33	-0.505678	0.0158443	0.370797	chr9	157721988	157725520	-	1487	- && sp|A4G0J1|DHQS_METM5 3-dehydroquinate synthase OS=Methanococcus maripaludis (strain C5 / ATCC BAA-1333) OX=402880 GN=aroB' PE=3 SV=1 && PF01959:3-dehydroquinate synthase II	-
novel.4550	3976.22	4890.12	5071.78	4937.46	7220.78	8768.72	4646.04	6975.65	-0.586365	0.0158477	0.370797	chr9	2830673	2831669	+	926	- && - && -	-
novel.4230	1.95248	17.9747	1.84899	0	0	0	7.25872	0	5.2682	0.0158686	0.370797	chr8	40321995	40322382	+	388	- && - && -	-
Zm00001eb433220	269.442	393.446	287.518	425.204	482.081	520.057	316.802	475.781	-0.587323	0.0158797	0.370797	chr10	149584269	149588825	+	1055	- && sp|Q8W485|Y5010_ARATH Uncharacterized protein At5g50100, chloroplastic OS=Arabidopsis thaliana OX=3702 GN=At5g50100 PE=1 SV=1 && PF04134:DCC1-like thiol-disulfide oxidoreductase	-
Zm00001eb025890	107.386	111.843	139.599	69.76	77.8163	55.9749	119.609	67.8504	0.817775	0.0158805	0.370797	chr1	114351887	114359883	-	2581	- && sp|P46032|PTR2_ARATH Protein NRT1/ PTR FAMILY 8.3 OS=Arabidopsis thaliana OX=3702 GN=NPF8.3 PE=1 SV=1 && PF00854:POT family	G2-like
Zm00001eb020980	552.551	512.279	490.907	788.399	669.979	683.911	518.579	714.096	-0.461294	0.01589	0.370797	chr1	79196751	79198788	+	1880	- && sp|Q7XT97|UGT79_ORYSJ UDP-glycosyltransferase 79 OS=Oryza sativa subsp. japonica OX=39947 GN=UGT79 PE=1 SV=2 && PF00201:UDP-glucoronosyl and UDP-glucosyl transferase	GRAS
Zm00001eb208180	839.565	435.387	651.769	445.135	392.877	374.523	642.24	404.178	0.668462	0.0158958	0.370797	chr4	246548897	246551718	+	1055	- && sp|F4I893|ILA_ARATH Protein ILITYHIA OS=Arabidopsis thaliana OX=3702 GN=ILA PE=1 SV=1 && PF24987:EF3 N-terminal HEAT repeat	-
Zm00001eb253640	0	1.99719	54.5452	0	1.89796	0	18.8475	0.632653	4.85306	0.0159332	0.371411	chr5	213001024	213003636	+	489	- && sp|Q24JJ9|NUP43_ARATH Nuclear pore complex protein NUP43 OS=Arabidopsis thaliana OX=3702 GN=NUP43 PE=1 SV=1 && -	-
novel.3880	0	0	0	1.1073	29.4183	0	0	10.1752	-5.84264	0.0160229	0.373241	chr7	126631248	126631599	+	260	- && - && -	HB-other
Zm00001eb337180	213.796	183.741	224.652	140.627	114.826	142.481	207.397	132.645	0.646132	0.0160903	0.374077	chr8	19775052	19778029	-	2197	- && sp|Q8LGS1|MARD1_ARATH Protein MARD1 OS=Arabidopsis thaliana OX=3702 GN=MARD1 PE=1 SV=2 && PF04570:zinc-finger of the FCS-type, C2-C2	-
novel.3908	8.78615	4.99297	9.24494	0	0	1.01772	7.67469	0.339242	4.3895	0.016114	0.374077	chr7	145415898	145416131	+	234	- && - && -	GATA
Zm00001eb298220	4.88119	11.9831	11.0939	42.0775	20.8775	28.4963	9.31942	30.4838	-1.70657	0.0161143	0.374077	chr7	1176244	1177802	+	1375	- && sp|P37834|PER1_ORYSJ Peroxidase 1 OS=Oryza sativa subsp. japonica OX=39947 GN=PRX74 PE=2 SV=2 && PF00141:Peroxidase	NAC
Zm00001eb152480	526.193	472.335	1459.78	1463.85	1166.3	2265.46	819.435	1631.87	-0.993561	0.0161282	0.374077	chr3	200489673	200490024	-	282	- && - && -	bHLH
Zm00001eb042570	83.9565	42.9395	34.2063	31.0045	14.2347	12.2127	53.7008	19.1506	1.49327	0.016132	0.374077	chr1	224491752	224509014	-	4171	- && sp|Q9LK90|ALA8_ARATH Probable phospholipid-transporting ATPase 8 OS=Arabidopsis thaliana OX=3702 GN=ALA8 PE=3 SV=1 && PF13246:Cation transport ATPase (P-type)|PF16209:Phospholipid-translocating ATPase N-terminal|PF16212:Phospholipid-translocating P-type ATPase C-terminal	MYB_related
Zm00001eb414620	124.959	116.836	119.26	79.7258	69.2755	30.5317	120.351	59.8443	1.00911	0.0161345	0.374077	chr10	71556508	71557504	+	456	- && sp|C5YJG8|NCPR_SORBI NADPH--cytochrome P450 reductase OS=Sorghum bicolor OX=4558 GN=CPR PE=1 SV=1 && PF00258:Flavodoxin	C3H
Zm00001eb055490	3062.46	2662.25	2704.15	2309.83	1942.56	2086.34	2809.62	2112.91	0.411287	0.0161423	0.374077	chr1	276006628	276019136	+	1977	- && sp|Q42521|DCE1_ARATH Glutamate decarboxylase 1 OS=Arabidopsis thaliana OX=3702 GN=GAD1 PE=1 SV=2 && PF00282:Pyridoxal-dependent decarboxylase conserved domain	GeBP
Zm00001eb283750	380.733	251.646	208.011	195.992	149.939	152.659	280.13	166.197	0.753844	0.0161486	0.374077	chr6	141495254	141497376	-	2123	- && sp|Q9T0K5|LRX3_ARATH Leucine-rich repeat extensin-like protein 3 OS=Arabidopsis thaliana OX=3702 GN=LRX3 PE=1 SV=1 && -	C3H
novel.469	333.874	255.64	304.159	166.095	240.092	148.588	297.891	184.925	0.686674	0.0161996	0.374998	chr1	122591987	122599338	-	6661	- && - && -	-
Zm00001eb152840	47.8357	25.9634	45.3002	79.7258	83.5102	76.3293	39.6998	79.8551	-1.00705	0.0162365	0.375592	chr3	201403339	201405314	-	1894	- && sp|A2WV68|PCF7_ORYSI Transcription factor PCF7 OS=Oryza sativa subsp. indica OX=39946 GN=PCF7 PE=4 SV=1 && -	TCP
Zm00001eb118930	2347.85	1738.55	1830.5	2682.99	2585.97	2852.68	1972.3	2707.21	-0.456924	0.0162605	0.375887	chr3	1604012	1605806	-	1642	- && sp|Q8L493|DAAA_ARATH D-amino-acid transaminase, chloroplastic OS=Arabidopsis thaliana OX=3702 GN=DAAT PE=1 SV=1 && PF01063:Amino-transferase class IV	-
Zm00001eb429260	2819.38	3489.09	3722.94	5692.64	4780.96	3865.32	3343.8	4779.64	-0.51534	0.01631	0.376769	chr10	140903740	140905579	-	1680	- && - && -	-
novel.638	81.0278	236.667	45.3002	40.9702	64.5306	18.319	120.998	41.2733	1.54948	0.0163468	0.377357	chr1	276500992	276509170	-	3866	- && sp|Q94HW2|POLR1_ARATH Retrovirus-related Pol polyprotein from transposon RE1 OS=Arabidopsis thaliana OX=3702 GN=RE1 PE=2 SV=1 && -	LBD
Zm00001eb062880	10743.5	14428.7	14278.8	21378.7	15290.9	19272.7	13150.3	18647.4	-0.503853	0.01637	0.377631	chr1	300994360	300995221	-	770	- && sp|P81713|IBB3_WHEAT Bowman-Birk type trypsin inhibitor OS=Triticum aestivum OX=4565 PE=1 SV=1 && -	-
Zm00001eb398870	534.002	523.263	465.021	886.949	739.255	591.298	507.429	739.167	-0.542506	0.0163986	0.378031	chr9	149321956	149324583	+	1791	- && sp|Q10P87|ADF5_ORYSJ Actin-depolymerizing factor 5 OS=Oryza sativa subsp. japonica OX=39947 GN=ADF5 PE=2 SV=1 && PF00241:Cofilin/tropomyosin-type actin-binding protein	bHLH
novel.1803	0	0.998594	2.77348	11.073	9.48979	14.2481	1.25736	11.6037	-3.18987	0.0164263	0.378183	chr3	180827608	180848538	+	455	- && - && -	-
Zm00001eb300400	194.271	267.623	254.236	373.161	313.163	394.877	238.71	360.4	-0.593935	0.0164279	0.378183	chr7	6697285	6709638	+	1177	- && sp|Q6NME7|TEN1_ARATH CST complex subunit TEN1 OS=Arabidopsis thaliana OX=3702 GN=TEN1 PE=1 SV=1 && PF15490:Telomere-capping, CST complex subunit	-
novel.2880	0	0	0	0	16.1326	9.15952	0	8.43072	-5.57124	0.0165242	0.379375	chr5	186026636	186027993	+	373	- && - && -	-
Zm00001eb294560	144.483	393.446	154.391	98.5499	153.735	50.8862	230.773	101.057	1.18991	0.0165323	0.379375	chr6	173614872	173616800	+	1599	- && sp|P20027|MYB3_HORVU Myb-related protein Hv33 OS=Hordeum vulgare OX=4513 GN=MYB2 PE=2 SV=3 && PF00249:Myb-like DNA-binding domain	MYB
Zm00001eb322100	9.76238	16.9761	17.5654	14.3949	26.5714	129.251	14.768	56.7391	-1.94201	0.0165436	0.379375	chr7	159775242	159779932	-	3961	- && - && PF13041:PPR repeat family	bHLH
Zm00001eb111850	25.3822	18.9733	28.6593	53.1505	36.0612	88.542	24.3383	59.2512	-1.28159	0.0165537	0.379375	chr2	224643248	224643622	-	375	- && - && PF12023:Domain of unknown function (DUF3511)	C2H2
Zm00001eb201120	23.4297	31.955	23.1124	122.911	20.8775	81.418	26.1657	75.0687	-1.51874	0.0165559	0.379375	chr4	212670779	212673748	+	1058	- && sp|Q8VYD3|U1159_ARATH U11/U12 small nuclear ribonucleoprotein 59 kDa protein OS=Arabidopsis thaliana OX=3702 GN=SNRNP59 PE=2 SV=1 && PF06418:CTP synthase N-terminus	-
Zm00001eb260060	2679.77	1865.37	1934.04	1437.28	1705.32	1382.07	2159.73	1508.22	0.517863	0.0165639	0.379375	chr6	6539301	6541643	+	2343	- && - && -	-
Zm00001eb396690	477.381	519.269	420.645	623.411	686.112	652.362	472.432	653.961	-0.469591	0.0165867	0.379375	chr9	143017417	143020246	-	1569	- && sp|C5WNF5|CSPL3_SORBI CASP-like protein 4B1 OS=Sorghum bicolor OX=4558 GN=Sb01g038100 PE=2 SV=1 && -	-
Zm00001eb201890	129.84	127.82	81.3555	160.559	211.622	199.474	113.005	190.552	-0.75559	0.0165964	0.379375	chr4	217570196	217572869	-	2674	- && sp|O64825|LYK4_ARATH LysM domain receptor-like kinase 4 OS=Arabidopsis thaliana OX=3702 GN=LYK4 PE=1 SV=1 && PF23446:NFP/LYK LysM1 domain|PF23473:LYK4/5 LysM3 domain|PF00069:Protein kinase domain|PF23472:LYK3/4/5 LysM2 domain	GeBP
novel.2660	4492.65	6158.33	4290.58	5626.2	9082.68	7604.44	4980.52	7437.77	-0.57866	0.016599	0.379375	chr4	223627064	223628418	-	1240	- && sp|K7UPS5|MYB42_MAIZE Myb transcription factor 42 OS=Zea mays OX=4577 GN=MYB42 PE=2 SV=1 && -	MYB
Zm00001eb099590	653.104	814.853	600.921	540.363	478.285	334.831	689.626	451.16	0.612317	0.0166067	0.379375	chr2	186648076	186652587	+	4090	- && - && PF07891:Protein of unknown function (DUF1666)	NAC
Zm00001eb431700	267.489	287.595	293.065	426.311	388.132	382.664	282.716	399.036	-0.496767	0.0166148	0.379375	chr10	146451109	146457917	-	837	- && sp|Q9SI54|LSM7_ARATH Sm-like protein LSM7 OS=Arabidopsis thaliana OX=3702 GN=LSM7 PE=1 SV=1 && PF01423:LSM domain	-
Zm00001eb279480	3207.92	1237.26	2696.75	1719.64	1375.07	785.683	2380.64	1293.46	0.880242	0.0166369	0.379375	chr6	123063209	123070086	-	2861	- && sp|F4IIM1|CSI1_ARATH Protein CELLULOSE SYNTHASE INTERACTIVE 1 OS=Arabidopsis thaliana OX=3702 GN=CSI1 PE=1 SV=1 && -	-
Zm00001eb210480	166.937	47.9325	136.825	130.662	232.5	474.26	117.231	279.14	-1.2515	0.016641	0.379375	chr5	1117556	1118434	+	754	- && sp|P15543|ACP3_HORVU Acyl carrier protein 3, chloroplastic OS=Hordeum vulgare OX=4513 GN=ACL1.3 PE=1 SV=2 && -	ERF
Zm00001eb208890	7.80991	11.9831	7.39596	67.5454	10.4388	27.4786	9.063	35.1543	-1.95328	0.0166433	0.379375	chr4	247792798	247793442	+	645	- && sp|Q9UDY4|DNJB4_HUMAN DnaJ homolog subfamily B member 4 OS=Homo sapiens OX=9606 GN=DNAJB4 PE=1 SV=1 && -	ERF
novel.600	45.8832	101.857	50.8472	146.164	148.99	101.772	66.1957	132.309	-1.00043	0.0166505	0.379375	chr1	249998631	249999686	-	1056	- && - && -	-
Zm00001eb357630	417.83	309.564	490.907	953.387	543.765	526.164	406.1	674.439	-0.731031	0.0166618	0.379375	chr8	145005690	145007024	+	979	- && sp|Q0WV37|HIP34_ARATH Heavy metal-associated isoprenylated plant protein 34 OS=Arabidopsis thaliana OX=3702 GN=HIPP34 PE=2 SV=1 && PF00403:Heavy-metal-associated domain	MIKC_MADS
Zm00001eb404780	1706.46	369.48	873.647	541.471	199.286	563.819	983.197	434.859	1.17733	0.016689	0.37973	chr10	397846	399692	-	1847	- && sp|Q9SRQ1|C89A9_ARATH Cytochrome P450 89A9 OS=Arabidopsis thaliana OX=3702 GN=CYP89A9 PE=1 SV=1 && PF00067:Cytochrome P450	MYB
Zm00001eb399220	875.686	267.623	397.533	317.796	280.898	154.694	513.614	251.129	1.03247	0.0167047	0.37973	chr9	150523797	150526873	-	2143	- && sp|Q42521|DCE1_ARATH Glutamate decarboxylase 1 OS=Arabidopsis thaliana OX=3702 GN=GAD1 PE=1 SV=2 && PF00282:Pyridoxal-dependent decarboxylase conserved domain	GeBP
Zm00001eb426220	2706.13	2706.19	2620.94	1997.57	2250.03	1579.51	2677.75	1942.37	0.46312	0.0167116	0.37973	chr10	131913241	131928712	-	5768	- && sp|Q8RWY6|CLASP_ARATH CLIP-associated protein OS=Arabidopsis thaliana OX=3702 GN=CLASP PE=1 SV=1 && PF21041:XMAP215/Dis1/CLASP, TOG domain|PF12348:CLASP N terminal	FAR1
Zm00001eb369850	19.5248	15.9775	18.4899	36.541	47.4489	43.7622	17.9974	42.584	-1.24331	0.0167403	0.380124	chr8	178547189	178550443	+	1117	- && sp|Q8GZA8|ULT1_ARATH Protein ULTRAPETALA 1 OS=Arabidopsis thaliana OX=3702 GN=ULT1 PE=1 SV=1 && PF23292:ULTRAPETALA1 SAND domain|PF23293:ULTRAPETALA1 zinc finger domain	-
Zm00001eb149440	108.362	60.9142	125.731	133.984	174.612	254.431	98.336	187.676	-0.931941	0.0167585	0.380217	chr3	189409547	189411748	+	1962	- && sp|F4KGE8|GIL1_ARATH Protein GRAVITROPIC IN THE LIGHT 1 OS=Arabidopsis thaliana OX=3702 GN=GIL1 PE=1 SV=1 && PF24994:GIL1/IRKI C-terminal domain|PF04859:Plant protein of unknown function (DUF641)	-
Zm00001eb033480	4250.54	4992.97	5432.33	8071.13	6276.55	6036.12	4891.95	6794.6	-0.473906	0.0167672	0.380217	chr1	186174637	186176656	-	1088	- && - && -	-
Zm00001eb344870	193.295	119.831	96.1474	79.7258	72.1224	67.1698	136.425	73.006	0.902128	0.0168236	0.381228	chr8	76973351	76975713	+	2363	- && sp|Q9ASQ7|SLAH2_ARATH S-type anion channel SLAH2 OS=Arabidopsis thaliana OX=3702 GN=SLAH2 PE=2 SV=1 && PF03595:Voltage-dependent anion channel	GRF
Zm00001eb219210	102.505	259.634	148.844	305.615	335.939	278.857	170.328	306.803	-0.849681	0.0168445	0.381228	chr5	19510282	19511703	+	1422	- && sp|Q39262|ZFP3_ARATH Zinc finger protein 3 OS=Arabidopsis thaliana OX=3702 GN=ZFP3 PE=1 SV=1 && -	C2H2
Zm00001eb401880	60.5268	23.9663	38.8288	135.091	115.775	46.8153	41.1073	99.2272	-1.27048	0.0168461	0.381228	chr9	157108568	157109785	+	1059	- && sp|Q9ZUF7|LOR6_ARATH Protein LURP-one-related 6 OS=Arabidopsis thaliana OX=3702 GN=At2g05910 PE=2 SV=1 && PF04525:LURP-one-related	-
Zm00001eb198660	442.236	894.74	404.929	384.234	358.714	220.846	580.635	321.265	0.853769	0.0168913	0.381961	chr4	201347262	201350612	-	2332	- && sp|A0NDG6|RUMI_ANOGA O-glucosyltransferase rumi homolog OS=Anopheles gambiae OX=7165 GN=AGAP004267 PE=3 SV=1 && PF05686:Glycosyl transferase family 90	-
Zm00001eb284230	484.214	682.04	359.628	318.903	290.388	347.044	508.627	318.778	0.673837	0.0169014	0.381961	chr6	143560892	143564098	+	1740	- && sp|Q9ASU8|NDL2_ARATH Protein NDL2 OS=Arabidopsis thaliana OX=3702 GN=NDL2 PE=1 SV=1 && PF03096:Ndr family	-
Zm00001eb190830	1037.74	1049.52	1303.54	1653.2	1285.87	2019.17	1130.27	1652.74	-0.547976	0.0169631	0.383094	chr4	174658965	174661670	+	451	- && - && -	-
novel.4354	46.8594	37.9466	35.1308	181.598	51.2449	63.0989	39.9789	98.6471	-1.30077	0.0169907	0.383457	chr8	177307220	177314050	+	2039	- && - && -	-
Zm00001eb048030	11.7149	17.9747	12.9429	0	1.89796	4.0709	14.2108	1.98962	2.81978	0.0170224	0.383754	chr1	246919050	246930903	-	3436	- && sp|Q9LMC8|MYOB5_ARATH Probable myosin-binding protein 5 OS=Arabidopsis thaliana OX=3702 GN=MYOB5 PE=2 SV=1 && PF04576:Zein-binding	-
novel.4729	0.976238	73.896	9.24494	6.64381	0.948979	0	28.039	2.53093	3.48976	0.0170268	0.383754	chr9	144676371	144677245	+	701	- && - && -	HB-other
novel.4152	10.7386	16.9761	15.7164	2.2146	3.79592	2.03545	14.477	2.68199	2.42361	0.0170682	0.384428	chr7	172690906	172691504	-	426	- && - && -	Nin-like
Zm00001eb168320	60.5268	24.9649	33.2818	6.64381	15.1837	17.3013	39.5911	13.0429	1.59617	0.0170917	0.384695	chr4	13128982	13130228	+	837	- && sp|Q9SWH5|FUT1_ARATH Galactoside 2-alpha-L-fucosyltransferase OS=Arabidopsis thaliana OX=3702 GN=FUT1 PE=1 SV=2 && PF03254:Xyloglucan fucosyltransferase	B3
novel.2624	445.165	747.947	549.15	1026.47	618.734	1257.91	580.754	967.704	-0.73653	0.0171247	0.385178	chr4	191922036	191923637	-	702	- && sp|Q945M1|NDUB9_ARATH NADH dehydrogenase [ubiquinone] 1 beta subcomplex subunit 9 OS=Arabidopsis thaliana OX=3702 GN=CIB22 PE=1 SV=1 && -	-
Zm00001eb427650	33.1921	91.8707	48.9982	117.374	101.541	143.499	58.0203	120.805	-1.059	0.0171382	0.385223	chr10	136325870	136327433	+	1438	- && sp|Q01IK0|HOX22_ORYSI Homeobox-leucine zipper protein HOX22 OS=Oryza sativa subsp. indica OX=39946 GN=HOX22 PE=2 SV=2 && PF02183:Homeobox associated leucine zipper|PF00046:Homeodomain	HD-ZIP
Zm00001eb201730	122.03	145.795	162.711	256.894	198.337	219.829	143.512	225.02	-0.647622	0.0171955	0.386249	chr4	216781275	216783483	-	920	- && - && -	-
Zm00001eb345250	41.9783	29.9578	35.1308	74.1892	57.8877	82.4357	35.689	71.5042	-1.00135	0.0172233	0.386613	chr8	79333212	79335864	+	1802	- && - && -	-
Zm00001eb043580	1264.23	599.156	1017.87	620.089	660.489	493.596	960.418	591.392	0.699593	0.0172524	0.386792	chr1	229065289	229069569	+	3427	- && sp|Q9C6K3|DF1_ARATH Trihelix transcription factor DF1 OS=Arabidopsis thaliana OX=3702 GN=DF1 PE=4 SV=1 && PF13837:Myb/SANT-like DNA-binding domain	Trihelix
novel.2856	3.90495	0	7.39596	13.2876	22.7755	27.4786	3.76697	21.1806	-2.48223	0.0172544	0.386792	chr5	169238674	169239118	+	445	- && - && -	-
Zm00001eb234280	222.582	294.585	333.742	945.636	318.857	380.629	283.637	548.374	-0.950275	0.0172894	0.386834	chr5	96667477	96668187	-	711	- && - && -	-
Zm00001eb161060	17.5723	13.9803	12.0184	2.2146	1.89796	4.0709	14.5237	2.72782	2.41317	0.0172906	0.386834	chr3	228172619	228173088	-	470	- && - && -	-
Zm00001eb352750	99.5763	98.8608	94.2984	39.8629	72.1224	36.6381	97.5785	49.5411	0.974088	0.0173027	0.386834	chr8	124676347	124679034	+	2585	- && sp|Q60EJ6|GH34_ORYSJ Probable indole-3-acetic acid-amido synthetase GH3.4 OS=Oryza sativa subsp. japonica OX=39947 GN=GH3.4 PE=2 SV=1 && PF03321:GH3 family N-terminal domain|PF23571:GH3 family central domain|PF23572:GH3 family C-terminal domain	ERF
Zm00001eb144910	2517.72	1493.9	3029.57	1366.41	1400.69	1718.94	2347.06	1495.35	0.650443	0.0173107	0.386834	chr3	173098034	173101296	+	1698	- && sp|Q6XZ79|SCRK1_MAIZE Fructokinase-1 OS=Zea mays OX=4577 GN=FRK1 PE=1 SV=1 && PF00294:pfkB family carbohydrate kinase	MIKC_MADS
novel.4270	906.926	883.756	1146.37	1655.42	946.132	2284.79	979.018	1628.78	-0.734175	0.0173144	0.386834	chr8	96069369	96070908	+	558	- && sp|Q9M7X7|RL291_ARATH Large ribosomal subunit protein eL29z OS=Arabidopsis thaliana OX=3702 GN=RPL29A PE=1 SV=1 && PF01779:Ribosomal L29e protein family	CAMTA
novel.956	451.022	311.561	326.347	214.817	93.9489	271.732	362.977	193.499	0.908581	0.0173654	0.387714	chr10	95057382	95067779	-	3022	- && - && -	-
Zm00001eb179680	0	0	2.77348	18.8241	3.79592	14.2481	0.924494	12.2894	-3.70075	0.0174288	0.388521	chr4	86380002	86381835	+	1673	- && sp|Q9SQL2|CB24_PEA Chlorophyll a-b binding protein P4, chloroplastic OS=Pisum sativum OX=3888 GN=lhcA-P4 PE=1 SV=1 && PF00504:Chlorophyll A-B binding protein	M-type_MADS
Zm00001eb215860	4.88119	14.9789	11.0939	0	0	2.03545	10.318	0.678483	3.92277	0.0174366	0.388521	chr5	10329880	10330866	-	793	- && - && -	GRAS
Zm00001eb368000	538.884	246.653	318.951	234.748	178.408	225.935	368.162	213.03	0.789859	0.0174414	0.388521	chr8	175434894	175438173	-	2497	- && sp|P11143|HSP70_MAIZE Heat shock 70 kDa protein OS=Zea mays OX=4577 GN=HSP70 PE=3 SV=2 && PF00012:Hsp70 protein	GATA
Zm00001eb350670	91.7664	72.8974	74.884	126.232	107.235	205.58	79.8493	146.349	-0.873925	0.0174481	0.388521	chr8	115455915	115456631	+	717	- && - && -	-
novel.557	3.90495	13.9803	1.84899	0	0	0	6.57809	0	5.12617	0.0174838	0.389056	chr1	210968082	210968389	-	308	- && - && -	-
Zm00001eb144610	1480.95	906.723	1389.52	743	788.602	979.051	1259.06	836.884	0.589274	0.0175256	0.389693	chr3	172124165	172128338	+	3586	- && sp|Q8S0F0|FH1_ORYSJ Formin-like protein 1 OS=Oryza sativa subsp. japonica OX=39947 GN=FH1 PE=2 SV=1 && PF02181:Formin Homology 2 Domain	M-type_MADS
Zm00001eb118270	131.792	351.505	136.825	129.554	81.6122	88.542	206.708	99.9029	1.04975	0.0175368	0.389693	chr2	242787018	242788145	+	1128	- && sp|Q9FIG6|DIR1_ARATH Dirigent protein 1 OS=Arabidopsis thaliana OX=3702 GN=DIR1 PE=2 SV=1 && PF03018:Dirigent-like protein	NAC
Zm00001eb341670	149.364	164.768	195.993	267.967	227.755	283.945	170.042	259.889	-0.611058	0.0175475	0.389693	chr8	54805183	54855065	+	1683	- && - && -	-
Zm00001eb311110	2435.72	1091.46	2375.95	1184.81	1256.45	1177.51	1967.71	1206.26	0.706032	0.01757	0.389897	chr7	104132836	104136417	-	2147	- && sp|P14133|ASO_CUCSA L-ascorbate oxidase OS=Cucumis sativus OX=3659 PE=1 SV=1 && PF07731:Multicopper oxidase|PF07732:Multicopper oxidase|PF00394:Multicopper oxidase	ERF
Zm00001eb229270	5691.47	4490.68	5087.49	3678.46	4208.72	2483.25	5089.88	3456.81	0.558164	0.0175801	0.389897	chr5	68410579	68421225	-	6755	- && sp|Q6WWW4|UPL3_ARATH E3 ubiquitin-protein ligase UPL3 OS=Arabidopsis thaliana OX=3702 GN=UPL3 PE=1 SV=1 && PF00632:HECT-domain (ubiquitin-transferase)	NF-YB
Zm00001eb140470	1208.58	1328.13	971.644	1634.38	1899.86	1429.9	1169.45	1654.71	-0.501001	0.0176338	0.390827	chr3	149202099	149207951	-	2995	- && sp|Q9M1S3|ARP1_ARATH Probable RNA-binding protein ARP1 OS=Arabidopsis thaliana OX=3702 GN=ARP1 PE=2 SV=1 && PF00076:RNA recognition motif	G2-like
Zm00001eb315640	613.078	1221.28	329.12	264.645	510.551	283.945	721.159	353.047	1.02971	0.0176794	0.391556	chr7	134292325	134293162	+	737	- && sp|A0A0M4FTF3|BCP_PETHY Blue copper protein OS=Petunia hybrida OX=4102 GN=BCP PE=2 SV=1 && PF02298:Plastocyanin-like domain	C2H2
Zm00001eb273420	35.1446	213.699	18.4899	4.42921	39.8571	16.2836	89.1112	20.19	2.13591	0.0176985	0.391556	chr6	98583601	98584573	+	702	- && sp|Q9ZP41|EGC_CITJA EG45-like domain containing protein OS=Citrus jambhiri OX=64884 GN=CjBAp12 PE=1 SV=1 && PF03330:Lytic transglycolase	B3
Zm00001eb402290	369.018	246.653	222.803	440.706	481.132	385.718	279.491	435.852	-0.641421	0.0177019	0.391556	chr9	157727971	157728766	+	796	- && - && -	-
novel.4565	491.048	527.258	565.791	859.266	538.071	1142.9	528.032	846.747	-0.680996	0.0177255	0.391818	chr9	15324484	15325329	+	639	- && sp|Q6KAJ8|RL391_ORYSJ Large ribosomal subunit protein eL39z OS=Oryza sativa subsp. japonica OX=39947 GN=RPL39A PE=3 SV=2 && PF00832:Ribosomal L39 protein	-
novel.737	48.8119	49.9297	40.6778	25.4679	15.1837	19.3368	46.4731	19.9961	1.22099	0.0177556	0.392162	chr10	69630691	69633819	+	975	- && - && -	-
Zm00001eb357110	401.234	405.429	423.418	282.362	322.653	261.555	410.027	288.857	0.504931	0.0177737	0.392162	chr8	142613693	142617412	+	2587	- && sp|Q93YN1|CRPK1_ARATH Cold-responsive protein kinase 1 OS=Arabidopsis thaliana OX=3702 GN=CRPK1 PE=1 SV=1 && PF07714:Protein tyrosine and serine/threonine kinase	GRAS
novel.3549	621.864	984.614	681.352	995.465	1191.92	1189.72	762.61	1125.7	-0.562145	0.0177763	0.392162	chr6	22779331	22808744	-	6305	- && - && -	-
Zm00001eb241240	1811.9	794.881	1607.7	931.241	868.316	771.435	1404.83	856.997	0.713176	0.0178448	0.393411	chr5	165115041	165166857	-	7111	- && sp|C7IW64|ROS1A_ORYSJ Protein ROS1A OS=Oryza sativa subsp. japonica OX=39947 GN=ROS1A PE=1 SV=2 && -	Trihelix
Zm00001eb370930	65.408	47.9325	97.0719	24.3606	34.1632	37.6558	70.1375	32.0599	1.12838	0.017933	0.395095	chr8	180819487	180821759	-	1899	- && sp|A2WV32|CESA4_ORYSI Cellulose synthase A catalytic subunit 4 [UDP-forming] OS=Oryza sativa subsp. indica OX=39946 GN=CESA4 PE=2 SV=2 && PF03552:Cellulose synthase	G2-like
Zm00001eb117820	34.1683	465.345	86.9025	0	24.6735	14.2481	195.472	12.9739	3.91039	0.0179902	0.396094	chr2	241654296	241660534	-	1901	- && sp|Q41853|RSH1_MAIZE Homeobox protein rough sheath 1 OS=Zea mays OX=4577 GN=RS1 PE=2 SV=1 && PF03789:ELK domain|PF05920:Homeobox KN domain|PF03790:KNOX1 domain|PF03791:KNOX2 domain	TALE
Zm00001eb144530	2934.57	3630.89	3055.45	3573.26	5451.88	4648.97	3206.97	4558.04	-0.507331	0.0180192	0.396471	chr3	171499144	171505502	+	2649	- && sp|Q0WMN5|Y3913_ARATH Uncharacterized protein At3g49140 OS=Arabidopsis thaliana OX=3702 GN=At3g49140 PE=1 SV=2 && -	FAR1
Zm00001eb137410	343.636	87.8763	294.914	54.2578	37.9592	179.12	242.142	90.4455	1.42101	0.0180323	0.396497	chr3	133495517	133496513	-	903	- && - && PF21230:Nakanori-like protein	-
Zm00001eb147020	5.85743	2.99578	9.24494	0	0	0	6.03272	0	5.00453	0.0181856	0.399138	chr3	181242221	181244205	-	742	- && - && -	NAC
Zm00001eb314130	2015.93	2061.1	2360.23	1868.02	1429.16	1256.89	2145.75	1518.02	0.499574	0.0181877	0.399138	chr7	126956402	126958835	+	2011	- && sp|A0A1D6F9Y9|C92C6_MAIZE Trimethyltridecatetraene synthase OS=Zea mays OX=4577 GN=CYP92C6 PE=1 SV=1 && PF00067:Cytochrome P450	bHLH
Zm00001eb147400	577.933	556.217	1087.21	481.676	511.5	313.459	740.452	435.545	0.765803	0.0181921	0.399138	chr3	182485165	182490393	+	1836	- && sp|F4HW02|GAT1_ARATH GABA transporter 1 OS=Arabidopsis thaliana OX=3702 GN=GAT1 PE=1 SV=1 && PF01490:Transmembrane amino acid transporter protein	MYB_related
Zm00001eb432510	410.996	511.28	284.744	915.739	373.898	893.562	402.34	727.733	-0.854862	0.0182003	0.399138	chr10	148415773	148417278	-	1435	- && sp|Q7XPY2|PMA1_ORYSJ Plasma membrane ATPase OS=Oryza sativa subsp. japonica OX=39947 GN=Os04g0656100 PE=2 SV=1 && -	GRAS
Zm00001eb251300	854.209	939.677	830.196	1429.53	1063.81	1141.89	874.694	1211.74	-0.46997	0.0182254	0.399424	chr5	206942106	206944723	-	1418	- && sp|Q8L586|Y4958_ARATH Uncharacterized membrane protein At4g09580 OS=Arabidopsis thaliana OX=3702 GN=At4g09580 PE=1 SV=1 && PF09335:VTT domain	-
Zm00001eb084940	182.557	127.82	176.578	89.6915	104.388	101.772	162.318	98.6172	0.718487	0.0182473	0.399642	chr2	66223855	66236990	-	2115	- && sp|G3XKQ9|LAX2_ORYSJ Protein LAX PANICLE 2 OS=Oryza sativa subsp. japonica OX=39947 GN=LAX2 PE=1 SV=1 && -	-
Zm00001eb090060	265.537	217.694	275.499	468.389	491.571	268.679	252.91	409.546	-0.69519	0.0182614	0.399689	chr2	121369977	121370556	-	580	- && - && -	-
Zm00001eb160910	1.95248	6.99016	0	13.2876	18.0306	24.4254	2.98088	18.5812	-2.65359	0.0183576	0.40152	chr3	227384479	227385922	-	1169	- && - && PF20705:Family of unknown function (DUF6821)	ERF
Zm00001eb241190	5151.61	5042.9	5223.39	3937.57	4243.83	3913.15	5139.3	4031.52	0.350214	0.0183692	0.40152	chr5	164675589	164690116	-	4852	- && sp|Q9M8Y0|SEC_ARATH Probable UDP-N-acetylglucosamine--peptide N-acetylglucosaminyltransferase SEC OS=Arabidopsis thaliana OX=3702 GN=SEC PE=1 SV=1 && PF13844:Glycosyl transferase family 41|PF13424:Tetratricopeptide repeat|PF13414:TPR repeat	-
Zm00001eb252670	125.935	101.857	100.77	243.606	202.133	126.198	109.52	190.646	-0.799187	0.0183993	0.401916	chr5	210865171	210866997	+	1708	- && sp|Q9LM66|XCP2_ARATH Cysteine protease XCP2 OS=Arabidopsis thaliana OX=3702 GN=XCP2 PE=1 SV=2 && PF00112:Papain family cysteine protease	BBR-BPC
Zm00001eb298310	11122.3	11595.7	11319.5	8894.96	9413.87	8416.58	11345.8	8908.47	0.348896	0.0184189	0.40208	chr7	1336143	1339809	-	2153	- && sp|Q7EZD7|MST3_ORYSJ Sugar transport protein MST3 OS=Oryza sativa subsp. japonica OX=39947 GN=MST3 PE=2 SV=1 && PF00083:Sugar (and other) transporter	ERF
novel.4784	157.174	203.713	192.295	388.663	246.735	252.396	184.394	295.931	-0.681394	0.0184813	0.402949	chr9	20760886	20761762	-	877	- && - && -	-
Zm00001eb336960	357.303	428.397	379.967	736.356	465.949	542.447	388.556	581.584	-0.581249	0.0184829	0.402949	chr8	19038043	19039476	-	1434	- && sp|O80482|BH149_ARATH Transcription factor bHLH149 OS=Arabidopsis thaliana OX=3702 GN=BHLH149 PE=1 SV=1 && -	bHLH
Zm00001eb415630	5020.79	1876.36	4094.59	2412.81	1710.06	2303.11	3663.91	2141.99	0.774531	0.018514	0.403364	chr10	78507234	78514046	+	4146	- && sp|Q84UP7|CSLF6_ORYSJ Probable mixed-linked glucan synthase 6 OS=Oryza sativa subsp. japonica OX=39947 GN=CSLF6 PE=2 SV=1 && PF03552:Cellulose synthase	LBD
Zm00001eb000580	3102.49	4397.81	1273.95	977.748	2185.5	1349.5	2924.75	1504.25	0.959045	0.0185415	0.403699	chr1	2376907	2378815	-	1802	- && sp|Q10SY9|LSI2_ORYSJ Silicon efflux transporter LSI2 OS=Oryza sativa subsp. japonica OX=39947 GN=LSI2 PE=1 SV=1 && PF03600:Citrate transporter	-
Zm00001eb124910	145.46	160.774	96.1474	69.76	93.9489	44.7799	134.127	69.4963	0.946598	0.0185554	0.403737	chr3	20426047	20427277	+	1231	- && - && PF13947:Wall-associated receptor kinase galacturonan-binding	bHLH
Zm00001eb331360	305.563	244.656	351.308	468.389	436.53	414.214	300.509	439.711	-0.548449	0.0185931	0.403917	chr7	183502809	183505183	+	872	- && - && PF04667:cAMP-regulated phosphoprotein/endosulfine conserved region	-
novel.3337	20.501	11.9831	2.77348	2.2146	0.948979	0	11.7525	1.05453	3.50018	0.0186063	0.403917	chr6	127974969	127982047	+	1086	- && - && -	-
Zm00001eb306350	2196.54	672.054	2133.73	1035.33	577.928	991.264	1667.44	868.173	0.941842	0.0186081	0.403917	chr7	42250227	42251850	-	1500	- && sp|Q6H676|EXB11_ORYSJ Expansin-B11 OS=Oryza sativa subsp. japonica OX=39947 GN=EXPB11 PE=2 SV=1 && PF03330:Lytic transglycolase|PF01357:Expansin C-terminal domain	bHLH
Zm00001eb072650	1485.83	1720.58	1536.51	2162.56	1979.57	2070.05	1580.97	2070.73	-0.389294	0.0186121	0.403917	chr2	14925451	14925753	+	303	- && sp|Q8VZM9|FLZ2_ARATH FCS-Like Zinc finger 2 OS=Arabidopsis thaliana OX=3702 GN=FLZ2 PE=1 SV=1 && PF04570:zinc-finger of the FCS-type, C2-C2	-
Zm00001eb397490	154.246	87.8763	80.431	233.641	167.02	175.049	107.518	191.903	-0.835443	0.0187586	0.406831	chr9	145259988	145261117	+	1130	- && sp|Q9LFG0|ZAT18_ARATH Zinc finger protein ZAT18 OS=Arabidopsis thaliana OX=3702 GN=ZAT18 PE=2 SV=1 && PF13912:C2H2-type zinc finger	C2H2
Zm00001eb215460	95.6714	43.9381	76.733	201.529	130.959	99.737	72.1142	144.075	-0.996757	0.0187897	0.407241	chr5	8977277	8978001	-	725	- && - && -	-
Zm00001eb060810	1520	2862.97	1132.51	2506.93	3092.72	3829.7	1838.49	3143.12	-0.773815	0.0188142	0.407506	chr1	294909166	294933105	-	1647	- && sp|Q7X9A8|RSBZ2_ORYSJ bZIP transcription factor RISBZ2 OS=Oryza sativa subsp. japonica OX=39947 GN=RISBZ2 PE=1 SV=1 && PF00170:bZIP transcription factor|PF12498:Basic leucine-zipper C terminal	bZIP
Zm00001eb335790	430.521	436.386	430.814	574.69	542.816	678.822	432.574	598.776	-0.469005	0.0188686	0.408169	chr8	14485981	14488772	-	1257	- && - && PF02330:Mitochondrial glycoprotein	-
Zm00001eb271820	154.246	143.798	138.674	163.881	246.735	318.548	145.572	243.054	-0.740485	0.0188693	0.408169	chr6	91358457	91360419	+	1517	- && sp|Q5Z5A8|P2SAF_ORYSJ Photosystem II stability/assembly factor HCF136, chloroplastic OS=Oryza sativa subsp. japonica OX=39947 GN=HCF136 PE=3 SV=1 && PF14870:Photosynthesis system II assembly factor YCF48	-
novel.3473	494.953	637.103	502	770.682	750.642	741.921	544.685	754.415	-0.470123	0.0189367	0.409362	chr6	19408831	19412854	-	2399	- && - && -	C3H
Zm00001eb001060	363.161	396.442	248.689	161.666	219.214	245.272	336.097	208.717	0.68605	0.018985	0.409942	chr1	3486091	3488116	-	1552	- && sp|A0A078ISJ6|TC32B_BRANA Short-chain dehydrogenase TIC 32 B, chloroplastic OS=Brassica napus OX=3708 GN=TIC32B PE=3 SV=1 && -	C2H2
Zm00001eb320800	13307.1	9667.39	12935.5	8751.01	8940.33	8847.08	11970	8846.14	0.436314	0.0189881	0.409942	chr7	152894336	152900464	-	1835	- && sp|Q43772|UGPA_HORVU UTP--glucose-1-phosphate uridylyltransferase OS=Hordeum vulgare OX=4513 PE=2 SV=1 && PF01704:UTP--glucose-1-phosphate uridylyltransferase	-
Zm00001eb246710	2498.19	3643.87	3061.93	2281.04	2400.92	1685.35	3068	2122.44	0.531542	0.0190339	0.41045	chr5	186877601	186883620	-	2139	- && sp|F4IS56|ILK1_ARATH Integrin-linked protein kinase 1 OS=Arabidopsis thaliana OX=3702 GN=ILK1 PE=1 SV=1 && PF12796:Ankyrin repeats (3 copies)|PF07714:Protein tyrosine and serine/threonine kinase	bZIP
novel.4380	4.88119	7.98875	4.62247	0	0	0	5.83081	0	4.9534	0.0190363	0.41045	chr8	14107041	14107259	-	219	- && - && -	-
Zm00001eb418090	417.83	473.334	525.113	1077.4	1019.2	398.948	472.092	831.852	-0.81712	0.0190936	0.411419	chr10	92088243	92089408	-	1166	- && sp|Q9FR99|ACCO_MUSAC 1-aminocyclopropane-1-carboxylate oxidase OS=Musa acuminata OX=4641 GN=MAO1B PE=3 SV=1 && PF03171:2OG-Fe(II) oxygenase superfamily|PF14226:non-haem dioxygenase in morphine synthesis N-terminal	STAT
Zm00001eb290760	950.856	684.037	715.559	408.594	510.551	641.167	783.484	520.104	0.590723	0.0191241	0.411723	chr6	165533808	165538481	-	2374	- && - && -	-
Zm00001eb299450	13742.5	14586.5	11794.7	11788.3	8035.95	8812.48	13374.6	9545.59	0.486627	0.0191324	0.411723	chr7	3910937	3911516	+	580	- && - && -	-
Zm00001eb339360	109.339	77.8903	183.05	53.1505	75.9183	56.9926	123.426	62.0205	0.992233	0.0191927	0.412387	chr8	30007356	30010840	-	3485	- && sp|A0A3Q7ELQ2|MTB1_SOLLC Transcription factor MTB1 OS=Solanum lycopersicum OX=4081 GN=MTB1 PE=1 SV=1 && -	bHLH
Zm00001eb358450	250.893	274.613	265.33	347.693	345.428	469.171	263.612	387.431	-0.555599	0.0192015	0.412387	chr8	148580706	148599395	-	4072	- && - && -	-
Zm00001eb291860	237.226	352.504	281.971	217.031	186	148.588	290.567	183.873	0.660657	0.0192019	0.412387	chr6	168049682	168051756	+	1673	- && sp|P37834|PER1_ORYSJ Peroxidase 1 OS=Oryza sativa subsp. japonica OX=39947 GN=PRX74 PE=2 SV=2 && PF00141:Peroxidase	NAC
Zm00001eb063110	372.923	209.705	350.383	173.846	151.837	232.041	311.004	185.908	0.742883	0.0192178	0.412387	chr1	301666519	301668469	-	1951	- && sp|F4KGE8|GIL1_ARATH Protein GRAVITROPIC IN THE LIGHT 1 OS=Arabidopsis thaliana OX=3702 GN=GIL1 PE=1 SV=1 && PF04859:Plant protein of unknown function (DUF641)|PF24994:GIL1/IRKI C-terminal domain	-
Zm00001eb012070	213.796	222.686	252.387	176.061	139.5	134.34	229.623	149.967	0.616146	0.0192364	0.412387	chr1	39164649	39171170	+	3127	- && - && PF04646:Protein of unknown function, DUF604	C2H2
novel.975	171.818	396.442	229.275	197.1	113.877	112.967	265.845	141.315	0.912853	0.0192375	0.412387	chr10	111762725	111769581	-	4899	- && sp|Q9M2N5|DSLE_ARATH Zinc finger BED domain-containing protein DAYSLEEPER OS=Arabidopsis thaliana OX=3702 GN=HAT PE=1 SV=1 && PF05699:hAT family C-terminal dimerisation region|PF14372:hAT-like transposase, RNase-H fold	GRAS
Zm00001eb001490	20.501	31.955	15.7164	62.0089	50.2959	44.7799	22.7241	52.3616	-1.20593	0.0192839	0.413019	chr1	4370484	4378831	-	2962	- && sp|Q9LTW0|ALIS1_ARATH ALA-interacting subunit 1 OS=Arabidopsis thaliana OX=3702 GN=ALIS1 PE=1 SV=1 && -	NAC
novel.1412	607.22	1250.24	838.516	1327.66	1364.63	1510.3	898.659	1400.86	-0.64061	0.0192918	0.413019	chr2	73561571	73575786	-	12095	- && - && -	-
Zm00001eb153840	531.074	282.602	529.735	270.182	296.081	267.662	447.804	277.975	0.688028	0.0193379	0.413742	chr3	205031767	205037974	-	4549	- && sp|Q9SX31|PERK9_ARATH Proline-rich receptor-like protein kinase PERK9 OS=Arabidopsis thaliana OX=3702 GN=PERK9 PE=1 SV=1 && PF07714:Protein tyrosine and serine/threonine kinase	GRAS
Zm00001eb385700	252.846	3.99438	490.907	24.3606	9.48979	38.6735	249.249	24.1747	3.36666	0.0194499	0.415608	chr9	90227264	90230501	+	2243	- && sp|A6YIH8|C7D55_HYOMU Premnaspirodiene oxygenase OS=Hyoscyamus muticus OX=35626 GN=CYP71D55 PE=1 SV=1 && PF00067:Cytochrome P450	E2F/DP
novel.3987	72.2416	103.854	55.4697	33.2191	26.5714	48.8508	77.1884	36.2138	1.09182	0.01945	0.415608	chr7	22836820	22838980	-	885	- && - && -	-
Zm00001eb083880	275.299	420.408	337.44	524.861	448.867	562.802	344.383	512.177	-0.572585	0.0194677	0.415667	chr2	59206984	59413240	-	8488	- && sp|Q9SVP7|PP307_ARATH Pentatricopeptide repeat-containing protein At4g13650 OS=Arabidopsis thaliana OX=3702 GN=PCMP-H42 PE=2 SV=2 && -	bHLH
Zm00001eb384280	5450.34	5801.83	13094.5	15013.9	8510.44	22025.6	8115.57	15183.3	-0.903694	0.0194778	0.415667	chr9	75842352	75845441	-	1426	- && sp|Q5Z8T3|MIOX_ORYSJ Probable inositol oxygenase OS=Oryza sativa subsp. japonica OX=39947 GN=Os06g0561000 PE=2 SV=1 && PF05153:Myo-inositol oxygenase	C3H
Zm00001eb329660	285.062	433.39	303.234	501.608	555.153	467.136	340.562	507.965	-0.57735	0.019519	0.41604	chr7	180011545	180014984	-	1598	- && - && -	-
Zm00001eb307460	1388.21	1163.36	1012.32	910.202	891.091	540.412	1187.96	780.568	0.605899	0.019526	0.41604	chr7	53317488	53320096	+	1137	- && - && -	-
novel.351	4.88119	11.9831	1.84899	0	0	0	6.23777	0	5.04962	0.0195327	0.41604	chr1	10801695	10809602	-	235	- && - && -	-
Zm00001eb346460	29.2872	4.99297	21.2634	4.42921	3.79592	0	18.5145	2.74171	2.76026	0.0195966	0.416409	chr8	88307477	88308079	+	603	- && sp|Q8W571|ATL32_ARATH RING-H2 finger protein ATL32 OS=Arabidopsis thaliana OX=3702 GN=ATL32 PE=2 SV=3 && PF13639:Ring finger domain	TCP
novel.1467	402.21	339.522	314.328	228.104	246.735	254.431	352.02	243.09	0.533656	0.019597	0.416409	chr2	130506924	130517469	-	4102	- && sp|Q27GI3|NAT6_ARATH Nucleobase-ascorbate transporter 6 OS=Arabidopsis thaliana OX=3702 GN=NAT6 PE=2 SV=2 && PF00860:Permease family	WRKY
Zm00001eb278400	154.246	248.65	45.3002	98.5499	31.3163	13.2304	149.399	47.6989	1.64994	0.0196003	0.416409	chr6	118828823	118837713	-	2475	- && sp|A0A1D6LTV0|TPS26_MAIZE Alpha-terpineol synthase, chloroplastic OS=Zea mays OX=4577 GN=TPS26 PE=1 SV=1 && PF01397:Terpene synthase, N-terminal domain|PF03936:Terpene synthase family, metal binding domain	GRAS
Zm00001eb413190	351.446	149.789	181.201	159.452	106.286	91.5952	227.479	119.111	0.934663	0.0196158	0.416409	chr10	59562731	59563827	-	926	- && sp|Q2QXJ2|GL122_ORYSJ Germin-like protein 12-2 OS=Oryza sativa subsp. japonica OX=39947 GN=Os12g0154800 PE=2 SV=1 && PF00190:Cupin	E2F/DP
Zm00001eb345350	567.195	618.13	658.24	453.994	486.826	335.849	614.521	425.556	0.530068	0.0196199	0.416409	chr8	79925922	79933282	-	3483	- && sp|Q8LQJ8|FTSH5_ORYSJ ATP-dependent zinc metalloprotease FTSH 5, mitochondrial OS=Oryza sativa subsp. japonica OX=39947 GN=FTSH5 PE=3 SV=1 && PF00004:ATPase family associated with various cellular activities (AAA)|PF17862:AAA+ lid domain|PF01434:Peptidase family M41	C2H2
Zm00001eb401330	353.398	360.492	313.404	250.25	255.275	166.907	342.431	224.144	0.611259	0.0196249	0.416409	chr9	155904621	155905899	-	1279	- && - && -	LBD
Zm00001eb027740	138.626	167.764	126.656	291.22	150.888	312.441	144.348	251.517	-0.800528	0.0196572	0.416829	chr1	141484508	141486547	-	1489	- && sp|Q9FGG3|WTR45_ARATH WAT1-related protein At5g64700 OS=Arabidopsis thaliana OX=3702 GN=At5g64700 PE=2 SV=1 && PF00892:EamA-like transporter family	GRAS
Zm00001eb218310	56.6218	20.9705	53.6207	97.4426	77.8163	103.808	43.7377	93.0223	-1.08659	0.0197305	0.417424	chr5	16267532	16268426	+	783	- && - && -	-
Zm00001eb253790	26.3584	47.9325	11.0939	132.876	39.8571	67.1698	28.4616	79.9677	-1.49102	0.019734	0.417424	chr5	213459327	213461714	-	2388	- && - && -	C2H2
Zm00001eb093780	342.66	175.753	565.791	738.571	541.867	707.319	361.401	662.585	-0.87381	0.0197384	0.417424	chr2	155145456	155147125	+	1343	- && - && PF04525:LURP-one-related	-
Zm00001eb247570	145.46	89.8735	109.09	167.203	320.755	150.623	114.808	212.86	-0.891777	0.0197397	0.417424	chr5	190173305	190174659	-	1077	- && sp|Q6K1S6|MYB30_ORYSJ Transcription factor MYB30 OS=Oryza sativa subsp. japonica OX=39947 GN=MYB30 PE=1 SV=1 && PF00249:Myb-like DNA-binding domain	MYB
novel.1113	24.406	24.9649	27.7348	2.2146	13.2857	4.0709	25.7019	6.52374	1.96165	0.0197582	0.417424	chr2	60047267	60048293	+	686	- && sp|O22715|AP1M2_ARATH AP-1 complex subunit mu-2 OS=Arabidopsis thaliana OX=3702 GN=AP1M2 PE=1 SV=1 && -	-
Zm00001eb208750	7.80991	3.99438	5.54697	0	0	0	5.78375	0	4.94256	0.0197643	0.417424	chr4	247516898	247541713	-	1642	- && - && -	-
Zm00001eb296540	50.7644	40.9424	41.6022	263.538	84.4591	30.5317	44.4363	126.176	-1.50412	0.0197926	0.417424	chr6	177095753	177097983	-	1577	- && sp|A2Y7R2|PLA7_ORYSI Phospholipase A1-II 7 OS=Oryza sativa subsp. indica OX=39946 GN=OsI_21081 PE=3 SV=1 && PF01764:Lipase (class 3)	Trihelix
Zm00001eb180570	17.5723	39.9438	27.7348	56.4724	70.2244	60.0458	28.417	62.2475	-1.13305	0.019795	0.417424	chr4	97384866	97415849	+	2535	- && - && PF12767:Transcriptional regulator of RNA polII, SAGA, subunit	GRAS
Zm00001eb143150	1944.67	1882.35	1407.08	2710.68	2142.79	2452.72	1744.7	2435.4	-0.481165	0.019798	0.417424	chr3	162003624	162005666	+	1703	- && sp|Q9FYF9|FB76_ARATH F-box protein At1g67340 OS=Arabidopsis thaliana OX=3702 GN=At1g67340 PE=1 SV=1 && PF23310:Plant tetratrico peptide repeats	-
Zm00001eb338170	615.03	508.284	562.093	432.955	421.347	305.317	561.802	386.54	0.539636	0.0198711	0.4187	chr8	24041175	24046167	-	4993	- && sp|Q8RWZ5|SD25_ARATH G-type lectin S-receptor-like serine/threonine-protein kinase SD2-5 OS=Arabidopsis thaliana OX=3702 GN=SD25 PE=1 SV=1 && PF00069:Protein kinase domain|PF01453:D-mannose binding lectin	bHLH
Zm00001eb074640	332.897	168.762	233.897	130.662	164.173	140.446	245.186	145.094	0.756243	0.0198969	0.418906	chr2	20885045	20888121	+	2329	- && sp|Q7XU29|CCD7_ORYSJ Carotenoid cleavage dioxygenase 7, chloroplastic OS=Oryza sativa subsp. japonica OX=39947 GN=CCD7 PE=1 SV=2 && -	-
Zm00001eb146910	155.222	121.828	189.521	62.0089	124.316	53.9394	155.524	80.0882	0.955093	0.019906	0.418906	chr3	181095946	181096962	+	1017	- && sp|Q9SJ52|NHL10_ARATH NDR1/HIN1-like protein 10 OS=Arabidopsis thaliana OX=3702 GN=NHL10 PE=2 SV=1 && PF03168:Late embryogenesis abundant protein	bZIP
novel.1855	1031.88	1401.03	894.911	1460.53	1540.19	1808.5	1109.27	1603.07	-0.53145	0.0199932	0.420313	chr3	220854407	220871695	+	2366	- && sp|Q39S71|RLMN_GEOMG Dual-specificity RNA methyltransferase RlmN OS=Geobacter metallireducens (strain ATCC 53774 / DSM 7210 / GS-15) OX=269799 GN=rlmN PE=3 SV=1 && -	-
Zm00001eb056760	841.518	538.242	481.662	951.173	866.418	997.37	620.474	938.32	-0.59678	0.0199981	0.420313	chr1	281358921	281360093	+	961	- && sp|Q75KV9|BH148_ORYSJ Transcription factor BHLH148 OS=Oryza sativa subsp. japonica OX=39947 GN=BHLH148 PE=1 SV=1 && -	bHLH
novel.1846	608.197	433.39	716.483	458.423	374.847	275.803	586.023	369.691	0.665328	0.0200135	0.420372	chr3	211133738	211135569	+	1832	- && sp|D3UAG7|U88F3_PYRCO UDP-glycosyltransferase 88F3 OS=Pyrus communis OX=23211 GN=UGT88F3 PE=2 SV=1 && PF00201:UDP-glucoronosyl and UDP-glucosyl transferase	bHLH
Zm00001eb095100	660.913	701.013	578.733	947.851	806.632	885.42	646.887	879.968	-0.443879	0.0201104	0.422141	chr2	163359197	163364502	-	1485	- && sp|Q75GR5|SPIN1_ORYSJ KH domain-containing protein SPIN1 OS=Oryza sativa subsp. japonica OX=39947 GN=SPIN1 PE=1 SV=1 && PF22675:KHDC4/BBP-like, KH-domain type I|PF16544:Homodimerisation region of STAR domain protein	WOX
Zm00001eb024320	242.107	56.9199	178.427	80.8331	71.1734	64.1167	159.151	72.041	1.14431	0.0201779	0.423117	chr1	99728155	99728895	+	741	- && sp|F4IVL6|GRV2_ARATH DnaJ homolog subfamily C GRV2 OS=Arabidopsis thaliana OX=3702 GN=GRV2 PE=1 SV=1 && PF19432:DNAJ protein RME-8 N-terminal	-
Zm00001eb313090	27.3347	16.9761	32.3573	55.3651	90.153	37.6558	25.556	61.058	-1.25633	0.0201823	0.423117	chr7	122173904	122177005	-	1995	- && - && -	C2H2
Zm00001eb193360	333.874	369.48	372.571	494.964	496.316	481.384	358.642	490.888	-0.452787	0.0202107	0.42342	chr4	182624805	182627090	-	1263	- && sp|Q0J1C1|ACCO1_ORYSJ 1-aminocyclopropane-1-carboxylate oxidase 1 OS=Oryza sativa subsp. japonica OX=39947 GN=ACO1 PE=2 SV=1 && PF14226:non-haem dioxygenase in morphine synthesis N-terminal|PF03171:2OG-Fe(II) oxygenase superfamily	STAT
Zm00001eb152080	3218.66	4227.05	3399.37	2658.63	2928.55	2374.35	3615.02	2653.84	0.445839	0.0202221	0.42342	chr3	199104274	199110548	+	3643	- && sp|Q0JJ05|NMCPB_ORYSJ Nuclear matrix constituent protein 1b OS=Oryza sativa subsp. japonica OX=39947 GN=NMCP1B PE=1 SV=1 && -	-
Zm00001eb388360	636.507	1039.54	426.192	2516.9	637.714	1164.28	700.745	1439.63	-1.03864	0.0202623	0.423772	chr9	106832827	106834667	+	1766	- && sp|A2YEZ6|SAP8_ORYSI Zinc finger A20 and AN1 domain-containing stress-associated protein 8 OS=Oryza sativa subsp. indica OX=39946 GN=SAP8 PE=2 SV=2 && PF01754:A20-like zinc finger	NF-YB
Zm00001eb244470	74.1941	55.9213	35.1308	26.5753	26.5714	7.12407	55.0821	20.0902	1.45494	0.0202644	0.423772	chr5	178597214	178601471	+	1956	- && - && PF12056:Protein of unknown function (DUF3537)	Trihelix
Zm00001eb054420	467.618	453.362	318.026	260.216	293.235	279.874	413.002	277.775	0.571481	0.0203296	0.42487	chr1	272032787	272036968	-	3027	- && sp|Q8L796|PI5K2_ARATH Phosphatidylinositol 4-phosphate 5-kinase 2 OS=Arabidopsis thaliana OX=3702 GN=PIP5K2 PE=1 SV=2 && PF01504:Phosphatidylinositol-4-phosphate 5-Kinase	bHLH
Zm00001eb332530	2104.77	1244.25	1530.96	1210.28	1145.42	936.307	1626.66	1097.34	0.567986	0.0203668	0.425381	chr8	1749178	1755251	+	3524	- && sp|Q0JNK5|COPB2_ORYSJ Coatomer subunit beta-2 OS=Oryza sativa subsp. japonica OX=39947 GN=Os01g0281400 PE=3 SV=1 && PF01602:Adaptin N terminal region|PF14806:Coatomer beta subunit appendage platform|PF07718:Coatomer beta C-terminal region	ARF
novel.4127	163.032	178.748	202.464	279.04	254.326	266.644	181.415	266.67	-0.555037	0.020399	0.425786	chr7	152995932	153002670	-	2038	- && - && -	-
Zm00001eb147650	4559.03	5833.79	3495.51	5674.92	6835.5	7845.64	4629.44	6785.35	-0.551658	0.0204149	0.425851	chr3	183437310	183439190	-	1881	- && sp|Q9SND9|Y3028_ARATH Uncharacterized acetyltransferase At3g50280 OS=Arabidopsis thaliana OX=3702 GN=At3g50280 PE=3 SV=1 && PF02458:Transferase family	NAC
Zm00001eb184640	17.5723	43.9381	13.8674	6.64381	7.59183	0	25.126	4.74521	2.4027	0.0204526	0.42637	chr4	143300092	143303768	+	1593	- && sp|C0LGP4|Y3475_ARATH Probable LRR receptor-like serine/threonine-protein kinase At3g47570 OS=Arabidopsis thaliana OX=3702 GN=At3g47570 PE=2 SV=1 && PF00069:Protein kinase domain	WRKY
Zm00001eb185830	426.616	544.234	345.761	795.043	695.602	522.093	438.87	670.912	-0.612483	0.0205036	0.427166	chr4	152464219	152466450	+	1257	- && sp|A4UHT7|SALR_PAPBR Salutaridine reductase OS=Papaver bracteatum OX=215227 GN=SALR PE=1 SV=1 && PF00106:short chain dehydrogenase	MYB_related
Zm00001eb056060	7.80991	0	1.84899	24.3606	13.2857	20.3545	3.21963	19.3336	-2.58472	0.0205333	0.427444	chr1	278969319	278970357	+	1039	- && - && -	GRF
Zm00001eb108950	1109.01	1675.64	1221.26	1833.69	1844.82	1960.14	1335.3	1879.55	-0.493339	0.0205426	0.427444	chr2	217642482	217646336	-	1233	- && - && -	-
Zm00001eb431520	384.638	343.516	505.698	317.796	123.367	255.449	411.284	232.204	0.826402	0.0205658	0.42745	chr10	145913455	145915491	+	1621	- && sp|D7U6G6|ANRPN_VITVI Anthocyanidin reductase ((2S)-flavan-3-ol-forming) OS=Vitis vinifera OX=29760 GN=ANR PE=3 SV=1 && PF01370:NAD dependent epimerase/dehydratase family	GeBP
novel.1184	224.535	170.76	302.31	176.061	124.316	64.1167	232.535	121.498	0.93816	0.0205685	0.42745	chr2	116262584	116267384	+	3612	- && sp|Q94HW2|POLR1_ARATH Retrovirus-related Pol polyprotein from transposon RE1 OS=Arabidopsis thaliana OX=3702 GN=RE1 PE=2 SV=1 && -	LBD
Zm00001eb368220	245.036	323.545	288.442	493.857	278.051	709.354	285.674	493.754	-0.789118	0.0206727	0.429282	chr8	175868100	175868387	+	288	- && - && -	-
Zm00001eb155050	98.6001	26.962	40.6778	19.9314	26.5714	12.2127	55.4133	19.5718	1.4996	0.0206824	0.429282	chr3	208995910	208997338	-	1429	- && sp|Q8RXG3|M2K5_ARATH Mitogen-activated protein kinase kinase 5 OS=Arabidopsis thaliana OX=3702 GN=MKK5 PE=1 SV=2 && PF00069:Protein kinase domain	MYB
Zm00001eb352670	18.5485	2.99578	5.54697	75.2965	5.69387	45.7976	9.03043	42.2627	-2.22455	0.0207755	0.430947	chr8	124138401	124156551	+	1750	- && sp|Q6L4V0|MSH5_ORYSJ DNA mismatch repair protein MSH5 OS=Oryza sativa subsp. japonica OX=39947 GN=MSH5 PE=2 SV=1 && PF00488:MutS domain V	MYB_related
Zm00001eb228770	30.2634	96.8636	20.3389	19.9314	10.4388	16.2836	49.1553	15.5513	1.6626	0.0208483	0.432041	chr5	66705222	66710941	+	3705	- && sp|Q5Z5B2|AGO1D_ORYSJ Protein argonaute 1D OS=Oryza sativa subsp. japonica OX=39947 GN=AGO1D PE=2 SV=1 && PF02171:Piwi domain|PF16487:Mid domain of argonaute|PF16486:N-terminal domain of argonaute|PF08699:Argonaute linker 1 domain|PF02170:PAZ domain|PF16488:Argonaute linker 2 domain	GATA
Zm00001eb157210	582.814	456.358	654.542	378.697	449.816	292.087	564.571	373.533	0.595801	0.0208542	0.432041	chr3	215719632	215721747	-	1276	- && sp|Q9FFH1|RLT2_ARATH Homeobox-DDT domain protein RLT2 OS=Arabidopsis thaliana OX=3702 GN=RLT2 PE=1 SV=1 && PF15612:WSTF, HB1, Itc1p, MBD9 motif 1|PF05066:HB1, ASXL, restriction endonuclease HTH domain	HB-other
Zm00001eb322790	723.393	378.467	627.732	228.104	330.245	455.941	576.531	338.097	0.769607	0.0209271	0.433281	chr7	162433418	162435458	-	2041	- && sp|Q8VZG2|HSR4_ARATH Protein HYPER-SENSITIVITY-RELATED 4 OS=Arabidopsis thaliana OX=3702 GN=HSR4 PE=2 SV=1 && PF00004:ATPase family associated with various cellular activities (AAA)|PF14363:Domain associated at C-terminal with AAA	NAC
Zm00001eb013780	1733.8	1816.44	1821.25	3030.69	2051.69	2350.94	1790.5	2477.77	-0.46847	0.0209824	0.434158	chr1	46071581	46072755	-	1175	- && sp|O80920|PYL4_ARATH Abscisic acid receptor PYL4 OS=Arabidopsis thaliana OX=3702 GN=PYL4 PE=1 SV=1 && PF10604:Polyketide cyclase / dehydrase and lipid transport	MYB_related
Zm00001eb030190	833.708	665.064	1074.26	1295.54	1423.47	1064.54	857.678	1261.18	-0.556088	0.0209966	0.434181	chr1	165959987	165961321	+	1335	- && sp|Q42430|ZFP1_WHEAT Zinc finger protein 1 OS=Triticum aestivum OX=4565 PE=2 SV=1 && PF13912:C2H2-type zinc finger	C2H2
Zm00001eb204730	14.6436	11.9831	24.0369	48.7213	32.2653	45.7976	16.8879	42.2614	-1.31858	0.0210245	0.43449	chr4	236553133	236553916	-	784	- && sp|Q9UQ35|SRRM2_HUMAN Serine/arginine repetitive matrix protein 2 OS=Homo sapiens OX=9606 GN=SRRM2 PE=1 SV=2 && PF08312:cwf21 domain	-
Zm00001eb409780	376.828	152.785	307.857	153.915	182.204	131.286	279.157	155.802	0.841238	0.0210554	0.434858	chr10	19791150	19792786	-	806	- && - && -	-
Zm00001eb257990	94.6951	52.9255	46.2247	182.705	78.7653	136.375	64.6151	132.615	-1.03626	0.0211586	0.436645	chr5	222484810	222485646	+	837	- && - && PF13639:Ring finger domain	bZIP
Zm00001eb301030	410.02	493.306	454.851	632.27	563.694	679.84	452.726	625.268	-0.465694	0.0211681	0.436645	chr7	8844314	8846468	+	614	- && - && -	-
Zm00001eb237470	128.863	228.678	150.693	73.0819	130.01	69.2053	169.411	90.7658	0.89772	0.0211943	0.436914	chr5	138168145	138171296	-	2593	- && sp|Q9LV40|ROGF8_ARATH Rho guanine nucleotide exchange factor 8 OS=Arabidopsis thaliana OX=3702 GN=ROPGEF8 PE=1 SV=1 && PF03759:PRONE (Plant-specific Rop nucleotide exchanger)	bHLH
Zm00001eb295180	82.9803	107.848	144.221	274.611	140.449	186.244	111.683	200.434	-0.841659	0.0213449	0.439549	chr6	174719342	174721048	-	1110	- && sp|Q9LU21|PNSB3_ARATH Photosynthetic NDH subunit of subcomplex B 3, chloroplastic OS=Arabidopsis thaliana OX=3702 GN=PNSB3 PE=1 SV=1 && -	-
[truncated: 35,339 more rows]

## Sheet: 0N
List of differentially expressed genes between the two genotypes under nitrogen deficiency (zmccd8 vs WT)
[truncated: 36,750 more rows]

## Sheet: WS
List of differentially expressed genes between the two genotypes under water stress (zmccd8 vs WT)
[truncated: 37,323 more rows]
