# Supplementary material for: Nitrogen Deficiency Outperforms Water Stress in Triggering Strigolactone‐Dependent Responses in Maize
Source: Physiol Plant. 2026 Jul 9;178(4):e70987. doi: 10.1111/ppl.70987 (PMC13348872; doi:10.1111/ppl.70987)
Supplement: Supplementary file 6 — Table S5: List of enriched pathways under the three tested conditions (Excel file). [file PPL-178-e70987-s004.xlsx]

## Sheet: CT
List of enriched pathways under control conditions (zmccd8 vs WT)
KEGGID	Description	GeneRatio	BgRatio	pvalue	padj	Count	Up	Up_Gene_id	Down	Down_Gene_id
zma00196	Photosynthesis - antenna proteins	12/96	30/6991	1.56752e-15	9.4051e-14	12	0		12	Zm00001eb168100/Zm00001eb233170/Zm00001eb324090/Zm00001eb207130/Zm00001eb107560/Zm00001eb296090/Zm00001eb357740/Zm00001eb106810/Zm00001eb320890/Zm00001eb433540/Zm00001eb324240/Zm00001eb388510
zma00195	Photosynthesis	12/96	67/6991	7.18153e-11	2.15446e-09	12	0		12	Zm00001eb405610/Zm00001eb083680/Zm00001eb101660/Zm00001eb260160/Zm00001eb117670/Zm00001eb299990/Zm00001eb096870/Zm00001eb306070/Zm00001eb299760/Zm00001eb268360/Zm00001eb260150/Zm00001eb151750
zma00910	Nitrogen metabolism	5/96	49/6991	0.000519993	0.0103999	5	3	Zm00001eb193390/novel.4426/novel.3074	2	Zm00001eb152190_T003_gene/Zm00001eb152190_T004_gene
zma01200	Carbon metabolism	12/96	368/6991	0.0043061	0.0645915	12	5	Zm00001eb281930/novel.2029/Zm00001eb123700/novel.4426/novel.3074	7	Zm00001eb408010/Zm00001eb152190_T003_gene/Zm00001eb197410/Zm00001eb080840/Zm00001eb152190_T004_gene/Zm00001eb383680/Zm00001eb002270
zma00460	Cyanoamino acid metabolism	4/96	56/6991	0.00710887	0.0853064	4	2	novel.4426/novel.3074	2	Zm00001eb152190_T003_gene/Zm00001eb152190_T004_gene
zma00710	Carbon fixation by Calvin cycle	5/96	102/6991	0.0128533	0.128533	5	0		5	Zm00001eb408010/Zm00001eb197410/Zm00001eb080840/Zm00001eb383680/Zm00001eb002270
zma00630	Glyoxylate and dicarboxylate metabolism	5/96	113/6991	0.0192665	0.165141	5	2	novel.4426/novel.3074	3	Zm00001eb152190_T003_gene/Zm00001eb197410/Zm00001eb152190_T004_gene
zma00908	Zeatin biosynthesis	2/96	39/6991	0.0997292	0.693827	2	1	Zm00001eb139980	1	Zm00001eb363220
zma00904	Diterpenoid biosynthesis	2/96	40/6991	0.104074	0.693827	2	0		2	Zm00001eb077080/Zm00001eb152710
zma04146	Peroxisome	4/96	137/6991	0.118894	0.713366	4	3	novel.4342/novel.1079/novel.4525	1	Zm00001eb153400
zma01310	Nitrogen cycle	1/96	11/6691	0.14119	0.770128	1	1	Zm00001eb193390	0
zma00260	Glycine, serine and threonine metabolism	3/96	100/6991	0.157905	0.789527	3	2	Zm00001eb281930/Zm00001eb123700	1	Zm00001eb016230
zma04620	Toll-like receptor signaling pathway	1/96	15/6991	0.187481	0.865296	1	0		1	Zm00001eb154530_T002_gene
zma00071	Fatty acid degradation	2/96	64/6991	0.219242	0.888942	2	1	novel.4525	1	Zm00001eb153400
zma00061	Fatty acid biosynthesis	2/96	72/6991	0.259998	0.888942	2	1	novel.4525	1	Zm00001eb153400
zma00900	Terpenoid backbone biosynthesis	2/96	80/6991	0.300864	0.888942	2	2	novel.182/novel.1580	0
zma03018	RNA degradation	3/96	150/6991	0.339737	0.888942	3	1	novel.3620	2	Zm00001eb065660/novel.857
zma00940	Phenylpropanoid biosynthesis	4/96	219/6991	0.354369	0.888942	4	3	Zm00001eb195200/Zm00001eb204960/Zm00001eb374630	1	Zm00001eb410710
zma00062	Fatty acid elongation	1/96	38/6991	0.409529	0.888942	1	0		1	Zm00001eb006020
zma00920	Sulfur metabolism	1/96	40/6991	0.425723	0.888942	1	0		1	Zm00001eb143460
zma03420	Nucleotide excision repair	2/96	106/6991	0.429424	0.888942	2	0		2	novel.1805/Zm00001eb147340
zma04141	Protein processing in endoplasmic reticulum	5/96	313/6991	0.430842	0.888942	5	2	novel.215/Zm00001eb090370	3	novel.1805/Zm00001eb146560/Zm00001eb143710_T004_gene
zma01212	Fatty acid metabolism	2/96	108/6991	0.438847	0.888942	2	1	novel.4525	1	Zm00001eb153400
zma05100	Bacterial invasion of epithelial cells	1/96	43/6991	0.449193	0.888942	1	1	Zm00001eb150940	0
zma00010	Glycolysis / Gluconeogenesis	3/96	180/6991	0.45131	0.888942	3	2	Zm00001eb281930/Zm00001eb123700	1	Zm00001eb408010
zma00563	Glycosylphosphatidylinositol (GPI)-anchor biosynthesis	1/96	44/6991	0.456804	0.888942	1	1	Zm00001eb354300	0
zma04814	Motor proteins	2/96	112/6991	0.457442	0.888942	2	1	novel.191	1	novel.2026
zma00100	Steroid biosynthesis	1/96	48/6991	0.486219	0.888942	1	0		1	Zm00001eb114290
zma00941	Flavonoid biosynthesis	1/96	51/6991	0.50724	0.888942	1	1	Zm00001eb089700	0
zma00500	Starch and sucrose metabolism	3/96	198/6991	0.5147	0.888942	3	1	Zm00001eb143360	2	Zm00001eb042260/Zm00001eb327900
zma04626	Plant-pathogen interaction	4/96	280/6991	0.540322	0.888942	4	0		4	Zm00001eb150260/Zm00001eb154530_T002_gene/Zm00001eb141120/Zm00001eb006020
zma00513	Various types of N-glycan biosynthesis	1/96	56/6991	0.540401	0.888942	1	0		1	Zm00001eb143710_T004_gene
zma00280	Valine, leucine and isoleucine degradation	1/96	58/6991	0.553038	0.888942	1	0		1	Zm00001eb016230
zma00480	Glutathione metabolism	2/96	135/6991	0.557093	0.888942	2	0		2	Zm00001eb141060/Zm00001eb141040
zma00510	N-Glycan biosynthesis	1/96	60/6991	0.565331	0.888942	1	0		1	Zm00001eb143710_T004_gene
zma00130	Ubiquinone and other terpenoid-quinone biosynthesis	1/96	62/6991	0.57729	0.888942	1	1	novel.518	0
zma00040	Pentose and glucuronate interconversions	1/96	66/6991	0.600239	0.888942	1	1	Zm00001eb145110	0
zma00400	Phenylalanine, tyrosine and tryptophan biosynthesis	1/96	69/6991	0.616637	0.888942	1	0		1	Zm00001eb154780_T002_gene
zma04148	Efferocytosis	1/96	74/6991	0.642501	0.888942	1	0		1	Zm00001eb154530_T002_gene
zma00052	Galactose metabolism	1/96	75/6991	0.647463	0.888942	1	0		1	Zm00001eb033870
zma00030	Pentose phosphate pathway	1/96	76/6991	0.652356	0.888942	1	0		1	Zm00001eb408010
zma00860	Porphyrin metabolism	1/96	76/6991	0.652356	0.888942	1	1	Zm00001eb140370	0
zma00250	Alanine, aspartate and glutamate metabolism	1/96	79/6991	0.666637	0.888942	1	0		1	Zm00001eb016230
zma01230	Biosynthesis of amino acids	4/96	330/6991	0.670933	0.888942	4	2	Zm00001eb281930/Zm00001eb123700	2	Zm00001eb408010/Zm00001eb154780_T002_gene
zma00051	Fructose and mannose metabolism	1/96	87/6991	0.701943	0.888942	1	0		1	Zm00001eb408010
zma00240	Pyrimidine metabolism	1/96	91/6991	0.718182	0.888942	1	1	Zm00001eb140940	0
zma04070	Phosphatidylinositol signaling system	1/96	91/6991	0.718182	0.888942	1	0		1	Zm00001eb150260
zma03040	Spliceosome	3/96	268/6991	0.718758	0.888942	3	3	Zm00001eb147380/Zm00001eb145960/Zm00001eb343760	0
zma00562	Inositol phosphate metabolism	1/96	93/6991	0.72597	0.888942	1	0		1	Zm00001eb147350
zma04016	MAPK signaling pathway - plant	2/96	216/6991	0.802471	0.952133	2	0		2	Zm00001eb150260/Zm00001eb065180
zma00620	Pyruvate metabolism	1/96	123/6991	0.82019	0.952133	1	0		1	Zm00001eb383680
zma01210	2-Oxocarboxylic acid metabolism	1/96	125/6991	0.825182	0.952133	1	0		1	Zm00001eb016230
zma00230	Purine metabolism	1/96	139/6991	0.856486	0.966654	1	0		1	Zm00001eb146880_T004_gene
zma00270	Cysteine and methionine metabolism	1/96	146/6991	0.869989	0.966654	1	0		1	Zm00001eb016230
zma00190	Oxidative phosphorylation	1/96	163/6991	0.89777	0.977445	1	0		1	Zm00001eb145520
zma00520	Amino sugar and nucleotide sugar metabolism	1/96	191/6991	0.931285	0.977445	1	1	Zm00001eb147150	0
zma04120	Ubiquitin mediated proteolysis	1/96	191/6991	0.931285	0.977445	1	0		1	Zm00001eb147340
zma01240	Biosynthesis of cofactors	2/96	345/6991	0.95457	0.977445	2	2	Zm00001eb140940/novel.518	0
zma04144	Endocytosis	1/96	231/6991	0.961155	0.977445	1	1	Zm00001eb150940	0
zma03010	Ribosome	1/96	408/6991	0.997013	0.997013	1	0		1	novel.4238

## Sheet: 0N
List of enriched pathways under nitrogen deficiency (zmccd8 vs WT)
KEGGID	Description	GeneRatio	BgRatio	pvalue	padj	Count	Up	Up_Gene_id	Down	Down_Gene_id
zma00940	Phenylpropanoid biosynthesis	39/322	212/6966	4.45e-14	4.54e-12	39	0		39	Zm00001eb393680/Zm00001eb050970/Zm00001eb088800/Zm00001eb077220/Zm00001eb160820/Zm00001eb247650/Zm00001eb298230/Zm00001eb328810/Zm00001eb247660/Zm00001eb185260/novel.4781/Zm00001eb180060/Zm00001eb238730/Zm00001eb330550/novel.4132/Zm00001eb330540/Zm00001eb251340/Zm00001eb410710/Zm00001eb187910/Zm00001eb247630/Zm00001eb332990/Zm00001eb070170/Zm00001eb271480/Zm00001eb307060/Zm00001eb417350/novel.754…
zma00073	Cutin, suberine and wax biosynthesis	10/322	31/6966	7.22e-07	3.13e-05	10	1	Zm00001eb191580	9	Zm00001eb308150/Zm00001eb367160/Zm00001eb364060/Zm00001eb147560/Zm00001eb253750/Zm00001eb009010/Zm00001eb366700/Zm00001eb249960/Zm00001eb201250
zma00999	Biosynthesis of various plant secondary metabolites	16/322	83/6966	9.21e-07	3.13e-05	16	4	Zm00001eb396280/novel.708/Zm00001eb101150/Zm00001eb151890_T004_gene	12	Zm00001eb384110/Zm00001eb165560/Zm00001eb318150/Zm00001eb165550/Zm00001eb165580/Zm00001eb165610/Zm00001eb218440/Zm00001eb130870/Zm00001eb334460/Zm00001eb426520/Zm00001eb165620/Zm00001eb060890
zma00402	Benzoxazinoid biosynthesis	6/322	14/6966	2.04e-05	0.000520437	6	0		6	Zm00001eb165560/Zm00001eb165550/Zm00001eb165580/Zm00001eb165610/Zm00001eb165620/Zm00001eb060890
zma00910	Nitrogen metabolism	9/322	47/6966	0.000247541	0.00474016	9	2	novel.4426/novel.3074	7	Zm00001eb152190_T003_gene/Zm00001eb152190_T004_gene/Zm00001eb245550/Zm00001eb255880/Zm00001eb176620/Zm00001eb193660/Zm00001eb359190
zma00460	Cyanoamino acid metabolism	10/322	58/6966	0.000278833	0.00474016	10	4	novel.4426/novel.3074/novel.708/Zm00001eb151890_T004_gene	6	Zm00001eb384110/Zm00001eb152190_T003_gene/Zm00001eb152190_T004_gene/Zm00001eb318150/Zm00001eb334460/Zm00001eb426520
zma04016	MAPK signaling pathway - plant	21/322	216/6966	0.000955569	0.013924	21	1	Zm00001eb299360	20	Zm00001eb150260/Zm00001eb352340/Zm00001eb139480/Zm00001eb395970/Zm00001eb074360/Zm00001eb360950/Zm00001eb307550/Zm00001eb428490/Zm00001eb294620/Zm00001eb294610/Zm00001eb390330/Zm00001eb399660/Zm00001eb286490/Zm00001eb309920/Zm00001eb098220/Zm00001eb012040/novel.4451/Zm00001eb290140/Zm00001eb113660/Zm00001eb425420
zma00941	Flavonoid biosynthesis	7/322	47/6966	0.00539233	0.0687522	7	0		7	novel.1575/Zm00001eb394220/novel.4781/Zm00001eb180060/Zm00001eb163860/Zm00001eb271480/Zm00001eb198030
zma00592	alpha-Linolenic acid metabolism	8/322	63/6966	0.00804264	0.09115	8	0		8	Zm00001eb373030/Zm00001eb209760/Zm00001eb214000/novel.4966/Zm00001eb279210/Zm00001eb054510/Zm00001eb081610/Zm00001eb373050
zma00360	Phenylalanine metabolism	6/322	40/6966	0.00945584	0.0964496	6	0		6	Zm00001eb050970/Zm00001eb077220/Zm00001eb247650/Zm00001eb247660/Zm00001eb185260/Zm00001eb247630
zma00591	Linoleic acid metabolism	4/322	22/6966	0.0169364	0.144326	4	0		4	Zm00001eb144960/Zm00001eb067710/Zm00001eb054510/Zm00001eb081610
zma00906	Carotenoid biosynthesis	6/322	46/6966	0.0183226	0.144326	6	0		6	Zm00001eb153000/Zm00001eb114610/Zm00001eb367770/Zm00001eb074640/Zm00001eb218680/Zm00001eb114700
zma02010	ABC transporters	8/322	73/6966	0.0187792	0.144326	8	1	Zm00001eb310230	7	Zm00001eb425050/Zm00001eb187760/Zm00001eb315790/Zm00001eb286950/Zm00001eb357950/Zm00001eb012880/Zm00001eb308790
zma00902	Monoterpenoid biosynthesis	3/322	13/6966	0.0198094	0.144326	3	0		3	Zm00001eb185830/Zm00001eb185840/Zm00001eb427300
zma00500	Starch and sucrose metabolism	16/322	201/6966	0.0233861	0.159025	16	5	Zm00001eb143360/Zm00001eb042370/Zm00001eb178890/novel.708/Zm00001eb151890_T004_gene	11	Zm00001eb384110/Zm00001eb042260/Zm00001eb318150/Zm00001eb434590/Zm00001eb433630/Zm00001eb076600/Zm00001eb327900/Zm00001eb334460/Zm00001eb426520/Zm00001eb176800/Zm00001eb311730
zma00071	Fatty acid degradation	7/322	63/6966	0.0253684	0.161724	7	2	novel.4525/novel.2771	5	Zm00001eb153400/Zm00001eb367160/Zm00001eb147560/Zm00001eb189920/Zm00001eb408260
zma00130	Ubiquinone and other terpenoid-quinone biosynthesis	7/322	64/6966	0.0273991	0.164394	7	2	novel.518/Zm00001eb398140_T002_gene	5	Zm00001eb291970/Zm00001eb187910/Zm00001eb352760/Zm00001eb095360/Zm00001eb233720
zma00908	Zeatin biosynthesis	5/322	40/6966	0.0357233	0.202432	5	1	Zm00001eb139980	4	Zm00001eb240490/Zm00001eb238120/Zm00001eb370000/Zm00001eb283060
zma04626	Plant-pathogen interaction	20/322	286/6966	0.0414831	0.213774	20	2	Zm00001eb418610/Zm00001eb299360	18	Zm00001eb150260/Zm00001eb352340/Zm00001eb140600/Zm00001eb395970/Zm00001eb130850/Zm00001eb141120/Zm00001eb154530_T002_gene/Zm00001eb347180/Zm00001eb010500/Zm00001eb314950/Zm00001eb296740/Zm00001eb015800/Zm00001eb286870/Zm00001eb286490/Zm00001eb213280/novel.4378/Zm00001eb398750/Zm00001eb113660
zma00400	Phenylalanine, tyrosine and tryptophan biosynthesis	7/322	70/6966	0.0419165	0.213774	7	0		7	Zm00001eb154780_T002_gene/Zm00001eb084260/Zm00001eb421790/Zm00001eb227480/Zm00001eb096110/Zm00001eb309260/Zm00001eb327800
zma00564	Glycerophospholipid metabolism	11/322	141/6966	0.0612561	0.29753	11	1	Zm00001eb005480	10	Zm00001eb140620/Zm00001eb154650/Zm00001eb019050/Zm00001eb141610/Zm00001eb289580/Zm00001eb127030/Zm00001eb147550/Zm00001eb054510/Zm00001eb351250/Zm00001eb326890
zma00380	Tryptophan metabolism	5/322	51/6966	0.0850909	0.394513	5	0		5	Zm00001eb189920/Zm00001eb408580/Zm00001eb408260/Zm00001eb135440/Zm00001eb172420
zma00061	Fatty acid biosynthesis	6/322	70/6966	0.103571	0.459313	6	2	novel.4525/novel.2771	4	Zm00001eb153400/Zm00001eb094620/Zm00001eb192490/Zm00001eb046850
zma00561	Glycerolipid metabolism	8/322	106/6966	0.116461	0.494957	8	2	Zm00001eb342120/Zm00001eb005480	6	Zm00001eb147990/Zm00001eb289580/Zm00001eb147550/Zm00001eb189920/Zm00001eb408260/Zm00001eb351250
zma00565	Ether lipid metabolism	4/322	42/6966	0.127416	0.519859	4	0		4	Zm00001eb140620/Zm00001eb019050/Zm00001eb127030/Zm00001eb054510
zma00945	Stilbenoid, diarylheptanoid and gingerol biosynthesis	3/322	28/6966	0.137289	0.538594	3	0		3	novel.4781/Zm00001eb180060/Zm00001eb271480
zma00480	Glutathione metabolism	9/322	132/6966	0.156589	0.565837	9	0		9	Zm00001eb141060/Zm00001eb152160/Zm00001eb141080/Zm00001eb002950/Zm00001eb300120/Zm00001eb418060/Zm00001eb402630/Zm00001eb404560/Zm00001eb021590
zma04146	Peroxisome	9/322	133/6966	0.161607	0.565837	9	4	novel.4342/novel.1079/novel.4525/novel.2771	5	Zm00001eb153400/Zm00001eb308150/Zm00001eb140430/Zm00001eb317190/Zm00001eb201250
zma00260	Glycine, serine and threonine metabolism	7/322	98/6966	0.166845	0.565837	7	2	Zm00001eb281930/Zm00001eb123700	5	Zm00001eb016230/Zm00001eb140430/Zm00001eb317190/Zm00001eb088840/Zm00001eb077630
zma00310	Lysine degradation	4/322	47/6966	0.170798	0.565837	4	0		4	Zm00001eb140430/Zm00001eb317190/Zm00001eb189920/Zm00001eb408260
zma00900	Terpenoid backbone biosynthesis	6/322	82/6966	0.177636	0.565837	6	2	novel.1580/novel.182	4	Zm00001eb325560/Zm00001eb250670/Zm00001eb306790/Zm00001eb287860
zma04981	Folate transport and metabolism	3/322	32/6966	0.182448	0.565837	3	0		3	Zm00001eb315790/Zm00001eb286950/Zm00001eb012880
zma00905	Brassinosteroid biosynthesis	2/322	17/6966	0.18408	0.565837	2	0		2	Zm00001eb100220/Zm00001eb385730
zma00053	Ascorbate and aldarate metabolism	5/322	66/6966	0.188612	0.565837	5	0		5	Zm00001eb147990/Zm00001eb043120/Zm00001eb189920/Zm00001eb408260/Zm00001eb236880
zma00410	beta-Alanine metabolism	4/322	50/6966	0.198981	0.579888	4	0		4	Zm00001eb155140/Zm00001eb081550/Zm00001eb189920/Zm00001eb408260
zma00340	Histidine metabolism	2/322	20/6966	0.235687	0.649731	2	0		2	Zm00001eb189920/Zm00001eb408260
zma00950	Isoquinoline alkaloid biosynthesis	2/322	20/6966	0.235687	0.649731	2	0		2	Zm00001eb413300/Zm00001eb171410
zma00904	Diterpenoid biosynthesis	3/322	38/6966	0.255943	0.687006	3	0		3	Zm00001eb077080/Zm00001eb366090/Zm00001eb283860
zma00960	Tropane, piperidine and pyridine alkaloid biosynthesis	2/322	22/6966	0.270536	0.707557	2	0		2	novel.1575/Zm00001eb198030
zma00350	Tyrosine metabolism	3/322	43/6966	0.3198	0.7956	3	1	Zm00001eb411190	2	Zm00001eb413300/Zm00001eb171410
zma05100	Bacterial invasion of epithelial cells	3/322	43/6966	0.3198	0.7956	3	2	Zm00001eb150940/Zm00001eb302220	1	Zm00001eb077440
zma00330	Arginine and proline metabolism	4/322	65/6966	0.353734	0.859068	4	0		4	Zm00001eb155140/Zm00001eb378210/Zm00001eb189920/Zm00001eb408260
zma01212	Fatty acid metabolism	6/322	106/6966	0.365804	0.860274	6	2	novel.4525/novel.2771	4	Zm00001eb153400/Zm00001eb094620/Zm00001eb192490/Zm00001eb046850
zma00100	Steroid biosynthesis	3/322	47/6966	0.371099	0.860274	3	1	Zm00001eb212480	2	Zm00001eb349320/Zm00001eb114290
zma00780	Biotin metabolism	2/322	31/6966	0.423286	0.959447	2	0		2	Zm00001eb192490/Zm00001eb046850
zma00730	Thiamine metabolism	2/322	32/6966	0.439341	0.974192	2	0		2	Zm00001eb356910/Zm00001eb287860
zma00270	Cysteine and methionine metabolism	7/322	143/6966	0.493924	0.999999	7	1	Zm00001eb396280	6	Zm00001eb314610/Zm00001eb016230/Zm00001eb218440/Zm00001eb130870/Zm00001eb428490/Zm00001eb418140
zma00280	Valine, leucine and isoleucine degradation	3/322	57/6966	0.494628	0.999999	3	0		3	Zm00001eb016230/Zm00001eb189920/Zm00001eb408260
zma04620	Toll-like receptor signaling pathway	1/322	15/6966	0.508669	0.999999	1	0		1	Zm00001eb154530_T002_gene
zma00062	Fatty acid elongation	2/322	37/6966	0.515709	0.999999	2	0		2	Zm00001eb010500/Zm00001eb398750
zma04142	Lysosome	5/322	106/6966	0.546769	0.999999	5	1	novel.1113	4	Zm00001eb162210/Zm00001eb231210/Zm00001eb201680/Zm00001eb318780
zma01240	Biosynthesis of cofactors	16/322	348/6966	0.547028	0.999999	16	3	novel.518/Zm00001eb140940/Zm00001eb398140_T002_gene	13	Zm00001eb147990/Zm00001eb356910/Zm00001eb118930/Zm00001eb291970/Zm00001eb130870/Zm00001eb192490/Zm00001eb043120/Zm00001eb352760/Zm00001eb095360/Zm00001eb046850/Zm00001eb189920/Zm00001eb408260/Zm00001eb236880
zma00430	Taurine and hypotaurine metabolism	1/322	18/6966	0.573845	0.999999	1	0		1	Zm00001eb081550
zma00563	Glycosylphosphatidylinositol (GPI)-anchor biosynthesis	2/322	42/6966	0.584889	0.999999	2	2	Zm00001eb354300/Zm00001eb273320	0
zma00590	Arachidonic acid metabolism	1/322	19/6966	0.593595	0.999999	1	0		1	Zm00001eb054510
zma00040	Pentose and glucuronate interconversions	3/322	66/6966	0.594659	0.999999	3	1	Zm00001eb145110	2	Zm00001eb147990/Zm00001eb205940
zma00195	Photosynthesis	3/322	66/6966	0.594659	0.999999	3	1	Zm00001eb096870	2	Zm00001eb405610/Zm00001eb141870
zma04070	Phosphatidylinositol signaling system	4/322	90/6966	0.603726	0.999999	4	0		4	Zm00001eb150260/Zm00001eb394390/Zm00001eb352340/Zm00001eb395970
zma00630	Glyoxylate and dicarboxylate metabolism	5/322	113/6966	0.604288	0.999999	5	2	novel.4426/novel.3074	3	Zm00001eb152190_T003_gene/Zm00001eb152190_T004_gene/Zm00001eb088840
zma00531	Glycosaminoglycan degradation	1/322	20/6966	0.612432	0.999999	1	0		1	Zm00001eb375030
zma00562	Inositol phosphate metabolism	4/322	93/6966	0.62973	0.999999	4	0		4	Zm00001eb147350/Zm00001eb140620/Zm00001eb394390/Zm00001eb127030
zma00520	Amino sugar and nucleotide sugar metabolism	8/322	188/6966	0.646485	0.999999	8	0		8	Zm00001eb346580/Zm00001eb285660/Zm00001eb246640/Zm00001eb327030/Zm00001eb147140/Zm00001eb147120/Zm00001eb157820/Zm00001eb176800
zma00511	Other glycan degradation	1/322	24/6966	0.679468	0.999999	1	0		1	Zm00001eb318780
zma00770	Pantothenate and CoA biosynthesis	2/322	51/6966	0.690427	0.999999	2	0		2	Zm00001eb189920/Zm00001eb408260
zma01250	Biosynthesis of nucleotide sugars	5/322	129/6966	0.718717	0.999999	5	0		5	Zm00001eb346580/Zm00001eb207770/Zm00001eb285660/Zm00001eb327030/Zm00001eb176800
zma03460	Fanconi anemia pathway	2/322	56/6966	0.738909	0.999999	2	2	Zm00001eb303570/Zm00001eb070690	0
zma00051	Fructose and mannose metabolism	3/322	86/6966	0.766961	0.999999	3	0		3	Zm00001eb146750/novel.678/Zm00001eb261380
zma00740	Riboflavin metabolism	1/322	33/6966	0.791011	0.999999	1	0		1	Zm00001eb201680
zma00650	Butanoate metabolism	1/322	34/6966	0.800718	0.999999	1	0		1	Zm00001eb081550
zma03410	Base excision repair	2/322	64/6966	0.802973	0.999999	2	0		2	Zm00001eb150740/Zm00001eb099620
zma00240	Pyrimidine metabolism	3/322	94/6966	0.816903	0.999999	3	2	Zm00001eb140940/Zm00001eb413500	1	Zm00001eb155060
zma00010	Glycolysis / Gluconeogenesis	6/322	177/6966	0.834694	0.999999	6	2	Zm00001eb281930/Zm00001eb123700	4	Zm00001eb146750/Zm00001eb147990/Zm00001eb189920/Zm00001eb408260
zma00760	Nicotinate and nicotinamide metabolism	1/322	39/6966	0.842909	0.999999	1	1	Zm00001eb413500	0
zma04712	Circadian rhythm - plant	2/322	73/6966	0.858054	0.999999	2	0		2	novel.1575/Zm00001eb198030
zma00790	Folate biosynthesis	1/322	43/6966	0.870149	0.999999	1	0		1	Zm00001eb118930
zma00860	Porphyrin metabolism	2/322	76/6966	0.87304	0.999999	2	1	Zm00001eb140370	1	Zm00001eb103480
zma00250	Alanine, aspartate and glutamate metabolism	2/322	80/6966	0.890762	0.999999	2	0		2	Zm00001eb016230/Zm00001eb081550
zma01230	Biosynthesis of amino acids	11/322	331/6966	0.906327	0.999999	11	2	Zm00001eb281930/Zm00001eb123700	9	Zm00001eb154780_T002_gene/Zm00001eb084260/Zm00001eb421790/Zm00001eb130870/Zm00001eb227480/Zm00001eb096110/Zm00001eb077630/Zm00001eb309260/Zm00001eb327800
zma00670	One carbon pool by folate	1/322	50/6966	0.906977	0.999999	1	0		1	Zm00001eb130870
zma04130	SNARE interactions in vesicular transport	1/322	51/6966	0.911308	0.999999	1	0		1	Zm00001eb205380
zma00620	Pyruvate metabolism	3/322	122/6966	0.926392	0.999999	3	0		3	Zm00001eb147990/Zm00001eb189920/Zm00001eb408260
zma03018	RNA degradation	4/322	152/6966	0.926583	0.999999	4	2	novel.3620/Zm00001eb010540	2	Zm00001eb065660/novel.857
zma03020	RNA polymerase	1/322	60/6966	0.942272	0.999999	1	1	Zm00001eb174430	0
zma00190	Oxidative phosphorylation	4/322	168/6966	0.955859	0.999999	4	2	novel.4782/novel.2220	2	Zm00001eb145520/Zm00001eb154630
zma00600	Sphingolipid metabolism	1/322	66/6966	0.956657	0.999999	1	0		1	Zm00001eb170230
zma04814	Motor proteins	2/322	108/6966	0.96342	0.999999	2	1	novel.191	1	novel.2026
zma03083	Polycomb repressive complex	1/322	73/6966	0.968985	0.999999	1	0		1	Zm00001eb428330
zma04148	Efferocytosis	1/322	74/6966	0.970434	0.999999	1	0		1	Zm00001eb154530_T002_gene
zma00030	Pentose phosphate pathway	1/322	76/6966	0.973132	0.999999	1	0		1	Zm00001eb146750
zma01232	Nucleotide metabolism	2/322	116/6966	0.973527	0.999999	2	1	Zm00001eb413500	1	Zm00001eb155060
zma03060	Protein export	1/322	83/6966	0.980784	0.999999	1	0		1	Zm00001eb432270
zma01200	Carbon metabolism	9/322	365/6966	0.989589	0.999999	9	5	Zm00001eb281930/novel.2029/Zm00001eb123700/novel.4426/novel.3074	4	Zm00001eb152190_T003_gene/Zm00001eb146750/Zm00001eb152190_T004_gene/Zm00001eb088840
zma00230	Purine metabolism	2/322	140/6966	0.990184	0.999999	2	1	Zm00001eb413500	1	Zm00001eb146880_T004_gene
zma04141	Protein processing in endoplasmic reticulum	7/322	311/6966	0.991203	0.999999	7	3	novel.215/Zm00001eb418610/Zm00001eb329590_T002_gene	4	novel.1805/Zm00001eb146560/Zm00001eb432270/Zm00001eb235800
zma00710	Carbon fixation by Calvin cycle	1/322	101/6966	0.991897	0.999999	1	0		1	Zm00001eb146750
zma03420	Nucleotide excision repair	1/322	103/6966	0.992639	0.999999	1	0		1	novel.1805
zma03008	Ribosome biogenesis in eukaryotes	1/322	111/6966	0.99499	0.999999	1	1	Zm00001eb110230	0
zma04144	Endocytosis	4/322	233/6966	0.995419	0.999999	4	2	Zm00001eb150940/Zm00001eb302220	2	Zm00001eb019050/Zm00001eb077440
zma01210	2-Oxocarboxylic acid metabolism	1/322	123/6966	0.997189	0.999999	1	0		1	Zm00001eb016230
zma03015	mRNA surveillance pathway	1/322	186/6966	0.999867	0.999999	1	0		1	Zm00001eb103950
zma03040	Spliceosome	2/322	275/6966	0.999975	0.999999	2	2	Zm00001eb147380/Zm00001eb145960	0
zma03010	Ribosome	3/322	402/6966	0.999999	0.999999	3	1	Zm00001eb413490	2	Zm00001eb150530/Zm00001eb011760

## Sheet: WS
List of enriched pathways under water stress
KEGGID	Description	GeneRatio	BgRatio	pvalue	padj	Count	Up	Up_Gene_id	Down	Down_Gene_id
zma00910	Nitrogen metabolism	6/97	49/7086	4.89706e-05	0.00352589	6	4	Zm00001eb399860/Zm00001eb158810/Zm00001eb361110/novel.3074	2	Zm00001eb152190_T003_gene/Zm00001eb152190_T004_gene
zma00460	Cyanoamino acid metabolism	6/97	59/7086	0.000141335	0.00508805	6	2	Zm00001eb068280/novel.3074	4	Zm00001eb152190_T003_gene/Zm00001eb152190_T004_gene/Zm00001eb334460/Zm00001eb138340
zma00999	Biosynthesis of various plant secondary metabolites	6/97	84/7086	0.000968859	0.0189681	6	2	Zm00001eb331330/Zm00001eb137930	4	Zm00001eb334460/Zm00001eb014700/Zm00001eb396110/Zm00001eb138340
zma00630	Glyoxylate and dicarboxylate metabolism	7/97	117/7086	0.00105378	0.0189681	7	2	Zm00001eb399860/novel.3074	5	Zm00001eb152190_T003_gene/Zm00001eb079170/Zm00001eb152190_T004_gene/Zm00001eb300130/Zm00001eb229250
zma04146	Peroxisome	6/97	135/7086	0.010262	0.120634	6	3	novel.4342/novel.1079/novel.4525	3	Zm00001eb153400/Zm00001eb140430/Zm00001eb300130
zma01200	Carbon metabolism	11/97	369/7086	0.0116689	0.120634	11	6	Zm00001eb281930/Zm00001eb123700/novel.2029/Zm00001eb287770/Zm00001eb146750/novel.3074	5	Zm00001eb152190_T003_gene/Zm00001eb079170/Zm00001eb152190_T004_gene/Zm00001eb300130/Zm00001eb229250
zma00260	Glycine, serine and threonine metabolism	5/97	100/7086	0.0117283	0.120634	5	2	Zm00001eb281930/Zm00001eb123700	3	Zm00001eb016230/Zm00001eb140430/Zm00001eb229250
zma00195	Photosynthesis	4/97	70/7086	0.0151966	0.136769	4	0		4	Zm00001eb151750/Zm00001eb316290/Zm00001eb083680/Zm00001eb117670
zma00908	Zeatin biosynthesis (zmccd8 vs WT)	3/97	42/7086	0.019415	0.15532	3	3	Zm00001eb212350/Zm00001eb062030/Zm00001eb283060	0
zma00500	Starch and sucrose metabolism	7/97	209/7086	0.0240636	0.173258	7	0		7	Zm00001eb334460/Zm00001eb192680/Zm00001eb042260/Zm00001eb176800/Zm00001eb350640/Zm00001eb178890/Zm00001eb138340
zma00270	Cysteine and methionine metabolism	5/97	146/7086	0.0494208	0.323482	5	1	Zm00001eb331330	4	Zm00001eb016230/Zm00001eb014700/Zm00001eb396110/Zm00001eb009540
zma00196	Photosynthesis - antenna proteins	2/97	28/7086	0.0556821	0.334093	2	0		2	Zm00001eb357740/Zm00001eb041460
zma00250	Alanine, aspartate and glutamate metabolism	3/97	80/7086	0.0962965	0.533334	3	2	Zm00001eb068280/Zm00001eb399860	1	Zm00001eb016230
zma00966	Glucosinolate biosynthesis	1/97	10/7086	0.128835	0.626314	1	0		1	Zm00001eb009540
zma00906	Carotenoid biosynthesis	2/97	46/7086	0.130482	0.626314	2	2	Zm00001eb153000/Zm00001eb074640	0
zma04122	Sulfur relay system	1/97	15/7086	0.186947	0.788821	1	1	Zm00001eb074840	0
zma04620	Toll-like receptor signaling pathway	1/97	15/7086	0.186947	0.788821	1	0		1	Zm00001eb154530_T002_gene
zma00280	Valine, leucine and isoleucine degradation	2/97	60/7086	0.198144	0.788821	2	0		2	Zm00001eb016230/Zm00001eb009540
zma00071	Fatty acid degradation	2/97	62/7086	0.208161	0.788821	2	1	novel.4525	1	Zm00001eb153400
zma00010	Glycolysis / Gluconeogenesis	4/97	181/7086	0.23539	0.833612	4	4	Zm00001eb281930/Zm00001eb123700/Zm00001eb287770/Zm00001eb146750	0
zma00591	Linoleic acid metabolism	1/97	22/7086	0.261911	0.833612	1	0		1	Zm00001eb054040
zma00061	Fatty acid biosynthesis	2/97	73/7086	0.263943	0.833612	2	1	novel.4525	1	Zm00001eb153400
zma00520	Amino sugar and nucleotide sugar metabolism	4/97	198/7086	0.286782	0.833612	4	2	Zm00001eb147150/Zm00001eb327030	2	Zm00001eb147120/Zm00001eb176800
zma00900	Terpenoid backbone biosynthesis	2/97	84/7086	0.319852	0.833612	2	2	novel.182/novel.1580	0
zma00290	Valine, leucine and isoleucine biosynthesis	1/97	31/7086	0.348321	0.833612	1	0		1	Zm00001eb009540
zma00240	Pyrimidine metabolism	2/97	91/7086	0.354966	0.833612	2	1	Zm00001eb140940	1	Zm00001eb155060
zma00562	Inositol phosphate metabolism	2/97	94/7086	0.369831	0.833612	2	1	Zm00001eb223960	1	Zm00001eb147350
zma00945	Stilbenoid, diarylheptanoid and gingerol biosynthesis	1/97	34/7086	0.374836	0.833612	1	0		1	Zm00001eb150550
zma04981	Folate transport and metabolism	1/97	36/7086	0.391918	0.833612	1	1	novel.1843	0
zma00760	Nicotinate and nicotinamide metabolism	1/97	37/7086	0.400284	0.833612	1	1	Zm00001eb063350	0
zma00710	Carbon fixation by Calvin cycle	2/97	103/7086	0.413579	0.833612	2	2	Zm00001eb287770/Zm00001eb146750	0
zma01212	Fatty acid metabolism	2/97	108/7086	0.437244	0.833612	2	1	novel.4525	1	Zm00001eb153400
zma00563	Glycosylphosphatidylinositol (GPI)-anchor biosynthesis	1/97	43/7086	0.448144	0.833612	1	1	Zm00001eb354300	0
zma05100	Bacterial invasion of epithelial cells	1/97	46/7086	0.470635	0.833612	1	1	Zm00001eb150940	0
zma00310	Lysine degradation	1/97	47/7086	0.477929	0.833612	1	0		1	Zm00001eb140430
zma01230	Biosynthesis of amino acids	5/97	336/7086	0.490131	0.833612	5	3	Zm00001eb281930/Zm00001eb123700/Zm00001eb399860	2	Zm00001eb154780_T002_gene/Zm00001eb009540
zma00620	Pyruvate metabolism	2/97	124/7086	0.509342	0.833612	2	1	Zm00001eb287770	1	Zm00001eb079170
zma00220	Arginine biosynthesis	1/97	52/7086	0.512933	0.833612	1	1	Zm00001eb399860	0
zma00941	Flavonoid biosynthesis	1/97	52/7086	0.512933	0.833612	1	0		1	Zm00001eb150550
zma01210	2-Oxocarboxylic acid metabolism	2/97	126/7086	0.517932	0.833612	2	0		2	Zm00001eb016230/Zm00001eb009540
zma00410	beta-Alanine metabolism	1/97	54/7086	0.526275	0.833612	1	0		1	Zm00001eb155140
zma00770	Pantothenate and CoA biosynthesis	1/97	55/7086	0.532809	0.833612	1	0		1	Zm00001eb009540
zma03250	Viral life cycle - HIV-1	1/97	56/7086	0.539255	0.833612	1	1	Zm00001eb178750	0
zma01250	Biosynthesis of nucleotide sugars	2/97	136/7086	0.559382	0.833612	2	1	Zm00001eb327030	1	Zm00001eb176800
zma04626	Plant-pathogen interaction	4/97	289/7086	0.56312	0.833612	4	1	Zm00001eb299360	3	Zm00001eb150260/Zm00001eb141120/Zm00001eb154530_T002_gene
zma00130	Ubiquinone and other terpenoid-quinone biosynthesis	1/97	61/7086	0.570185	0.833612	1	1	novel.518	0
zma04016	MAPK signaling pathway - plant	3/97	218/7086	0.57823	0.833612	3	1	Zm00001eb299360	2	Zm00001eb150260/Zm00001eb331080
zma00330	Arginine and proline metabolism	1/97	68/7086	0.610063	0.833612	1	0		1	Zm00001eb155140
zma00400	Phenylalanine, tyrosine and tryptophan biosynthesis	/97	70/7086	0.620768	0.833612	1	0		1	Zm00001eb154780_T002_gene
zma03018	RNA degradation	2/97	153/7086	0.623952	0.833612	2	1	novel.3620	1	novel.334
zma00040	Pentose and glucuronate interconversions	1/97	71/7086	0.626011	0.833612	1	1	Zm00001eb145110	0
zma03083	Polycomb repressive complex	1/97	71/7086	0.626011	0.833612	1	1	Zm00001eb178750	0
zma04141	Protein processing in endoplasmic reticulum	4/97	317/7086	0.63696	0.833612	4	1	novel.215	3	novel.1805/Zm00001eb146560/Zm00001eb012160
zma00860	Porphyrin metabolism	1/97	74/7086	0.641314	0.833612	1	1	Zm00001eb140370	0
zma04148	Efferocytosis	1/97	76/7086	0.65117	0.833612	1	0		1	Zm00001eb154530_T002_gene
zma02010	ABC transporters	1/97	77/7086	0.655997	0.833612	1	1	novel.1843	0
zma00030	Pentose phosphate pathway	1/97	78/7086	0.660757	0.833612	1	1	Zm00001eb146750	0
zma00190	Oxidative phosphorylation	2/97	167/7086	0.671521	0.833612	2	2	novel.4782/novel.2220	0
zma03060	Protein export	1/97	83/7086	0.683601	0.834225	1	1	Zm00001eb432830	0
zma00051	Fructose and mannose metabolism	1/97	87/7086	0.700773	0.840928	1	1	Zm00001eb146750	0
zma04070	Phosphatidylinositol signaling system	1/97	91/7086	0.717023	0.846323	1	0		1	Zm00001eb150260
zma03040	Spliceosome	3/97	279/7086	0.742014	0.861694	3	3	Zm00001eb147380/Zm00001eb145960/Zm00001eb343760	0
zma03420	Nucleotide excision repair	1/97	104/7086	0.764037	0.870454	1	0		1	novel.1805
zma00561	Glycerolipid metabolism	1/97	107/7086	0.773737	0.870454	1	1	Zm00001eb342120	0
zma04814	Motor proteins	1/97	114/7086	0.794862	0.871847	1	0		1	novel.2026
zma01232	Nucleotide metabolism	1/97	116/7086	0.800531	0.871847	1	0		1	Zm00001eb155060
zma00940	Phenylpropanoid biosynthesis	2/97	221/7086	0.811303	0.871847	2	1	Zm00001eb191610	1	Zm00001eb150550
zma00480	Glutathione metabolism	1/97	136/7086	0.849347	0.887095	1	0		1	Zm00001eb141060
zma00230	Purine metabolism	1/97	142/7086	0.861535	0.887095	1	0		1	Zm00001eb146880_T004_gene
zma01240	Biosynthesis of cofactors	3/97	348/7086	0.862453	0.887095	3	2	novel.518/Zm00001eb140940	1	Zm00001eb009540
zma04120	Ubiquitin mediated proteolysis	1/97	196/7086	0.935411	0.948586	1	0		1	Zm00001eb145730
zma04144	Endocytosis	1/97	238/7086	0.964456	0.964456	1	1	Zm00001eb150940	0
