# Supplementary material for: Nitrogen Deficiency Outperforms Water Stress in Triggering Strigolactone‐Dependent Responses in Maize
Source: Physiol Plant. 2026 Jul 9;178(4):e70987. doi: 10.1111/ppl.70987 (PMC13348872; doi:10.1111/ppl.70987)
Supplement: Supplementary file 7 — Table S6: List of transcription factors and regulators differentially expressed between the two genotypes under the three tested conditions (Excel file). [file PPL-178-e70987-s005.xlsx]

## Sheet: Foglio1
List of transcription factors and regulators differentially expressed between the two genotypes under the three conditions (zmccd8 vs WT)
Gene name	Family	Gene ID	log₂FC
			0N	WS	CT
ZmABI5	ABI3-VP1	Zm00001eb218990	ns	4.78533	ns
ZmABI54	ABI3-VP1	Zm00001eb419760	ns	2.06548	ns
ZmEREB2	AP2/ERF-AP2	Zm00001eb429870	-1.00533	ns	ns
ZmEREB82	AP2/ERF-AP2	Zm00001eb302890	-1.69608	ns	ns
ZmEREB83	AP2/ERF-AP2	Zm00001eb369560	-1.34634	ns	ns
ZmEREB92	AP2/ERF-AP2	Zm00001eb352580	-1.66042	ns	ns
ZmEREB127	AP2/ERF-AP2	Zm00001eb187190	-2.34628	ns	ns
ZmEREB133	AP2/ERF-AP2	Zm00001eb289170	-5.19412	ns	ns
ZmEREB143	AP2/ERF-AP2	Zm00001eb313350	-1.27871	ns	ns
ZmEREB147	AP2/ERF-AP2	Zm00001eb150840	-1.58671	ns	ns
ZmEREB201	AP2/ERF-AP2	Zm00001eb325250	-5.72479	ns	ns
ZmEREB233	AP2/ERF-AP2	Zm00001eb124740	-1.21223	ns	ns
ZmEREB27	AP2/ERF-ERF	Zm00001eb279090	-2.33828	ns	ns
ZmEREB54	AP2/ERF-ERF	Zm00001eb413930	-2.89176	ns	ns
ZmEREB57	AP2/ERF-ERF	Zm00001eb193060	-6.25096	ns	ns
ZmEREB58	AP2/ERF-ERF	Zm00001eb065180	ns	ns	-1.51716
ZmEREB88	AP2/ERF-ERF	Zm00001eb318920	-1.0522	ns	ns
ZmEREB97	AP2/ERF-ERF	Zm00001eb071190	-2.20072	ns	-1.05268
ZmEREB106	AP2/ERF-ERF	Zm00001eb168040	ns	1.76264	ns
ZmEREB111	AP2/ERF-ERF	Zm00001eb202570	-2.47118	ns	ns
ZmEREB115	AP2/ERF-ERF	Zm00001eb318910	-2.7776	ns	ns
ZmEREB172	AP2/ERF-ERF	Zm00001eb038070	-3.45173	ns	ns
ZmEREB174	AP2/ERF-ERF	Zm00001eb146650	-2.61012	-1.84468	ns
ZmEREB177	AP2/ERF-ERF	Zm00001eb307550	-1.06306	ns	ns
ZmEREB205	AP2/ERF-ERF	Zm00001eb430640	-1.53221	ns	ns
ZmEREB209	AP2/ERF-ERF	Zm00001eb171050	-2.44635	ns	-1.22858
ZmEREB216	AP2/ERF-ERF	Zm00001eb257030	-6.74603	ns	ns
ZmEREB217	AP2/ERF-ERF	Zm00001eb373370	-3.16432	ns	ns
ZmIAA25	Aux/IAA	Zm00001eb301590	-1.15738	ns	ns
ZmCOL16	C2C2-CO-like	Zm00001eb184340	ns	-1.68602	ns
ZmDOF2	C2C2-Dof	Zm00001eb101420	-2.04603	ns	ns
ZmDOF16	C2C2-Dof	Zm00001eb315950	-1.27526	ns	ns
ZmDOF37	C2C2-Dof	Zm00001eb152630	-2.02383	-1.18202	ns
ZmDOF42	C2C2-Dof	Zm00001eb253280	-1.14703	ns	ns
ZmGATA29	C2C2-GATA	Zm00001eb385190	ns	ns	-6.4412
ZmC2H5	C2H2	Zm00001eb063930	-2.57891	ns	ns
ZmC2H153	C2H2	Zm00001eb314580	-2.11075	ns	ns
ZmC2H154	C2H2	Zm00001eb030190	-1.09657	ns	ns
ZmC3H7	C3H	Zm00001eb354920	-1.43321	ns	ns
ZmC3H36	C3H	Zm00001eb343760	ns	2.81425	3.37724
ZmCADR28	CCAAT-DR1	Zm00001eb148540	-1.9332	ns	-1.14504
ZmCA3P3	CCAAT-HAP3	Zm00001eb142040	ns	ns	-2.09692
ZmCA3P9	CCAAT-HAP3	Zm00001eb142030	-3.0998	-1.73407	-1.80311
ZmCA5P11	CCAAT-HAP5	Zm00001eb010770	ns	ns	-3.90004
ZmCPP6	CPP	Zm00001eb050860	1.17431	ns	ns
ZmCPP14	CPP	Zm00001eb370000	-2.37805	ns	ns
ZmEIL6	EIL	Zm00001eb331080	ns	-2.14025	ns
ZmGLK26	G2-like	Zm00001eb015490	0.587024	1.3059	ns
ZmGLK36	G2-like	Zm00001eb071920	ns	1.3456	ns
ZmGLK52	G2-like	Zm00001eb433040	2.03206	ns	ns
ZmGLK59	G2-like	Zm00001eb331010	ns	1.12745	ns
ZmHAG7	GNAT	Zm00001eb060500	-1.04196	ns	ns
ZmHAG24	GNAT	Zm00001eb234070	-1.05769	ns	ns
ZmGRAS9	GRAS	Zm00001eb202270	-1.52572	ns	1.80813
ZmGRAS20	GRAS	Zm00001eb344400	ns	ns	-1.1478
ZmGRAS27	GRAS	Zm00001eb019640	-1.13649	ns	ns
ZmGRAS54	GRAS	Zm00001eb324600	-1.12245	ns	ns
ZmGRAS61	GRAS	Zm00001eb011560	-1.47761	ns	ns
ZmGRAS74	GRAS	Zm00001eb392980	-2.00434	ns	ns
ZmGRF12	GRF	Zm00001eb373670	-1.44933	ns	ns
ZmHSF7	HSF	Zm00001eb198620	-1.11978	ns	ns
ZmHSF17	HSF	Zm00001eb056980	-1.5856	ns	ns
ZmHSF23	HSF	Zm00001eb159390	-1.44061	ns	ns
ZmHB14	Homeobox	Zm00001eb319090	-1.35852	ns	ns
ZmHB22	Homeobox	Zm00001eb402220	-2.00733	ns	ns
ZmHB24	Homeobox	Zm00001eb208000	-1.38164	ns	ns
ZmHB42	Homeobox	Zm00001eb226570	-1.67031	ns	ns
ZmHB63	Homeobox	Zm00001eb147630	ns	-2.57964	ns
ZmHB77	Homeobox	Zm00001eb377480	-1.18361	ns	ns
ZmHB118	Homeobox	Zm00001eb151130	-5.79461	ns	ns
ZmLBD5	LBD	Zm00001eb019930	-1.5971	ns	ns
ZmLBD33	LBD	Zm00001eb292980	-1.69513	ns	ns
ZmLIM9	LIM	Zm00001eb248550	-4.86055	ns	ns
ZmMADS45	MADS	Zm00001eb260590	ns	1.08787	ns
ZmMADS53	MADS	Zm00001eb145040	-10.2585	ns	ns
ZmMADS67	MADS	Zm00001eb327040	3.16403	ns	2.56566
ZmMADS71	MADS	Zm00001eb384950	1.21667	ns	ns
ZmMADS73	MADS	Zm00001eb255670	-2.88069	ns	ns
ZmMADS83	MADS	Zm00001eb155060	-1.80242	-1.81392	ns
ZmMYB8	MYB	Zm00001eb138920	-1.70325	ns	ns
ZmMYB13	MYB	Zm00001eb072200	-1.72865	ns	ns
ZmMYB25	MYB	Zm00001eb348760	-1.99402	ns	ns
ZmMYB32	MYB	Zm00001eb146230	-1.04945	ns	ns
ZmMYB39	MYB	Zm00001eb185160	-1.099	ns	ns
ZmMYB40	MYB	Zm00001eb130260	ns	ns	ns
ZmMYB41	MYB	Zm00001eb247570	-2.04436	ns	ns
ZmMYB48	MYB	Zm00001eb255300	-1.25585	ns	ns
ZmMYB50	MYB	Zm00001eb234690	-2.13722	ns	ns
ZmMYB67	MYB	Zm00001eb201150	-1.23066	ns	ns
ZmMYB70	MYB	Zm00001eb109860	-1.13908	ns	ns
ZmMYB76	MYB	Zm00001eb336500	-2.7678	ns	ns
ZmMYB85	MYB	Zm00001eb289320	-1.56668	ns	ns
ZmMYB86	MYB	Zm00001eb247370	-2.24036	ns	-1.65367
ZmMYB90	MYB	Zm00001eb339810	-3.06677	ns	ns
ZmMYB92	MYB	Zm00001eb416400	ns	1.41445	ns
ZmMYB101	MYB	Zm00001eb417170	-3.54735	ns	ns
ZmMYB110	MYB	Zm00001eb111710	ns	-1.65672	ns
ZmMYB120	MYB	Zm00001eb003470	-1.05251	ns	ns
ZmMYB121	MYB	Zm00001eb045780	-1.38473	ns	ns
ZmMYB132	MYB	Zm00001eb426670	-1.3535	ns	ns
ZmMYB134	MYB	Zm00001eb417190	-2.90317	ns	ns
ZmMYB137	MYB	Zm00001eb125520	ns	-1.30329	ns
ZmMYB141	MYB	Zm00001eb106790	-3.45573	ns	ns
ZmMYB145	MYB	Zm00001eb130020	-2.55746	ns	ns
ZmMYB147	MYB	Zm00001eb354750	1.80539	ns	ns
ZmMYB148	MYB	Zm00001eb379110	-1.39371	ns	ns
ZmMYB158	MYB	Zm00001eb275490	-1.39377	ns	ns
ZmMYB166	MYB	Zm00001eb185920	-1.47032	ns	ns
ZmMYB175	MYB	Zm00001eb248900	-1.61132	ns	ns
ZmMYB186	MYB	Zm00001eb065440	-5.45345	ns	ns
ZmMYB192	MYB	Zm00001eb156520	-1.26401	ns	ns
ZmMYB196	MYB	Zm00001eb186200	-1.26713	ns	ns
ZmMYB218	MYB	Zm00001eb221780	-1.27892	ns	ns
ZmMYBR18	MYB-related	Zm00001eb335680	ns	ns	-1.16878
ZmMYBR87	MYB-related	Zm00001eb344000	ns	3.87243	ns
ZmNAC4	NAC	Zm00001eb303620	-1.27703	ns	ns
ZmNAC17	NAC	Zm00001eb185110	-2.35256	ns	ns
ZmNAC32	NAC	Zm00001eb080700	-1.77283	ns	ns
ZmNAC35	NAC	Zm00001eb102540	-1.31056	ns	ns
ZmNAC39	NAC	Zm00001eb402580	-1.61217	ns	ns
ZmNAC40	NAC	Zm00001eb183190	-1.28836	ns	ns
ZmNAC49	NAC	Zm00001eb062170	-1.3339	ns	ns
ZmNAC51	NAC	Zm00001eb191780	-1.14536	ns	ns
ZmNAC82	NAC	Zm00001eb157260	ns	1.07624	ns
ZmNAC115	NAC	Zm00001eb173840	-2.87253	ns	ns
ZmNAC118	NAC	Zm00001eb334160	-1.22126	ns	ns
ZmNAC123	NAC	Zm00001eb260850	-1.97213	ns	ns
ZmNAC127	NAC	Zm00001eb228520	ns	1.15949	ns
ZmNAC144	NAC	Zm00001eb218930	-1.71929	ns	ns
ZmNAC145	NAC	Zm00001eb142430	-2.39692	-2.1667	-2.22984
ZmNAC154	NAC	Zm00001eb041550	-1.09295	ns	ns
ZmOFP1	OVATE	Zm00001eb001920	-3.72062	ns	ns
ZmOFP2	OVATE	Zm00001eb004460	-2.21411	ns	ns
ZmOFP17	OVATE	Zm00001eb153300	-5.81326	ns	ns
ZmOFP18	OVATE	Zm00001eb154090	-1.39766	ns	ns
ZmOFP23	OVATE	Zm00001eb250650	-2.12769	ns	ns
ZmOFP42	OVATE	Zm00001eb434130	-2.69376	ns	ns
ZmOrphan23	Orphans	Zm00001eb213970	-1.14517	ns	ns
ZmOrphan42	Orphans	Zm00001eb013450	-1.24383	ns	ns
ZmOrphan49	Orphans	Zm00001eb017140	-1.16495	ns	ns
ZmOrphan52	Orphans	Zm00001eb326040	-3.54199	ns	ns
ZmOrphan66	Orphans	Zm00001eb388430	-1.09038	ns	ns
ZmOrphan73	Orphans	Zm00001eb139990	ns	ns	-1.12425
ZmOrphan96	Orphans	Zm00001eb030930	ns	ns	-4.83306
ZmOrphan165	Orphans	Zm00001eb267730	1.10642	ns	ns
ZmOrphan179	Orphans	Zm00001eb184110	ns	-2.28086	ns
ZmOrphan183	Orphans	Zm00001eb353550	-1.13222	ns	ns
ZmOrphan186	Orphans	Zm00001eb066570	-1.18455	1.52472	ns
ZmOrphan241	Orphans	Zm00001eb403360	-1.34956	ns	ns
ZmOrphan254	Orphans	Zm00001eb151470	2.12657	2.38967	3.27537
ZmOrphan263	Orphans	Zm00001eb140730	-1.08297	ns	ns
ZmOrphan280	Orphans	Zm00001eb405030	ns	1.10123	ns
ZmOrphan320	Orphans	Zm00001eb309920	-1.67898	ns	ns
ZmOrphan328	Orphans	Zm00001eb098220	-1.54746	ns	ns
ZmRAV1	RAV	Zm00001eb156040	-1.19807	ns	ns
ZmSBP22	SBP	Zm00001eb143110	-1.72215	ns	ns
ZmSBP34	SBP	Zm00001eb317760	-1.22511	ns	ns
ZmTAZ3	TAZ	Zm00001eb246190	-1.84961	ns	ns
ZmTAZ8	TAZ	Zm00001eb425100	ns	ns	-1.08667
ZmTRAF60	TRAF	Zm00001eb141160	ns	1.61634	1.52506
ZmTHX62	Trihelix	Zm00001eb142600	ns	-2.42514	ns
ZmULT2	Ultrapetala	Zm00001eb151460	-1.13118	ns	ns
ZmVOZ6	VOZ	Zm00001eb379720	ns	7.06112	ns
ZmWRKY29	WRKY	Zm00001eb154170	-1.07221	ns	ns
ZmWRKY48	WRKY	Zm00001eb234120	-1.74891	ns	ns
ZmWRKY79	WRKY	Zm00001eb310270	-1.34651	ns	ns
ZmWRKY80	WRKY	Zm00001eb337270	-1.09814	ns	-1.16109
ZmWRKY81	WRKY	Zm00001eb149550	-2.42862	-1.53509	ns
ZmWRKY83	WRKY	Zm00001eb286490	-1.36299	ns	ns
ZmWRKY89	WRKY	Zm00001eb352050	1.08293	ns	ns
ZmWRKY97	WRKY	Zm00001eb178550	-1.73687	ns	ns
ZmWRKY114	WRKY	Zm00001eb275080	-2.73693	ns	-1.04993
ZmWRKY124	WRKY	Zm00001eb388620	-1.74501	ns	ns
ZmWRKY128	WRKY	Zm00001eb206730	-2.67123	ns	-1.541
ZmZHD9	ZF-HD	Zm00001eb163680	-1.42279	ns	ns
ZmZHD19	ZF-HD	Zm00001eb180020	-1.71616	ns	ns
ZmZIM3	ZIM	Zm00001eb048770	-3.78343	ns	ns
ZmZIM10	ZIM	Zm00001eb223620	-3.61383	ns	ns
ZmZIM16	ZIM	Zm00001eb006000	-2.48159	ns	ns
ZmZIM18	ZIM	Zm00001eb048780	-3.54127	ns	ns
ZmZIM26	ZIM	Zm00001eb005980	-3.17787	ns	ns
ZmbHLH20	bHLH	Zm00001eb100380	-1.6668	ns	ns
ZmbHLH28	bHLH	Zm00001eb052210	ns	-3.00855	ns
ZmbHLH29	bHLH	Zm00001eb252100	-1.36954	ns	ns
ZmbHLH35	bHLH	Zm00001eb002830	-1.04989	ns	ns
ZmbHLH53	bHLH	Zm00001eb251200	-1.37381	ns	ns
ZmbHLH71	bHLH	Zm00001eb052200	-1.48085	-2.36191	ns
ZmbHLH91	bHLH	Zm00001eb390330	-1.08718	ns	ns
ZmbHLH116	bHLH	Zm00001eb415520	-2.51672	ns	ns
ZmbHLH126	bHLH	Zm00001eb140680	1.01059	ns	ns
ZmbHLH127	bHLH	Zm00001eb228320	-1.00858	ns	ns
ZmbHLH160	bHLH	Zm00001eb006680	-2.15363	ns	ns
ZmbHLH161	bHLH	Zm00001eb255490	-1.89975	ns	ns
ZmbZIP8	bZIP	Zm00001eb139480	-1.185	ns	ns
ZmbZIP11	bZIP	Zm00001eb147220	ns	-1.69972	-1.21641
ZmbZIP17	bZIP	Zm00001eb389660	ns	ns	-1.1396
ZmbZIP39	bZIP	Zm00001eb028430	-1.24685	ns	ns
ZmbZIP50	bZIP	Zm00001eb206320	-1.63006	ns	ns
ZmbZIP74	bZIP	Zm00001eb315850	-1.29653	-1.6792	ns
ZmbZIP87	bZIP	Zm00001eb288970	ns	-1.59363	ns
ZmbZIP126	bZIP	Zm00001eb033630	ns	-1.92471	ns
