# Supplementary material for: Nitrogen Deficiency Outperforms Water Stress in Triggering Strigolactone‐Dependent Responses in Maize
Source: Physiol Plant. 2026 Jul 9;178(4):e70987. doi: 10.1111/ppl.70987 (PMC13348872; doi:10.1111/ppl.70987)
Supplement: Supplementary file 8 — Table S7: List of enriched GO terms under the three tested conditions (Excel file). [file PPL-178-e70987-s002.xlsx]

## Sheet: CT
List of enriched GO terms under control condition (zmccd8 vs WT)
Category	GOID	Description	pvalue	padj	Count	Up	Up_Gene_id	Down	Down_Gene_id
BP	GO:0015979	photosynthesis	1.21774e-07	2.89821e-05	8	1	Zm00001eb150500	7	Zm00001eb101660/Zm00001eb117670/Zm00001eb299990/Zm00001eb096870/Zm00001eb306070/Zm00001eb299760/Zm00001eb151750
BP	GO:0015074	DNA integration	0.000209731	0.024958	5	3	novel.4677/novel.107/novel.3608	2	novel.2030/novel.2074
BP	GO:0019318	hexose metabolic process	0.00313188	0.248462	3	3	Zm00001eb281930/Zm00001eb265990/Zm00001eb123700	0
BP	GO:0005996	monosaccharide metabolic process	0.00502136	0.298771	3	3	Zm00001eb281930/Zm00001eb265990/Zm00001eb123700	0
BP	GO:0006259	DNA metabolic process	0.0142456	0.614519	6	4	novel.4677/novel.107/Zm00001eb225590/novel.3608	2	novel.2030/novel.2074
BP	GO:0006006	glucose metabolic process	0.0187591	0.614519	2	2	Zm00001eb281930/Zm00001eb123700	0
BP	GO:0044282	small molecule catabolic process	0.0224977	0.614519	2	2	Zm00001eb281930/Zm00001eb123700	0
BP	GO:0005992	trehalose biosynthetic process	0.0286265	0.614519	2	0		2	Zm00001eb042260/Zm00001eb327900
BP	GO:0005991	trehalose metabolic process	0.0308017	0.614519	2	0		2	Zm00001eb042260/Zm00001eb327900
BP	GO:0046351	disaccharide biosynthetic process	0.0353411	0.614519	2	0		2	Zm00001eb042260/Zm00001eb327900
BP	GO:0005984	disaccharide metabolic process	0.0377021	0.614519	2	0		2	Zm00001eb042260/Zm00001eb327900
BP	GO:0016052	carbohydrate catabolic process	0.0409226	0.614519	3	2	Zm00001eb281930/Zm00001eb123700	1	Zm00001eb408010
BP	GO:0009312	oligosaccharide biosynthetic process	0.0425995	0.614519	2	0		2	Zm00001eb042260/Zm00001eb327900
BP	GO:0009311	oligosaccharide metabolic process	0.0451328	0.614519	2	0		2	Zm00001eb042260/Zm00001eb327900
BP	GO:0034637	cellular carbohydrate biosynthetic process	0.0840561	0.614519	3	0		3	Zm00001eb139920/Zm00001eb042260/Zm00001eb327900
BP	GO:0006979	response to oxidative stress	0.0902871	0.614519	4	3	Zm00001eb195200/Zm00001eb140290/Zm00001eb204960	1	Zm00001eb410710
BP	GO:0044262	cellular carbohydrate metabolic process	0.0922532	0.614519	3	0		3	Zm00001eb139920/Zm00001eb042260/Zm00001eb327900
BP	GO:0006099	tricarboxylic acid cycle	0.101536	0.614519	1	0		1	Zm00001eb383680
BP	GO:0006101	citrate metabolic process	0.101536	0.614519	1	0		1	Zm00001eb383680
BP	GO:0016999	antibiotic metabolic process	0.101536	0.614519	1	0		1	Zm00001eb383680
BP	GO:0065008	regulation of biological quality	0.108912	0.614519	2	1	Zm00001eb150940	1	Zm00001eb363220
BP	GO:0009690	cytokinin metabolic process	0.111112	0.614519	1	0		1	Zm00001eb363220
BP	GO:0034754	cellular hormone metabolic process	0.111112	0.614519	1	0		1	Zm00001eb363220
BP	GO:0016051	carbohydrate biosynthetic process	0.111845	0.614519	3	0		3	Zm00001eb139920/Zm00001eb042260/Zm00001eb327900
BP	GO:0007015	actin filament organization	0.120588	0.614519	1	1	Zm00001eb150940	0
BP	GO:0008064	regulation of actin polymerization or depolymerization	0.120588	0.614519	1	1	Zm00001eb150940	0
BP	GO:0008154	actin polymerization or depolymerization	0.120588	0.614519	1	1	Zm00001eb150940	0
BP	GO:0030029	actin filament-based process	0.120588	0.614519	1	1	Zm00001eb150940	0
BP	GO:0030036	actin cytoskeleton organization	0.120588	0.614519	1	1	Zm00001eb150940	0
BP	GO:0030041	actin filament polymerization	0.120588	0.614519	1	1	Zm00001eb150940	0
BP	GO:0030832	regulation of actin filament length	0.120588	0.614519	1	1	Zm00001eb150940	0
BP	GO:0030833	regulation of actin filament polymerization	0.120588	0.614519	1	1	Zm00001eb150940	0
BP	GO:0032271	regulation of protein polymerization	0.120588	0.614519	1	1	Zm00001eb150940	0
BP	GO:0032535	regulation of cellular component size	0.120588	0.614519	1	1	Zm00001eb150940	0
BP	GO:0032956	regulation of actin cytoskeleton organization	0.120588	0.614519	1	1	Zm00001eb150940	0
BP	GO:0032970	regulation of actin filament-based process	0.120588	0.614519	1	1	Zm00001eb150940	0
BP	GO:0043254	regulation of protein complex assembly	0.120588	0.614519	1	1	Zm00001eb150940	0
BP	GO:0051130	positive regulation of cellular component organization	0.120588	0.614519	1	1	Zm00001eb150940	0
BP	GO:0051258	protein polymerization	0.120588	0.614519	1	1	Zm00001eb150940	0
BP	GO:0051493	regulation of cytoskeleton organization	0.120588	0.614519	1	1	Zm00001eb150940	0
BP	GO:0090066	regulation of anatomical structure size	0.120588	0.614519	1	1	Zm00001eb150940	0
BP	GO:0097435	supramolecular fiber organization	0.120588	0.614519	1	1	Zm00001eb150940	0
BP	GO:0110053	regulation of actin filament organization	0.120588	0.614519	1	1	Zm00001eb150940	0
BP	GO:1902903	regulation of supramolecular fiber organization	0.120588	0.614519	1	1	Zm00001eb150940	0
BP	GO:0009060	aerobic respiration	0.129963	0.614519	1	0		1	Zm00001eb383680
BP	GO:0010035	response to inorganic substance	0.129963	0.614519	1	1	novel.2047	0
BP	GO:0044087	regulation of cellular component biogenesis	0.129963	0.614519	1	1	Zm00001eb150940	0
BP	GO:0044281	small molecule metabolic process	0.13749	0.614519	8	5	Zm00001eb281930/Zm00001eb265990/Zm00001eb123700/Zm00001eb140940/Zm00001eb183790	3	Zm00001eb408010/Zm00001eb383680/Zm00001eb006020
BP	GO:0010817	regulation of hormone levels	0.13924	0.614519	1	0		1	Zm00001eb363220
BP	GO:0042445	hormone metabolic process	0.13924	0.614519	1	0		1	Zm00001eb363220
BP	GO:0033043	regulation of organelle organization	0.14842	0.614519	1	1	Zm00001eb150940	0
BP	GO:0033865	nucleoside bisphosphate metabolic process	0.14842	0.614519	1	1	Zm00001eb183790	0
BP	GO:0033875	ribonucleoside bisphosphate metabolic process	0.14842	0.614519	1	1	Zm00001eb183790	0
BP	GO:0034032	purine nucleoside bisphosphate metabolic process	0.14842	0.614519	1	1	Zm00001eb183790	0
BP	GO:0006612	protein targeting to membrane	0.157503	0.614519	1	1	Zm00001eb146090	0
BP	GO:0006613	cotranslational protein targeting to membrane	0.157503	0.614519	1	1	Zm00001eb146090	0
BP	GO:0006614	SRP-dependent cotranslational protein targeting to membrane	0.157503	0.614519	1	1	Zm00001eb146090	0
BP	GO:0045047	protein targeting to ER	0.157503	0.614519	1	1	Zm00001eb146090	0
BP	GO:0048522	positive regulation of cellular process	0.157503	0.614519	1	1	Zm00001eb150940	0
BP	GO:0072528	pyrimidine-containing compound biosynthetic process	0.157503	0.614519	1	1	Zm00001eb140940	0
BP	GO:0072599	establishment of protein localization to endoplasmic reticulum	0.157503	0.614519	1	1	Zm00001eb146090	0
BP	GO:0072527	pyrimidine-containing compound metabolic process	0.175383	0.621614	1	1	Zm00001eb140940	0
BP	GO:0006950	response to stress	0.184101	0.621614	5	4	Zm00001eb195200/Zm00001eb140290/Zm00001eb225590/Zm00001eb204960	1	Zm00001eb410710
BP	GO:0006415	translational termination	0.184182	0.621614	1	0		1	Zm00001eb145380
BP	GO:0072657	protein localization to membrane	0.184182	0.621614	1	1	Zm00001eb146090	0
BP	GO:0090150	establishment of protein localization to membrane	0.184182	0.621614	1	1	Zm00001eb146090	0
BP	GO:0006605	protein targeting	0.192888	0.621614	1	1	Zm00001eb146090	0
BP	GO:0006888	ER to Golgi vesicle-mediated transport	0.192888	0.621614	1	1	Zm00001eb090370	0
BP	GO:0006497	protein lipidation	0.201503	0.621614	1	1	Zm00001eb354300	0
BP	GO:0006505	GPI anchor metabolic process	0.201503	0.621614	1	1	Zm00001eb354300	0
BP	GO:0006506	GPI anchor biosynthetic process	0.201503	0.621614	1	1	Zm00001eb354300	0
BP	GO:0006661	phosphatidylinositol biosynthetic process	0.201503	0.621614	1	1	Zm00001eb354300	0
BP	GO:0015980	energy derivation by oxidation of organic compounds	0.201503	0.621614	1	0		1	Zm00001eb383680
BP	GO:0042157	lipoprotein metabolic process	0.201503	0.621614	1	1	Zm00001eb354300	0
BP	GO:0042158	lipoprotein biosynthetic process	0.201503	0.621614	1	1	Zm00001eb354300	0
BP	GO:0045333	cellular respiration	0.201503	0.621614	1	0		1	Zm00001eb383680
BP	GO:0051128	regulation of cellular component organization	0.201503	0.621614	1	1	Zm00001eb150940	0
BP	GO:0022411	cellular component disassembly	0.218461	0.621614	1	0		1	Zm00001eb145380
BP	GO:0032984	protein-containing complex disassembly	0.218461	0.621614	1	0		1	Zm00001eb145380
BP	GO:0043624	cellular protein complex disassembly	0.218461	0.621614	1	0		1	Zm00001eb145380
BP	GO:0070972	protein localization to endoplasmic reticulum	0.218461	0.621614	1	1	Zm00001eb146090	0
BP	GO:0072350	tricarboxylic acid metabolic process	0.218461	0.621614	1	0		1	Zm00001eb383680
BP	GO:0006091	generation of precursor metabolites and energy	0.224846	0.621614	2	0		2	Zm00001eb408010/Zm00001eb383680
BP	GO:0072594	establishment of protein localization to organelle	0.226807	0.621614	1	1	Zm00001eb146090	0
BP	GO:0055086	nucleobase-containing small molecule metabolic process	0.227966	0.621614	3	2	Zm00001eb140940/Zm00001eb183790	1	Zm00001eb408010
BP	GO:0044042	glucan metabolic process	0.232722	0.621614	2	1	Zm00001eb071650	1	Zm00001eb139920
BP	GO:0006664	glycolipid metabolic process	0.235064	0.621614	1	1	Zm00001eb354300	0
BP	GO:0009247	glycolipid biosynthetic process	0.235064	0.621614	1	1	Zm00001eb354300	0
BP	GO:0046467	membrane lipid biosynthetic process	0.235064	0.621614	1	1	Zm00001eb354300	0
BP	GO:1903509	liposaccharide metabolic process	0.235064	0.621614	1	1	Zm00001eb354300	0
BP	GO:0043933	protein-containing complex subunit organization	0.244568	0.63964	2	1	Zm00001eb150940	1	Zm00001eb145380
BP	GO:0072330	monocarboxylic acid biosynthetic process	0.256442	0.656572	2	0		2	Zm00001eb408010/Zm00001eb006020
BP	GO:0006643	membrane lipid metabolic process	0.259318	0.656572	1	1	Zm00001eb354300	0
BP	GO:0046474	glycerophospholipid biosynthetic process	0.259318	0.656572	1	1	Zm00001eb354300	0
BP	GO:0007010	cytoskeleton organization	0.267233	0.66949	1	1	Zm00001eb150940	0
BP	GO:0045017	glycerolipid biosynthetic process	0.275065	0.673145	1	1	Zm00001eb354300	0
BP	GO:0048193	Golgi vesicle transport	0.290481	0.673145	1	1	Zm00001eb090370	0
BP	GO:0048518	positive regulation of biological process	0.290481	0.673145	1	1	Zm00001eb150940	0
BP	GO:0006732	coenzyme metabolic process	0.296049	0.673145	2	1	Zm00001eb183790	1	Zm00001eb408010
BP	GO:0006886	intracellular protein transport	0.300001	0.673145	2	2	Zm00001eb146090/Zm00001eb090370	0
BP	GO:0009150	purine ribonucleotide metabolic process	0.300001	0.673145	2	1	Zm00001eb183790	1	Zm00001eb408010
BP	GO:0009259	ribonucleotide metabolic process	0.300001	0.673145	2	1	Zm00001eb183790	1	Zm00001eb408010
BP	GO:0033365	protein localization to organelle	0.305573	0.673145	1	1	Zm00001eb146090	0
BP	GO:0006163	purine nucleotide metabolic process	0.315774	0.673145	2	1	Zm00001eb183790	1	Zm00001eb408010
BP	GO:0006633	fatty acid biosynthetic process	0.320349	0.673145	1	0		1	Zm00001eb006020
BP	GO:0072521	purine-containing compound metabolic process	0.323633	0.673145	2	1	Zm00001eb183790	1	Zm00001eb408010
BP	GO:0055114	oxidation-reduction process	0.32762	0.673145	1	0		1	Zm00001eb383680
BP	GO:0019693	ribose phosphate metabolic process	0.331472	0.673145	2	1	Zm00001eb183790	1	Zm00001eb408010
BP	GO:0006887	exocytosis	0.334814	0.673145	1	1	Zm00001eb183790	0
BP	GO:0032940	secretion by cell	0.341933	0.673145	1	1	Zm00001eb183790	0
BP	GO:0005976	polysaccharide metabolic process	0.343183	0.673145	2	1	Zm00001eb071650	1	Zm00001eb139920
BP	GO:0032787	monocarboxylic acid metabolic process	0.343183	0.673145	2	0		2	Zm00001eb408010/Zm00001eb006020
BP	GO:0034613	cellular protein localization	0.343183	0.673145	2	2	Zm00001eb146090/Zm00001eb090370	0
BP	GO:0070727	cellular macromolecule localization	0.343183	0.673145	2	2	Zm00001eb146090/Zm00001eb090370	0
BP	GO:0030243	cellulose metabolic process	0.348976	0.673145	1	0		1	Zm00001eb139920
BP	GO:0030244	cellulose biosynthetic process	0.348976	0.673145	1	0		1	Zm00001eb139920
BP	GO:0006629	lipid metabolic process	0.352081	0.673145	5	3	Zm00001eb141920/Zm00001eb140460/Zm00001eb354300	2	Zm00001eb144590/Zm00001eb006020
BP	GO:0046903	secretion	0.376413	0.673145	1	1	Zm00001eb183790	0
BP	GO:0046907	intracellular transport	0.377916	0.673145	2	2	Zm00001eb146090/Zm00001eb090370	0
BP	GO:0051649	establishment of localization in cell	0.377916	0.673145	2	2	Zm00001eb146090/Zm00001eb090370	0
BP	GO:0008654	phospholipid biosynthetic process	0.3897	0.673145	1	1	Zm00001eb354300	0
BP	GO:0006096	glycolytic process	0.396239	0.673145	1	0		1	Zm00001eb408010
BP	GO:0006165	nucleoside diphosphate phosphorylation	0.396239	0.673145	1	0		1	Zm00001eb408010
BP	GO:0006757	ATP generation from ADP	0.396239	0.673145	1	0		1	Zm00001eb408010
BP	GO:0009132	nucleoside diphosphate metabolic process	0.396239	0.673145	1	0		1	Zm00001eb408010
BP	GO:0009135	purine nucleoside diphosphate metabolic process	0.396239	0.673145	1	0		1	Zm00001eb408010
BP	GO:0009179	purine ribonucleoside diphosphate metabolic process	0.396239	0.673145	1	0		1	Zm00001eb408010
BP	GO:0009185	ribonucleoside diphosphate metabolic process	0.396239	0.673145	1	0		1	Zm00001eb408010
BP	GO:0009308	amine metabolic process	0.396239	0.673145	1	0		1	Zm00001eb363220
BP	GO:0042866	pyruvate biosynthetic process	0.396239	0.673145	1	0		1	Zm00001eb408010
BP	GO:0046031	ADP metabolic process	0.396239	0.673145	1	0		1	Zm00001eb408010
BP	GO:0046939	nucleotide phosphorylation	0.396239	0.673145	1	0		1	Zm00001eb408010
BP	GO:1901135	carbohydrate derivative metabolic process	0.402398	0.673145	3	2	Zm00001eb354300/Zm00001eb183790	1	Zm00001eb408010
BP	GO:0006090	pyruvate metabolic process	0.402708	0.673145	1	0		1	Zm00001eb408010
BP	GO:0009166	nucleotide catabolic process	0.402708	0.673145	1	0		1	Zm00001eb408010
BP	GO:0016311	dephosphorylation	0.402708	0.673145	1	1	Zm00001eb252990	0
BP	GO:1901292	nucleoside phosphate catabolic process	0.421709	0.673145	1	0		1	Zm00001eb408010
BP	GO:0051641	cellular localization	0.423032	0.673145	2	2	Zm00001eb146090/Zm00001eb090370	0
BP	GO:0034404	nucleobase-containing small molecule biosynthetic process	0.427909	0.673145	1	0		1	Zm00001eb408010
BP	GO:1901575	organic substance catabolic process	0.433944	0.673145	3	2	Zm00001eb281930/Zm00001eb123700	1	Zm00001eb408010
BP	GO:0008610	lipid biosynthetic process	0.434059	0.673145	2	1	Zm00001eb354300	1	Zm00001eb006020
BP	GO:0009117	nucleotide metabolic process	0.444976	0.673145	2	1	Zm00001eb183790	1	Zm00001eb408010
BP	GO:0046434	organophosphate catabolic process	0.446119	0.673145	1	0		1	Zm00001eb408010
BP	GO:0006073	cellular glucan metabolic process	0.452061	0.673145	1	0		1	Zm00001eb139920
BP	GO:0006631	fatty acid metabolic process	0.452061	0.673145	1	0		1	Zm00001eb006020
BP	GO:0009250	glucan biosynthetic process	0.452061	0.673145	1	0		1	Zm00001eb139920
BP	GO:0019359	nicotinamide nucleotide biosynthetic process	0.452061	0.673145	1	0		1	Zm00001eb408010
BP	GO:0019363	pyridine nucleotide biosynthetic process	0.452061	0.673145	1	0		1	Zm00001eb408010
BP	GO:0051273	beta-glucan metabolic process	0.452061	0.673145	1	0		1	Zm00001eb139920
BP	GO:0051274	beta-glucan biosynthetic process	0.452061	0.673145	1	0		1	Zm00001eb139920
BP	GO:0051186	cofactor metabolic process	0.452191	0.673145	2	1	Zm00001eb183790	1	Zm00001eb408010
BP	GO:0006753	nucleoside phosphate metabolic process	0.455779	0.673145	2	1	Zm00001eb183790	1	Zm00001eb408010
BP	GO:0072525	pyridine-containing compound biosynthetic process	0.45794	0.673145	1	0		1	Zm00001eb408010
BP	GO:1901137	carbohydrate derivative biosynthetic process	0.462915	0.673145	2	1	Zm00001eb354300	1	Zm00001eb408010
BP	GO:0009056	catabolic process	0.4649	0.673145	3	2	Zm00001eb281930/Zm00001eb123700	1	Zm00001eb408010
BP	GO:0015031	protein transport	0.469998	0.673145	2	2	Zm00001eb146090/Zm00001eb090370	0
BP	GO:0015833	peptide transport	0.469998	0.673145	2	2	Zm00001eb146090/Zm00001eb090370	0
BP	GO:0042886	amide transport	0.469998	0.673145	2	2	Zm00001eb146090/Zm00001eb090370	0
BP	GO:0017144	drug metabolic process	0.477027	0.673145	2	0		2	Zm00001eb408010/Zm00001eb383680
BP	GO:0045184	establishment of protein localization	0.48052	0.673145	2	2	Zm00001eb146090/Zm00001eb090370	0
BP	GO:0019362	pyridine nucleotide metabolic process	0.497386	0.673145	1	0		1	Zm00001eb408010
BP	GO:0046496	nicotinamide nucleotide metabolic process	0.497386	0.673145	1	0		1	Zm00001eb408010
BP	GO:0000271	polysaccharide biosynthetic process	0.502785	0.673145	1	0		1	Zm00001eb139920
BP	GO:0006733	oxidoreduction coenzyme metabolic process	0.502785	0.673145	1	0		1	Zm00001eb408010
BP	GO:0033692	cellular polysaccharide biosynthetic process	0.502785	0.673145	1	0		1	Zm00001eb139920
BP	GO:0034622	cellular protein-containing complex assembly	0.502785	0.673145	1	1	Zm00001eb150940	0
BP	GO:0044264	cellular polysaccharide metabolic process	0.502785	0.673145	1	0		1	Zm00001eb139920
BP	GO:0072524	pyridine-containing compound metabolic process	0.502785	0.673145	1	0		1	Zm00001eb408010
BP	GO:0008104	protein localization	0.507959	0.673145	2	2	Zm00001eb146090/Zm00001eb090370	0
BP	GO:0006754	ATP biosynthetic process	0.508127	0.673145	1	0		1	Zm00001eb408010
BP	GO:0009142	nucleoside triphosphate biosynthetic process	0.508127	0.673145	1	0		1	Zm00001eb408010
BP	GO:0009145	purine nucleoside triphosphate biosynthetic process	0.508127	0.673145	1	0		1	Zm00001eb408010
BP	GO:0009201	ribonucleoside triphosphate biosynthetic process	0.508127	0.673145	1	0		1	Zm00001eb408010
BP	GO:0009206	purine ribonucleoside triphosphate biosynthetic process	0.508127	0.673145	1	0		1	Zm00001eb408010
BP	GO:0034655	nucleobase-containing compound catabolic process	0.513412	0.673145	1	0		1	Zm00001eb408010
BP	GO:0090407	organophosphate biosynthetic process	0.514674	0.673145	2	1	Zm00001eb354300	1	Zm00001eb408010
BP	GO:0016192	vesicle-mediated transport	0.518009	0.673145	2	2	Zm00001eb183790/Zm00001eb090370	0
BP	GO:0019637	organophosphate metabolic process	0.527158	0.673145	3	2	Zm00001eb354300/Zm00001eb183790	1	Zm00001eb408010
BP	GO:0065003	protein-containing complex assembly	0.528934	0.673145	1	1	Zm00001eb150940	0
BP	GO:0009124	nucleoside monophosphate biosynthetic process	0.533998	0.673145	1	0		1	Zm00001eb408010
BP	GO:0009127	purine nucleoside monophosphate biosynthetic process	0.533998	0.673145	1	0		1	Zm00001eb408010
BP	GO:0009156	ribonucleoside monophosphate biosynthetic process	0.533998	0.673145	1	0		1	Zm00001eb408010
BP	GO:0009168	purine ribonucleoside monophosphate biosynthetic process	0.533998	0.673145	1	0		1	Zm00001eb408010
BP	GO:0046488	phosphatidylinositol metabolic process	0.533998	0.673145	1	1	Zm00001eb354300	0
BP	GO:0016053	organic acid biosynthetic process	0.540937	0.673145	2	0		2	Zm00001eb408010/Zm00001eb006020
BP	GO:0046394	carboxylic acid biosynthetic process	0.540937	0.673145	2	0		2	Zm00001eb408010/Zm00001eb006020
BP	GO:0009152	purine ribonucleotide biosynthetic process	0.548872	0.673145	1	0		1	Zm00001eb408010
BP	GO:0009260	ribonucleotide biosynthetic process	0.548872	0.673145	1	0		1	Zm00001eb408010
BP	GO:0046390	ribose phosphate biosynthetic process	0.548872	0.673145	1	0		1	Zm00001eb408010
BP	GO:0019439	aromatic compound catabolic process	0.558526	0.673145	1	0		1	Zm00001eb408010
BP	GO:0046700	heterocycle catabolic process	0.558526	0.673145	1	0		1	Zm00001eb408010
BP	GO:1901361	organic cyclic compound catabolic process	0.558526	0.673145	1	0		1	Zm00001eb408010
BP	GO:0033036	macromolecule localization	0.559995	0.673145	2	2	Zm00001eb146090/Zm00001eb090370	0
BP	GO:0006457	protein folding	0.563277	0.673145	1	0		1	Zm00001eb146070
BP	GO:0044270	cellular nitrogen compound catabolic process	0.563277	0.673145	1	0		1	Zm00001eb408010
BP	GO:0006164	purine nucleotide biosynthetic process	0.567977	0.673145	1	0		1	Zm00001eb408010
BP	GO:0006650	glycerophospholipid metabolic process	0.567977	0.673145	1	1	Zm00001eb354300	0
BP	GO:0046486	glycerolipid metabolic process	0.577228	0.673145	1	1	Zm00001eb354300	0
BP	GO:0072522	purine-containing compound biosynthetic process	0.577228	0.673145	1	0		1	Zm00001eb408010
BP	GO:0071705	nitrogen compound transport	0.578495	0.673145	2	2	Zm00001eb146090/Zm00001eb090370	0
BP	GO:0006281	DNA repair	0.581779	0.673145	1	1	Zm00001eb225590	0
BP	GO:0009108	coenzyme biosynthetic process	0.581779	0.673145	1	0		1	Zm00001eb408010
BP	GO:0046034	ATP metabolic process	0.586283	0.673145	1	0		1	Zm00001eb408010
BP	GO:0009144	purine nucleoside triphosphate metabolic process	0.590739	0.673145	1	0		1	Zm00001eb408010
BP	GO:0009199	ribonucleoside triphosphate metabolic process	0.590739	0.673145	1	0		1	Zm00001eb408010
BP	GO:0009205	purine ribonucleoside triphosphate metabolic process	0.590739	0.673145	1	0		1	Zm00001eb408010
BP	GO:0044255	cellular lipid metabolic process	0.599368	0.673145	2	1	Zm00001eb354300	1	Zm00001eb006020
BP	GO:0006974	cellular response to DNA damage stimulus	0.603824	0.673145	1	1	Zm00001eb225590	0
BP	GO:0009141	nucleoside triphosphate metabolic process	0.603824	0.673145	1	0		1	Zm00001eb408010
BP	GO:0033554	cellular response to stress	0.603824	0.673145	1	1	Zm00001eb225590	0
BP	GO:0071702	organic substance transport	0.60519	0.673145	2	2	Zm00001eb146090/Zm00001eb090370	0
BP	GO:0009123	nucleoside monophosphate metabolic process	0.608093	0.673145	1	0		1	Zm00001eb408010
BP	GO:0009126	purine nucleoside monophosphate metabolic process	0.608093	0.673145	1	0		1	Zm00001eb408010
BP	GO:0009161	ribonucleoside monophosphate metabolic process	0.608093	0.673145	1	0		1	Zm00001eb408010
BP	GO:0009167	purine ribonucleoside monophosphate metabolic process	0.608093	0.673145	1	0		1	Zm00001eb408010
BP	GO:0022607	cellular component assembly	0.640652	0.705904	1	1	Zm00001eb150940	0
BP	GO:0044283	small molecule biosynthetic process	0.64419	0.706531	2	0		2	Zm00001eb408010/Zm00001eb006020
BP	GO:0006996	organelle organization	0.652161	0.707924	1	1	Zm00001eb150940	0
BP	GO:0019752	carboxylic acid metabolic process	0.660716	0.707924	3	0		3	Zm00001eb408010/Zm00001eb383680/Zm00001eb006020
BP	GO:0043436	oxoacid metabolic process	0.660716	0.707924	3	0		3	Zm00001eb408010/Zm00001eb383680/Zm00001eb006020
BP	GO:0006082	organic acid metabolic process	0.662842	0.707924	3	0		3	Zm00001eb408010/Zm00001eb383680/Zm00001eb006020
BP	GO:0006644	phospholipid metabolic process	0.663307	0.707924	1	1	Zm00001eb354300	0
BP	GO:0051188	cofactor biosynthetic process	0.663307	0.707924	1	0		1	Zm00001eb408010
BP	GO:0009165	nucleotide biosynthetic process	0.67054	0.709283	1	0		1	Zm00001eb408010
BP	GO:1901293	nucleoside phosphate biosynthetic process	0.67054	0.709283	1	0		1	Zm00001eb408010
BP	GO:0016043	cellular component organization	0.685037	0.721411	2	1	Zm00001eb150940	1	Zm00001eb145380
BP	GO:0042221	response to chemical	0.729114	0.764445	1	1	novel.2047	0
BP	GO:0006508	proteolysis	0.765415	0.798986	3	2	Zm00001eb150950/Zm00001eb155630	1	Zm00001eb154300
BP	GO:0071840	cellular component organization or biogenesis	0.819647	0.85186	2	1	Zm00001eb150940	1	Zm00001eb145380
BP	GO:0044085	cellular component biogenesis	0.830652	0.859544	1	1	Zm00001eb150940	0
BP	GO:0043043	peptide biosynthetic process	0.836836	0.862194	3	1	novel.2047	2	Zm00001eb142300/Zm00001eb145380
BP	GO:0043604	amide biosynthetic process	0.849577	0.871549	3	1	novel.2047	2	Zm00001eb142300/Zm00001eb145380
BP	GO:0006518	peptide metabolic process	0.861461	0.879947	3	1	novel.2047	2	Zm00001eb142300/Zm00001eb145380
BP	GO:0043603	cellular amide metabolic process	0.878238	0.89325	3	1	novel.2047	2	Zm00001eb142300/Zm00001eb145380
BP	GO:0044248	cellular catabolic process	0.888465	0.899807	1	0		1	Zm00001eb408010
BP	GO:0006811	ion transport	0.928322	0.93619	1	0		1	Zm00001eb371430
BP	GO:0051716	cellular response to stimulus	0.937259	0.941214	1	1	Zm00001eb225590	0
BP	GO:0006412	translation	0.941514	0.941514	2	0		2	Zm00001eb142300/Zm00001eb145380
CC	GO:0009521	photosystem	5.62035e-07	1.30418e-05	8	1	Zm00001eb150500	7	Zm00001eb101660/Zm00001eb117670/Zm00001eb299990/Zm00001eb096870/Zm00001eb306070/Zm00001eb299760/Zm00001eb151750
CC	GO:0009579	thylakoid	9.15216e-07	1.30418e-05	8	1	Zm00001eb150500	7	Zm00001eb101660/Zm00001eb117670/Zm00001eb299990/Zm00001eb096870/Zm00001eb306070/Zm00001eb299760/Zm00001eb151750
CC	GO:0034357	photosynthetic membrane	9.15216e-07	1.30418e-05	8	1	Zm00001eb150500	7	Zm00001eb101660/Zm00001eb117670/Zm00001eb299990/Zm00001eb096870/Zm00001eb306070/Zm00001eb299760/Zm00001eb151750
CC	GO:0009522	photosystem I	5.33811e-05	0.000608544	4	0		4	Zm00001eb101660/Zm00001eb299990/Zm00001eb096870/Zm00001eb306070
CC	GO:0098796	membrane protein complex	0.00165879	0.0157585	9	2	Zm00001eb150500/Zm00001eb090370	7	Zm00001eb101660/Zm00001eb117670/Zm00001eb299990/Zm00001eb096870/Zm00001eb306070/Zm00001eb299760/Zm00001eb151750
CC	GO:0009523	photosystem II	0.00195364	0.0159082	4	1	Zm00001eb150500	3	Zm00001eb117670/Zm00001eb299760/Zm00001eb151750
CC	GO:0044425	membrane part	0.00303477	0.0216227	9	2	Zm00001eb150500/Zm00001eb090370	7	Zm00001eb101660/Zm00001eb117670/Zm00001eb299990/Zm00001eb096870/Zm00001eb306070/Zm00001eb299760/Zm00001eb151750
CC	GO:0019898	extrinsic component of membrane	0.00374032	0.0236887	3	1	Zm00001eb150500	2	Zm00001eb117670/Zm00001eb299760
CC	GO:0009654	photosystem II oxygen evolving complex	0.00713261	0.0406559	3	1	Zm00001eb150500	2	Zm00001eb117670/Zm00001eb299760
CC	GO:0042651	thylakoid membrane	0.00982211	0.0508964	3	1	Zm00001eb150500	2	Zm00001eb117670/Zm00001eb299760
CC	GO:1990204	oxidoreductase complex	0.0130303	0.061894	3	1	Zm00001eb150500	2	Zm00001eb117670/Zm00001eb299760
CC	GO:0015629	actin cytoskeleton	0.0792356	0.347418	2	1	Zm00001eb150940	1	novel.2026
CC	GO:0044430	cytoskeletal part	0.147563	0.565617	2	1	Zm00001eb150940	1	novel.2026
CC	GO:0005856	cytoskeleton	0.153235	0.565617	2	1	Zm00001eb150940	1	novel.2026
CC	GO:0012507	ER to Golgi transport vesicle membrane	0.178616	0.565617	1	1	Zm00001eb090370	0
CC	GO:0030127	COPII vesicle coat	0.178616	0.565617	1	1	Zm00001eb090370	0
CC	GO:0030134	COPII-coated ER to Golgi transport vesicle	0.178616	0.565617	1	1	Zm00001eb090370	0
CC	GO:0030133	transport vesicle	0.230918	0.650823	1	1	Zm00001eb090370	0
CC	GO:0030658	transport vesicle membrane	0.230918	0.650823	1	1	Zm00001eb090370	0
CC	GO:0016459	myosin complex	0.255836	0.650823	1	0		1	novel.2026
CC	GO:0005798	Golgi-associated vesicle	0.369069	0.650823	1	1	Zm00001eb090370	0
CC	GO:0012506	vesicle membrane	0.369069	0.650823	1	1	Zm00001eb090370	0
CC	GO:0030120	vesicle coat	0.369069	0.650823	1	1	Zm00001eb090370	0
CC	GO:0030135	coated vesicle	0.369069	0.650823	1	1	Zm00001eb090370	0
CC	GO:0030659	cytoplasmic vesicle membrane	0.369069	0.650823	1	1	Zm00001eb090370	0
CC	GO:0030660	Golgi-associated vesicle membrane	0.369069	0.650823	1	1	Zm00001eb090370	0
CC	GO:0030662	coated vesicle membrane	0.369069	0.650823	1	1	Zm00001eb090370	0
CC	GO:0005618	cell wall	0.389606	0.650823	1	1	Zm00001eb071650	0
CC	GO:0030312	external encapsulating structure	0.389606	0.650823	1	1	Zm00001eb071650	0
CC	GO:0048046	apoplast	0.389606	0.650823	1	1	Zm00001eb071650	0
CC	GO:0031410	cytoplasmic vesicle	0.399628	0.650823	1	1	Zm00001eb090370	0
CC	GO:0031982	vesicle	0.399628	0.650823	1	1	Zm00001eb090370	0
CC	GO:0044433	cytoplasmic vesicle part	0.399628	0.650823	1	1	Zm00001eb090370	0
CC	GO:0097708	intracellular vesicle	0.399628	0.650823	1	1	Zm00001eb090370	0
CC	GO:0000145	exocyst	0.465421	0.672214	1	1	Zm00001eb183790	0
CC	GO:0005938	cell cortex	0.465421	0.672214	1	1	Zm00001eb183790	0
CC	GO:0044448	cell cortex part	0.465421	0.672214	1	1	Zm00001eb183790	0
CC	GO:0099568	cytoplasmic region	0.465421	0.672214	1	1	Zm00001eb183790	0
CC	GO:0071944	cell periphery	0.471729	0.672214	2	2	Zm00001eb183790/Zm00001eb071650	0
CC	GO:0099023	tethering complex	0.51617	0.717602	1	1	Zm00001eb183790	0
CC	GO:0030117	membrane coat	0.547356	0.725565	1	1	Zm00001eb090370	0
CC	GO:0048475	coated membrane	0.547356	0.725565	1	1	Zm00001eb090370	0
CC	GO:0005576	extracellular region	0.56945	0.737696	1	1	Zm00001eb071650	0
CC	GO:0098805	whole membrane	0.610524	0.77333	1	1	Zm00001eb090370	0
CC	GO:1902494	catalytic complex	0.624279	0.773563	3	1	Zm00001eb150500	2	Zm00001eb117670/Zm00001eb299760
CC	GO:0098588	bounding membrane of organelle	0.676122	0.819977	1	1	Zm00001eb090370	0
CC	GO:0031090	organelle membrane	0.726311	0.862494	1	1	Zm00001eb090370	0
CC	GO:0012505	endomembrane system	0.80825	0.940209	1	1	Zm00001eb090370	0
CC	GO:0044422	organelle part	0.879995	0.983523	3	2	Zm00001eb150940/Zm00001eb090370	1	novel.2026
CC	GO:0044446	intracellular organelle part	0.879995	0.983523	3	2	Zm00001eb150940/Zm00001eb090370	1	novel.2026
CC	GO:0043228	non-membrane-bounded organelle	0.965281	0.997388	3	1	Zm00001eb150940	2	novel.2026/Zm00001eb142300
CC	GO:0043232	intracellular non-membrane-bounded organelle	0.965281	0.997388	3	1	Zm00001eb150940	2	novel.2026/Zm00001eb142300
CC	GO:0005634	nucleus	0.983147	0.997388	2	2	Zm00001eb147380/Zm00001eb327040	0
CC	GO:0043231	intracellular membrane-bounded organelle	0.991678	0.997388	3	2	Zm00001eb147380/Zm00001eb327040	1	Zm00001eb151750
CC	GO:0005840	ribosome	0.993838	0.997388	1	0		1	Zm00001eb142300
CC	GO:1990904	ribonucleoprotein complex	0.997388	0.997388	1	0		1	Zm00001eb142300
MF	GO:0016620	oxidoreductase activity, acting on the aldehyde or oxo group of donors, NAD or NADP as acceptor	0.00923643	0.312657	2	0		2	Zm00001eb080840/Zm00001eb002270
MF	GO:0046982	protein heterodimerization activity	0.0100311	0.312657	5	0		5	Zm00001eb142030/Zm00001eb148730/Zm00001eb142040/Zm00001eb148540/Zm00001eb010770
MF	GO:0030145	manganese ion binding	0.0106961	0.312657	2	2	Zm00001eb281930/Zm00001eb123700	0
MF	GO:0020037	heme binding	0.0156134	0.312657	11	7	Zm00001eb195200/Zm00001eb140290/Zm00001eb204960/Zm00001eb089700/Zm00001eb218960/Zm00001eb293010/Zm00001eb402820	4	Zm00001eb145520/Zm00001eb114290/Zm00001eb225960/Zm00001eb410710
MF	GO:0046906	tetrapyrrole binding	0.0156134	0.312657	11	7	Zm00001eb195200/Zm00001eb140290/Zm00001eb204960/Zm00001eb089700/Zm00001eb218960/Zm00001eb293010/Zm00001eb402820	4	Zm00001eb145520/Zm00001eb114290/Zm00001eb225960/Zm00001eb410710
MF	GO:0016811	hydrolase activity, acting on carbon-nitrogen (but not peptide) bonds, in linear amides	0.017458	0.312657	2	2	novel.4426/novel.3074	0
MF	GO:0016868	intramolecular transferase activity, phosphotransferases	0.0193681	0.312657	2	2	Zm00001eb281930/Zm00001eb123700	0
MF	GO:0016903	oxidoreductase activity, acting on the aldehyde or oxo group of donors	0.0234366	0.331042	2	0		2	Zm00001eb080840/Zm00001eb002270
MF	GO:0005509	calcium ion binding	0.0290189	0.35555	5	1	Zm00001eb150500	4	Zm00001eb150260/Zm00001eb117670/Zm00001eb141120/Zm00001eb299760
MF	GO:0046983	protein dimerization activity	0.0322377	0.35555	10	4	novel.1793/novel.2187/Zm00001eb327040/Zm00001eb155300	6	novel.2083/Zm00001eb142030/Zm00001eb148730/Zm00001eb142040/Zm00001eb148540/Zm00001eb010770
MF	GO:0009055	electron transfer activity	0.0363081	0.35555	3	1	Zm00001eb129330	2	Zm00001eb145520/Zm00001eb268360
MF	GO:0016830	carbon-carbon lyase activity	0.0377575	0.35555	3	1	Zm00001eb140940	2	Zm00001eb408010/Zm00001eb383680
MF	GO:0051536	iron-sulfur cluster binding	0.0521013	0.406916	3	1	Zm00001eb140370	2	Zm00001eb260160/Zm00001eb260150
MF	GO:0051540	metal cluster binding	0.0521013	0.406916	3	1	Zm00001eb140370	2	Zm00001eb260160/Zm00001eb260150
MF	GO:0016810	hydrolase activity, acting on carbon-nitrogen (but not peptide) bonds	0.059926	0.406916	2	2	novel.4426/novel.3074	0
MF	GO:0016831	carboxy-lyase activity	0.059926	0.406916	2	1	Zm00001eb140940	1	Zm00001eb383680
MF	GO:0004175	endopeptidase activity	0.0637833	0.406916	4	2	Zm00001eb150950/Zm00001eb155630	2	Zm00001eb154300/Zm00001eb143550
MF	GO:0004252	serine-type endopeptidase activity	0.0648184	0.406916	3	2	Zm00001eb150950/Zm00001eb155630	1	Zm00001eb154300
MF	GO:0016866	intramolecular transferase activity	0.075756	0.421879	2	2	Zm00001eb281930/Zm00001eb123700	0
MF	GO:0005507	copper ion binding	0.0927381	0.421879	2	1	Zm00001eb147860	1	Zm00001eb268360
MF	GO:0042910	xenobiotic transmembrane transporter activity	0.114392	0.421879	2	1	Zm00001eb428630	1	Zm00001eb009600
MF	GO:0016782	transferase activity, transferring sulfur-containing groups	0.11834	0.421879	1	1	Zm00001eb141260	0
MF	GO:0019139	cytokinin dehydrogenase activity	0.11834	0.421879	1	0		1	Zm00001eb363220
MF	GO:0042500	aspartic endopeptidase activity, intramembrane cleaving	0.11834	0.421879	1	0		1	Zm00001eb143550
MF	GO:0003747	translation release factor activity	0.128382	0.421879	1	0		1	Zm00001eb145380
MF	GO:0004190	aspartic-type endopeptidase activity	0.128382	0.421879	1	0		1	Zm00001eb143550
MF	GO:0008079	translation termination factor activity	0.128382	0.421879	1	0		1	Zm00001eb145380
MF	GO:0016832	aldehyde-lyase activity	0.128382	0.421879	1	0		1	Zm00001eb408010
MF	GO:0030151	molybdenum ion binding	0.128382	0.421879	1	1	Zm00001eb193390	0
MF	GO:0070001	aspartic-type peptidase activity	0.128382	0.421879	1	0		1	Zm00001eb143550
MF	GO:0004497	monooxygenase activity	0.136285	0.421879	6	4	Zm00001eb089700/Zm00001eb218960/Zm00001eb140370/Zm00001eb402820	2	Zm00001eb114290/Zm00001eb225960
MF	GO:0004559	alpha-mannosidase activity	0.138311	0.421879	1	1	Zm00001eb265990	0
MF	GO:0015923	mannosidase activity	0.138311	0.421879	1	1	Zm00001eb265990	0
MF	GO:0051537	2 iron, 2 sulfur cluster binding	0.138311	0.421879	1	1	Zm00001eb140370	0
MF	GO:0043565	sequence-specific DNA binding	0.143894	0.421879	5	0		5	Zm00001eb206730/Zm00001eb147220/Zm00001eb385190/Zm00001eb275080/Zm00001eb337270
MF	GO:0004601	peroxidase activity	0.145142	0.421879	4	3	Zm00001eb195200/Zm00001eb140290/Zm00001eb204960	1	Zm00001eb410710
MF	GO:0004611	phosphoenolpyruvate carboxykinase activity	0.148127	0.421879	1	0		1	Zm00001eb383680
MF	GO:0008483	transaminase activity	0.148127	0.421879	1	0		1	Zm00001eb016230
MF	GO:0016769	transferase activity, transferring nitrogenous groups	0.148127	0.421879	1	0		1	Zm00001eb016230
MF	GO:0016684	oxidoreductase activity, acting on peroxide as acceptor	0.149338	0.421879	4	3	Zm00001eb195200/Zm00001eb140290/Zm00001eb204960	1	Zm00001eb410710
MF	GO:0005506	iron ion binding	0.162757	0.448574	6	3	Zm00001eb089700/Zm00001eb218960/Zm00001eb402820	3	Zm00001eb145870/Zm00001eb114290/Zm00001eb225960
MF	GO:0016209	antioxidant activity	0.173218	0.466039	4	3	Zm00001eb195200/Zm00001eb140290/Zm00001eb204960	1	Zm00001eb410710
MF	GO:0003993	acid phosphatase activity	0.186296	0.489568	1	1	Zm00001eb151650	0
MF	GO:0016645	oxidoreductase activity, acting on the CH-NH group of donors	0.204738	0.525805	1	0		1	Zm00001eb363220
MF	GO:0016651	oxidoreductase activity, acting on NAD(P)H	0.222766	0.530477	1	0		1	Zm00001eb145680
MF	GO:0015297	antiporter activity	0.226798	0.530477	2	1	Zm00001eb428630	1	Zm00001eb009600
MF	GO:0015291	secondary active transmembrane transporter activity	0.231	0.530477	2	1	Zm00001eb428630	1	Zm00001eb009600
MF	GO:0008236	serine-type peptidase activity	0.234568	0.530477	3	2	Zm00001eb150950/Zm00001eb155630	1	Zm00001eb154300
MF	GO:0017171	serine hydrolase activity	0.234568	0.530477	3	2	Zm00001eb150950/Zm00001eb155630	1	Zm00001eb154300
MF	GO:0015267	channel activity	0.239419	0.530477	2	0		2	Zm00001eb371430/Zm00001eb239170
MF	GO:0022803	passive transmembrane transporter activity	0.239419	0.530477	2	0		2	Zm00001eb371430/Zm00001eb239170
MF	GO:0016788	hydrolase activity, acting on ester bonds	0.257155	0.558817	6	3	Zm00001eb151650/Zm00001eb037580/Zm00001eb357600	3	Zm00001eb154280/Zm00001eb065120/Zm00001eb144670
MF	GO:0046527	glucosyltransferase activity	0.264748	0.564463	2	1	Zm00001eb071650	1	Zm00001eb139920
MF	GO:0004386	helicase activity	0.290909	0.57885	1	0		1	Zm00001eb071940
MF	GO:0016762	xyloglucan:xyloglucosyl transferase activity	0.290909	0.57885	1	1	Zm00001eb071650	0
MF	GO:0016705	oxidoreductase activity, acting on paired donors, with incorporation or reduction of molecular oxygen	0.297915	0.57885	5	3	Zm00001eb089700/Zm00001eb218960/Zm00001eb402820	2	Zm00001eb114290/Zm00001eb225960
MF	GO:0016829	lyase activity	0.302245	0.57885	3	1	Zm00001eb140940	2	Zm00001eb408010/Zm00001eb383680
MF	GO:0004650	polygalacturonase activity	0.306996	0.57885	1	1	Zm00001eb145110	0
MF	GO:0005546	phosphatidylinositol-4,5-bisphosphate binding	0.314904	0.57885	1	1	Zm00001eb183790	0
MF	GO:1901981	phosphatidylinositol phosphate binding	0.314904	0.57885	1	1	Zm00001eb183790	0
MF	GO:1902936	phosphatidylinositol bisphosphate binding	0.314904	0.57885	1	1	Zm00001eb183790	0
MF	GO:0008194	UDP-glycosyltransferase activity	0.320051	0.57885	4	0		4	Zm00001eb139920/Zm00001eb098300/Zm00001eb146860/Zm00001eb057770
MF	GO:0016409	palmitoyltransferase activity	0.322722	0.57885	1	0		1	Zm00001eb148220
MF	GO:0004521	endoribonuclease activity	0.353117	0.611203	1	0		1	Zm00001eb144670
MF	GO:0005216	ion channel activity	0.360502	0.611203	1	0		1	Zm00001eb371430
MF	GO:0022838	substrate-specific channel activity	0.360502	0.611203	1	0		1	Zm00001eb371430
MF	GO:0016759	cellulose synthase activity	0.367803	0.611203	1	0		1	Zm00001eb139920
MF	GO:0016760	cellulose synthase (UDP-forming) activity	0.367803	0.611203	1	0		1	Zm00001eb139920
MF	GO:0016701	oxidoreductase activity, acting on single donors with incorporation of molecular oxygen	0.375022	0.614166	1	1	Zm00001eb140370	0
MF	GO:0016746	transferase activity, transferring acyl groups	0.407785	0.658282	3	1	novel.2047	2	Zm00001eb148220/Zm00001eb006020
MF	GO:0004540	ribonuclease activity	0.4299	0.67917	1	0		1	Zm00001eb144670
MF	GO:0004519	endonuclease activity	0.442855	0.67917	1	0		1	Zm00001eb144670
MF	GO:0016747	transferase activity, transferring acyl groups other than amino-acyl groups	0.444766	0.67917	2	0		2	Zm00001eb148220/Zm00001eb006020
MF	GO:0022804	active transmembrane transporter activity	0.444766	0.67917	2	1	Zm00001eb428630	1	Zm00001eb009600
MF	GO:0035091	phosphatidylinositol binding	0.473977	0.695372	1	1	Zm00001eb183790	0
MF	GO:0051082	unfolded protein binding	0.473977	0.695372	1	0		1	Zm00001eb146070
MF	GO:0035251	UDP-glucosyltransferase activity	0.479991	0.695372	1	0		1	Zm00001eb139920
MF	GO:0051287	NAD binding	0.479991	0.695372	1	0		1	Zm00001eb002270
MF	GO:0008135	translation factor activity, RNA binding	0.547051	0.762149	1	0		1	Zm00001eb145380
MF	GO:0070011	peptidase activity, acting on L-amino acid peptides	0.551057	0.762149	4	2	Zm00001eb150950/Zm00001eb155630	2	Zm00001eb154300/Zm00001eb143550
MF	GO:0016791	phosphatase activity	0.552236	0.762149	1	1	Zm00001eb151650	0
MF	GO:0016853	isomerase activity	0.553064	0.762149	2	2	Zm00001eb281930/Zm00001eb123700	0
MF	GO:0016616	oxidoreductase activity, acting on the CH-OH group of donors, NAD or NADP as acceptor	0.582128	0.770544	1	1	Zm00001eb183790	0
MF	GO:0008233	peptidase activity	0.593982	0.770544	4	2	Zm00001eb150950/Zm00001eb155630	2	Zm00001eb154300/Zm00001eb143550
MF	GO:0030170	pyridoxal phosphate binding	0.596323	0.770544	1	0		1	Zm00001eb016230
MF	GO:0070279	vitamin B6 binding	0.596323	0.770544	1	0		1	Zm00001eb016230
MF	GO:0016758	transferase activity, transferring hexosyl groups	0.601413	0.770544	2	1	Zm00001eb071650	1	Zm00001eb139920
MF	GO:0005543	phospholipid binding	0.605519	0.770544	1	1	Zm00001eb183790	0
MF	GO:0050662	coenzyme binding	0.606888	0.770544	3	0		3	Zm00001eb363220/Zm00001eb002270/Zm00001eb016230
MF	GO:0003774	motor activity	0.623292	0.781294	1	0		1	novel.2026
MF	GO:0016614	oxidoreductase activity, acting on CH-OH group of donors	0.631878	0.781294	1	1	Zm00001eb183790	0
MF	GO:0050660	flavin adenine dinucleotide binding	0.636097	0.781294	1	0		1	Zm00001eb363220
MF	GO:0004518	nuclease activity	0.656487	0.790976	1	0		1	Zm00001eb144670
MF	GO:0019842	vitamin binding	0.664322	0.790976	1	0		1	Zm00001eb016230
MF	GO:0008270	zinc ion binding	0.667929	0.790976	3	2	Zm00001eb396570/Zm00001eb090370	1	Zm00001eb140440
MF	GO:0042578	phosphoric ester hydrolase activity	0.671979	0.790976	1	1	Zm00001eb151650	0
MF	GO:0004553	hydrolase activity, hydrolyzing O-glycosyl compounds	0.689507	0.796041	3	3	Zm00001eb265990/Zm00001eb145110/Zm00001eb071650	0
MF	GO:0043531	ADP binding	0.690372	0.796041	1	1	Zm00001eb150750	0
MF	GO:0008289	lipid binding	0.742622	0.804521	1	1	Zm00001eb183790	0
MF	GO:0001882	nucleoside binding	0.753546	0.804521	2	2	Zm00001eb146090/Zm00001eb164180	0
MF	GO:0001883	purine nucleoside binding	0.753546	0.804521	2	2	Zm00001eb146090/Zm00001eb164180	0
MF	GO:0005525	GTP binding	0.753546	0.804521	2	2	Zm00001eb146090/Zm00001eb164180	0
MF	GO:0032549	ribonucleoside binding	0.753546	0.804521	2	2	Zm00001eb146090/Zm00001eb164180	0
MF	GO:0032550	purine ribonucleoside binding	0.753546	0.804521	2	2	Zm00001eb146090/Zm00001eb164180	0
MF	GO:0032561	guanyl ribonucleotide binding	0.753546	0.804521	2	2	Zm00001eb146090/Zm00001eb164180	0
MF	GO:0016798	hydrolase activity, acting on glycosyl bonds	0.758536	0.804521	3	3	Zm00001eb265990/Zm00001eb145110/Zm00001eb071650	0
MF	GO:0019001	guanyl nucleotide binding	0.761803	0.804521	2	2	Zm00001eb146090/Zm00001eb164180	0
MF	GO:0016887	ATPase activity	0.833525	0.872114	2	0		2	Zm00001eb164390/Zm00001eb147490
MF	GO:0015318	inorganic molecular entity transmembrane transporter activity	0.857443	0.887475	1	0		1	Zm00001eb371430
MF	GO:0140098	catalytic activity, acting on RNA	0.863913	0.887475	1	0		1	Zm00001eb144670
MF	GO:0015075	ion transmembrane transporter activity	0.893389	0.909486	1	0		1	Zm00001eb371430
MF	GO:0003735	structural constituent of ribosome	0.968749	0.976151	1	0		1	Zm00001eb142300
MF	GO:0005198	structural molecule activity	0.976151	0.976151	1	0		1	Zm00001eb142300

## Sheet: 0N
List of enriched GO terms under nitrogen deficiency (zmccd8 vs WT)
Category	GOID	Description	pvalue	padj	Count	Up	Up_Gene_id	Down	Down_Gene_id
BP	GO:0006979	response to oxidative stress	5.04e-05	0.00923032	22	2	Zm00001eb028900/Zm00001eb294460	20	Zm00001eb393680/Zm00001eb298230/Zm00001eb328810/Zm00001eb238730/Zm00001eb330550/novel.4132/Zm00001eb330540/Zm00001eb251340/Zm00001eb410710/Zm00001eb325930/Zm00001eb332990/Zm00001eb417350/novel.754/Zm00001eb417240/Zm00001eb238800/Zm00001eb298200/Zm00001eb291860/Zm00001eb195200/Zm00001eb282430/Zm00001eb417290
BP	GO:0005976	polysaccharide metabolic process	5.11e-05	0.00923032	18	1	novel.4787	17	Zm00001eb139920/Zm00001eb016920/Zm00001eb347530/Zm00001eb415630/Zm00001eb071650/Zm00001eb025100/Zm00001eb251370/Zm00001eb341630/Zm00001eb382500/Zm00001eb197870/Zm00001eb232590/Zm00001eb203620/Zm00001eb237240/Zm00001eb226450/Zm00001eb112280/Zm00001eb225830/Zm00001eb379070
BP	GO:0044042	glucan metabolic process	0.000910908	0.106624	13	1	novel.4787	12	Zm00001eb139920/Zm00001eb415630/Zm00001eb071650/Zm00001eb025100/Zm00001eb251370/Zm00001eb341630/Zm00001eb382500/Zm00001eb197870/Zm00001eb203620/Zm00001eb237240/Zm00001eb226450/Zm00001eb379070
BP	GO:0006950	response to stress	0.00118143	0.106624	29	5	Zm00001eb303570/Zm00001eb028900/Zm00001eb070690/Zm00001eb225590/Zm00001eb294460	24	Zm00001eb393680/Zm00001eb014010/Zm00001eb298230/Zm00001eb328810/Zm00001eb014000/Zm00001eb238730/Zm00001eb330550/novel.4132/Zm00001eb330540/Zm00001eb251340/Zm00001eb410710/Zm00001eb325930/Zm00001eb150740/Zm00001eb332990/Zm00001eb417350/novel.754/Zm00001eb417240/Zm00001eb238800/Zm00001eb298200/Zm00001eb099620/Zm00001eb291860/Zm00001eb195200/Zm00001eb282430/Zm00001eb417290
BP	GO:0048518	positive regulation of biological process	0.00826148	0.288467	6	3	Zm00001eb150940/Zm00001eb366560/Zm00001eb302220	3	Zm00001eb210430/Zm00001eb077440/Zm00001eb367860
BP	GO:0034637	cellular carbohydrate biosynthetic process	0.00839948	0.288467	12	3	novel.4787/Zm00001eb042370/Zm00001eb178890	9	Zm00001eb139920/Zm00001eb042260/Zm00001eb415630/Zm00001eb327900/Zm00001eb025100/Zm00001eb232590/Zm00001eb112280/Zm00001eb225830/Zm00001eb379070
BP	GO:0044262	cellular carbohydrate metabolic process	0.0114655	0.288467	12	3	novel.4787/Zm00001eb042370/Zm00001eb178890	9	Zm00001eb139920/Zm00001eb042260/Zm00001eb415630/Zm00001eb327900/Zm00001eb025100/Zm00001eb232590/Zm00001eb112280/Zm00001eb225830/Zm00001eb379070
BP	GO:0016051	carbohydrate biosynthetic process	0.0188217	0.288467	12	3	novel.4787/Zm00001eb042370/Zm00001eb178890	9	Zm00001eb139920/Zm00001eb042260/Zm00001eb415630/Zm00001eb327900/Zm00001eb025100/Zm00001eb232590/Zm00001eb112280/Zm00001eb225830/Zm00001eb379070
BP	GO:0006558	L-phenylalanine metabolic process	0.0212532	0.288467	3	0		3	Zm00001eb084260/Zm00001eb421790/Zm00001eb096110
BP	GO:0009094	L-phenylalanine biosynthetic process	0.0212532	0.288467	3	0		3	Zm00001eb084260/Zm00001eb421790/Zm00001eb096110
BP	GO:0009095	aromatic amino acid family biosynthetic process, prephenate pathway	0.0212532	0.288467	3	0		3	Zm00001eb084260/Zm00001eb421790/Zm00001eb096110
BP	GO:1902221	erythrose 4-phosphate/phosphoenolpyruvate family amino acid metabolic process	0.0212532	0.288467	3	0		3	Zm00001eb084260/Zm00001eb421790/Zm00001eb096110
BP	GO:1902223	erythrose 4-phosphate/phosphoenolpyruvate family amino acid biosynthetic process	0.0212532	0.288467	3	0		3	Zm00001eb084260/Zm00001eb421790/Zm00001eb096110
BP	GO:0015074	DNA integration	0.0239427	0.288467	7	5	novel.107/novel.4677/novel.2525/novel.3693/novel.4259	2	novel.2030/novel.2074
BP	GO:0007015	actin filament organization	0.0271686	0.288467	3	2	Zm00001eb150940/Zm00001eb302220	1	Zm00001eb077440
BP	GO:0008064	regulation of actin polymerization or depolymerization	0.0271686	0.288467	3	2	Zm00001eb150940/Zm00001eb302220	1	Zm00001eb077440
BP	GO:0008154	actin polymerization or depolymerization	0.0271686	0.288467	3	2	Zm00001eb150940/Zm00001eb302220	1	Zm00001eb077440
BP	GO:0030029	actin filament-based process	0.0271686	0.288467	3	2	Zm00001eb150940/Zm00001eb302220	1	Zm00001eb077440
BP	GO:0030036	actin cytoskeleton organization	0.0271686	0.288467	3	2	Zm00001eb150940/Zm00001eb302220	1	Zm00001eb077440
BP	GO:0030041	actin filament polymerization	0.0271686	0.288467	3	2	Zm00001eb150940/Zm00001eb302220	1	Zm00001eb077440
BP	GO:0030832	regulation of actin filament length	0.0271686	0.288467	3	2	Zm00001eb150940/Zm00001eb302220	1	Zm00001eb077440
BP	GO:0030833	regulation of actin filament polymerization	0.0271686	0.288467	3	2	Zm00001eb150940/Zm00001eb302220	1	Zm00001eb077440
BP	GO:0032271	regulation of protein polymerization	0.0271686	0.288467	3	2	Zm00001eb150940/Zm00001eb302220	1	Zm00001eb077440
BP	GO:0032535	regulation of cellular component size	0.0271686	0.288467	3	2	Zm00001eb150940/Zm00001eb302220	1	Zm00001eb077440
BP	GO:0032956	regulation of actin cytoskeleton organization	0.0271686	0.288467	3	2	Zm00001eb150940/Zm00001eb302220	1	Zm00001eb077440
BP	GO:0032970	regulation of actin filament-based process	0.0271686	0.288467	3	2	Zm00001eb150940/Zm00001eb302220	1	Zm00001eb077440
BP	GO:0043254	regulation of protein complex assembly	0.0271686	0.288467	3	2	Zm00001eb150940/Zm00001eb302220	1	Zm00001eb077440
BP	GO:0051130	positive regulation of cellular component organization	0.0271686	0.288467	3	2	Zm00001eb150940/Zm00001eb302220	1	Zm00001eb077440
BP	GO:0051258	protein polymerization	0.0271686	0.288467	3	2	Zm00001eb150940/Zm00001eb302220	1	Zm00001eb077440
BP	GO:0051493	regulation of cytoskeleton organization	0.0271686	0.288467	3	2	Zm00001eb150940/Zm00001eb302220	1	Zm00001eb077440
BP	GO:0090066	regulation of anatomical structure size	0.0271686	0.288467	3	2	Zm00001eb150940/Zm00001eb302220	1	Zm00001eb077440
BP	GO:0097435	supramolecular fiber organization	0.0271686	0.288467	3	2	Zm00001eb150940/Zm00001eb302220	1	Zm00001eb077440
BP	GO:0110053	regulation of actin filament organization	0.0271686	0.288467	3	2	Zm00001eb150940/Zm00001eb302220	1	Zm00001eb077440
BP	GO:1902903	regulation of supramolecular fiber organization	0.0271686	0.288467	3	2	Zm00001eb150940/Zm00001eb302220	1	Zm00001eb077440
BP	GO:0000271	polysaccharide biosynthetic process	0.0296314	0.289106	8	1	novel.4787	7	Zm00001eb139920/Zm00001eb415630/Zm00001eb025100/Zm00001eb232590/Zm00001eb112280/Zm00001eb225830/Zm00001eb379070
BP	GO:0033692	cellular polysaccharide biosynthetic process	0.0296314	0.289106	8	1	novel.4787	7	Zm00001eb139920/Zm00001eb415630/Zm00001eb025100/Zm00001eb232590/Zm00001eb112280/Zm00001eb225830/Zm00001eb379070
BP	GO:0044264	cellular polysaccharide metabolic process	0.0296314	0.289106	8	1	novel.4787	7	Zm00001eb139920/Zm00001eb415630/Zm00001eb025100/Zm00001eb232590/Zm00001eb112280/Zm00001eb225830/Zm00001eb379070
BP	GO:0009072	aromatic amino acid family metabolic process	0.0329957	0.313459	6	0		6	Zm00001eb165610/Zm00001eb084260/Zm00001eb421790/Zm00001eb096110/Zm00001eb060890/Zm00001eb327800
BP	GO:0044087	regulation of cellular component biogenesis	0.0338668	0.313485	3	2	Zm00001eb150940/Zm00001eb302220	1	Zm00001eb077440
BP	GO:0044036	cell wall macromolecule metabolic process	0.0383331	0.345956	4	0		4	Zm00001eb246640/Zm00001eb232590/Zm00001eb112280/Zm00001eb225830
BP	GO:0042546	cell wall biogenesis	0.0410071	0.361062	5	0		5	Zm00001eb232590/Zm00001eb014120/Zm00001eb112280/Zm00001eb393070/Zm00001eb225830
BP	GO:0005992	trehalose biosynthetic process	0.0501365	0.430935	4	2	Zm00001eb042370/Zm00001eb178890	2	Zm00001eb042260/Zm00001eb327900
BP	GO:0009733	response to auxin	0.0535666	0.449422	8	0		8	Zm00001eb043760/Zm00001eb186060/Zm00001eb193520/Zm00001eb208090/Zm00001eb227970/Zm00001eb432920/Zm00001eb052590/Zm00001eb313920
BP	GO:0005991	trehalose metabolic process	0.0567039	0.449422	4	2	Zm00001eb042370/Zm00001eb178890	2	Zm00001eb042260/Zm00001eb327900
BP	GO:0033043	regulation of organelle organization	0.058512	0.449422	3	2	Zm00001eb150940/Zm00001eb302220	1	Zm00001eb077440
BP	GO:0045927	positive regulation of growth	0.058512	0.449422	3	1	Zm00001eb366560	2	Zm00001eb210430/Zm00001eb367860
BP	GO:0048522	positive regulation of cellular process	0.058512	0.449422	3	2	Zm00001eb150940/Zm00001eb302220	1	Zm00001eb077440
BP	GO:0009073	aromatic amino acid family biosynthetic process	0.0637094	0.478299	4	0		4	Zm00001eb084260/Zm00001eb421790/Zm00001eb096110/Zm00001eb327800
BP	GO:0042221	response to chemical	0.0672584	0.478299	11	1	novel.2047	10	Zm00001eb043760/Zm00001eb186060/Zm00001eb193520/Zm00001eb208090/Zm00001eb227970/Zm00001eb432920/Zm00001eb052590/Zm00001eb313920/Zm00001eb247720/Zm00001eb155620
BP	GO:0030243	cellulose metabolic process	0.0675714	0.478299	5	1	novel.4787	4	Zm00001eb139920/Zm00001eb415630/Zm00001eb025100/Zm00001eb379070
BP	GO:0030244	cellulose biosynthetic process	0.0675714	0.478299	5	1	novel.4787	4	Zm00001eb139920/Zm00001eb415630/Zm00001eb025100/Zm00001eb379070
BP	GO:0046351	disaccharide biosynthetic process	0.0711464	0.49392	4	2	Zm00001eb042370/Zm00001eb178890	2	Zm00001eb042260/Zm00001eb327900
BP	GO:0005984	disaccharide metabolic process	0.0790062	0.538136	4	2	Zm00001eb042370/Zm00001eb178890	2	Zm00001eb042260/Zm00001eb327900
BP	GO:0022607	cellular component assembly	0.0888869	0.584525	9	2	Zm00001eb150940/Zm00001eb302220	7	Zm00001eb246950/Zm00001eb022720/Zm00001eb077440/Zm00001eb212840/Zm00001eb212820/Zm00001eb014120/Zm00001eb393070
BP	GO:0009312	oligosaccharide biosynthetic process	0.0959516	0.584525	4	2	Zm00001eb042370/Zm00001eb178890	2	Zm00001eb042260/Zm00001eb327900
BP	GO:0015711	organic anion transport	0.101006	0.584525	3	0		3	Zm00001eb382650/Zm00001eb197570/Zm00001eb054510
BP	GO:0015849	organic acid transport	0.101006	0.584525	3	0		3	Zm00001eb382650/Zm00001eb197570/Zm00001eb054510
BP	GO:0040007	growth	0.101006	0.584525	3	1	Zm00001eb366560	2	Zm00001eb210430/Zm00001eb367860
BP	GO:0040008	regulation of growth	0.101006	0.584525	3	1	Zm00001eb366560	2	Zm00001eb210430/Zm00001eb367860
BP	GO:0046942	carboxylic acid transport	0.101006	0.584525	3	0		3	Zm00001eb382650/Zm00001eb197570/Zm00001eb054510
BP	GO:0006629	lipid metabolic process	0.104322	0.584525	27	6	Zm00001eb141920/Zm00001eb354300/Zm00001eb273320/novel.664/Zm00001eb120460/Zm00001eb191580	21	Zm00001eb144590/Zm00001eb394390/Zm00001eb325560/Zm00001eb249230/Zm00001eb038280/Zm00001eb094620/Zm00001eb250670/Zm00001eb155120/Zm00001eb115060/Zm00001eb082840/Zm00001eb050700/Zm00001eb391000/Zm00001eb050710/Zm00001eb197570/Zm00001eb397050/Zm00001eb054510/Zm00001eb200100/Zm00001eb398750/Zm00001eb017530/Zm00001eb359360/Zm00001eb326890
BP	GO:0006576	cellular biogenic amine metabolic process	0.105012	0.584525	4	1	Zm00001eb396280	3	Zm00001eb165610/Zm00001eb218440/Zm00001eb060890
BP	GO:0009311	oligosaccharide metabolic process	0.105012	0.584525	4	2	Zm00001eb042370/Zm00001eb178890	2	Zm00001eb042260/Zm00001eb327900
BP	GO:0044106	cellular amine metabolic process	0.105012	0.584525	4	1	Zm00001eb396280	3	Zm00001eb165610/Zm00001eb218440/Zm00001eb060890
BP	GO:0065003	protein-containing complex assembly	0.106374	0.584525	7	2	Zm00001eb150940/Zm00001eb302220	5	Zm00001eb246950/Zm00001eb022720/Zm00001eb077440/Zm00001eb212840/Zm00001eb212820
BP	GO:0015718	monocarboxylic acid transport	0.106866	0.584525	2	0		2	Zm00001eb197570/Zm00001eb054510
BP	GO:0043933	protein-containing complex subunit organization	0.119189	0.631204	8	2	Zm00001eb150940/Zm00001eb302220	6	Zm00001eb246950/Zm00001eb145380/Zm00001eb022720/Zm00001eb077440/Zm00001eb212840/Zm00001eb212820
BP	GO:0009308	amine metabolic process	0.125639	0.631204	5	1	Zm00001eb396280	4	Zm00001eb165610/Zm00001eb218440/Zm00001eb060890/Zm00001eb370000
BP	GO:0051128	regulation of cellular component organization	0.125757	0.631204	3	2	Zm00001eb150940/Zm00001eb302220	1	Zm00001eb077440
BP	GO:0010035	response to inorganic substance	0.125891	0.631204	2	1	novel.2047	1	Zm00001eb155620
BP	GO:0015696	ammonium transport	0.125891	0.631204	2	0		2	Zm00001eb366590/Zm00001eb063910
BP	GO:0072488	ammonium transmembrane transport	0.125891	0.631204	2	0		2	Zm00001eb366590/Zm00001eb063910
BP	GO:0072350	tricarboxylic acid metabolic process	0.13887	0.667653	3	1	Zm00001eb396280	2	Zm00001eb218440/Zm00001eb053470
BP	GO:0009719	response to endogenous stimulus	0.140559	0.667653	9	0		9	Zm00001eb043760/Zm00001eb186060/Zm00001eb193520/Zm00001eb208090/Zm00001eb227970/Zm00001eb432920/Zm00001eb052590/Zm00001eb313920/Zm00001eb247720
BP	GO:0009725	response to hormone	0.140559	0.667653	9	0		9	Zm00001eb043760/Zm00001eb186060/Zm00001eb193520/Zm00001eb208090/Zm00001eb227970/Zm00001eb432920/Zm00001eb052590/Zm00001eb313920/Zm00001eb247720
BP	GO:0010033	response to organic substance	0.140559	0.667653	9	0		9	Zm00001eb043760/Zm00001eb186060/Zm00001eb193520/Zm00001eb208090/Zm00001eb227970/Zm00001eb432920/Zm00001eb052590/Zm00001eb313920/Zm00001eb247720
BP	GO:0044282	small molecule catabolic process	0.152421	0.714599	3	2	Zm00001eb281930/Zm00001eb123700	1	Zm00001eb155060
BP	GO:0071554	cell wall organization or biogenesis	0.159727	0.730617	7	0		7	Zm00001eb145790/Zm00001eb246640/Zm00001eb232590/Zm00001eb014120/Zm00001eb112280/Zm00001eb393070/Zm00001eb225830
BP	GO:0006869	lipid transport	0.165957	0.730617	2	0		2	Zm00001eb197570/Zm00001eb054510
BP	GO:0030417	nicotianamine metabolic process	0.165957	0.730617	2	1	Zm00001eb396280	1	Zm00001eb218440
BP	GO:0030418	nicotianamine biosynthetic process	0.165957	0.730617	2	1	Zm00001eb396280	1	Zm00001eb218440
BP	GO:0072351	tricarboxylic acid biosynthetic process	0.165957	0.730617	2	1	Zm00001eb396280	1	Zm00001eb218440
BP	GO:0034622	cellular protein-containing complex assembly	0.169944	0.739152	6	2	Zm00001eb150940/Zm00001eb302220	4	Zm00001eb022720/Zm00001eb077440/Zm00001eb212840/Zm00001eb212820
BP	GO:0006568	tryptophan metabolic process	0.186727	0.783821	2	0		2	Zm00001eb165610/Zm00001eb060890
BP	GO:0006586	indolalkylamine metabolic process	0.186727	0.783821	2	0		2	Zm00001eb165610/Zm00001eb060890
BP	GO:0042430	indole-containing compound metabolic process	0.186727	0.783821	2	0		2	Zm00001eb165610/Zm00001eb060890
BP	GO:0006073	cellular glucan metabolic process	0.210286	0.84348	5	1	novel.4787	4	Zm00001eb139920/Zm00001eb415630/Zm00001eb025100/Zm00001eb379070
BP	GO:0009250	glucan biosynthetic process	0.210286	0.84348	5	1	novel.4787	4	Zm00001eb139920/Zm00001eb415630/Zm00001eb025100/Zm00001eb379070
BP	GO:0051273	beta-glucan metabolic process	0.210286	0.84348	5	1	novel.4787	4	Zm00001eb139920/Zm00001eb415630/Zm00001eb025100/Zm00001eb379070
BP	GO:0051274	beta-glucan biosynthetic process	0.210286	0.84348	5	1	novel.4787	4	Zm00001eb139920/Zm00001eb415630/Zm00001eb025100/Zm00001eb379070
BP	GO:0007010	cytoskeleton organization	0.225328	0.893885	3	2	Zm00001eb150940/Zm00001eb302220	1	Zm00001eb077440
BP	GO:0010876	lipid localization	0.229161	0.899209	2	0		2	Zm00001eb197570/Zm00001eb054510
BP	GO:0044085	cellular component biogenesis	0.232172	0.901226	12	2	Zm00001eb150940/Zm00001eb302220	10	Zm00001eb246950/Zm00001eb232590/Zm00001eb022720/Zm00001eb077440/Zm00001eb212840/Zm00001eb212820/Zm00001eb014120/Zm00001eb112280/Zm00001eb393070/Zm00001eb225830
BP	GO:0046903	secretion	0.237965	0.913887	4	1	Zm00001eb183790	3	Zm00001eb139350/Zm00001eb197570/Zm00001eb054510
BP	GO:0006284	base-excision repair	0.250627	0.952384	2	0		2	Zm00001eb150740/Zm00001eb099620
BP	GO:0000272	polysaccharide catabolic process	0.272144	0.953827	2	0		2	Zm00001eb016920/Zm00001eb347530
BP	GO:0006333	chromatin assembly or disassembly	0.272144	0.953827	2	0		2	Zm00001eb212840/Zm00001eb212820
BP	GO:0006334	nucleosome assembly	0.272144	0.953827	2	0		2	Zm00001eb212840/Zm00001eb212820
BP	GO:0009309	amine biosynthetic process	0.272144	0.953827	2	1	Zm00001eb396280	1	Zm00001eb218440
BP	GO:0031497	chromatin assembly	0.272144	0.953827	2	0		2	Zm00001eb212840/Zm00001eb212820
BP	GO:0034728	nucleosome organization	0.272144	0.953827	2	0		2	Zm00001eb212840/Zm00001eb212820
BP	GO:0042401	cellular biogenic amine biosynthetic process	0.272144	0.953827	2	1	Zm00001eb396280	1	Zm00001eb218440
BP	GO:0072527	pyrimidine-containing compound metabolic process	0.272144	0.953827	2	1	Zm00001eb140940	1	Zm00001eb155060
BP	GO:0006820	anion transport	0.275977	0.957959	4	1	Zm00001eb389440	3	Zm00001eb382650/Zm00001eb197570/Zm00001eb054510
BP	GO:0006259	DNA metabolic process	0.281528	0.967919	13	9	novel.107/novel.4677/novel.2525/novel.3693/Zm00001eb303570/novel.4259/Zm00001eb070690/Zm00001eb225590/Zm00001eb214790	4	novel.2030/novel.2074/Zm00001eb150740/Zm00001eb099620
BP	GO:0006006	glucose metabolic process	0.293638	0.990685	2	2	Zm00001eb281930/Zm00001eb123700	0
BP	GO:0006323	DNA packaging	0.293638	0.990685	2	0		2	Zm00001eb212840/Zm00001eb212820
BP	GO:0065004	protein-DNA complex assembly	0.315042	0.999993	2	0		2	Zm00001eb212840/Zm00001eb212820
BP	GO:0071824	protein-DNA complex subunit organization	0.315042	0.999993	2	0		2	Zm00001eb212840/Zm00001eb212820
BP	GO:1901605	alpha-amino acid metabolic process	0.319528	0.999993	5	0		5	Zm00001eb165610/Zm00001eb084260/Zm00001eb421790/Zm00001eb096110/Zm00001eb060890
BP	GO:1901136	carbohydrate derivative catabolic process	0.336296	0.999993	2	0		2	Zm00001eb155060/Zm00001eb246640
BP	GO:0006497	protein lipidation	0.35735	0.999993	2	2	Zm00001eb354300/Zm00001eb273320	0
BP	GO:0006505	GPI anchor metabolic process	0.35735	0.999993	2	2	Zm00001eb354300/Zm00001eb273320	0
BP	GO:0006506	GPI anchor biosynthetic process	0.35735	0.999993	2	2	Zm00001eb354300/Zm00001eb273320	0
BP	GO:0006661	phosphatidylinositol biosynthetic process	0.35735	0.999993	2	2	Zm00001eb354300/Zm00001eb273320	0
BP	GO:0006720	isoprenoid metabolic process	0.35735	0.999993	2	0		2	Zm00001eb325560/Zm00001eb250670
BP	GO:0008299	isoprenoid biosynthetic process	0.35735	0.999993	2	0		2	Zm00001eb325560/Zm00001eb250670
BP	GO:0042157	lipoprotein metabolic process	0.35735	0.999993	2	2	Zm00001eb354300/Zm00001eb273320	0
BP	GO:0042158	lipoprotein biosynthetic process	0.35735	0.999993	2	2	Zm00001eb354300/Zm00001eb273320	0
BP	GO:0045229	external encapsulating structure organization	0.366668	0.999993	3	0		3	Zm00001eb145790/Zm00001eb014120/Zm00001eb393070
BP	GO:0071555	cell wall organization	0.366668	0.999993	3	0		3	Zm00001eb145790/Zm00001eb014120/Zm00001eb393070
BP	GO:0065008	regulation of biological quality	0.393581	0.999993	4	2	Zm00001eb150940/Zm00001eb302220	2	Zm00001eb077440/Zm00001eb370000
BP	GO:0015979	photosynthesis	0.406632	0.999993	4	2	Zm00001eb012750/Zm00001eb096870	2	Zm00001eb142170/Zm00001eb141870
BP	GO:0006486	protein glycosylation	0.413556	0.999993	3	0		3	Zm00001eb314670/Zm00001eb147290/Zm00001eb116370
BP	GO:0009100	glycoprotein metabolic process	0.413556	0.999993	3	0		3	Zm00001eb314670/Zm00001eb147290/Zm00001eb116370
BP	GO:0009101	glycoprotein biosynthetic process	0.413556	0.999993	3	0		3	Zm00001eb314670/Zm00001eb147290/Zm00001eb116370
BP	GO:0043413	macromolecule glycosylation	0.413556	0.999993	3	0		3	Zm00001eb314670/Zm00001eb147290/Zm00001eb116370
BP	GO:0006325	chromatin organization	0.41888	0.999993	2	0		2	Zm00001eb212840/Zm00001eb212820
BP	GO:0006664	glycolipid metabolic process	0.438731	0.999993	2	2	Zm00001eb354300/Zm00001eb273320	0
BP	GO:0009247	glycolipid biosynthetic process	0.438731	0.999993	2	2	Zm00001eb354300/Zm00001eb273320	0
BP	GO:0046467	membrane lipid biosynthetic process	0.438731	0.999993	2	2	Zm00001eb354300/Zm00001eb273320	0
BP	GO:1903509	liposaccharide metabolic process	0.438731	0.999993	2	2	Zm00001eb354300/Zm00001eb273320	0
BP	GO:0006099	tricarboxylic acid cycle	0.442585	0.999993	1	0		1	Zm00001eb053470
BP	GO:0006101	citrate metabolic process	0.442585	0.999993	1	0		1	Zm00001eb053470
BP	GO:0016999	antibiotic metabolic process	0.442585	0.999993	1	0		1	Zm00001eb053470
BP	GO:0019318	hexose metabolic process	0.458206	0.999993	2	2	Zm00001eb281930/Zm00001eb123700	0
BP	GO:0071103	DNA conformation change	0.458206	0.999993	2	0		2	Zm00001eb212840/Zm00001eb212820
BP	GO:0070085	glycosylation	0.459299	0.999993	3	0		3	Zm00001eb314670/Zm00001eb147290/Zm00001eb116370
BP	GO:1901607	alpha-amino acid biosynthetic process	0.459299	0.999993	3	0		3	Zm00001eb084260/Zm00001eb421790/Zm00001eb096110
BP	GO:0017144	drug metabolic process	0.472869	0.999993	9	1	Zm00001eb396280	8	Zm00001eb084260/Zm00001eb218440/Zm00001eb421790/Zm00001eb130870/Zm00001eb096110/Zm00001eb246640/Zm00001eb154630/Zm00001eb053470
BP	GO:0009119	ribonucleoside metabolic process	0.474255	0.999993	1	0		1	Zm00001eb155060
BP	GO:0009628	response to abiotic stimulus	0.474255	0.999993	1	0		1	Zm00001eb155620
BP	GO:0022622	root system development	0.477284	0.999993	2	0		2	Zm00001eb438080/Zm00001eb392030
BP	GO:0048364	root development	0.477284	0.999993	2	0		2	Zm00001eb438080/Zm00001eb392030
BP	GO:0048367	shoot system development	0.477284	0.999993	2	0		2	Zm00001eb438080/Zm00001eb392030
BP	GO:0099402	plant organ development	0.477284	0.999993	2	0		2	Zm00001eb438080/Zm00001eb392030
BP	GO:0008652	cellular amino acid biosynthetic process	0.495803	0.999993	4	0		4	Zm00001eb084260/Zm00001eb421790/Zm00001eb096110/Zm00001eb327800
BP	GO:0006643	membrane lipid metabolic process	0.495947	0.999993	2	2	Zm00001eb354300/Zm00001eb273320	0
BP	GO:0046474	glycerophospholipid biosynthetic process	0.495947	0.999993	2	2	Zm00001eb354300/Zm00001eb273320	0
BP	GO:0008037	cell recognition	0.503456	0.999993	3	0		3	Zm00001eb352780/Zm00001eb037990/Zm00001eb422250
BP	GO:0009856	pollination	0.503456	0.999993	3	0		3	Zm00001eb352780/Zm00001eb037990/Zm00001eb422250
BP	GO:0009875	pollen-pistil interaction	0.503456	0.999993	3	0		3	Zm00001eb352780/Zm00001eb037990/Zm00001eb422250
BP	GO:0044706	multi-multicellular organism process	0.503456	0.999993	3	0		3	Zm00001eb352780/Zm00001eb037990/Zm00001eb422250
BP	GO:0048544	recognition of pollen	0.503456	0.999993	3	0		3	Zm00001eb352780/Zm00001eb037990/Zm00001eb422250
BP	GO:0006821	chloride transport	0.504129	0.999993	1	1	Zm00001eb389440	0
BP	GO:0045017	glycerolipid biosynthetic process	0.531975	0.999993	2	2	Zm00001eb354300/Zm00001eb273320	0
BP	GO:0048731	system development	0.531975	0.999993	2	0		2	Zm00001eb438080/Zm00001eb392030
BP	GO:0009060	aerobic respiration	0.53231	0.999993	1	0		1	Zm00001eb053470
BP	GO:0009690	cytokinin metabolic process	0.53231	0.999993	1	0		1	Zm00001eb370000
BP	GO:0034754	cellular hormone metabolic process	0.53231	0.999993	1	0		1	Zm00001eb370000
BP	GO:0006281	DNA repair	0.533037	0.999993	5	3	Zm00001eb303570/Zm00001eb070690/Zm00001eb225590	2	Zm00001eb150740/Zm00001eb099620
BP	GO:0000003	reproduction	0.545691	0.999993	3	0		3	Zm00001eb352780/Zm00001eb037990/Zm00001eb422250
BP	GO:0022414	reproductive process	0.545691	0.999993	3	0		3	Zm00001eb352780/Zm00001eb037990/Zm00001eb422250
BP	GO:0005996	monosaccharide metabolic process	0.54932	0.999993	2	2	Zm00001eb281930/Zm00001eb123700	0
BP	GO:0006952	defense response	0.54932	0.999993	2	0		2	Zm00001eb014010/Zm00001eb014000
BP	GO:0006022	aminoglycan metabolic process	0.558894	0.999993	1	0		1	Zm00001eb246640
BP	GO:0006026	aminoglycan catabolic process	0.558894	0.999993	1	0		1	Zm00001eb246640
BP	GO:0006030	chitin metabolic process	0.558894	0.999993	1	0		1	Zm00001eb246640
BP	GO:0006032	chitin catabolic process	0.558894	0.999993	1	0		1	Zm00001eb246640
BP	GO:0006040	amino sugar metabolic process	0.558894	0.999993	1	0		1	Zm00001eb246640
BP	GO:0016998	cell wall macromolecule catabolic process	0.558894	0.999993	1	0		1	Zm00001eb246640
BP	GO:0042737	drug catabolic process	0.558894	0.999993	1	0		1	Zm00001eb246640
BP	GO:0046348	amino sugar catabolic process	0.558894	0.999993	1	0		1	Zm00001eb246640
BP	GO:1901071	glucosamine-containing compound metabolic process	0.558894	0.999993	1	0		1	Zm00001eb246640
BP	GO:1901072	glucosamine-containing compound catabolic process	0.558894	0.999993	1	0		1	Zm00001eb246640
BP	GO:0032501	multicellular organismal process	0.564379	0.999993	5	0		5	Zm00001eb352780/Zm00001eb037990/Zm00001eb438080/Zm00001eb422250/Zm00001eb392030
BP	GO:0016052	carbohydrate catabolic process	0.567438	0.999993	4	2	Zm00001eb281930/Zm00001eb123700	2	Zm00001eb016920/Zm00001eb347530
BP	GO:0051704	multi-organism process	0.572658	0.999993	3	0		3	Zm00001eb352780/Zm00001eb037990/Zm00001eb422250
BP	GO:0016567	protein ubiquitination	0.578825	0.999993	4	0		4	Zm00001eb243190/Zm00001eb371590/Zm00001eb290550/Zm00001eb145570
BP	GO:0006417	regulation of translation	0.58397	0.999993	1	0		1	Zm00001eb089930
BP	GO:0006612	protein targeting to membrane	0.58397	0.999993	1	1	Zm00001eb146090	0
BP	GO:0006613	cotranslational protein targeting to membrane	0.58397	0.999993	1	1	Zm00001eb146090	0
BP	GO:0006614	SRP-dependent cotranslational protein targeting to membrane	0.58397	0.999993	1	1	Zm00001eb146090	0
BP	GO:0009116	nucleoside metabolic process	0.58397	0.999993	1	0		1	Zm00001eb155060
BP	GO:0010608	posttranscriptional regulation of gene expression	0.58397	0.999993	1	0		1	Zm00001eb089930
BP	GO:0034248	regulation of cellular amide metabolic process	0.58397	0.999993	1	0		1	Zm00001eb089930
BP	GO:0045047	protein targeting to ER	0.58397	0.999993	1	1	Zm00001eb146090	0
BP	GO:0072599	establishment of protein localization to endoplasmic reticulum	0.58397	0.999993	1	1	Zm00001eb146090	0
BP	GO:1901657	glycosyl compound metabolic process	0.58397	0.999993	1	0		1	Zm00001eb155060
BP	GO:0006974	cellular response to DNA damage stimulus	0.584671	0.999993	5	3	Zm00001eb303570/Zm00001eb070690/Zm00001eb225590	2	Zm00001eb150740/Zm00001eb099620
BP	GO:0033554	cellular response to stress	0.584671	0.999993	5	3	Zm00001eb303570/Zm00001eb070690/Zm00001eb225590	2	Zm00001eb150740/Zm00001eb099620
BP	GO:0032446	protein modification by small protein conjugation	0.601077	0.999993	4	0		4	Zm00001eb243190/Zm00001eb371590/Zm00001eb290550/Zm00001eb145570
BP	GO:0006415	translational termination	0.607624	0.999993	1	0		1	Zm00001eb145380
BP	GO:0010817	regulation of hormone levels	0.607624	0.999993	1	0		1	Zm00001eb370000
BP	GO:0033865	nucleoside bisphosphate metabolic process	0.607624	0.999993	1	1	Zm00001eb183790	0
BP	GO:0033875	ribonucleoside bisphosphate metabolic process	0.607624	0.999993	1	1	Zm00001eb183790	0
BP	GO:0034032	purine nucleoside bisphosphate metabolic process	0.607624	0.999993	1	1	Zm00001eb183790	0
BP	GO:0042445	hormone metabolic process	0.607624	0.999993	1	0		1	Zm00001eb370000
BP	GO:0072528	pyrimidine-containing compound biosynthetic process	0.607624	0.999993	1	1	Zm00001eb140940	0
BP	GO:0006633	fatty acid biosynthetic process	0.629148	0.999993	2	0		2	Zm00001eb094620/Zm00001eb398750
BP	GO:0006887	exocytosis	0.643731	0.999993	2	1	Zm00001eb183790	1	Zm00001eb139350
BP	GO:0009606	tropism	0.650982	0.999993	1	0		1	Zm00001eb296720
BP	GO:0010274	hydrotropism	0.650982	0.999993	1	0		1	Zm00001eb296720
BP	GO:0072657	protein localization to membrane	0.650982	0.999993	1	1	Zm00001eb146090	0
BP	GO:0090150	establishment of protein localization to membrane	0.650982	0.999993	1	1	Zm00001eb146090	0
BP	GO:0032940	secretion by cell	0.657857	0.999993	2	1	Zm00001eb183790	1	Zm00001eb139350
BP	GO:0006996	organelle organization	0.669224	0.999993	5	2	Zm00001eb150940/Zm00001eb302220	3	Zm00001eb077440/Zm00001eb212840/Zm00001eb212820
BP	GO:0006605	protein targeting	0.670835	0.999993	1	1	Zm00001eb146090	0
BP	GO:0007034	vacuolar transport	0.670835	0.999993	1	1	novel.2220	0
BP	GO:0008283	cell proliferation	0.670835	0.999993	1	0		1	Zm00001eb139570
BP	GO:0016043	cellular component organization	0.671211	0.999993	11	2	Zm00001eb150940/Zm00001eb302220	9	Zm00001eb145790/Zm00001eb246950/Zm00001eb145380/Zm00001eb022720/Zm00001eb077440/Zm00001eb212840/Zm00001eb212820/Zm00001eb014120/Zm00001eb393070
BP	GO:0006508	proteolysis	0.678701	0.999993	19	3	Zm00001eb150950/novel.3381/novel.2165	16	Zm00001eb162210/Zm00001eb022360/Zm00001eb039650/Zm00001eb193100/Zm00001eb175890/Zm00001eb196150/Zm00001eb112750/Zm00001eb129030/Zm00001eb214780/Zm00001eb371880/Zm00001eb283230/Zm00001eb358880/Zm00001eb154300/Zm00001eb220420/Zm00001eb428570/Zm00001eb314120
BP	GO:0007275	multicellular organism development	0.684762	0.999993	2	0		2	Zm00001eb438080/Zm00001eb392030
BP	GO:0032502	developmental process	0.684762	0.999993	2	0		2	Zm00001eb438080/Zm00001eb392030
BP	GO:0048856	anatomical structure development	0.684762	0.999993	2	0		2	Zm00001eb438080/Zm00001eb392030
BP	GO:0006414	translational elongation	0.689561	0.999993	1	0		1	Zm00001eb356890
BP	GO:0015985	energy coupled proton transport, down electrochemical gradient	0.689561	0.999993	1	0		1	Zm00001eb154630
BP	GO:0015986	ATP synthesis coupled proton transport	0.689561	0.999993	1	0		1	Zm00001eb154630
BP	GO:0022411	cellular component disassembly	0.689561	0.999993	1	0		1	Zm00001eb145380
BP	GO:0032984	protein-containing complex disassembly	0.689561	0.999993	1	0		1	Zm00001eb145380
BP	GO:0043624	cellular protein complex disassembly	0.689561	0.999993	1	0		1	Zm00001eb145380
BP	GO:0008610	lipid biosynthetic process	0.696195	0.999993	7	3	Zm00001eb354300/Zm00001eb273320/Zm00001eb191580	4	Zm00001eb325560/Zm00001eb094620/Zm00001eb250670/Zm00001eb398750
BP	GO:0006644	phospholipid metabolic process	0.711017	0.999993	5	3	Zm00001eb354300/Zm00001eb273320/novel.664	2	Zm00001eb197570/Zm00001eb054510
BP	GO:0015980	energy derivation by oxidation of organic compounds	0.723885	0.999993	1	0		1	Zm00001eb053470
BP	GO:0032268	regulation of cellular protein metabolic process	0.723885	0.999993	1	0		1	Zm00001eb089930
BP	GO:0044272	sulfur compound biosynthetic process	0.723885	0.999993	1	0		1	Zm00001eb130870
BP	GO:0045333	cellular respiration	0.723885	0.999993	1	0		1	Zm00001eb053470
BP	GO:0070972	protein localization to endoplasmic reticulum	0.723885	0.999993	1	1	Zm00001eb146090	0
BP	GO:0000160	phosphorelay signal transduction system	0.733362	0.999993	2	0		2	Zm00001eb140730/Zm00001eb066570
BP	GO:0072594	establishment of protein localization to organelle	0.7396	0.999993	1	1	Zm00001eb146090	0
BP	GO:0071840	cellular component organization or biogenesis	0.746985	0.999993	14	2	Zm00001eb150940/Zm00001eb302220	12	Zm00001eb145790/Zm00001eb246950/Zm00001eb145380/Zm00001eb232590/Zm00001eb022720/Zm00001eb077440/Zm00001eb212840/Zm00001eb212820/Zm00001eb014120/Zm00001eb112280/Zm00001eb393070/Zm00001eb225830
BP	GO:0016053	organic acid biosynthetic process	0.75123	0.999993	8	1	Zm00001eb396280	7	Zm00001eb094620/Zm00001eb084260/Zm00001eb218440/Zm00001eb421790/Zm00001eb096110/Zm00001eb398750/Zm00001eb327800
BP	GO:0046394	carboxylic acid biosynthetic process	0.75123	0.999993	8	1	Zm00001eb396280	7	Zm00001eb094620/Zm00001eb084260/Zm00001eb218440/Zm00001eb421790/Zm00001eb096110/Zm00001eb398750/Zm00001eb327800
BP	GO:0015698	inorganic anion transport	0.754422	0.999993	1	1	Zm00001eb389440	0
BP	GO:0051246	regulation of protein metabolic process	0.754422	0.999993	1	0		1	Zm00001eb089930
BP	GO:0008654	phospholipid biosynthetic process	0.755184	0.999993	2	2	Zm00001eb354300/Zm00001eb273320	0
BP	GO:0044255	cellular lipid metabolic process	0.774981	0.999993	9	3	Zm00001eb354300/Zm00001eb273320/novel.664	6	Zm00001eb325560/Zm00001eb094620/Zm00001eb250670/Zm00001eb197570/Zm00001eb054510/Zm00001eb398750
BP	GO:0051276	chromosome organization	0.77545	0.999993	2	0		2	Zm00001eb212840/Zm00001eb212820
BP	GO:1901135	carbohydrate derivative metabolic process	0.791083	0.999993	10	3	Zm00001eb354300/Zm00001eb273320/Zm00001eb183790	7	Zm00001eb314670/Zm00001eb147290/Zm00001eb155060/Zm00001eb207770/Zm00001eb246640/Zm00001eb154630/Zm00001eb116370
BP	GO:0009892	negative regulation of metabolic process	0.794028	0.999993	1	0		1	Zm00001eb089930
BP	GO:0010605	negative regulation of macromolecule metabolic process	0.794028	0.999993	1	0		1	Zm00001eb089930
BP	GO:0010629	negative regulation of gene expression	0.794028	0.999993	1	0		1	Zm00001eb089930
BP	GO:0046488	phosphatidylinositol metabolic process	0.799507	0.999993	3	3	Zm00001eb354300/Zm00001eb273320/novel.664	0
BP	GO:0006520	cellular amino acid metabolic process	0.800978	0.999993	7	0		7	Zm00001eb165610/Zm00001eb084260/Zm00001eb421790/Zm00001eb096110/Zm00001eb077630/Zm00001eb060890/Zm00001eb327800
BP	GO:0051726	regulation of cell cycle	0.805759	0.999993	1	0		1	Zm00001eb166830
BP	GO:0009605	response to external stimulus	0.816824	0.999993	1	0		1	Zm00001eb296720
BP	GO:0046839	phospholipid dephosphorylation	0.816824	0.999993	1	1	novel.664	0
BP	GO:0046856	phosphatidylinositol dephosphorylation	0.816824	0.999993	1	1	novel.664	0
BP	GO:0006811	ion transport	0.818142	0.999993	11	2	Zm00001eb324800/Zm00001eb389440	9	Zm00001eb231210/Zm00001eb158420/Zm00001eb366590/Zm00001eb063910/Zm00001eb382650/Zm00001eb154630/Zm00001eb371430/Zm00001eb197570/Zm00001eb054510
BP	GO:0006457	protein folding	0.820936	0.999993	3	1	Zm00001eb418610	2	Zm00001eb146070/Zm00001eb144880
BP	GO:0048523	negative regulation of cellular process	0.82726	0.999993	1	0		1	Zm00001eb089930
BP	GO:0042545	cell wall modification	0.837103	0.999993	1	0		1	Zm00001eb145790
BP	GO:1901137	carbohydrate derivative biosynthetic process	0.843972	0.999993	6	2	Zm00001eb354300/Zm00001eb273320	4	Zm00001eb314670/Zm00001eb147290/Zm00001eb154630/Zm00001eb116370
BP	GO:0006650	glycerophospholipid metabolic process	0.846454	0.999993	3	3	Zm00001eb354300/Zm00001eb273320/novel.664	0
BP	GO:0006631	fatty acid metabolic process	0.849482	0.999993	2	0		2	Zm00001eb094620/Zm00001eb398750
BP	GO:0033365	protein localization to organelle	0.855141	0.999993	1	1	Zm00001eb146090	0
BP	GO:0046486	glycerolipid metabolic process	0.857989	0.999993	3	3	Zm00001eb354300/Zm00001eb273320/novel.664	0
BP	GO:0007154	cell communication	0.861928	0.999993	9	0		9	Zm00001eb140730/Zm00001eb352780/Zm00001eb037990/Zm00001eb422250/Zm00001eb099440/Zm00001eb041140/Zm00001eb370550/Zm00001eb066570/Zm00001eb103950
BP	GO:0019752	carboxylic acid metabolic process	0.866965	0.999993	14	1	Zm00001eb396280	13	Zm00001eb094620/Zm00001eb165610/Zm00001eb084260/Zm00001eb218440/Zm00001eb421790/Zm00001eb081550/Zm00001eb096110/Zm00001eb077630/Zm00001eb060890/Zm00001eb006440/Zm00001eb398750/Zm00001eb053470/Zm00001eb327800
BP	GO:0043436	oxoacid metabolic process	0.866965	0.999993	14	1	Zm00001eb396280	13	Zm00001eb094620/Zm00001eb165610/Zm00001eb084260/Zm00001eb218440/Zm00001eb421790/Zm00001eb081550/Zm00001eb096110/Zm00001eb077630/Zm00001eb060890/Zm00001eb006440/Zm00001eb398750/Zm00001eb053470/Zm00001eb327800
BP	GO:0006082	organic acid metabolic process	0.869844	0.999993	14	1	Zm00001eb396280	13	Zm00001eb094620/Zm00001eb165610/Zm00001eb084260/Zm00001eb218440/Zm00001eb421790/Zm00001eb081550/Zm00001eb096110/Zm00001eb077630/Zm00001eb060890/Zm00001eb006440/Zm00001eb398750/Zm00001eb053470/Zm00001eb327800
BP	GO:0051716	cellular response to stimulus	0.871775	0.999993	11	3	Zm00001eb303570/Zm00001eb070690/Zm00001eb225590	8	Zm00001eb140730/Zm00001eb150740/Zm00001eb099440/Zm00001eb041140/Zm00001eb370550/Zm00001eb066570/Zm00001eb099620/Zm00001eb103950
BP	GO:0007049	cell cycle	0.891993	0.999993	1	0		1	Zm00001eb166830
BP	GO:0030258	lipid modification	0.891993	0.999993	1	1	novel.664	0
BP	GO:0044283	small molecule biosynthetic process	0.894571	0.999993	8	1	Zm00001eb396280	7	Zm00001eb094620/Zm00001eb084260/Zm00001eb218440/Zm00001eb421790/Zm00001eb096110/Zm00001eb398750/Zm00001eb327800
BP	GO:0098655	cation transmembrane transport	0.894829	0.999993	4	1	Zm00001eb324800	3	Zm00001eb366590/Zm00001eb063910/Zm00001eb154630
BP	GO:0070647	protein modification by small protein conjugation or removal	0.902301	0.999993	4	0		4	Zm00001eb243190/Zm00001eb371590/Zm00001eb290550/Zm00001eb145570
BP	GO:0055114	oxidation-reduction process	0.903965	0.999993	1	0		1	Zm00001eb053470
BP	GO:0007165	signal transduction	0.91636	0.999993	6	0		6	Zm00001eb140730/Zm00001eb099440/Zm00001eb041140/Zm00001eb370550/Zm00001eb066570/Zm00001eb103950
BP	GO:0023052	signaling	0.91636	0.999993	6	0		6	Zm00001eb140730/Zm00001eb099440/Zm00001eb041140/Zm00001eb370550/Zm00001eb066570/Zm00001eb103950
BP	GO:0034220	ion transmembrane transport	0.924891	0.999993	4	1	Zm00001eb324800	3	Zm00001eb366590/Zm00001eb063910/Zm00001eb154630
BP	GO:0035556	intracellular signal transduction	0.925202	0.999993	2	0		2	Zm00001eb140730/Zm00001eb066570
BP	GO:0016311	dephosphorylation	0.943424	0.999993	1	1	novel.664	0
BP	GO:0030001	metal ion transport	0.946657	0.999993	1	0		1	Zm00001eb231210
BP	GO:0048519	negative regulation of biological process	0.946657	0.999993	1	0		1	Zm00001eb089930
BP	GO:0009057	macromolecule catabolic process	0.951034	0.999993	4	1	novel.3381	3	Zm00001eb016920/Zm00001eb347530/Zm00001eb246640
BP	GO:0044281	small molecule metabolic process	0.951659	0.999993	20	5	Zm00001eb281930/Zm00001eb123700/Zm00001eb140940/Zm00001eb183790/Zm00001eb396280	15	Zm00001eb155060/Zm00001eb094620/Zm00001eb165610/Zm00001eb084260/Zm00001eb218440/Zm00001eb421790/Zm00001eb081550/Zm00001eb096110/Zm00001eb077630/Zm00001eb060890/Zm00001eb154630/Zm00001eb006440/Zm00001eb398750/Zm00001eb053470/Zm00001eb327800
BP	GO:0006790	sulfur compound metabolic process	0.957847	0.999993	1	0		1	Zm00001eb130870
BP	GO:0071702	organic substance transport	0.960521	0.999993	6	1	Zm00001eb146090	5	Zm00001eb054760/Zm00001eb382650/Zm00001eb197570/Zm00001eb054510/Zm00001eb144880
BP	GO:0006812	cation transport	0.965985	0.999993	5	1	Zm00001eb324800	4	Zm00001eb231210/Zm00001eb366590/Zm00001eb063910/Zm00001eb154630
BP	GO:0072330	monocarboxylic acid biosynthetic process	0.968929	0.999993	2	0		2	Zm00001eb094620/Zm00001eb398750
BP	GO:0006511	ubiquitin-dependent protein catabolic process	0.970396	0.999993	1	1	novel.3381	0
BP	GO:0019941	modification-dependent protein catabolic process	0.970396	0.999993	1	1	novel.3381	0
BP	GO:0043632	modification-dependent macromolecule catabolic process	0.970396	0.999993	1	1	novel.3381	0
BP	GO:1901565	organonitrogen compound catabolic process	0.972777	0.999993	3	1	novel.3381	2	Zm00001eb155060/Zm00001eb246640
BP	GO:0033036	macromolecule localization	0.972992	0.999993	5	1	Zm00001eb146090	4	Zm00001eb054760/Zm00001eb197570/Zm00001eb054510/Zm00001eb144880
BP	GO:1901575	organic substance catabolic process	0.973531	0.999993	7	3	Zm00001eb281930/Zm00001eb123700/novel.3381	4	Zm00001eb016920/Zm00001eb347530/Zm00001eb155060/Zm00001eb246640
BP	GO:0015672	monovalent inorganic cation transport	0.976987	0.999993	2	1	Zm00001eb324800	1	Zm00001eb154630
BP	GO:1902600	proton transmembrane transport	0.976987	0.999993	2	1	Zm00001eb324800	1	Zm00001eb154630
BP	GO:0006754	ATP biosynthetic process	0.977954	0.999993	1	0		1	Zm00001eb154630
BP	GO:0009142	nucleoside triphosphate biosynthetic process	0.977954	0.999993	1	0		1	Zm00001eb154630
BP	GO:0009145	purine nucleoside triphosphate biosynthetic process	0.977954	0.999993	1	0		1	Zm00001eb154630
BP	GO:0009201	ribonucleoside triphosphate biosynthetic process	0.977954	0.999993	1	0		1	Zm00001eb154630
BP	GO:0009206	purine ribonucleoside triphosphate biosynthetic process	0.977954	0.999993	1	0		1	Zm00001eb154630
BP	GO:0034655	nucleobase-containing compound catabolic process	0.977954	0.999993	1	0		1	Zm00001eb155060
BP	GO:0071705	nitrogen compound transport	0.978641	0.999993	5	1	Zm00001eb146090	4	Zm00001eb366590/Zm00001eb063910/Zm00001eb054760/Zm00001eb144880
BP	GO:0055086	nucleobase-containing small molecule metabolic process	0.980124	0.999993	4	2	Zm00001eb140940/Zm00001eb183790	2	Zm00001eb155060/Zm00001eb154630
BP	GO:0006732	coenzyme metabolic process	0.980219	0.999993	2	1	Zm00001eb183790	1	Zm00001eb130870
BP	GO:0009056	catabolic process	0.982102	0.999993	7	3	Zm00001eb281930/Zm00001eb123700/novel.3381	4	Zm00001eb016920/Zm00001eb347530/Zm00001eb155060/Zm00001eb246640
BP	GO:0098660	inorganic ion transmembrane transport	0.983009	0.999993	2	1	Zm00001eb324800	1	Zm00001eb154630
BP	GO:0098662	inorganic cation transmembrane transport	0.983009	0.999993	2	1	Zm00001eb324800	1	Zm00001eb154630
BP	GO:0009124	nucleoside monophosphate biosynthetic process	0.983586	0.999993	1	0		1	Zm00001eb154630
BP	GO:0009127	purine nucleoside monophosphate biosynthetic process	0.983586	0.999993	1	0		1	Zm00001eb154630
BP	GO:0009156	ribonucleoside monophosphate biosynthetic process	0.983586	0.999993	1	0		1	Zm00001eb154630
BP	GO:0009168	purine ribonucleoside monophosphate biosynthetic process	0.983586	0.999993	1	0		1	Zm00001eb154630
BP	GO:0009150	purine ribonucleotide metabolic process	0.983851	0.999993	2	1	Zm00001eb183790	1	Zm00001eb154630
BP	GO:0009259	ribonucleotide metabolic process	0.983851	0.999993	2	1	Zm00001eb183790	1	Zm00001eb154630
BP	GO:0009152	purine ribonucleotide biosynthetic process	0.98625	0.999993	1	0		1	Zm00001eb154630
BP	GO:0009260	ribonucleotide biosynthetic process	0.98625	0.999993	1	0		1	Zm00001eb154630
BP	GO:0046390	ribose phosphate biosynthetic process	0.98625	0.999993	1	0		1	Zm00001eb154630
BP	GO:0006163	purine nucleotide metabolic process	0.986833	0.999993	2	1	Zm00001eb183790	1	Zm00001eb154630
BP	GO:0019439	aromatic compound catabolic process	0.987038	0.999993	1	0		1	Zm00001eb155060
BP	GO:0046700	heterocycle catabolic process	0.987038	0.999993	1	0		1	Zm00001eb155060
BP	GO:1901361	organic cyclic compound catabolic process	0.987038	0.999993	1	0		1	Zm00001eb155060
BP	GO:0044270	cellular nitrogen compound catabolic process	0.987781	0.999993	1	0		1	Zm00001eb155060
BP	GO:0072521	purine-containing compound metabolic process	0.988116	0.999993	2	1	Zm00001eb183790	1	Zm00001eb154630
BP	GO:0006164	purine nucleotide biosynthetic process	0.989143	0.999993	1	0		1	Zm00001eb154630
BP	GO:0019693	ribose phosphate metabolic process	0.989277	0.999993	2	1	Zm00001eb183790	1	Zm00001eb154630
BP	GO:0032787	monocarboxylic acid metabolic process	0.990327	0.999993	2	0		2	Zm00001eb094620/Zm00001eb398750
BP	GO:0009108	coenzyme biosynthetic process	0.990353	0.999993	1	0		1	Zm00001eb130870
BP	GO:0072522	purine-containing compound biosynthetic process	0.990353	0.999993	1	0		1	Zm00001eb154630
BP	GO:0015031	protein transport	0.991413	0.999993	3	1	Zm00001eb146090	2	Zm00001eb054760/Zm00001eb144880
BP	GO:0015833	peptide transport	0.991413	0.999993	3	1	Zm00001eb146090	2	Zm00001eb054760/Zm00001eb144880
BP	GO:0042886	amide transport	0.991413	0.999993	3	1	Zm00001eb146090	2	Zm00001eb054760/Zm00001eb144880
BP	GO:0046034	ATP metabolic process	0.991921	0.999993	1	0		1	Zm00001eb154630
BP	GO:0009144	purine nucleoside triphosphate metabolic process	0.992385	0.999993	1	0		1	Zm00001eb154630
BP	GO:0009199	ribonucleoside triphosphate metabolic process	0.992385	0.999993	1	0		1	Zm00001eb154630
BP	GO:0009205	purine ribonucleoside triphosphate metabolic process	0.992385	0.999993	1	0		1	Zm00001eb154630
BP	GO:0045184	establishment of protein localization	0.992551	0.999993	3	1	Zm00001eb146090	2	Zm00001eb054760/Zm00001eb144880
BP	GO:0006091	generation of precursor metabolites and energy	0.992822	0.999993	1	0		1	Zm00001eb053470
BP	GO:0044257	cellular protein catabolic process	0.992822	0.999993	1	1	novel.3381	0
BP	GO:0051603	proteolysis involved in cellular protein catabolic process	0.992822	0.999993	1	1	novel.3381	0
BP	GO:0009141	nucleoside triphosphate metabolic process	0.993623	0.999993	1	0		1	Zm00001eb154630
BP	GO:0009123	nucleoside monophosphate metabolic process	0.993989	0.999993	1	0		1	Zm00001eb154630
BP	GO:0009126	purine nucleoside monophosphate metabolic process	0.993989	0.999993	1	0		1	Zm00001eb154630
BP	GO:0009161	ribonucleoside monophosphate metabolic process	0.993989	0.999993	1	0		1	Zm00001eb154630
BP	GO:0009167	purine ribonucleoside monophosphate metabolic process	0.993989	0.999993	1	0		1	Zm00001eb154630
BP	GO:0019637	organophosphate metabolic process	0.994188	0.999993	7	4	Zm00001eb354300/Zm00001eb273320/Zm00001eb183790/novel.664	3	Zm00001eb154630/Zm00001eb197570/Zm00001eb054510
BP	GO:0030163	protein catabolic process	0.994335	0.999993	1	1	novel.3381	0
BP	GO:0008104	protein localization	0.994919	0.999993	3	1	Zm00001eb146090	2	Zm00001eb054760/Zm00001eb144880
BP	GO:0016192	vesicle-mediated transport	0.995604	0.999993	3	1	Zm00001eb183790	2	Zm00001eb139350/Zm00001eb205380
BP	GO:0090407	organophosphate biosynthetic process	0.995604	0.999993	3	2	Zm00001eb354300/Zm00001eb273320	1	Zm00001eb154630
BP	GO:0044265	cellular macromolecule catabolic process	0.996867	0.999993	1	1	novel.3381	0
BP	GO:0051188	cofactor biosynthetic process	0.997047	0.999993	1	0		1	Zm00001eb130870
BP	GO:0006886	intracellular protein transport	0.997377	0.999993	1	1	Zm00001eb146090	0
BP	GO:0051186	cofactor metabolic process	0.997523	0.999993	2	1	Zm00001eb183790	1	Zm00001eb130870
BP	GO:0009165	nucleotide biosynthetic process	0.997528	0.999993	1	0		1	Zm00001eb154630
BP	GO:1901293	nucleoside phosphate biosynthetic process	0.997528	0.999993	1	0		1	Zm00001eb154630
BP	GO:0009117	nucleotide metabolic process	0.997773	0.999993	2	1	Zm00001eb183790	1	Zm00001eb154630
BP	GO:0006753	nucleoside phosphate metabolic process	0.998102	0.999993	2	1	Zm00001eb183790	1	Zm00001eb154630
BP	GO:0034613	cellular protein localization	0.998635	0.999993	1	1	Zm00001eb146090	0
BP	GO:0070727	cellular macromolecule localization	0.998635	0.999993	1	1	Zm00001eb146090	0
BP	GO:0046907	intracellular transport	0.9992	0.999993	1	1	Zm00001eb146090	0
BP	GO:0051649	establishment of localization in cell	0.9992	0.999993	1	1	Zm00001eb146090	0
BP	GO:0044248	cellular catabolic process	0.999331	0.999993	3	1	novel.3381	2	Zm00001eb155060/Zm00001eb246640
BP	GO:0051641	cellular localization	0.999609	0.999993	1	1	Zm00001eb146090	0
BP	GO:0043043	peptide biosynthetic process	0.999963	0.999993	8	2	novel.2047/Zm00001eb413490	6	Zm00001eb142300/Zm00001eb356890/Zm00001eb150530/Zm00001eb145380/Zm00001eb089930/Zm00001eb011760
BP	GO:0043604	amide biosynthetic process	0.999977	0.999993	8	2	novel.2047/Zm00001eb413490	6	Zm00001eb142300/Zm00001eb356890/Zm00001eb150530/Zm00001eb145380/Zm00001eb089930/Zm00001eb011760
BP	GO:0006518	peptide metabolic process	0.999985	0.999993	8	2	novel.2047/Zm00001eb413490	6	Zm00001eb142300/Zm00001eb356890/Zm00001eb150530/Zm00001eb145380/Zm00001eb089930/Zm00001eb011760
BP	GO:0006412	translation	0.999986	0.999993	7	1	Zm00001eb413490	6	Zm00001eb142300/Zm00001eb356890/Zm00001eb150530/Zm00001eb145380/Zm00001eb089930/Zm00001eb011760
BP	GO:0043603	cellular amide metabolic process	0.999993	0.999993	8	2	novel.2047/Zm00001eb413490	6	Zm00001eb142300/Zm00001eb356890/Zm00001eb150530/Zm00001eb145380/Zm00001eb089930/Zm00001eb011760
CC	GO:0005576	extracellular region	1.12e-05	0.000450168	11	0		11	Zm00001eb139570/Zm00001eb071650/Zm00001eb371880/Zm00001eb251370/Zm00001eb341630/Zm00001eb382500/Zm00001eb197870/Zm00001eb203620/Zm00001eb237240/Zm00001eb226450/Zm00001eb147980
CC	GO:0005618	cell wall	3.83e-05	0.000450168	8	0		8	Zm00001eb071650/Zm00001eb251370/Zm00001eb341630/Zm00001eb382500/Zm00001eb197870/Zm00001eb203620/Zm00001eb237240/Zm00001eb226450
CC	GO:0030312	external encapsulating structure	3.83e-05	0.000450168	8	0		8	Zm00001eb071650/Zm00001eb251370/Zm00001eb341630/Zm00001eb382500/Zm00001eb197870/Zm00001eb203620/Zm00001eb237240/Zm00001eb226450
CC	GO:0048046	apoplast	3.83e-05	0.000450168	8	0		8	Zm00001eb071650/Zm00001eb251370/Zm00001eb341630/Zm00001eb382500/Zm00001eb197870/Zm00001eb203620/Zm00001eb237240/Zm00001eb226450
CC	GO:0071944	cell periphery	0.00175177	0.0164667	12	1	Zm00001eb183790	11	Zm00001eb071650/Zm00001eb251370/Zm00001eb341630/Zm00001eb382500/Zm00001eb197870/Zm00001eb203620/Zm00001eb237240/Zm00001eb139350/Zm00001eb022720/Zm00001eb226450/Zm00001eb236850
CC	GO:0015629	actin cytoskeleton	0.0410788	0.321784	4	2	Zm00001eb150940/Zm00001eb302220	2	novel.2026/Zm00001eb077440
CC	GO:0009654	photosystem II oxygen evolving complex	0.102567	0.497484	3	1	Zm00001eb012750	2	Zm00001eb142170/Zm00001eb141870
CC	GO:0000786	nucleosome	0.108342	0.497484	2	0		2	Zm00001eb212840/Zm00001eb212820
CC	GO:0042651	thylakoid membrane	0.123187	0.497484	3	1	Zm00001eb012750	2	Zm00001eb142170/Zm00001eb141870
CC	GO:0044815	DNA packaging complex	0.124202	0.497484	2	0		2	Zm00001eb212840/Zm00001eb212820
CC	GO:0044430	cytoskeletal part	0.127578	0.497484	4	2	Zm00001eb150940/Zm00001eb302220	2	novel.2026/Zm00001eb077440
CC	GO:0005856	cytoskeleton	0.136115	0.497484	4	2	Zm00001eb150940/Zm00001eb302220	2	novel.2026/Zm00001eb077440
CC	GO:0000785	chromatin	0.140576	0.497484	2	0		2	Zm00001eb212840/Zm00001eb212820
CC	GO:0032993	protein-DNA complex	0.15738	0.497484	2	0		2	Zm00001eb212840/Zm00001eb212820
CC	GO:1990204	oxidoreductase complex	0.168342	0.497484	3	1	Zm00001eb012750	2	Zm00001eb142170/Zm00001eb141870
CC	GO:0009521	photosystem	0.181995	0.497484	4	2	Zm00001eb012750/Zm00001eb096870	2	Zm00001eb142170/Zm00001eb141870
CC	GO:0034357	photosynthetic membrane	0.20164	0.497484	4	2	Zm00001eb012750/Zm00001eb096870	2	Zm00001eb142170/Zm00001eb141870
CC	GO:0044436	thylakoid part	0.20164	0.497484	4	2	Zm00001eb012750/Zm00001eb096870	2	Zm00001eb142170/Zm00001eb141870
CC	GO:0009523	photosystem II	0.204897	0.497484	3	1	Zm00001eb012750	2	Zm00001eb142170/Zm00001eb141870
CC	GO:0009579	thylakoid	0.211695	0.497484	4	2	Zm00001eb012750/Zm00001eb096870	2	Zm00001eb142170/Zm00001eb141870
CC	GO:0019898	extrinsic component of membrane	0.245379	0.549182	2	1	Zm00001eb012750	1	Zm00001eb142170
CC	GO:0005694	chromosome	0.322066	0.68805	3	1	Zm00001eb214790	2	Zm00001eb212840/Zm00001eb212820
CC	GO:0070469	respiratory chain	0.415321	0.757558	1	0		1	Zm00001eb053470
CC	GO:0098803	respiratory chain complex	0.415321	0.757558	1	0		1	Zm00001eb053470
CC	GO:0005886	plasma membrane	0.421359	0.757558	2	0		2	Zm00001eb022720/Zm00001eb236850
CC	GO:0044427	chromosomal part	0.470442	0.757558	2	0		2	Zm00001eb212840/Zm00001eb212820
CC	GO:0009522	photosystem I	0.49514	0.757558	1	1	Zm00001eb096870	0
CC	GO:0000159	protein phosphatase type 2A complex	0.542248	0.757558	1	0		1	Zm00001eb103950
CC	GO:0000145	exocyst	0.546495	0.757558	2	1	Zm00001eb183790	1	Zm00001eb139350
CC	GO:0005938	cell cortex	0.546495	0.757558	2	1	Zm00001eb183790	1	Zm00001eb139350
CC	GO:0044448	cell cortex part	0.546495	0.757558	2	1	Zm00001eb183790	1	Zm00001eb139350
CC	GO:0099568	cytoplasmic region	0.546495	0.757558	2	1	Zm00001eb183790	1	Zm00001eb139350
CC	GO:0008287	protein serine/threonine phosphatase complex	0.564139	0.757558	1	0		1	Zm00001eb103950
CC	GO:0016459	myosin complex	0.564139	0.757558	1	0		1	novel.2026
CC	GO:1903293	phosphatase complex	0.564139	0.757558	1	0		1	Zm00001eb103950
CC	GO:0099023	tethering complex	0.627351	0.819041	2	1	Zm00001eb183790	1	Zm00001eb139350
CC	GO:0098796	membrane protein complex	0.929178	0.999996	5	2	Zm00001eb012750/Zm00001eb096870	3	Zm00001eb142170/Zm00001eb141870/Zm00001eb053470
CC	GO:0044425	membrane part	0.958688	0.999996	5	2	Zm00001eb012750/Zm00001eb096870	3	Zm00001eb142170/Zm00001eb141870/Zm00001eb053470
CC	GO:0043228	non-membrane-bounded organelle	0.982694	0.999996	11	4	Zm00001eb150940/Zm00001eb413490/Zm00001eb214790/Zm00001eb302220	7	novel.2026/Zm00001eb142300/Zm00001eb150530/Zm00001eb011760/Zm00001eb077440/Zm00001eb212840/Zm00001eb212820
CC	GO:0043232	intracellular non-membrane-bounded organelle	0.982694	0.999996	11	4	Zm00001eb150940/Zm00001eb413490/Zm00001eb214790/Zm00001eb302220	7	novel.2026/Zm00001eb142300/Zm00001eb150530/Zm00001eb011760/Zm00001eb077440/Zm00001eb212840/Zm00001eb212820
CC	GO:1902494	catalytic complex	0.987449	0.999996	4	1	Zm00001eb012750	3	Zm00001eb142170/Zm00001eb141870/Zm00001eb103950
CC	GO:0044422	organelle part	0.997288	0.999996	6	2	Zm00001eb150940/Zm00001eb302220	4	novel.2026/Zm00001eb077440/Zm00001eb212840/Zm00001eb212820
CC	GO:0044446	intracellular organelle part	0.997288	0.999996	6	2	Zm00001eb150940/Zm00001eb302220	4	novel.2026/Zm00001eb077440/Zm00001eb212840/Zm00001eb212820
CC	GO:0005634	nucleus	0.998301	0.999996	7	2	Zm00001eb147380/Zm00001eb327040	5	Zm00001eb373670/Zm00001eb255670/Zm00001eb166830/Zm00001eb317760/Zm00001eb247720
CC	GO:0005840	ribosome	0.999701	0.999996	4	1	Zm00001eb413490	3	Zm00001eb142300/Zm00001eb150530/Zm00001eb011760
CC	GO:1990904	ribonucleoprotein complex	0.999962	0.999996	4	1	Zm00001eb413490	3	Zm00001eb142300/Zm00001eb150530/Zm00001eb011760
CC	GO:0043231	intracellular membrane-bounded organelle	0.999996	0.999996	7	2	Zm00001eb147380/Zm00001eb327040	5	Zm00001eb373670/Zm00001eb255670/Zm00001eb166830/Zm00001eb317760/Zm00001eb247720
MF	GO:0020037	heme binding	1.73e-11	1.69e-09	62	2	Zm00001eb028900/Zm00001eb294460	60	Zm00001eb225960/Zm00001eb349320/Zm00001eb393680/Zm00001eb123110/Zm00001eb145520/Zm00001eb165560/Zm00001eb159250/Zm00001eb275420/Zm00001eb164970/Zm00001eb030170/Zm00001eb394220/Zm00001eb165550/Zm00001eb367160/Zm00001eb165580/Zm00001eb100220/Zm00001eb298230/Zm00001eb328810/Zm00001eb209760/Zm00001eb393360/Zm00001eb058110/Zm00001eb106090/Zm00001eb173980/Zm00001eb322810/Zm00001eb238730/Zm00001eb214000…
MF	GO:0046906	tetrapyrrole binding	1.73e-11	1.69e-09	62	2	Zm00001eb028900/Zm00001eb294460	60	Zm00001eb225960/Zm00001eb349320/Zm00001eb393680/Zm00001eb123110/Zm00001eb145520/Zm00001eb165560/Zm00001eb159250/Zm00001eb275420/Zm00001eb164970/Zm00001eb030170/Zm00001eb394220/Zm00001eb165550/Zm00001eb367160/Zm00001eb165580/Zm00001eb100220/Zm00001eb298230/Zm00001eb328810/Zm00001eb209760/Zm00001eb393360/Zm00001eb058110/Zm00001eb106090/Zm00001eb173980/Zm00001eb322810/Zm00001eb238730/Zm00001eb214000…
MF	GO:0016798	hydrolase activity, acting on glycosyl bonds	3.28e-07	1.99e-05	43	2	Zm00001eb145110/novel.708	41	Zm00001eb384110/Zm00001eb311900/Zm00001eb375030/Zm00001eb016920/Zm00001eb318150/Zm00001eb434590/Zm00001eb347530/Zm00001eb190430/Zm00001eb433630/Zm00001eb199060/Zm00001eb205940/Zm00001eb007740/Zm00001eb232430/Zm00001eb076600/Zm00001eb141520/Zm00001eb071650/Zm00001eb141510/Zm00001eb246640/Zm00001eb334460/Zm00001eb251370/Zm00001eb426520/Zm00001eb341630/Zm00001eb382500/Zm00001eb197870/Zm00001eb255140…
MF	GO:0005506	iron ion binding	4.06e-07	1.99e-05	41	1	Zm00001eb191580	40	Zm00001eb225960/Zm00001eb145870/Zm00001eb349320/Zm00001eb123110/Zm00001eb165560/Zm00001eb114610/Zm00001eb159250/Zm00001eb275420/Zm00001eb164970/Zm00001eb030170/Zm00001eb394220/Zm00001eb165550/Zm00001eb367160/Zm00001eb165580/Zm00001eb100220/Zm00001eb209760/Zm00001eb393360/Zm00001eb058110/Zm00001eb106090/Zm00001eb173980/Zm00001eb322810/Zm00001eb214000/Zm00001eb147560/novel.4966/Zm00001eb366290/Zm00…
MF	GO:0004553	hydrolase activity, hydrolyzing O-glycosyl compounds	8.26e-07	3.24e-05	39	2	Zm00001eb145110/novel.708	37	Zm00001eb384110/Zm00001eb311900/Zm00001eb016920/Zm00001eb318150/Zm00001eb434590/Zm00001eb347530/Zm00001eb190430/Zm00001eb433630/Zm00001eb199060/Zm00001eb205940/Zm00001eb007740/Zm00001eb232430/Zm00001eb076600/Zm00001eb141520/Zm00001eb071650/Zm00001eb141510/Zm00001eb246640/Zm00001eb334460/Zm00001eb251370/Zm00001eb426520/Zm00001eb341630/Zm00001eb382500/Zm00001eb197870/Zm00001eb255140/Zm00001eb203620…
MF	GO:0004497	monooxygenase activity	2e-06	6.54e-05	38	1	Zm00001eb140370	37	Zm00001eb225960/Zm00001eb349320/Zm00001eb123110/Zm00001eb165560/Zm00001eb159250/Zm00001eb275420/Zm00001eb164970/Zm00001eb030170/Zm00001eb394220/Zm00001eb165550/Zm00001eb367160/Zm00001eb165580/Zm00001eb100220/Zm00001eb209760/Zm00001eb393360/Zm00001eb058110/Zm00001eb106090/Zm00001eb173980/Zm00001eb322810/Zm00001eb214000/Zm00001eb147560/novel.4966/Zm00001eb196960/Zm00001eb165620/Zm00001eb179080/Zm00…
MF	GO:0016705	oxidoreductase activity, acting on paired donors, with incorporation or reduction of molecular oxygen	1.25e-05	0.000348733	37	0		37	Zm00001eb225960/Zm00001eb349320/Zm00001eb123110/Zm00001eb165560/Zm00001eb159250/Zm00001eb275420/Zm00001eb164970/Zm00001eb030170/Zm00001eb394220/Zm00001eb165550/Zm00001eb367160/Zm00001eb165580/Zm00001eb100220/Zm00001eb209760/Zm00001eb393360/Zm00001eb058110/Zm00001eb106090/Zm00001eb173980/Zm00001eb322810/Zm00001eb214000/Zm00001eb147560/novel.4966/Zm00001eb196960/Zm00001eb165620/Zm00001eb179080/Zm00…
MF	GO:0016762	xyloglucan:xyloglucosyl transferase activity	0.000125502	0.00307479	8	0		8	Zm00001eb071650/Zm00001eb251370/Zm00001eb341630/Zm00001eb382500/Zm00001eb197870/Zm00001eb203620/Zm00001eb237240/Zm00001eb226450
MF	GO:0004601	peroxidase activity	0.000212083	0.0046187	22	2	Zm00001eb028900/Zm00001eb294460	20	Zm00001eb393680/Zm00001eb298230/Zm00001eb328810/Zm00001eb238730/Zm00001eb330550/novel.4132/Zm00001eb330540/Zm00001eb251340/Zm00001eb410710/Zm00001eb325930/Zm00001eb332990/Zm00001eb417350/novel.754/Zm00001eb417240/Zm00001eb238800/Zm00001eb298200/Zm00001eb291860/Zm00001eb195200/Zm00001eb282430/Zm00001eb417290
MF	GO:0016684	oxidoreductase activity, acting on peroxide as acceptor	0.000250317	0.00469401	22	2	Zm00001eb028900/Zm00001eb294460	20	Zm00001eb393680/Zm00001eb298230/Zm00001eb328810/Zm00001eb238730/Zm00001eb330550/novel.4132/Zm00001eb330540/Zm00001eb251340/Zm00001eb410710/Zm00001eb325930/Zm00001eb332990/Zm00001eb417350/novel.754/Zm00001eb417240/Zm00001eb238800/Zm00001eb298200/Zm00001eb291860/Zm00001eb195200/Zm00001eb282430/Zm00001eb417290
MF	GO:0008194	UDP-glycosyltransferase activity	0.000263439	0.00469401	28	1	novel.4787	27	Zm00001eb139920/Zm00001eb146860/Zm00001eb240490/Zm00001eb318970/novel.1081/Zm00001eb096940/Zm00001eb432200/Zm00001eb098300/Zm00001eb415630/Zm00001eb360890/novel.1846/Zm00001eb194080/Zm00001eb025100/Zm00001eb318580/Zm00001eb114130/Zm00001eb107760/Zm00001eb238120/Zm00001eb280950/novel.4951/Zm00001eb432320/Zm00001eb280930/Zm00001eb304010/Zm00001eb311610/Zm00001eb323960/Zm00001eb175940/Zm00001eb28306…
MF	GO:0009055	electron transfer activity	0.000512441	0.00836988	11	1	Zm00001eb315640	10	Zm00001eb145520/Zm00001eb011280/Zm00001eb033440/Zm00001eb331820/Zm00001eb054710/Zm00001eb298250/Zm00001eb186300/Zm00001eb324900/Zm00001eb129330/Zm00001eb307480
MF	GO:0016209	antioxidant activity	0.00063391	0.00955741	22	2	Zm00001eb028900/Zm00001eb294460	20	Zm00001eb393680/Zm00001eb298230/Zm00001eb328810/Zm00001eb238730/Zm00001eb330550/novel.4132/Zm00001eb330540/Zm00001eb251340/Zm00001eb410710/Zm00001eb325930/Zm00001eb332990/Zm00001eb417350/novel.754/Zm00001eb417240/Zm00001eb238800/Zm00001eb298200/Zm00001eb291860/Zm00001eb195200/Zm00001eb282430/Zm00001eb417290
MF	GO:0046527	glucosyltransferase activity	0.000913952	0.0127953	13	1	novel.4787	12	Zm00001eb139920/Zm00001eb415630/Zm00001eb071650/Zm00001eb025100/Zm00001eb251370/Zm00001eb341630/Zm00001eb382500/Zm00001eb197870/Zm00001eb203620/Zm00001eb237240/Zm00001eb226450/Zm00001eb379070
MF	GO:0016701	oxidoreductase activity, acting on single donors with incorporation of molecular oxygen	0.00182963	0.0239072	8	1	Zm00001eb140370	7	Zm00001eb153000/Zm00001eb144960/Zm00001eb309770/Zm00001eb067710/Zm00001eb375850/Zm00001eb218680/Zm00001eb081610
MF	GO:0008171	O-methyltransferase activity	0.00219581	0.0268986	7	1	Zm00001eb292840	6	novel.4781/Zm00001eb271480/Zm00001eb353110/Zm00001eb292850/Zm00001eb018660/Zm00001eb172420
MF	GO:0016702	oxidoreductase activity, acting on single donors with incorporation of molecular oxygen, incorporation of two atoms of oxygen	0.00309642	0.0337166	7	0		7	Zm00001eb153000/Zm00001eb144960/Zm00001eb309770/Zm00001eb067710/Zm00001eb375850/Zm00001eb218680/Zm00001eb081610
MF	GO:0051213	dioxygenase activity	0.00309642	0.0337166	7	0		7	Zm00001eb153000/Zm00001eb144960/Zm00001eb309770/Zm00001eb067710/Zm00001eb375850/Zm00001eb218680/Zm00001eb081610
MF	GO:0016788	hydrolase activity, acting on ester bonds	0.00370433	0.0382131	33	5	Zm00001eb151650/novel.2525/novel.3693/novel.664/novel.4203	28	Zm00001eb145790/Zm00001eb144670/Zm00001eb140620/Zm00001eb154650/Zm00001eb394390/Zm00001eb047450/Zm00001eb197550/Zm00001eb131130/Zm00001eb379820/Zm00001eb190200/Zm00001eb280670/Zm00001eb094620/Zm00001eb406620/Zm00001eb082840/Zm00001eb186990/Zm00001eb234840/Zm00001eb041390/Zm00001eb372310/Zm00001eb223550/Zm00001eb127030/Zm00001eb383330/Zm00001eb197570/Zm00001eb054510/Zm00001eb299930/Zm00001eb210390…
MF	GO:0016758	transferase activity, transferring hexosyl groups	0.017429	0.170805	17	1	novel.4787	16	Zm00001eb139920/Zm00001eb314670/Zm00001eb432200/Zm00001eb415630/Zm00001eb071650/Zm00001eb025100/Zm00001eb251370/Zm00001eb341630/Zm00001eb382500/Zm00001eb197870/Zm00001eb203620/Zm00001eb237240/novel.4951/Zm00001eb226450/Zm00001eb116370/Zm00001eb379070
MF	GO:0005509	calcium ion binding	0.0195732	0.176198	15	1	Zm00001eb012750	14	Zm00001eb150260/Zm00001eb099610/Zm00001eb225410/Zm00001eb140600/Zm00001eb142170/Zm00001eb395970/Zm00001eb141120/Zm00001eb347180/Zm00001eb314950/Zm00001eb296740/Zm00001eb015800/Zm00001eb286870/novel.4378/Zm00001eb311730
MF	GO:0004664	prephenate dehydratase activity	0.0197773	0.176198	3	0		3	Zm00001eb084260/Zm00001eb421790/Zm00001eb096110
MF	GO:0004252	serine-type endopeptidase activity	0.0294276	0.240412	9	1	Zm00001eb150950	8	Zm00001eb193100/Zm00001eb112750/Zm00001eb129030/Zm00001eb021350/Zm00001eb283230/Zm00001eb154300/Zm00001eb428570/Zm00001eb314120
MF	GO:0016836	hydro-lyase activity	0.0294383	0.240412	5	0		5	Zm00001eb165610/Zm00001eb084260/Zm00001eb421790/Zm00001eb096110/Zm00001eb060890
MF	GO:0046983	protein dimerization activity	0.0458799	0.359698	33	12	novel.1793/novel.2187/Zm00001eb431660/Zm00001eb327040/novel.3396/Zm00001eb116210/Zm00001eb292840/novel.3279/novel.975/novel.427/Zm00001eb140680/Zm00001eb058190	21	Zm00001eb142030/Zm00001eb145040/Zm00001eb148730/Zm00001eb155410/novel.2083/novel.1515/Zm00001eb228320/Zm00001eb148540/Zm00001eb002830/Zm00001eb251200/Zm00001eb390330/Zm00001eb100380/Zm00001eb146770/Zm00001eb255490/Zm00001eb353110/Zm00001eb006680/Zm00001eb292850/Zm00001eb252100/Zm00001eb018660/Zm00001eb172420/Zm00001eb415520
MF	GO:0004175	endopeptidase activity	0.0526046	0.379088	12	1	Zm00001eb150950	11	Zm00001eb143550/Zm00001eb193100/Zm00001eb196150/Zm00001eb112750/Zm00001eb129030/Zm00001eb371880/Zm00001eb021350/Zm00001eb283230/Zm00001eb154300/Zm00001eb428570/Zm00001eb314120
MF	GO:0008236	serine-type peptidase activity	0.054756	0.379088	13	1	Zm00001eb150950	12	Zm00001eb022360/Zm00001eb193100/Zm00001eb175890/Zm00001eb112750/Zm00001eb129030/Zm00001eb021350/Zm00001eb283230/Zm00001eb358880/Zm00001eb154300/Zm00001eb220420/Zm00001eb428570/Zm00001eb314120
MF	GO:0017171	serine hydrolase activity	0.054756	0.379088	13	1	Zm00001eb150950	12	Zm00001eb022360/Zm00001eb193100/Zm00001eb175890/Zm00001eb112750/Zm00001eb129030/Zm00001eb021350/Zm00001eb283230/Zm00001eb358880/Zm00001eb154300/Zm00001eb220420/Zm00001eb428570/Zm00001eb314120
MF	GO:0004521	endoribonuclease activity	0.0616109	0.379088	5	3	novel.2525/novel.3693/novel.4203	2	Zm00001eb144670/Zm00001eb041390
MF	GO:0016759	cellulose synthase activity	0.0616109	0.379088	5	1	novel.4787	4	Zm00001eb139920/Zm00001eb415630/Zm00001eb025100/Zm00001eb379070
MF	GO:0016760	cellulose synthase (UDP-forming) activity	0.0616109	0.379088	5	1	novel.4787	4	Zm00001eb139920/Zm00001eb415630/Zm00001eb025100/Zm00001eb379070
MF	GO:0004523	RNA-DNA hybrid ribonuclease activity	0.0638261	0.379088	3	3	novel.2525/novel.3693/novel.4203	0
MF	GO:0010181	FMN binding	0.0638261	0.379088	3	0		3	Zm00001eb373030/Zm00001eb279210/Zm00001eb373050
MF	GO:0016829	lyase activity	0.0692207	0.399037	14	1	Zm00001eb140940	13	Zm00001eb154790/Zm00001eb154800/Zm00001eb165610/Zm00001eb250670/Zm00001eb084260/Zm00001eb421790/Zm00001eb081550/Zm00001eb096110/Zm00001eb077630/Zm00001eb060890/Zm00001eb006440/Zm00001eb298110/Zm00001eb309260
MF	GO:0043565	sequence-specific DNA binding	0.0720169	0.403295	19	1	Zm00001eb352050	18	Zm00001eb149550/Zm00001eb154170/Zm00001eb388620/Zm00001eb159390/Zm00001eb234120/Zm00001eb178550/Zm00001eb402220/Zm00001eb006700/Zm00001eb198620/Zm00001eb310270/Zm00001eb226570/Zm00001eb377480/Zm00001eb286490/Zm00001eb337270/Zm00001eb339990/Zm00001eb275080/Zm00001eb056980/Zm00001eb206730
MF	GO:0035673	oligopeptide transmembrane transporter activity	0.0888937	0.458504	4	0		4	Zm00001eb378720/Zm00001eb057440_T003_gene/Zm00001eb251350/Zm00001eb033760
MF	GO:0042887	amide transmembrane transporter activity	0.0888937	0.458504	4	0		4	Zm00001eb378720/Zm00001eb057440_T003_gene/Zm00001eb251350/Zm00001eb033760
MF	GO:1904680	peptide transmembrane transporter activity	0.0888937	0.458504	4	0		4	Zm00001eb378720/Zm00001eb057440_T003_gene/Zm00001eb251350/Zm00001eb033760
MF	GO:0003905	alkylbase DNA N-glycosylase activity	0.10197	0.512463	2	0		2	Zm00001eb150740/Zm00001eb099620
MF	GO:0050660	flavin adenine dinucleotide binding	0.117382	0.57478	8	0		8	Zm00001eb403180/Zm00001eb422370/Zm00001eb043120/Zm00001eb384900/Zm00001eb172390/Zm00001eb236880/Zm00001eb135440/Zm00001eb370000
MF	GO:0008519	ammonium transmembrane transporter activity	0.120235	0.57478	2	0		2	Zm00001eb366590/Zm00001eb063910
MF	GO:0030246	carbohydrate binding	0.129749	0.605497	12	3	Zm00001eb180130/Zm00001eb348860/Zm00001eb334680	9	Zm00001eb433630/Zm00001eb265290/Zm00001eb252540/Zm00001eb375460/Zm00001eb273940/Zm00001eb029470/Zm00001eb125360/Zm00001eb405150/Zm00001eb116370
MF	GO:0016765	transferase activity, transferring alkyl or aryl (other than methyl) groups	0.132954	0.606021	6	1	Zm00001eb396280	5	Zm00001eb325560/Zm00001eb218440/Zm00001eb130870/Zm00001eb306790/Zm00001eb327800
MF	GO:0019104	DNA N-glycosylase activity	0.13922	0.610033	2	0		2	Zm00001eb150740/Zm00001eb099620
MF	GO:0004540	ribonuclease activity	0.140059	0.610033	5	3	novel.2525/novel.3693/novel.4203	2	Zm00001eb144670/Zm00001eb041390
MF	GO:0004519	endonuclease activity	0.157583	0.635163	5	3	novel.2525/novel.3693/novel.4203	2	Zm00001eb144670/Zm00001eb041390
MF	GO:0016298	lipase activity	0.158791	0.635163	2	0		2	Zm00001eb197570/Zm00001eb054510
MF	GO:0030410	nicotianamine synthase activity	0.158791	0.635163	2	1	Zm00001eb396280	1	Zm00001eb218440
MF	GO:0071949	FAD binding	0.158791	0.635163	2	0		2	Zm00001eb403180/Zm00001eb422370
MF	GO:0016799	hydrolase activity, hydrolyzing N-glycosyl compounds	0.170676	0.669052	3	0		3	Zm00001eb150740/Zm00001eb089930/Zm00001eb099620
MF	GO:0008081	phosphoric diester hydrolase activity	0.184663	0.709687	3	0		3	Zm00001eb394390/Zm00001eb082840/Zm00001eb326890
MF	GO:0030145	manganese ion binding	0.199212	0.745778	2	2	Zm00001eb281930/Zm00001eb123700	0
MF	GO:0035251	UDP-glucosyltransferase activity	0.20491	0.745778	5	1	novel.4787	4	Zm00001eb139920/Zm00001eb415630/Zm00001eb025100/Zm00001eb379070
MF	GO:0016835	carbon-oxygen lyase activity	0.205469	0.745778	6	0		6	Zm00001eb165610/Zm00001eb084260/Zm00001eb421790/Zm00001eb096110/Zm00001eb060890/Zm00001eb298110
MF	GO:0016891	endoribonuclease activity, producing 5'-phosphomonoesters	0.213464	0.747124	3	3	novel.2525/novel.3693/novel.4203	0
MF	GO:0016893	endonuclease activity, active with either ribo- or deoxyribonucleic acids and producing 5'-phosphomonoesters	0.213464	0.747124	3	3	novel.2525/novel.3693/novel.4203	0
MF	GO:0005507	copper ion binding	0.235309	0.809133	4	0		4	Zm00001eb368570/Zm00001eb298030/Zm00001eb013810/Zm00001eb311110
MF	GO:0016811	hydrolase activity, acting on carbon-nitrogen (but not peptide) bonds, in linear amides	0.240655	0.813249	2	2	novel.4426/novel.3074	0
MF	GO:0008233	peptidase activity	0.248843	0.826665	23	2	Zm00001eb150950/novel.2165	21	Zm00001eb162210/Zm00001eb022360/Zm00001eb039650/Zm00001eb221910/Zm00001eb143550/Zm00001eb193100/Zm00001eb258670/Zm00001eb175890/Zm00001eb196150/Zm00001eb112750/Zm00001eb129030/Zm00001eb214780/Zm00001eb371880/Zm00001eb021350/Zm00001eb283230/Zm00001eb358880/Zm00001eb154300/Zm00001eb220420/Zm00001eb374810/Zm00001eb428570/Zm00001eb314120
MF	GO:0050662	coenzyme binding	0.259485	0.840363	18	0		18	Zm00001eb016230/Zm00001eb373030/Zm00001eb403180/Zm00001eb428490/Zm00001eb422370/Zm00001eb043120/Zm00001eb081550/Zm00001eb279210/Zm00001eb088840/Zm00001eb384900/Zm00001eb172390/Zm00001eb236880/Zm00001eb135440/Zm00001eb170230/Zm00001eb006440/Zm00001eb370000/Zm00001eb378890/Zm00001eb373050
MF	GO:0003993	acid phosphatase activity	0.261541	0.840363	2	1	Zm00001eb151650	1	Zm00001eb406620
MF	GO:0016810	hydrolase activity, acting on carbon-nitrogen (but not peptide) bonds	0.273408	0.851658	3	2	novel.4426/novel.3074	1	Zm00001eb155060
MF	GO:0008168	methyltransferase activity	0.274224	0.851658	13	2	Zm00001eb255340/Zm00001eb292840	11	Zm00001eb123070/novel.4781/Zm00001eb271480/Zm00001eb250470/Zm00001eb199360/Zm00001eb353110/Zm00001eb292850/Zm00001eb339970/Zm00001eb187150/Zm00001eb018660/Zm00001eb172420
MF	GO:0042578	phosphoric ester hydrolase activity	0.278758	0.851658	7	2	Zm00001eb151650/novel.664	5	Zm00001eb154650/Zm00001eb394390/Zm00001eb406620/Zm00001eb082840/Zm00001eb326890
MF	GO:0016160	amylase activity	0.282438	0.851658	2	0		2	Zm00001eb016920/Zm00001eb311730
MF	GO:0016868	intramolecular transferase activity, phosphotransferases	0.30328	0.900649	2	2	Zm00001eb281930/Zm00001eb123700	0
MF	GO:0016741	transferase activity, transferring one-carbon groups	0.323695	0.94693	13	2	Zm00001eb255340/Zm00001eb292840	11	Zm00001eb123070/novel.4781/Zm00001eb271480/Zm00001eb250470/Zm00001eb199360/Zm00001eb353110/Zm00001eb292850/Zm00001eb339970/Zm00001eb187150/Zm00001eb018660/Zm00001eb172420
MF	GO:0015018	galactosylgalactosylxylosylprotein 3-beta-glucuronosyltransferase activity	0.344577	0.947195	2	0		2	Zm00001eb432200/novel.4951
MF	GO:0015020	glucuronosyltransferase activity	0.344577	0.947195	2	0		2	Zm00001eb432200/novel.4951
MF	GO:0061630	ubiquitin protein ligase activity	0.344577	0.947195	2	0		2	novel.4486/Zm00001eb266970
MF	GO:0061659	ubiquitin-like protein ligase activity	0.344577	0.947195	2	0		2	novel.4486/Zm00001eb266970
MF	GO:0070008	serine-type exopeptidase activity	0.347949	0.947195	4	0		4	Zm00001eb022360/Zm00001eb175890/Zm00001eb358880/Zm00001eb220420
MF	GO:0004518	nuclease activity	0.41773	0.954892	6	3	novel.2525/novel.3693/novel.4203	3	Zm00001eb144670/Zm00001eb197550/Zm00001eb041390
MF	GO:0016814	hydrolase activity, acting on carbon-nitrogen (but not peptide) bonds, in cyclic amidines	0.433225	0.954892	1	0		1	Zm00001eb155060
MF	GO:0016830	carbon-carbon lyase activity	0.436581	0.954892	4	1	Zm00001eb140940	3	Zm00001eb081550/Zm00001eb006440/Zm00001eb309260
MF	GO:0004185	serine-type carboxypeptidase activity	0.440852	0.954892	3	0		3	Zm00001eb022360/Zm00001eb175890/Zm00001eb358880
MF	GO:0030170	pyridoxal phosphate binding	0.44307	0.954892	5	0		5	Zm00001eb016230/Zm00001eb428490/Zm00001eb081550/Zm00001eb170230/Zm00001eb006440
MF	GO:0070279	vitamin B6 binding	0.44307	0.954892	5	0		5	Zm00001eb016230/Zm00001eb428490/Zm00001eb081550/Zm00001eb170230/Zm00001eb006440
MF	GO:0016538	cyclin-dependent protein serine/threonine kinase regulator activity	0.464524	0.954892	1	0		1	Zm00001eb166830
MF	GO:0016872	intramolecular lyase activity	0.464524	0.954892	1	0		1	Zm00001eb163860
MF	GO:0030151	molybdenum ion binding	0.464524	0.954892	1	0		1	Zm00001eb245550
MF	GO:0042500	aspartic endopeptidase activity, intramembrane cleaving	0.464524	0.954892	1	0		1	Zm00001eb143550
MF	GO:0001871	pattern binding	0.470051	0.954892	3	2	Zm00001eb180130/Zm00001eb334680	1	Zm00001eb375460
MF	GO:0030247	polysaccharide binding	0.470051	0.954892	3	2	Zm00001eb180130/Zm00001eb334680	1	Zm00001eb375460
MF	GO:0008238	exopeptidase activity	0.47362	0.954892	4	0		4	Zm00001eb022360/Zm00001eb175890/Zm00001eb358880/Zm00001eb220420
MF	GO:0015267	channel activity	0.475661	0.954892	5	0		5	Zm00001eb158420/Zm00001eb371430/Zm00001eb119200/Zm00001eb247760/Zm00001eb043650
MF	GO:0022803	passive transmembrane transporter activity	0.475661	0.954892	5	0		5	Zm00001eb158420/Zm00001eb371430/Zm00001eb119200/Zm00001eb247760/Zm00001eb043650
MF	GO:0003849	3-deoxy-7-phosphoheptulonate synthase activity	0.494097	0.954892	1	0		1	Zm00001eb327800
MF	GO:0004190	aspartic-type endopeptidase activity	0.494097	0.954892	1	0		1	Zm00001eb143550
MF	GO:0004197	cysteine-type endopeptidase activity	0.494097	0.954892	1	0		1	Zm00001eb196150
MF	GO:0015108	chloride transmembrane transporter activity	0.494097	0.954892	1	1	Zm00001eb389440	0
MF	GO:0016161	beta-amylase activity	0.494097	0.954892	1	0		1	Zm00001eb016920
MF	GO:0070001	aspartic-type peptidase activity	0.494097	0.954892	1	0		1	Zm00001eb143550
MF	GO:0140102	catalytic activity, acting on a rRNA	0.494097	0.954892	1	0		1	Zm00001eb089930
MF	GO:0004180	carboxypeptidase activity	0.498544	0.954892	3	0		3	Zm00001eb022360/Zm00001eb175890/Zm00001eb358880
MF	GO:0004866	endopeptidase inhibitor activity	0.498872	0.954892	2	0		2	Zm00001eb076760/Zm00001eb147980
MF	GO:0030414	peptidase inhibitor activity	0.498872	0.954892	2	0		2	Zm00001eb076760/Zm00001eb147980
MF	GO:0061134	peptidase regulator activity	0.498872	0.954892	2	0		2	Zm00001eb076760/Zm00001eb147980
MF	GO:0061135	endopeptidase regulator activity	0.498872	0.954892	2	0		2	Zm00001eb076760/Zm00001eb147980
MF	GO:0070011	peptidase activity, acting on L-amino acid peptides	0.500851	0.954892	19	2	Zm00001eb150950/novel.2165	17	Zm00001eb022360/Zm00001eb039650/Zm00001eb143550/Zm00001eb193100/Zm00001eb175890/Zm00001eb196150/Zm00001eb112750/Zm00001eb129030/Zm00001eb214780/Zm00001eb371880/Zm00001eb021350/Zm00001eb283230/Zm00001eb358880/Zm00001eb154300/Zm00001eb220420/Zm00001eb428570/Zm00001eb314120
MF	GO:0004842	ubiquitin-protein transferase activity	0.515454	0.954892	6	0		6	novel.4486/Zm00001eb243190/Zm00001eb371590/Zm00001eb290550/Zm00001eb145570/Zm00001eb266970
MF	GO:0004659	prenyltransferase activity	0.522039	0.954892	1	0		1	Zm00001eb325560
MF	GO:0019139	cytokinin dehydrogenase activity	0.522039	0.954892	1	0		1	Zm00001eb370000
MF	GO:0016791	phosphatase activity	0.533131	0.954892	4	2	Zm00001eb151650/novel.664	2	Zm00001eb154650/Zm00001eb406620
MF	GO:0004650	polygalacturonase activity	0.533729	0.954892	2	1	Zm00001eb145110	1	Zm00001eb205940
MF	GO:0016831	carboxy-lyase activity	0.533729	0.954892	2	1	Zm00001eb140940	1	Zm00001eb309260
MF	GO:0004568	chitinase activity	0.54844	0.954892	1	0		1	Zm00001eb246640
MF	GO:0008483	transaminase activity	0.54844	0.954892	1	0		1	Zm00001eb016230
MF	GO:0016769	transferase activity, transferring nitrogenous groups	0.54844	0.954892	1	0		1	Zm00001eb016230
MF	GO:0051537	2 iron, 2 sulfur cluster binding	0.54844	0.954892	1	1	Zm00001eb140370	0
MF	GO:0005546	phosphatidylinositol-4,5-bisphosphate binding	0.550524	0.954892	2	1	Zm00001eb183790	1	Zm00001eb139350
MF	GO:1901981	phosphatidylinositol phosphate binding	0.550524	0.954892	2	1	Zm00001eb183790	1	Zm00001eb139350
MF	GO:1902936	phosphatidylinositol bisphosphate binding	0.550524	0.954892	2	1	Zm00001eb183790	1	Zm00001eb139350
MF	GO:0019787	ubiquitin-like protein transferase activity	0.571009	0.981735	6	0		6	novel.4486/Zm00001eb243190/Zm00001eb371590/Zm00001eb290550/Zm00001eb145570/Zm00001eb266970
MF	GO:0003746	translation elongation factor activity	0.596954	0.994817	1	0		1	Zm00001eb356890
MF	GO:0019207	kinase regulator activity	0.596954	0.994817	1	0		1	Zm00001eb166830
MF	GO:0019887	protein kinase regulator activity	0.596954	0.994817	1	0		1	Zm00001eb166830
MF	GO:0019842	vitamin binding	0.607556	0.994817	5	0		5	Zm00001eb016230/Zm00001eb428490/Zm00001eb081550/Zm00001eb170230/Zm00001eb006440
MF	GO:0005216	ion channel activity	0.61337	0.994817	2	0		2	Zm00001eb158420/Zm00001eb371430
MF	GO:0022838	substrate-specific channel activity	0.61337	0.994817	2	0		2	Zm00001eb158420/Zm00001eb371430
MF	GO:0004527	exonuclease activity	0.619223	0.994817	1	0		1	Zm00001eb197550
MF	GO:0004867	serine-type endopeptidase inhibitor activity	0.619223	0.994817	1	0		1	Zm00001eb147980
MF	GO:0052689	carboxylic ester hydrolase activity	0.627862	0.999984	3	0		3	Zm00001eb145790/Zm00001eb197570/Zm00001eb054510
MF	GO:0008289	lipid binding	0.63985	0.999984	6	1	Zm00001eb183790	5	Zm00001eb139350/Zm00001eb112340/Zm00001eb319090/Zm00001eb176420/Zm00001eb151130
MF	GO:0005543	phospholipid binding	0.660459	0.999984	4	1	Zm00001eb183790	3	Zm00001eb139350/Zm00001eb112340/Zm00001eb176420
MF	GO:0016866	intramolecular transferase activity	0.66927	0.999984	2	2	Zm00001eb281930/Zm00001eb123700	0
MF	GO:0140097	catalytic activity, acting on DNA	0.66927	0.999984	2	0		2	Zm00001eb150740/Zm00001eb099620
MF	GO:0004499	N,N-dimethylaniline monooxygenase activity	0.678924	0.999984	1	0		1	Zm00001eb135440
MF	GO:0015103	inorganic anion transmembrane transporter activity	0.678924	0.999984	1	1	Zm00001eb389440	0
MF	GO:0019888	protein phosphatase regulator activity	0.678924	0.999984	1	0		1	Zm00001eb103950
MF	GO:1901681	sulfur compound binding	0.678924	0.999984	1	0		1	Zm00001eb378890
MF	GO:0004857	enzyme inhibitor activity	0.688339	0.999984	4	0		4	Zm00001eb083160/Zm00001eb166830/Zm00001eb076760/Zm00001eb147980
MF	GO:0008374	O-acyltransferase activity	0.69667	0.999984	1	1	Zm00001eb120460	0
MF	GO:0019208	phosphatase regulator activity	0.69667	0.999984	1	0		1	Zm00001eb103950
MF	GO:0016645	oxidoreductase activity, acting on the CH-NH group of donors	0.713436	0.999984	1	0		1	Zm00001eb370000
MF	GO:0016709	oxidoreductase activity, acting on paired donors, with incorporation or reduction of molecular oxygen, NAD(P)H as one donor, and incorporation of one atom of oxygen	0.713436	0.999984	1	0		1	Zm00001eb135440
MF	GO:0051087	chaperone binding	0.713436	0.999984	1	0		1	Zm00001eb037570
MF	GO:0008509	anion transmembrane transporter activity	0.729277	0.999984	1	1	Zm00001eb389440	0
MF	GO:0016651	oxidoreductase activity, acting on NAD(P)H	0.729277	0.999984	1	0		1	Zm00001eb145680
MF	GO:0003779	actin binding	0.751169	0.999984	2	1	Zm00001eb341450	1	Zm00001eb398870
MF	GO:0016887	ATPase activity	0.76115	0.999984	13	3	Zm00001eb310230/Zm00001eb428300/Zm00001eb418610	10	Zm00001eb425050/Zm00001eb434550/Zm00001eb033140/Zm00001eb187760/Zm00001eb315790/Zm00001eb148720/Zm00001eb286950/Zm00001eb265830/Zm00001eb357950/Zm00001eb012880
MF	GO:0004222	metalloendopeptidase activity	0.771744	0.999984	1	0		1	Zm00001eb371880
MF	GO:0005085	guanyl-nucleotide exchange factor activity	0.771744	0.999984	1	0		1	Zm00001eb152460
MF	GO:0042910	xenobiotic transmembrane transporter activity	0.789664	0.999984	2	0		2	Zm00001eb065100/Zm00001eb106010_T002_gene
MF	GO:0016746	transferase activity, transferring acyl groups	0.790573	0.999984	9	3	novel.2047/novel.3381/Zm00001eb120460	6	Zm00001eb129020/Zm00001eb060500/Zm00001eb200030/Zm00001eb198030/Zm00001eb398750/Zm00001eb054140
MF	GO:0051536	iron-sulfur cluster binding	0.790607	0.999984	3	1	Zm00001eb140370	2	Zm00001eb255880/Zm00001eb193660
MF	GO:0051540	metal cluster binding	0.790607	0.999984	3	1	Zm00001eb140370	2	Zm00001eb255880/Zm00001eb193660
MF	GO:0051082	unfolded protein binding	0.814994	0.999984	2	1	Zm00001eb418610	1	Zm00001eb146070
MF	GO:0035091	phosphatidylinositol binding	0.822812	0.999984	2	1	Zm00001eb183790	1	Zm00001eb139350
MF	GO:0015297	antiporter activity	0.82548	0.999984	3	1	Zm00001eb324800	2	Zm00001eb065100/Zm00001eb106010_T002_gene
MF	GO:0030599	pectinesterase activity	0.828258	0.999984	1	0		1	Zm00001eb145790
MF	GO:0015291	secondary active transmembrane transporter activity	0.831827	0.999984	3	1	Zm00001eb324800	2	Zm00001eb065100/Zm00001eb106010_T002_gene
MF	GO:0010333	terpene synthase activity	0.846735	0.999984	1	0		1	Zm00001eb298110
MF	GO:0016409	palmitoyltransferase activity	0.855215	0.999984	1	0		1	Zm00001eb129020
MF	GO:0016747	transferase activity, transferring acyl groups other than amino-acyl groups	0.860192	0.999984	5	1	Zm00001eb120460	4	Zm00001eb129020/Zm00001eb060500/Zm00001eb398750/Zm00001eb054140
MF	GO:0046982	protein heterodimerization activity	0.868111	0.999984	4	0		4	Zm00001eb142030/Zm00001eb148730/Zm00001eb148540/Zm00001eb146770
MF	GO:0008135	translation factor activity, RNA binding	0.875376	0.999984	2	0		2	Zm00001eb356890/Zm00001eb145380
MF	GO:0008757	S-adenosylmethionine-dependent methyltransferase activity	0.877947	0.999984	1	0		1	Zm00001eb339970
MF	GO:0016838	carbon-oxygen lyase activity, acting on phosphates	0.877947	0.999984	1	0		1	Zm00001eb298110
MF	GO:0016614	oxidoreductase activity, acting on CH-OH group of donors	0.880515	0.999984	3	1	Zm00001eb183790	2	Zm00001eb088840/Zm00001eb236880
MF	GO:0051020	GTPase binding	0.884702	0.999984	1	0		1	Zm00001eb152460
MF	GO:0008234	cysteine-type peptidase activity	0.893034	0.999984	4	1	novel.2165	3	Zm00001eb039650/Zm00001eb196150/Zm00001eb214780
MF	GO:0015075	ion transmembrane transporter activity	0.908512	0.999984	7	1	Zm00001eb389440	6	Zm00001eb231210/Zm00001eb158420/Zm00001eb366590/Zm00001eb063910/Zm00001eb154630/Zm00001eb371430
MF	GO:0050661	NADP binding	0.913275	0.999984	1	0		1	Zm00001eb135440
MF	GO:0098772	molecular function regulator	0.918747	0.999984	7	0		7	Zm00001eb139570/Zm00001eb083160/Zm00001eb152460/Zm00001eb166830/Zm00001eb103950/Zm00001eb076760/Zm00001eb147980
MF	GO:0140098	catalytic activity, acting on RNA	0.921134	0.999984	6	3	novel.2525/novel.3693/novel.4203	3	Zm00001eb144670/Zm00001eb089930/Zm00001eb041390
MF	GO:0015077	monovalent inorganic cation transmembrane transporter activity	0.922614	0.999984	1	0		1	Zm00001eb154630
MF	GO:0015078	proton transmembrane transporter activity	0.922614	0.999984	1	0		1	Zm00001eb154630
MF	GO:0008324	cation transmembrane transporter activity	0.93575	0.999984	4	0		4	Zm00001eb231210/Zm00001eb366590/Zm00001eb063910/Zm00001eb154630
MF	GO:0016616	oxidoreductase activity, acting on the CH-OH group of donors, NAD or NADP as acceptor	0.93722	0.999984	2	1	Zm00001eb183790	1	Zm00001eb088840
MF	GO:0003755	peptidyl-prolyl cis-trans isomerase activity	0.948073	0.999984	1	0		1	Zm00001eb255120
MF	GO:0016859	cis-trans isomerase activity	0.948073	0.999984	1	0		1	Zm00001eb255120
MF	GO:0030234	enzyme regulator activity	0.948807	0.999984	5	0		5	Zm00001eb083160/Zm00001eb166830/Zm00001eb103950/Zm00001eb076760/Zm00001eb147980
MF	GO:0015318	inorganic molecular entity transmembrane transporter activity	0.953997	0.999984	5	1	Zm00001eb389440	4	Zm00001eb231210/Zm00001eb158420/Zm00001eb154630/Zm00001eb371430
MF	GO:0019899	enzyme binding	0.960955	0.999984	1	0		1	Zm00001eb152460
MF	GO:0051287	NAD binding	0.960955	0.999984	1	0		1	Zm00001eb088840
MF	GO:0046873	metal ion transmembrane transporter activity	0.970645	0.999984	1	0		1	Zm00001eb231210
MF	GO:0008270	zinc ion binding	0.972066	0.999984	10	2	Zm00001eb396570/Zm00001eb300690	8	Zm00001eb155060/Zm00001eb213970/Zm00001eb140440/Zm00001eb371880/Zm00001eb002090/Zm00001eb099020/Zm00001eb295020/Zm00001eb289390
MF	GO:0008237	metallopeptidase activity	0.973811	0.999984	1	0		1	Zm00001eb371880
MF	GO:0043531	ADP binding	0.979085	0.999984	2	2	Zm00001eb150750/Zm00001eb200120	0
MF	GO:0022804	active transmembrane transporter activity	0.9792	0.999984	3	1	Zm00001eb324800	2	Zm00001eb065100/Zm00001eb106010_T002_gene
MF	GO:0016853	isomerase activity	0.979315	0.999984	4	2	Zm00001eb281930/Zm00001eb123700	2	Zm00001eb255120/Zm00001eb163860
MF	GO:0000287	magnesium ion binding	0.980314	0.999984	1	0		1	Zm00001eb298110
MF	GO:0022890	inorganic cation transmembrane transporter activity	0.983626	0.999984	2	0		2	Zm00001eb231210/Zm00001eb154630
MF	GO:0003774	motor activity	0.990081	0.999984	1	0		1	novel.2026
MF	GO:0008092	cytoskeletal protein binding	0.996534	0.999984	2	1	Zm00001eb341450	1	Zm00001eb398870
MF	GO:0001882	nucleoside binding	0.999883	0.999984	3	2	Zm00001eb146090/Zm00001eb164180	1	Zm00001eb157350
MF	GO:0001883	purine nucleoside binding	0.999883	0.999984	3	2	Zm00001eb146090/Zm00001eb164180	1	Zm00001eb157350
MF	GO:0005525	GTP binding	0.999883	0.999984	3	2	Zm00001eb146090/Zm00001eb164180	1	Zm00001eb157350
MF	GO:0032549	ribonucleoside binding	0.999883	0.999984	3	2	Zm00001eb146090/Zm00001eb164180	1	Zm00001eb157350
MF	GO:0032550	purine ribonucleoside binding	0.999883	0.999984	3	2	Zm00001eb146090/Zm00001eb164180	1	Zm00001eb157350
MF	GO:0032561	guanyl ribonucleotide binding	0.999883	0.999984	3	2	Zm00001eb146090/Zm00001eb164180	1	Zm00001eb157350
MF	GO:0019001	guanyl nucleotide binding	0.999904	0.999984	3	2	Zm00001eb146090/Zm00001eb164180	1	Zm00001eb157350
MF	GO:0003924	GTPase activity	0.99994	0.999984	1	0		1	Zm00001eb157350
MF	GO:0003735	structural constituent of ribosome	0.999951	0.999984	4	1	Zm00001eb413490	3	Zm00001eb142300/Zm00001eb150530/Zm00001eb011760
MF	GO:0005198	structural molecule activity	0.999984	0.999984	4	1	Zm00001eb413490	3	Zm00001eb142300/Zm00001eb150530/Zm00001eb011760

## Sheet: WS
List of enriched GO terms under water stress (zmccd8 vs WT)
Category	GOID	Description	pvalue	padj	Count	Up	Up_Gene_id	Down	Down_Gene_id
BP	GO:0044282	small molecule catabolic process	0.000469726	0.0494253	4	2	Zm00001eb281930/Zm00001eb123700	2	Zm00001eb155060/Zm00001eb147510
BP	GO:0030417	nicotianamine metabolic process	0.000837717	0.0494253	3	1	Zm00001eb331330	2	Zm00001eb014700/Zm00001eb396110
BP	GO:0030418	nicotianamine biosynthetic process	0.000837717	0.0494253	3	1	Zm00001eb331330	2	Zm00001eb014700/Zm00001eb396110
BP	GO:0072351	tricarboxylic acid biosynthetic process	0.000837717	0.0494253	3	1	Zm00001eb331330	2	Zm00001eb014700/Zm00001eb396110
BP	GO:0015074	DNA integration	0.00125361	0.0508904	5	2	novel.4677/novel.107	3	novel.2074/novel.2030/novel.1865
BP	GO:0006576	cellular biogenic amine metabolic process	0.00150946	0.0508904	4	1	Zm00001eb331330	3	Zm00001eb014700/Zm00001eb396110/Zm00001eb147510
BP	GO:0044106	cellular amine metabolic process	0.00150946	0.0508904	4	1	Zm00001eb331330	3	Zm00001eb014700/Zm00001eb396110/Zm00001eb147510
BP	GO:0009309	amine biosynthetic process	0.00243965	0.0639731	3	1	Zm00001eb331330	2	Zm00001eb014700/Zm00001eb396110
BP	GO:0042401	cellular biogenic amine biosynthetic process	0.00243965	0.0639731	3	1	Zm00001eb331330	2	Zm00001eb014700/Zm00001eb396110
BP	GO:0072350	tricarboxylic acid metabolic process	0.0052069	0.122883	3	1	Zm00001eb331330	2	Zm00001eb014700/Zm00001eb396110
BP	GO:0009308	amine metabolic process	0.00600002	0.128728	4	1	Zm00001eb331330	3	Zm00001eb014700/Zm00001eb396110/Zm00001eb147510
BP	GO:0005992	trehalose biosynthetic process	0.00750544	0.147607	3	0		3	Zm00001eb192680/Zm00001eb042260/Zm00001eb178890
BP	GO:0005991	trehalose metabolic process	0.00838481	0.152216	3	0		3	Zm00001eb192680/Zm00001eb042260/Zm00001eb178890
BP	GO:0046351	disaccharide biosynthetic process	0.0103185	0.167771	3	0		3	Zm00001eb192680/Zm00001eb042260/Zm00001eb178890
BP	GO:0005984	disaccharide metabolic process	0.0113743	0.167771	3	0		3	Zm00001eb192680/Zm00001eb042260/Zm00001eb178890
BP	GO:0019318	hexose metabolic process	0.0113743	0.167771	3	3	Zm00001eb281930/Zm00001eb123700/Zm00001eb265990	0
BP	GO:0009312	oligosaccharide biosynthetic process	0.0136667	0.185127	3	0		3	Zm00001eb192680/Zm00001eb042260/Zm00001eb178890
BP	GO:0015979	photosynthesis	0.0145383	0.185127	4	0		4	Zm00001eb151750/Zm00001eb316290/Zm00001eb248360/Zm00001eb117670
BP	GO:0009311	oligosaccharide metabolic process	0.0149043	0.185127	3	0		3	Zm00001eb192680/Zm00001eb042260/Zm00001eb178890
BP	GO:0005996	monosaccharide metabolic process	0.017564	0.205977	3	3	Zm00001eb281930/Zm00001eb123700/Zm00001eb265990	0
BP	GO:0010035	response to inorganic substance	0.0183285	0.205977	2	1	novel.2047	1	Zm00001eb155620
BP	GO:0044262	cellular carbohydrate metabolic process	0.0243642	0.261362	5	1	Zm00001eb223960	4	Zm00001eb079170/Zm00001eb192680/Zm00001eb042260/Zm00001eb178890
BP	GO:0072527	pyrimidine-containing compound metabolic process	0.0341001	0.349897	2	1	Zm00001eb140940	1	Zm00001eb155060
BP	GO:0006006	glucose metabolic process	0.0453498	0.43075	2	2	Zm00001eb281930/Zm00001eb123700	0
BP	GO:0006811	ion transport	0.0456303	0.43075	8	5	Zm00001eb071010/Zm00001eb071370/Zm00001eb028680/Zm00001eb213530/Zm00001eb253020	3	Zm00001eb031840/Zm00001eb371430/Zm00001eb280210
BP	GO:1901136	carbohydrate derivative catabolic process	0.0535019	0.484081	2	1	Zm00001eb228520	1	Zm00001eb155060
BP	GO:0034637	cellular carbohydrate biosynthetic process	0.073653	0.484081	4	1	Zm00001eb223960	3	Zm00001eb192680/Zm00001eb042260/Zm00001eb178890
BP	GO:0006259	DNA metabolic process	0.0799875	0.484081	6	2	novel.4677/novel.107	4	novel.2074/novel.2030/Zm00001eb154140/novel.1865
BP	GO:0046839	phospholipid dephosphorylation	0.0855177	0.484081	2	1	novel.664	1	Zm00001eb154830
BP	GO:0046856	phosphatidylinositol dephosphorylation	0.0855177	0.484081	2	1	novel.664	1	Zm00001eb154830
BP	GO:0006644	phospholipid metabolic process	0.0972325	0.484081	4	3	Zm00001eb354300/Zm00001eb223960/novel.664	1	Zm00001eb154830
BP	GO:0044281	small molecule metabolic process	0.0988398	0.484081	12	7	Zm00001eb281930/Zm00001eb123700/Zm00001eb331330/Zm00001eb140940/Zm00001eb183790/Zm00001eb223960/Zm00001eb265990	5	Zm00001eb155060/Zm00001eb079170/Zm00001eb014700/Zm00001eb396110/Zm00001eb147510
BP	GO:0016051	carbohydrate biosynthetic process	0.104923	0.484081	4	1	Zm00001eb223960	3	Zm00001eb192680/Zm00001eb042260/Zm00001eb178890
BP	GO:0046488	phosphatidylinositol metabolic process	0.112873	0.484081	3	2	Zm00001eb354300/novel.664	1	Zm00001eb154830
BP	GO:0016052	carbohydrate catabolic process	0.116382	0.484081	3	2	Zm00001eb281930/Zm00001eb123700	1	Zm00001eb016920
BP	GO:0006887	exocytosis	0.12726	0.484081	2	2	Zm00001eb183790/Zm00001eb259710	0
BP	GO:0030258	lipid modification	0.12726	0.484081	2	1	novel.664	1	Zm00001eb154830
BP	GO:0032940	secretion by cell	0.132771	0.484081	2	2	Zm00001eb183790/Zm00001eb259710	0
BP	GO:0006650	glycerophospholipid metabolic process	0.145848	0.484081	3	2	Zm00001eb354300/novel.664	1	Zm00001eb154830
BP	GO:0046486	glycerolipid metabolic process	0.153569	0.484081	3	2	Zm00001eb354300/novel.664	1	Zm00001eb154830
BP	GO:0000160	phosphorelay signal transduction system	0.161073	0.484081	2	2	Zm00001eb405030/Zm00001eb066570	0
BP	GO:0046903	secretion	0.161073	0.484081	2	2	Zm00001eb183790/Zm00001eb259710	0
BP	GO:0006081	cellular aldehyde metabolic process	0.165747	0.484081	1	0		1	Zm00001eb079170
BP	GO:1901575	organic substance catabolic process	0.170892	0.484081	6	3	Zm00001eb281930/Zm00001eb123700/Zm00001eb228520	3	Zm00001eb155060/Zm00001eb147510/Zm00001eb016920
BP	GO:0006820	anion transport	0.178542	0.484081	2	2	Zm00001eb028680/Zm00001eb253020	0
BP	GO:0008037	cell recognition	0.178542	0.484081	2	2	Zm00001eb422210/Zm00001eb069550	0
BP	GO:0009856	pollination	0.178542	0.484081	2	2	Zm00001eb422210/Zm00001eb069550	0
BP	GO:0009875	pollen-pistil interaction	0.178542	0.484081	2	2	Zm00001eb422210/Zm00001eb069550	0
BP	GO:0044706	multi-multicellular organism process	0.178542	0.484081	2	2	Zm00001eb422210/Zm00001eb069550	0
BP	GO:0048544	recognition of pollen	0.178542	0.484081	2	2	Zm00001eb422210/Zm00001eb069550	0
BP	GO:0006465	signal peptide processing	0.179389	0.484081	1	1	Zm00001eb432830	0
BP	GO:0006821	chloride transport	0.179389	0.484081	1	1	Zm00001eb253020	0
BP	GO:0009628	response to abiotic stimulus	0.179389	0.484081	1	0		1	Zm00001eb155620
BP	GO:0046165	alcohol biosynthetic process	0.179389	0.484081	1	1	Zm00001eb223960	0
BP	GO:0046173	polyol biosynthetic process	0.179389	0.484081	1	1	Zm00001eb223960	0
BP	GO:0016311	dephosphorylation	0.190347	0.484081	2	1	novel.664	1	Zm00001eb154830
BP	GO:0007015	actin filament organization	0.192811	0.484081	1	1	Zm00001eb150940	0
BP	GO:0008064	regulation of actin polymerization or depolymerization	0.192811	0.484081	1	1	Zm00001eb150940	0
BP	GO:0008154	actin polymerization or depolymerization	0.192811	0.484081	1	1	Zm00001eb150940	0
BP	GO:0009116	nucleoside metabolic process	0.192811	0.484081	1	0		1	Zm00001eb155060
BP	GO:0016054	organic acid catabolic process	0.192811	0.484081	1	0		1	Zm00001eb147510
BP	GO:0030029	actin filament-based process	0.192811	0.484081	1	1	Zm00001eb150940	0
BP	GO:0030036	actin cytoskeleton organization	0.192811	0.484081	1	1	Zm00001eb150940	0
BP	GO:0030041	actin filament polymerization	0.192811	0.484081	1	1	Zm00001eb150940	0
BP	GO:0030832	regulation of actin filament length	0.192811	0.484081	1	1	Zm00001eb150940	0
BP	GO:0030833	regulation of actin filament polymerization	0.192811	0.484081	1	1	Zm00001eb150940	0
BP	GO:0032271	regulation of protein polymerization	0.192811	0.484081	1	1	Zm00001eb150940	0
BP	GO:0032535	regulation of cellular component size	0.192811	0.484081	1	1	Zm00001eb150940	0
BP	GO:0032956	regulation of actin cytoskeleton organization	0.192811	0.484081	1	1	Zm00001eb150940	0
BP	GO:0032970	regulation of actin filament-based process	0.192811	0.484081	1	1	Zm00001eb150940	0
BP	GO:0043254	regulation of protein complex assembly	0.192811	0.484081	1	1	Zm00001eb150940	0
BP	GO:0046395	carboxylic acid catabolic process	0.192811	0.484081	1	0		1	Zm00001eb147510
BP	GO:0051130	positive regulation of cellular component organization	0.192811	0.484081	1	1	Zm00001eb150940	0
BP	GO:0051258	protein polymerization	0.192811	0.484081	1	1	Zm00001eb150940	0
BP	GO:0051493	regulation of cytoskeleton organization	0.192811	0.484081	1	1	Zm00001eb150940	0
BP	GO:0090066	regulation of anatomical structure size	0.192811	0.484081	1	1	Zm00001eb150940	0
BP	GO:0097435	supramolecular fiber organization	0.192811	0.484081	1	1	Zm00001eb150940	0
BP	GO:0110053	regulation of actin filament organization	0.192811	0.484081	1	1	Zm00001eb150940	0
BP	GO:1901657	glycosyl compound metabolic process	0.192811	0.484081	1	0		1	Zm00001eb155060
BP	GO:1902903	regulation of supramolecular fiber organization	0.192811	0.484081	1	1	Zm00001eb150940	0
BP	GO:0008654	phospholipid biosynthetic process	0.196288	0.484081	2	2	Zm00001eb354300/Zm00001eb223960	0
BP	GO:0030001	metal ion transport	0.196288	0.484081	2	2	Zm00001eb071010/Zm00001eb213530	0
BP	GO:0009056	catabolic process	0.197931	0.484081	6	3	Zm00001eb281930/Zm00001eb123700/Zm00001eb228520	3	Zm00001eb155060/Zm00001eb147510/Zm00001eb016920
BP	GO:0000003	reproduction	0.202254	0.484081	2	2	Zm00001eb422210/Zm00001eb069550	0
BP	GO:0022414	reproductive process	0.202254	0.484081	2	2	Zm00001eb422210/Zm00001eb069550	0
BP	GO:0006066	alcohol metabolic process	0.206015	0.484081	1	1	Zm00001eb223960	0
BP	GO:0006568	tryptophan metabolic process	0.206015	0.484081	1	0		1	Zm00001eb147510
BP	GO:0006586	indolalkylamine metabolic process	0.206015	0.484081	1	0		1	Zm00001eb147510
BP	GO:0019751	polyol metabolic process	0.206015	0.484081	1	1	Zm00001eb223960	0
BP	GO:0033865	nucleoside bisphosphate metabolic process	0.206015	0.484081	1	1	Zm00001eb183790	0
BP	GO:0033875	ribonucleoside bisphosphate metabolic process	0.206015	0.484081	1	1	Zm00001eb183790	0
BP	GO:0034032	purine nucleoside bisphosphate metabolic process	0.206015	0.484081	1	1	Zm00001eb183790	0
BP	GO:0042430	indole-containing compound metabolic process	0.206015	0.484081	1	0		1	Zm00001eb147510
BP	GO:0044087	regulation of cellular component biogenesis	0.206015	0.484081	1	1	Zm00001eb150940	0
BP	GO:0051704	multi-organism process	0.214245	0.484081	2	2	Zm00001eb422210/Zm00001eb069550	0
BP	GO:0006612	protein targeting to membrane	0.219005	0.484081	1	1	Zm00001eb146090	0
BP	GO:0006613	cotranslational protein targeting to membrane	0.219005	0.484081	1	1	Zm00001eb146090	0
BP	GO:0006614	SRP-dependent cotranslational protein targeting to membrane	0.219005	0.484081	1	1	Zm00001eb146090	0
BP	GO:0045047	protein targeting to ER	0.219005	0.484081	1	1	Zm00001eb146090	0
BP	GO:0072599	establishment of protein localization to endoplasmic reticulum	0.219005	0.484081	1	1	Zm00001eb146090	0
BP	GO:1901617	organic hydroxy compound biosynthetic process	0.219005	0.484081	1	1	Zm00001eb223960	0
BP	GO:0006022	aminoglycan metabolic process	0.231785	0.484081	1	1	Zm00001eb228520	0
BP	GO:0006026	aminoglycan catabolic process	0.231785	0.484081	1	1	Zm00001eb228520	0
BP	GO:0006030	chitin metabolic process	0.231785	0.484081	1	1	Zm00001eb228520	0
BP	GO:0006032	chitin catabolic process	0.231785	0.484081	1	1	Zm00001eb228520	0
BP	GO:0006040	amino sugar metabolic process	0.231785	0.484081	1	1	Zm00001eb228520	0
BP	GO:0016485	protein processing	0.231785	0.484081	1	1	Zm00001eb432830	0
BP	GO:0016998	cell wall macromolecule catabolic process	0.231785	0.484081	1	1	Zm00001eb228520	0
BP	GO:0042737	drug catabolic process	0.231785	0.484081	1	1	Zm00001eb228520	0
BP	GO:0046348	amino sugar catabolic process	0.231785	0.484081	1	1	Zm00001eb228520	0
BP	GO:0072528	pyrimidine-containing compound biosynthetic process	0.231785	0.484081	1	1	Zm00001eb140940	0
BP	GO:1901071	glucosamine-containing compound metabolic process	0.231785	0.484081	1	1	Zm00001eb228520	0
BP	GO:1901072	glucosamine-containing compound catabolic process	0.231785	0.484081	1	1	Zm00001eb228520	0
BP	GO:0017144	drug metabolic process	0.239883	0.49289	4	2	Zm00001eb331330/Zm00001eb228520	2	Zm00001eb014700/Zm00001eb396110
BP	GO:0033043	regulation of organelle organization	0.244357	0.49289	1	1	Zm00001eb150940	0
BP	GO:0048522	positive regulation of cellular process	0.244357	0.49289	1	1	Zm00001eb150940	0
BP	GO:1901615	organic hydroxy compound metabolic process	0.244357	0.49289	1	1	Zm00001eb223960	0
BP	GO:0000272	polysaccharide catabolic process	0.268892	0.509872	1	0		1	Zm00001eb016920
BP	GO:0006605	protein targeting	0.268892	0.509872	1	1	Zm00001eb146090	0
BP	GO:0007034	vacuolar transport	0.268892	0.509872	1	1	novel.2220	0
BP	GO:0008283	cell proliferation	0.268892	0.509872	1	0		1	Zm00001eb139570
BP	GO:0051604	protein maturation	0.268892	0.509872	1	1	Zm00001eb432830	0
BP	GO:0072657	protein localization to membrane	0.268892	0.509872	1	1	Zm00001eb146090	0
BP	GO:0090150	establishment of protein localization to membrane	0.268892	0.509872	1	1	Zm00001eb146090	0
BP	GO:0006497	protein lipidation	0.280862	0.509872	1	1	Zm00001eb354300	0
BP	GO:0006505	GPI anchor metabolic process	0.280862	0.509872	1	1	Zm00001eb354300	0
BP	GO:0006506	GPI anchor biosynthetic process	0.280862	0.509872	1	1	Zm00001eb354300	0
BP	GO:0006661	phosphatidylinositol biosynthetic process	0.280862	0.509872	1	1	Zm00001eb354300	0
BP	GO:0042157	lipoprotein metabolic process	0.280862	0.509872	1	1	Zm00001eb354300	0
BP	GO:0042158	lipoprotein biosynthetic process	0.280862	0.509872	1	1	Zm00001eb354300	0
BP	GO:0006812	cation transport	0.290507	0.5232	4	3	Zm00001eb071010/Zm00001eb071370/Zm00001eb213530	1	Zm00001eb031840
BP	GO:0032259	methylation	0.292637	0.5232	1	0		1	Zm00001eb059150
BP	GO:0070972	protein localization to endoplasmic reticulum	0.304222	0.539822	1	1	Zm00001eb146090	0
BP	GO:0015698	inorganic anion transport	0.315618	0.550941	1	1	Zm00001eb253020	0
BP	GO:0051128	regulation of cellular component organization	0.315618	0.550941	1	1	Zm00001eb150940	0
BP	GO:0006664	glycolipid metabolic process	0.32683	0.550941	1	1	Zm00001eb354300	0
BP	GO:0009247	glycolipid biosynthetic process	0.32683	0.550941	1	1	Zm00001eb354300	0
BP	GO:0046467	membrane lipid biosynthetic process	0.32683	0.550941	1	1	Zm00001eb354300	0
BP	GO:0072594	establishment of protein localization to organelle	0.32683	0.550941	1	1	Zm00001eb146090	0
BP	GO:1903509	liposaccharide metabolic process	0.32683	0.550941	1	1	Zm00001eb354300	0
BP	GO:0035556	intracellular signal transduction	0.329354	0.551259	2	2	Zm00001eb405030/Zm00001eb066570	0
BP	GO:0044036	cell wall macromolecule metabolic process	0.337859	0.55954	1	1	Zm00001eb228520	0
BP	GO:1901565	organonitrogen compound catabolic process	0.339043	0.55954	3	1	Zm00001eb228520	2	Zm00001eb155060/Zm00001eb147510
BP	GO:0019439	aromatic compound catabolic process	0.353255	0.571015	2	0		2	Zm00001eb155060/Zm00001eb147510
BP	GO:0046700	heterocycle catabolic process	0.353255	0.571015	2	0		2	Zm00001eb155060/Zm00001eb147510
BP	GO:1901361	organic cyclic compound catabolic process	0.353255	0.571015	2	0		2	Zm00001eb155060/Zm00001eb147510
BP	GO:0044270	cellular nitrogen compound catabolic process	0.359187	0.57307	2	0		2	Zm00001eb155060/Zm00001eb147510
BP	GO:0006643	membrane lipid metabolic process	0.359383	0.57307	1	1	Zm00001eb354300	0
BP	GO:0046474	glycerophospholipid biosynthetic process	0.380213	0.602217	1	1	Zm00001eb354300	0
BP	GO:0044255	cellular lipid metabolic process	0.387301	0.609353	4	3	Zm00001eb354300/Zm00001eb223960/novel.664	1	Zm00001eb154830
BP	GO:0007010	cytoskeleton organization	0.400372	0.62163	1	1	Zm00001eb150940	0
BP	GO:0045017	glycerolipid biosynthetic process	0.400372	0.62163	1	1	Zm00001eb354300	0
BP	GO:0071554	cell wall organization or biogenesis	0.405866	0.621999	2	1	Zm00001eb228520	1	Zm00001eb145790
BP	GO:0006629	lipid metabolic process	0.405881	0.621999	7	5	Zm00001eb354300/Zm00001eb223960/Zm00001eb140460/Zm00001eb296540/novel.664	2	Zm00001eb154830/Zm00001eb155120
BP	GO:0042545	cell wall modification	0.41988	0.635203	1	0		1	Zm00001eb145790
BP	GO:0048518	positive regulation of biological process	0.41988	0.635203	1	1	Zm00001eb150940	0
BP	GO:0032501	multicellular organismal process	0.428606	0.641378	2	2	Zm00001eb422210/Zm00001eb069550	0
BP	GO:0006952	defense response	0.429397	0.641378	1	0		1	Zm00001eb147510
BP	GO:0044283	small molecule biosynthetic process	0.435448	0.646325	4	2	Zm00001eb331330/Zm00001eb223960	2	Zm00001eb014700/Zm00001eb396110
BP	GO:0033365	protein localization to organelle	0.438759	0.64717	1	1	Zm00001eb146090	0
BP	GO:0019637	organophosphate metabolic process	0.449349	0.658673	5	4	Zm00001eb354300/Zm00001eb183790/Zm00001eb223960/novel.664	1	Zm00001eb154830
BP	GO:0007154	cell communication	0.460977	0.671547	4	4	Zm00001eb405030/Zm00001eb422210/Zm00001eb066570/Zm00001eb069550	0
BP	GO:0055086	nucleobase-containing small molecule metabolic process	0.475118	0.684105	3	2	Zm00001eb140940/Zm00001eb183790	1	Zm00001eb155060
BP	GO:1901135	carbohydrate derivative metabolic process	0.475395	0.684105	4	3	Zm00001eb354300/Zm00001eb183790/Zm00001eb228520	1	Zm00001eb155060
BP	GO:0045229	external encapsulating structure organization	0.491819	0.699213	1	0		1	Zm00001eb145790
BP	GO:0071555	cell wall organization	0.491819	0.699213	1	0		1	Zm00001eb145790
BP	GO:0006260	DNA replication	0.500166	0.706821	1	0		1	Zm00001eb154140
BP	GO:0009072	aromatic amino acid family metabolic process	0.508376	0.714148	1	0		1	Zm00001eb147510
BP	GO:0016053	organic acid biosynthetic process	0.524531	0.728172	3	1	Zm00001eb331330	2	Zm00001eb014700/Zm00001eb396110
BP	GO:0046394	carboxylic acid biosynthetic process	0.524531	0.728172	3	1	Zm00001eb331330	2	Zm00001eb014700/Zm00001eb396110
BP	GO:0005976	polysaccharide metabolic process	0.554444	0.765197	2	0		2	Zm00001eb414340/Zm00001eb016920
BP	GO:0019752	carboxylic acid metabolic process	0.596045	0.80763	5	1	Zm00001eb331330	4	Zm00001eb079170/Zm00001eb014700/Zm00001eb396110/Zm00001eb147510
BP	GO:0043436	oxoacid metabolic process	0.596045	0.80763	5	1	Zm00001eb331330	4	Zm00001eb079170/Zm00001eb014700/Zm00001eb396110/Zm00001eb147510
BP	GO:0042221	response to chemical	0.596394	0.80763	2	1	novel.2047	1	Zm00001eb155620
BP	GO:0006082	organic acid metabolic process	0.598878	0.80763	5	1	Zm00001eb331330	4	Zm00001eb079170/Zm00001eb014700/Zm00001eb396110/Zm00001eb147510
BP	GO:0065008	regulation of biological quality	0.603698	0.809504	1	1	Zm00001eb150940	0
BP	GO:0044248	cellular catabolic process	0.6528	0.870401	3	1	Zm00001eb228520	2	Zm00001eb155060/Zm00001eb147510
BP	GO:0009057	macromolecule catabolic process	0.663598	0.875889	2	1	Zm00001eb228520	1	Zm00001eb016920
BP	GO:1901605	alpha-amino acid metabolic process	0.664339	0.875889	1	0		1	Zm00001eb147510
BP	GO:0034655	nucleobase-containing compound catabolic process	0.669872	0.878277	1	0		1	Zm00001eb155060
BP	GO:0034622	cellular protein-containing complex assembly	0.680668	0.885246	1	1	Zm00001eb150940	0
BP	GO:0008610	lipid biosynthetic process	0.68269	0.885246	2	2	Zm00001eb354300/Zm00001eb223960	0
BP	GO:0015031	protein transport	0.697325	0.889561	2	1	Zm00001eb146090	1	Zm00001eb144880
BP	GO:0015833	peptide transport	0.697325	0.889561	2	1	Zm00001eb146090	1	Zm00001eb144880
BP	GO:0042886	amide transport	0.697325	0.889561	2	1	Zm00001eb146090	1	Zm00001eb144880
BP	GO:0065003	protein-containing complex assembly	0.706151	0.895977	1	1	Zm00001eb150940	0
BP	GO:0045184	establishment of protein localization	0.711404	0.897814	2	1	Zm00001eb146090	1	Zm00001eb144880
BP	GO:0006457	protein folding	0.729617	0.915902	1	0		1	Zm00001eb144880
BP	GO:0008104	protein localization	0.737935	0.920527	2	1	Zm00001eb146090	1	Zm00001eb144880
BP	GO:0016192	vesicle-mediated transport	0.741103	0.920527	2	2	Zm00001eb183790/Zm00001eb259710	0
BP	GO:0044042	glucan metabolic process	0.755335	0.927431	1	0		1	Zm00001eb414340
BP	GO:0007165	signal transduction	0.759435	0.927431	2	2	Zm00001eb405030/Zm00001eb066570	0
BP	GO:0023052	signaling	0.759435	0.927431	2	2	Zm00001eb405030/Zm00001eb066570	0
BP	GO:0090407	organophosphate biosynthetic process	0.76238	0.927431	2	2	Zm00001eb354300/Zm00001eb223960	0
BP	GO:0043933	protein-containing complex subunit organization	0.778627	0.927688	1	1	Zm00001eb150940	0
BP	GO:0033036	macromolecule localization	0.784844	0.927688	2	1	Zm00001eb146090	1	Zm00001eb144880
BP	GO:0015672	monovalent inorganic cation transport	0.792919	0.927688	1	0		1	Zm00001eb031840
BP	GO:1902600	proton transmembrane transport	0.792919	0.927688	1	0		1	Zm00001eb031840
BP	GO:0071705	nitrogen compound transport	0.80046	0.927688	2	1	Zm00001eb146090	1	Zm00001eb144880
BP	GO:0022607	cellular component assembly	0.809505	0.927688	1	1	Zm00001eb150940	0
BP	GO:0006732	coenzyme metabolic process	0.815764	0.927688	1	1	Zm00001eb183790	0
BP	GO:0006886	intracellular protein transport	0.815764	0.927688	1	1	Zm00001eb146090	0
BP	GO:0098660	inorganic ion transmembrane transport	0.815764	0.927688	1	0		1	Zm00001eb031840
BP	GO:0098662	inorganic cation transmembrane transport	0.815764	0.927688	1	0		1	Zm00001eb031840
BP	GO:0006996	organelle organization	0.818817	0.927688	1	1	Zm00001eb150940	0
BP	GO:0071702	organic substance transport	0.822019	0.927688	2	1	Zm00001eb146090	1	Zm00001eb144880
BP	GO:0009150	purine ribonucleotide metabolic process	0.824773	0.927688	1	1	Zm00001eb183790	0
BP	GO:0009259	ribonucleotide metabolic process	0.824773	0.927688	1	1	Zm00001eb183790	0
BP	GO:0006163	purine nucleotide metabolic process	0.836108	0.927688	1	1	Zm00001eb183790	0
BP	GO:0072521	purine-containing compound metabolic process	0.8415	0.927688	1	1	Zm00001eb183790	0
BP	GO:0019693	ribose phosphate metabolic process	0.846717	0.927688	1	1	Zm00001eb183790	0
BP	GO:0032787	monocarboxylic acid metabolic process	0.846717	0.927688	1	0		1	Zm00001eb079170
BP	GO:0034613	cellular protein localization	0.849261	0.927688	1	1	Zm00001eb146090	0
BP	GO:0070727	cellular macromolecule localization	0.849261	0.927688	1	1	Zm00001eb146090	0
BP	GO:0098655	cation transmembrane transport	0.849261	0.927688	1	0		1	Zm00001eb031840
BP	GO:0006950	response to stress	0.850824	0.927688	3	0		3	Zm00001eb147510/Zm00001eb355990/Zm00001eb140290
BP	GO:0006508	proteolysis	0.853001	0.927688	4	3	Zm00001eb326570/Zm00001eb150950/Zm00001eb432830	1	Zm00001eb018900
BP	GO:0046907	intracellular transport	0.868161	0.933651	1	1	Zm00001eb146090	0
BP	GO:0051649	establishment of localization in cell	0.868161	0.933651	1	1	Zm00001eb146090	0
BP	GO:0034220	ion transmembrane transport	0.870352	0.933651	1	0		1	Zm00001eb031840
BP	GO:0016043	cellular component organization	0.884378	0.944403	2	1	Zm00001eb150940	1	Zm00001eb145790
BP	GO:0051641	cellular localization	0.89399	0.950367	1	1	Zm00001eb146090	0
BP	GO:0051186	cofactor metabolic process	0.905749	0.952227	1	1	Zm00001eb183790	0
BP	GO:0009117	nucleotide metabolic process	0.90732	0.952227	1	1	Zm00001eb183790	0
BP	GO:0006753	nucleoside phosphate metabolic process	0.911879	0.952227	1	1	Zm00001eb183790	0
BP	GO:1901137	carbohydrate derivative biosynthetic process	0.911879	0.952227	1	1	Zm00001eb354300	0
BP	GO:0051716	cellular response to stimulus	0.921925	0.958477	2	2	Zm00001eb405030/Zm00001eb066570	0
BP	GO:0006520	cellular amino acid metabolic process	0.931544	0.960019	1	0		1	Zm00001eb147510
BP	GO:0006979	response to oxidative stress	0.931544	0.960019	1	0		1	Zm00001eb140290
BP	GO:0044085	cellular component biogenesis	0.944088	0.968716	1	1	Zm00001eb150940	0
BP	GO:0071840	cellular component organization or biogenesis	0.957825	0.978557	2	1	Zm00001eb150940	1	Zm00001eb145790
BP	GO:0006518	peptide metabolic process	0.978982	0.995861	3	2	novel.2047/Zm00001eb432830	1	Zm00001eb142300
BP	GO:0043603	cellular amide metabolic process	0.983277	0.995937	3	2	novel.2047/Zm00001eb432830	1	Zm00001eb142300
BP	GO:0043043	peptide biosynthetic process	0.993472	0.998718	2	1	novel.2047	1	Zm00001eb142300
BP	GO:0043604	amide biosynthetic process	0.994486	0.998718	2	1	novel.2047	1	Zm00001eb142300
BP	GO:0006412	translation	0.999113	0.999113	1	0		1	Zm00001eb142300
CC	GO:0009521	photosystem	0.0640786	0.561193	3	0		3	Zm00001eb151750/Zm00001eb316290/Zm00001eb117670
CC	GO:0005576	extracellular region	0.067427	0.561193	3	0		3	Zm00001eb414340/Zm00001eb139570/Zm00001eb062880
CC	GO:0034357	photosynthetic membrane	0.0743607	0.561193	3	0		3	Zm00001eb151750/Zm00001eb316290/Zm00001eb117670
CC	GO:0009579	thylakoid	0.0779435	0.561193	3	0		3	Zm00001eb151750/Zm00001eb316290/Zm00001eb117670
CC	GO:0015629	actin cytoskeleton	0.117277	0.562714	2	1	Zm00001eb150940	1	novel.2026
CC	GO:0009523	photosystem II	0.137224	0.562714	2	0		2	Zm00001eb151750/Zm00001eb117670
CC	GO:0000145	exocyst	0.17194	0.562714	2	2	Zm00001eb183790/Zm00001eb259710	0
CC	GO:0005938	cell cortex	0.17194	0.562714	2	2	Zm00001eb183790/Zm00001eb259710	0
CC	GO:0044448	cell cortex part	0.17194	0.562714	2	2	Zm00001eb183790/Zm00001eb259710	0
CC	GO:0099568	cytoplasmic region	0.17194	0.562714	2	2	Zm00001eb183790/Zm00001eb259710	0
CC	GO:0044430	cytoskeletal part	0.207944	0.572353	2	1	Zm00001eb150940	1	novel.2026
CC	GO:0005856	cytoskeleton	0.21525	0.572353	2	1	Zm00001eb150940	1	novel.2026
CC	GO:0099023	tethering complex	0.222582	0.572353	2	2	Zm00001eb183790/Zm00001eb259710	0
CC	GO:0009522	photosystem I	0.244224	0.586137	1	0		1	Zm00001eb316290
CC	GO:0071944	cell periphery	0.299772	0.640652	3	2	Zm00001eb183790/Zm00001eb259710	1	Zm00001eb414340
CC	GO:0016459	myosin complex	0.30253	0.640652	1	0		1	novel.2026
CC	GO:0019898	extrinsic component of membrane	0.330006	0.660012	1	0		1	Zm00001eb117670
CC	GO:0009654	photosystem II oxygen evolving complex	0.394137	0.694778	1	0		1	Zm00001eb117670
CC	GO:0042651	thylakoid membrane	0.429685	0.694778	1	0		1	Zm00001eb117670
CC	GO:0005618	cell wall	0.452239	0.694778	1	0		1	Zm00001eb414340
CC	GO:0030312	external encapsulating structure	0.452239	0.694778	1	0		1	Zm00001eb414340
CC	GO:0048046	apoplast	0.452239	0.694778	1	0		1	Zm00001eb414340
CC	GO:1990204	oxidoreductase complex	0.463185	0.694778	1	0		1	Zm00001eb117670
CC	GO:0098796	membrane protein complex	0.683365	0.984046	3	0		3	Zm00001eb151750/Zm00001eb316290/Zm00001eb117670
CC	GO:0044425	membrane part	0.740597	0.999293	3	0		3	Zm00001eb151750/Zm00001eb316290/Zm00001eb117670
CC	GO:0005634	nucleus	0.971761	0.999293	3	2	Zm00001eb147380/Zm00001eb260590	1	Zm00001eb331080
CC	GO:1902494	catalytic complex	0.983602	0.999293	1	0		1	Zm00001eb117670
CC	GO:0044422	organelle part	0.986742	0.999293	2	1	Zm00001eb150940	1	novel.2026
CC	GO:0044446	intracellular organelle part	0.986742	0.999293	2	1	Zm00001eb150940	1	novel.2026
CC	GO:0043228	non-membrane-bounded organelle	0.990032	0.999293	3	1	Zm00001eb150940	2	Zm00001eb142300/novel.2026
CC	GO:0043232	intracellular non-membrane-bounded organelle	0.990032	0.999293	3	1	Zm00001eb150940	2	Zm00001eb142300/novel.2026
CC	GO:0043231	intracellular membrane-bounded organelle	0.991537	0.999293	4	2	Zm00001eb147380/Zm00001eb260590	2	Zm00001eb151750/Zm00001eb331080
CC	GO:0043227	membrane-bounded organelle	0.993513	0.999293	4	2	Zm00001eb147380/Zm00001eb260590	2	Zm00001eb151750/Zm00001eb331080
CC	GO:0005840	ribosome	0.998074	0.999293	1	0		1	Zm00001eb142300
CC	GO:1990904	ribonucleoprotein complex	0.999293	0.999293	1	0		1	Zm00001eb142300
MF	GO:0030410	nicotianamine synthase activity	0.000790094	0.106663	3	1	Zm00001eb331330	2	Zm00001eb014700/Zm00001eb396110
MF	GO:0004866	endopeptidase inhibitor activity	0.0107567	0.27094	3	0		3	Zm00001eb355990/Zm00001eb062880/Zm00001eb364860
MF	GO:0030414	peptidase inhibitor activity	0.0107567	0.27094	3	0		3	Zm00001eb355990/Zm00001eb062880/Zm00001eb364860
MF	GO:0061134	peptidase regulator activity	0.0107567	0.27094	3	0		3	Zm00001eb355990/Zm00001eb062880/Zm00001eb364860
MF	GO:0061135	endopeptidase regulator activity	0.0107567	0.27094	3	0		3	Zm00001eb355990/Zm00001eb062880/Zm00001eb364860
MF	GO:0004857	enzyme inhibitor activity	0.0120418	0.27094	5	1	Zm00001eb174300	4	Zm00001eb304180/Zm00001eb355990/Zm00001eb062880/Zm00001eb364860
MF	GO:0030145	manganese ion binding	0.0202997	0.381217	2	2	Zm00001eb281930/Zm00001eb123700	0
MF	GO:0004867	serine-type endopeptidase inhibitor activity	0.02318	0.381217	2	0		2	Zm00001eb355990/Zm00001eb062880
MF	GO:0016791	phosphatase activity	0.0254144	0.381217	4	3	Zm00001eb151650/Zm00001eb202100/novel.664	1	Zm00001eb154830
MF	GO:0016701	oxidoreductase activity, acting on single donors with incorporation of molecular oxygen	0.0309052	0.390706	3	2	Zm00001eb153000/Zm00001eb140370	1	Zm00001eb054040
MF	GO:0003993	acid phosphatase activity	0.0327403	0.390706	2	2	Zm00001eb151650/Zm00001eb202100	0
MF	GO:0005507	copper ion binding	0.0347294	0.390706	3	1	Zm00001eb147860	2	Zm00001eb147850/Zm00001eb147850_T002_gene
MF	GO:0098772	molecular function regulator	0.0394094	0.400182	7	1	Zm00001eb174300	6	Zm00001eb139570/Zm00001eb304180/Zm00001eb152460/Zm00001eb355990/Zm00001eb062880/Zm00001eb364860
MF	GO:0015267	channel activity	0.0451476	0.400182	4	0		4	Zm00001eb371430/Zm00001eb076690/Zm00001eb280210/Zm00001eb044880
MF	GO:0022803	passive transmembrane transporter activity	0.0451476	0.400182	4	0		4	Zm00001eb371430/Zm00001eb076690/Zm00001eb280210/Zm00001eb044880
MF	GO:0016868	intramolecular transferase activity, phosphotransferases	0.047429	0.400182	2	2	Zm00001eb281930/Zm00001eb123700	0
MF	GO:0004497	monooxygenase activity	0.0556945	0.44228	9	3	Zm00001eb140370/Zm00001eb420860/Zm00001eb219870	6	Zm00001eb150550/Zm00001eb002760/Zm00001eb311630/Zm00001eb063780/Zm00001eb326950/Zm00001eb404780
MF	GO:0004553	hydrolase activity, hydrolyzing O-glycosyl compounds	0.0654754	0.469665	9	4	Zm00001eb265990/Zm00001eb228520/Zm00001eb141500/Zm00001eb145110	5	Zm00001eb414340/Zm00001eb334460/Zm00001eb350640/Zm00001eb016920/Zm00001eb138340
MF	GO:0042578	phosphoric ester hydrolase activity	0.071456	0.469665	4	3	Zm00001eb151650/Zm00001eb202100/novel.664	1	Zm00001eb154830
MF	GO:0016765	transferase activity, transferring alkyl or aryl (other than methyl) groups	0.073417	0.469665	3	1	Zm00001eb331330	2	Zm00001eb014700/Zm00001eb396110
MF	GO:0005506	iron ion binding	0.0774217	0.469665	9	2	Zm00001eb420860/Zm00001eb219870	7	Zm00001eb145870/Zm00001eb150550/Zm00001eb002760/Zm00001eb311630/Zm00001eb063780/Zm00001eb326950/Zm00001eb404780
MF	GO:0009055	electron transfer activity	0.0851724	0.469665	3	2	Zm00001eb315640/Zm00001eb212510	1	Zm00001eb433510
MF	GO:0030246	carbohydrate binding	0.0881017	0.469665	5	3	Zm00001eb124880/Zm00001eb381250/Zm00001eb405150	2	Zm00001eb146080/Zm00001eb350640
MF	GO:0015075	ion transmembrane transporter activity	0.0903755	0.469665	6	4	Zm00001eb071010/Zm00001eb071370/Zm00001eb213530/Zm00001eb253020	2	Zm00001eb371430/Zm00001eb280210
MF	GO:0005546	phosphatidylinositol-4,5-bisphosphate binding	0.0968691	0.469665	2	2	Zm00001eb183790/Zm00001eb259710	0
MF	GO:1901981	phosphatidylinositol phosphate binding	0.0968691	0.469665	2	2	Zm00001eb183790/Zm00001eb259710	0
MF	GO:1902936	phosphatidylinositol bisphosphate binding	0.0968691	0.469665	2	2	Zm00001eb183790/Zm00001eb259710	0
MF	GO:0016810	hydrolase activity, acting on carbon-nitrogen (but not peptide) bonds	0.10697	0.469665	2	1	novel.3074	1	Zm00001eb155060
MF	GO:0016798	hydrolase activity, acting on glycosyl bonds	0.109245	0.469665	9	4	Zm00001eb265990/Zm00001eb228520/Zm00001eb141500/Zm00001eb145110	5	Zm00001eb414340/Zm00001eb334460/Zm00001eb350640/Zm00001eb016920/Zm00001eb138340
MF	GO:0016702	oxidoreductase activity, acting on single donors with incorporation of molecular oxygen, incorporation of two atoms of oxygen	0.117338	0.469665	2	1	Zm00001eb153000	1	Zm00001eb054040
MF	GO:0051213	dioxygenase activity	0.117338	0.469665	2	1	Zm00001eb153000	1	Zm00001eb054040
MF	GO:0020037	heme binding	0.11811	0.469665	11	2	Zm00001eb420860/Zm00001eb219870	9	Zm00001eb150550/Zm00001eb002760/Zm00001eb293010/Zm00001eb311630/Zm00001eb147510/Zm00001eb140290/Zm00001eb063780/Zm00001eb326950/Zm00001eb404780
MF	GO:0046906	tetrapyrrole binding	0.11811	0.469665	11	2	Zm00001eb420860/Zm00001eb219870	9	Zm00001eb150550/Zm00001eb002760/Zm00001eb293010/Zm00001eb311630/Zm00001eb147510/Zm00001eb140290/Zm00001eb063780/Zm00001eb326950/Zm00001eb404780
MF	GO:0030234	enzyme regulator activity	0.126399	0.469665	5	1	Zm00001eb174300	4	Zm00001eb304180/Zm00001eb355990/Zm00001eb062880/Zm00001eb364860
MF	GO:0005216	ion channel activity	0.127946	0.469665	2	0		2	Zm00001eb371430/Zm00001eb280210
MF	GO:0022838	substrate-specific channel activity	0.127946	0.469665	2	0		2	Zm00001eb371430/Zm00001eb280210
MF	GO:0015318	inorganic molecular entity transmembrane transporter activity	0.128723	0.469665	5	3	Zm00001eb071010/Zm00001eb213530/Zm00001eb253020	2	Zm00001eb371430/Zm00001eb280210
MF	GO:0016705	oxidoreductase activity, acting on paired donors, with incorporation or reduction of molecular oxygen	0.134762	0.47876	8	2	Zm00001eb420860/Zm00001eb219870	6	Zm00001eb150550/Zm00001eb002760/Zm00001eb311630/Zm00001eb063780/Zm00001eb326950/Zm00001eb404780
MF	GO:0016866	intramolecular transferase activity	0.144253	0.493666	2	2	Zm00001eb281930/Zm00001eb123700	0
MF	GO:0016782	transferase activity, transferring sulfur-containing groups	0.148561	0.493666	1	1	Zm00001eb141260	0
MF	GO:0016814	hydrolase activity, acting on carbon-nitrogen (but not peptide) bonds, in cyclic amidines	0.162151	0.493666	1	0		1	Zm00001eb155060
MF	GO:0004197	cysteine-type endopeptidase activity	0.175526	0.493666	1	0		1	Zm00001eb018900
MF	GO:0004559	alpha-mannosidase activity	0.175526	0.493666	1	1	Zm00001eb265990	0
MF	GO:0015108	chloride transmembrane transporter activity	0.175526	0.493666	1	1	Zm00001eb253020	0
MF	GO:0015923	mannosidase activity	0.175526	0.493666	1	1	Zm00001eb265990	0
MF	GO:0016161	beta-amylase activity	0.175526	0.493666	1	0		1	Zm00001eb016920
MF	GO:0016872	intramolecular lyase activity	0.175526	0.493666	1	1	Zm00001eb223960	0
MF	GO:0033218	amide binding	0.175526	0.493666	1	0		1	Zm00001eb219580
MF	GO:0004869	cysteine-type endopeptidase inhibitor activity	0.188688	0.519854	1	0		1	Zm00001eb364860
MF	GO:0051537	2 iron, 2 sulfur cluster binding	0.201641	0.54443	1	1	Zm00001eb140370	0
MF	GO:0008483	transaminase activity	0.214388	0.546082	1	0		1	Zm00001eb016230
MF	GO:0016769	transferase activity, transferring nitrogenous groups	0.214388	0.546082	1	0		1	Zm00001eb016230
MF	GO:0050664	oxidoreductase activity, acting on NAD(P)H, oxygen as acceptor	0.214388	0.546082	1	0		1	Zm00001eb148780
MF	GO:0035091	phosphatidylinositol binding	0.224562	0.54707	2	2	Zm00001eb183790/Zm00001eb259710	0
MF	GO:0004568	chitinase activity	0.226933	0.54707	1	1	Zm00001eb228520	0
MF	GO:0046912	transferase activity, transferring acyl groups, acyl groups converted into alkyl on transfer	0.226933	0.54707	1	0		1	Zm00001eb079170
MF	GO:0016160	amylase activity	0.239278	0.564393	1	0		1	Zm00001eb016920
MF	GO:0016788	hydrolase activity, acting on ester bonds	0.249928	0.564393	8	3	Zm00001eb151650/Zm00001eb202100/novel.664	5	Zm00001eb154830/Zm00001eb145790/Zm00001eb121580/Zm00001eb144670/Zm00001eb246540
MF	GO:0016811	hydrolase activity, acting on carbon-nitrogen (but not peptide) bonds, in linear amides	0.251427	0.564393	1	1	novel.3074	0
MF	GO:0046873	metal ion transmembrane transporter activity	0.260048	0.564393	2	2	Zm00001eb071010/Zm00001eb213530	0
MF	GO:0008641	ubiquitin-like modifier activating enzyme activity	0.263384	0.564393	1	1	Zm00001eb074840	0
MF	GO:0015103	inorganic anion transmembrane transporter activity	0.263384	0.564393	1	1	Zm00001eb253020	0
MF	GO:0016877	ligase activity, forming carbon-sulfur bonds	0.263384	0.564393	1	1	Zm00001eb074840	0
MF	GO:0046983	protein dimerization activity	0.280329	0.591318	9	6	novel.1793/novel.2187/novel.975/Zm00001eb155410/Zm00001eb260590/Zm00001eb058190	3	novel.2083/Zm00001eb142030/Zm00001eb052210
MF	GO:0008509	anion transmembrane transporter activity	0.298124	0.619181	1	1	Zm00001eb253020	0
MF	GO:0016651	oxidoreductase activity, acting on NAD(P)H	0.309338	0.632738	1	0		1	Zm00001eb148780
MF	GO:0005085	guanyl-nucleotide exchange factor activity	0.331235	0.667413	1	0		1	Zm00001eb152460
MF	GO:0004175	endopeptidase activity	0.33901	0.673035	3	2	Zm00001eb150950/Zm00001eb432830	1	Zm00001eb018900
MF	GO:0016616	oxidoreductase activity, acting on the CH-OH group of donors, NAD or NADP as acceptor	0.348373	0.6816	2	1	Zm00001eb183790	1	Zm00001eb229250
MF	GO:0008324	cation transmembrane transporter activity	0.35648	0.684394	3	3	Zm00001eb071010/Zm00001eb071370/Zm00001eb213530	0
MF	GO:0004252	serine-type endopeptidase activity	0.35994	0.684394	2	2	Zm00001eb150950/Zm00001eb432830	0
MF	GO:0008168	methyltransferase activity	0.370482	0.694654	4	1	Zm00001eb155650	3	Zm00001eb148100/Zm00001eb144560/Zm00001eb059150
MF	GO:0005543	phospholipid binding	0.382842	0.698718	2	2	Zm00001eb183790/Zm00001eb259710	0
MF	GO:0016762	xyloglucan:xyloglucosyl transferase activity	0.383001	0.698718	1	0		1	Zm00001eb414340
MF	GO:0016831	carboxy-lyase activity	0.402573	0.706645	1	1	Zm00001eb140940	0
MF	GO:0016836	hydro-lyase activity	0.402573	0.706645	1	1	Zm00001eb158810	0
MF	GO:0016741	transferase activity, transferring one-carbon groups	0.40305	0.706645	4	1	Zm00001eb155650	3	Zm00001eb148100/Zm00001eb144560/Zm00001eb059150
MF	GO:0030599	pectinesterase activity	0.412126	0.711767	1	0		1	Zm00001eb145790
MF	GO:0016614	oxidoreductase activity, acting on CH-OH group of donors	0.416516	0.711767	2	1	Zm00001eb183790	1	Zm00001eb229250
MF	GO:0004650	polygalacturonase activity	0.430779	0.723217	1	1	Zm00001eb145110	0
MF	GO:0005509	calcium ion binding	0.43393	0.723217	3	0		3	Zm00001eb150260/Zm00001eb141120/Zm00001eb117670
MF	GO:0019842	vitamin binding	0.443865	0.730047	2	0		2	Zm00001eb016230/Zm00001eb219580
MF	GO:0051020	GTPase binding	0.448844	0.730047	1	0		1	Zm00001eb152460
MF	GO:0004521	endoribonuclease activity	0.457661	0.735526	1	0		1	Zm00001eb144670
MF	GO:0016853	isomerase activity	0.483675	0.768189	3	3	Zm00001eb281930/Zm00001eb123700/Zm00001eb223960	0
MF	GO:0001871	pattern binding	0.515573	0.792288	1	1	Zm00001eb124880	0
MF	GO:0030247	polysaccharide binding	0.515573	0.792288	1	1	Zm00001eb124880	0
MF	GO:0022890	inorganic cation transmembrane transporter activity	0.516455	0.792288	2	2	Zm00001eb071010/Zm00001eb213530	0
MF	GO:0004540	ribonuclease activity	0.545858	0.825509	1	0		1	Zm00001eb144670
MF	GO:0008234	cysteine-type peptidase activity	0.55034	0.825509	2	1	Zm00001eb326570	1	Zm00001eb018900
MF	GO:0004519	endonuclease activity	0.560287	0.828116	1	0		1	Zm00001eb144670
MF	GO:0008289	lipid binding	0.564346	0.828116	2	2	Zm00001eb183790/Zm00001eb259710	0
MF	GO:0019899	enzyme binding	0.594395	0.862831	1	0		1	Zm00001eb152460
MF	GO:0051287	NAD binding	0.600894	0.862986	1	0		1	Zm00001eb229250
MF	GO:0016830	carbon-carbon lyase activity	0.619775	0.880129	1	1	Zm00001eb140940	0
MF	GO:0052689	carboxylic ester hydrolase activity	0.62587	0.880129	1	0		1	Zm00001eb145790
MF	GO:0008236	serine-type peptidase activity	0.665054	0.882008	2	2	Zm00001eb150950/Zm00001eb432830	0
MF	GO:0017171	serine hydrolase activity	0.665054	0.882008	2	2	Zm00001eb150950/Zm00001eb432830	0
MF	GO:0016835	carbon-oxygen lyase activity	0.691845	0.882008	1	1	Zm00001eb158810	0
MF	GO:0008270	zinc ion binding	0.709016	0.882008	4	1	Zm00001eb158810	3	Zm00001eb155060/Zm00001eb140440/Zm00001eb022390
MF	GO:0030170	pyridoxal phosphate binding	0.71579	0.882008	1	0		1	Zm00001eb016230
MF	GO:0051536	iron-sulfur cluster binding	0.71579	0.882008	1	1	Zm00001eb140370	0
MF	GO:0051540	metal cluster binding	0.71579	0.882008	1	1	Zm00001eb140370	0
MF	GO:0070279	vitamin B6 binding	0.71579	0.882008	1	0		1	Zm00001eb016230
MF	GO:0015297	antiporter activity	0.720353	0.882008	1	0		1	Zm00001eb031840
MF	GO:0015291	secondary active transmembrane transporter activity	0.724842	0.882008	1	0		1	Zm00001eb031840
MF	GO:0043565	sequence-specific DNA binding	0.748375	0.882008	3	0		3	Zm00001eb147220/Zm00001eb149550/Zm00001eb288970
MF	GO:0016829	lyase activity	0.749233	0.882008	2	2	Zm00001eb140940/Zm00001eb158810	0
MF	GO:0046527	glucosyltransferase activity	0.754322	0.882008	1	0		1	Zm00001eb414340
MF	GO:0001882	nucleoside binding	0.755789	0.882008	3	2	Zm00001eb146090/Zm00001eb164180	1	Zm00001eb435570
MF	GO:0001883	purine nucleoside binding	0.755789	0.882008	3	2	Zm00001eb146090/Zm00001eb164180	1	Zm00001eb435570
MF	GO:0005525	GTP binding	0.755789	0.882008	3	2	Zm00001eb146090/Zm00001eb164180	1	Zm00001eb435570
MF	GO:0032549	ribonucleoside binding	0.755789	0.882008	3	2	Zm00001eb146090/Zm00001eb164180	1	Zm00001eb435570
MF	GO:0032550	purine ribonucleoside binding	0.755789	0.882008	3	2	Zm00001eb146090/Zm00001eb164180	1	Zm00001eb435570
MF	GO:0032561	guanyl ribonucleotide binding	0.755789	0.882008	3	2	Zm00001eb146090/Zm00001eb164180	1	Zm00001eb435570
MF	GO:0003774	motor activity	0.758269	0.882008	1	0		1	novel.2026
MF	GO:0019001	guanyl nucleotide binding	0.765401	0.882008	3	2	Zm00001eb146090/Zm00001eb164180	1	Zm00001eb435570
MF	GO:0004518	nuclease activity	0.780659	0.882008	1	0		1	Zm00001eb144670
MF	GO:0070011	peptidase activity, acting on L-amino acid peptides	0.784147	0.882008	4	3	Zm00001eb326570/Zm00001eb150950/Zm00001eb432830	1	Zm00001eb018900
MF	GO:0004601	peroxidase activity	0.7854	0.882008	2	0		2	Zm00001eb148780/Zm00001eb140290
MF	GO:0016684	oxidoreductase activity, acting on peroxide as acceptor	0.79054	0.882008	2	0		2	Zm00001eb148780/Zm00001eb140290
MF	GO:0043531	ADP binding	0.810433	0.891837	1	1	Zm00001eb150750	0
MF	GO:0008233	peptidase activity	0.818965	0.891837	4	3	Zm00001eb326570/Zm00001eb150950/Zm00001eb432830	1	Zm00001eb018900
MF	GO:0016209	antioxidant activity	0.819169	0.891837	2	0		2	Zm00001eb148780/Zm00001eb140290
MF	GO:0046982	protein heterodimerization activity	0.836184	0.900329	1	0		1	Zm00001eb142030
MF	GO:0016746	transferase activity, transferring acyl groups	0.840307	0.900329	2	1	novel.2047	1	Zm00001eb079170
MF	GO:0022804	active transmembrane transporter activity	0.873668	0.923594	1	0		1	Zm00001eb031840
MF	GO:0016874	ligase activity	0.875704	0.923594	1	1	Zm00001eb074840	0
MF	GO:0050662	coenzyme binding	0.933889	0.96911	2	0		2	Zm00001eb016230/Zm00001eb229250
MF	GO:0016887	ATPase activity	0.938997	0.96911	2	1	Zm00001eb416190	1	Zm00001eb147490
MF	GO:0140098	catalytic activity, acting on RNA	0.942181	0.96911	1	0		1	Zm00001eb144670
MF	GO:0016758	transferase activity, transferring hexosyl groups	0.947574	0.96911	1	0		1	Zm00001eb414340
MF	GO:0008194	UDP-glycosyltransferase activity	0.984396	0.994911	1	1	Zm00001eb283060	0
MF	GO:0003735	structural constituent of ribosome	0.99256	0.994911	1	0		1	Zm00001eb142300
MF	GO:0005198	structural molecule activity	0.994911	0.994911	1	0		1	Zm00001eb142300
